# Supplementary material for: Transcriptomic time course of skeletal muscle disuse and rehabilitation in middle‐aged adults
Source: Physiol Rep. 2025 Aug 7;13(15):e70497. doi: 10.14814/phy2.70497 (PMC12329351; doi:10.14814/phy2.70497)
Supplement: Supplementary file 1 — Table S1. [file PHY2-13-e70497-s003.xlsx]

## Sheet: Disuse Phase
Supplemental Table 1: Changes in gene expression by time point
		Day 0 vs Day 7A disuse leg
	gene_name	baseMean	log2FoldChange	lfcSE	stat	pvalue	padj
	ENSG00000253619	2.33884	2.6317	0.848075	3.10314	0.00191478	NA
	USP38-DT	2.76596	2.45571	0.835831	2.93804	0.00330293	NA
	CHRNA1	2.13303	2.42978	0.927484	2.61975	0.00879937	NA
	RBM3	0.624062	2.37168	1.48548	1.59657	0.110361	NA
	ARRDC2	1.22191	2.30745	0.977909	2.35957	0.0182961	NA
	CHRND	5.06384	2.29193	0.635143	3.60852	0.000307948	NA
	S100A13	1.60438	2.23649	0.883943	2.53013	0.0114021	NA
	HAS2-AS1	2.39503	2.23412	0.836965	2.66931	0.00760062	NA
	ANKRD1	1.13801	2.22502	0.950507	2.34088	0.0192385	NA
	DLEU1	1.64736	2.22122	0.839436	2.64608	0.00814301	NA
	METTL7B	1.19513	2.22096	1.02165	2.17389	0.0297131	NA
	PLCE1	2.77306	2.18675	0.781114	2.79952	0.00511783	NA
	BBOX1-AS1	1.19595	2.17284	1.08953	1.99429	0.0461203	NA
	LINC02224	10.2119	2.16619	0.407854	5.31119	1.08914e-07	6.30365e-05
	NUPR1	1.06836	2.12904	1.08177	1.9681	0.0490566	NA
	GADD45A	1.34852	2.11581	1.08625	1.94782	0.0514371	NA
	FGGY-DT	1.36901	2.10701	0.929455	2.26693	0.0233948	NA
	SERINC2	0.607588	2.09925	1.42052	1.4778	0.139461	NA
	DDN	0.624955	2.08885	1.40334	1.48849	0.136622	NA
	BHLHE40	1.36386	2.079	1.06217	1.95731	0.0503111	NA
	HMOX1	4.15928	2.05926	0.567373	3.62946	0.000284018	NA
	LINC02934	2.19114	2.05822	0.836986	2.45909	0.0139291	NA
	ERBB4	0.940252	2.04358	1.14721	1.78135	0.0748554	NA
	SLPI	0.9929	2.04154	1.15531	1.7671	0.0772116	NA
	GDNF	78.6951	1.99633	0.349097	5.71855	1.07437e-08	1.14e-05
	ALDH1L1	51.412	1.99553	0.476613	4.18689	2.82798e-05	0.00302429
	LINC02408	1.19712	1.99053	0.978622	2.03402	0.04195	NA
	COL1A1	1.70224	1.9744	0.873932	2.25922	0.0238697	NA
	ATP2A1-AS1	1.60048	1.97193	0.991679	1.98848	0.046759	NA
	ENOX1	1.81924	1.96567	0.942819	2.08489	0.0370795	NA
	TP63	0.823074	1.96272	1.07272	1.82966	0.067301	NA
	CALM1	4.19841	1.96143	0.619783	3.16471	0.00155239	NA
	ENSG00000229425	1.83925	1.93389	0.970652	1.99236	0.0463313	NA
	FAM184B	12.378	1.92268	0.407316	4.72037	2.35417e-06	0.000483478
	FAM126A	1.00779	1.92247	1.00761	1.90795	0.0563976	NA
	WAKMAR2	0.699505	1.92025	1.2789	1.50149	0.133228	NA
	RIN1	1.58047	1.91459	0.86865	2.2041	0.0275174	NA
	FGGY	1.44674	1.90324	0.962902	1.97657	0.0480905	NA
	FBLN5	0.978422	1.89207	1.2182	1.55316	0.120384	NA
	SH3BP5	1.42391	1.89018	0.934779	2.02206	0.0431698	NA
	MACROD2	2.88829	1.87232	0.789505	2.37151	0.0177156	NA
	IGFN1	1.86192	1.8619	1.00148	1.85914	0.0630074	NA
	LMO2	7.19569	1.86174	0.497373	3.74314	0.000181734	0.011687
	PRUNE2	3.62972	1.861	0.6985	2.66428	0.00771533	NA
	C3	1.3708	1.86038	1.09223	1.70329	0.0885131	NA
	RAB33B-AS1	2.72498	1.85466	0.707831	2.62021	0.00878767	NA
	COL14A1	1.21999	1.85057	1.01501	1.82321	0.0682723	NA
	COL19A1	0.488617	1.85011	1.52281	1.21493	0.224393	NA
	NRXN3	1.22002	1.84087	1.06902	1.72201	0.0850677	NA
	RNF217-AS1	1.25415	1.83388	1.03317	1.775	0.0758978	NA
	COL4A3	325.609	1.83364	0.339197	5.40582	6.45111e-08	4.32326e-05
	SLC25A25	1.67206	1.8239	0.874991	2.08447	0.037117	NA
	CCDC192	1.41885	1.81837	0.958828	1.89645	0.0579012	NA
	PALS2	1.21841	1.81736	0.898447	2.02278	0.0430955	NA
	F13A1	1.14958	1.81569	1.11289	1.63151	0.102782	NA
	DAPK1	2.47611	1.80273	0.781714	2.30613	0.0211034	NA
	PDE11A	0.718585	1.80058	1.28535	1.40085	0.161258	NA
	C1S	0.7821	1.79856	1.24433	1.4454	0.148344	NA
	CDC42EP3	1.7252	1.79664	0.849383	2.11523	0.03441	NA
	LINC00603	0.893838	1.79189	1.14485	1.56517	0.117543	NA
	LINC02232	1.50128	1.79066	1.00598	1.78001	0.0750737	NA
	GRIP1	0.617247	1.78992	1.33967	1.33609	0.18152	NA
	EGF	0.737571	1.78939	1.1308	1.58241	0.113556	NA
	ENSG00000284959	1.42019	1.78553	0.939391	1.90073	0.0573378	NA
	TTC39B	0.939424	1.77262	1.30139	1.3621	0.173166	NA
	LINC00240	0.932748	1.77225	1.05727	1.67626	0.0936876	NA
	BBC3	2.20286	1.76965	0.919232	1.92514	0.0542117	NA
	PRXL2C	1.02168	1.76437	1.05939	1.66546	0.0958209	NA
	DDIT4L	1.24861	1.7559	0.975658	1.79971	0.0719064	NA
	C1R	3.82859	1.7499	0.696372	2.51289	0.0119748	NA
	LINC01697	1.47974	1.7485	0.957469	1.82617	0.0678246	NA
	DHRS7	1.47296	1.7395	0.957212	1.81726	0.0691779	NA
	NR1D1	3.43914	1.73846	0.727453	2.38979	0.0168581	NA
	CDKN1A	0.51871	1.73786	1.61923	1.07326	0.283153	NA
	ENSG00000286191	2.30111	1.73502	0.839298	2.06723	0.0387125	NA
	BLCAP	1.76113	1.72994	0.928958	1.86223	0.06257	NA
	STEAP1B	0.668376	1.72994	1.19091	1.45262	0.14633	NA
	KLF5	0.773982	1.72352	1.20956	1.42492	0.154182	NA
	PXDNL	0.692987	1.71372	1.50605	1.13789	0.255165	NA
	FRZB	2.77314	1.71228	0.705263	2.42786	0.0151881	NA
	ANKUB1	67.7949	1.71169	0.256746	6.66687	2.61311e-11	8.3182e-08
	S100A6	2.19538	1.71047	0.734758	2.32794	0.0199153	NA
	NFKBIA	1.10676	1.7082	0.978524	1.7457	0.0808639	NA
	ANXA2	2.33685	1.70743	0.72339	2.36032	0.0182594	NA
	ENSG00000278464	0.48751	1.70519	1.62982	1.04624	0.295449	NA
	RELB	0.737971	1.70121	1.15509	1.47279	0.140808	NA
	ENSG00000286133	0.940246	1.69969	1.09493	1.55232	0.120586	NA
	TSPAN5	1.58149	1.68839	0.917233	1.84074	0.0656599	NA
	LINC01605	0.521801	1.67945	1.61069	1.04269	0.297091	NA
	CHRNG	0.618987	1.67277	1.43441	1.16617	0.243545	NA
	PPDPFL	0.560821	1.67148	1.38541	1.20649	0.227629	NA
	PKN2-AS1	0.811948	1.67113	1.22587	1.36322	0.172813	NA
	C1QB	1.32494	1.66948	1.1177	1.49367	0.135262	NA
	RBM47	0.463615	1.66751	1.81294	0.919785	0.357685	NA
	CCT6B	1.19057	1.66687	0.955481	1.74454	0.0810658	NA
	PTMS	1.05844	1.66338	1.004	1.65676	0.097569	NA
	TIMP1	4.39316	1.66269	0.685721	2.42473	0.0153199	NA
	FSD1L	0.608161	1.66222	1.33951	1.24092	0.214636	NA
	TSPYL2	1.01034	1.65453	1.16882	1.41556	0.156905	NA
	BPNT2	1.28613	1.65402	1.1447	1.44494	0.148476	NA
	CR1	1.66774	1.65242	0.851216	1.94124	0.0522292	NA
	EZR	1.20495	1.65003	1.20759	1.36638	0.171819	NA
	IQCM	1.48095	1.64431	0.878292	1.87216	0.061184	NA
	ABTB3	0.531941	1.64345	1.48012	1.11035	0.266848	NA
	ARHGAP42	1.86514	1.64258	0.736594	2.22996	0.0257501	NA
	NME9	0.96306	1.64153	1.30371	1.25912	0.207986	NA
	CFAP418-AS1	2.70235	1.63838	0.91506	1.79047	0.0733788	NA
	CNTNAP2	1.39712	1.63821	0.844247	1.94044	0.0523261	NA
	MCTP1	0.648482	1.6349	1.26782	1.28953	0.197213	NA
	CALN1	2.76619	1.63403	0.742442	2.20088	0.0277443	NA
	SYNM-AS1	0.621324	1.63363	1.61401	1.01216	0.311463	NA
	PCDH15	2.70378	1.63197	0.71059	2.29665	0.0216389	NA
	SLC15A4	2.41897	1.6317	0.696906	2.34135	0.0192139	NA
	ALPK1	1.37639	1.62864	1.02646	1.58665	0.112591	NA
	FAM181A-AS1	0.803547	1.62843	1.34891	1.20722	0.227348	NA
	LIMK1	2.11581	1.62829	0.727367	2.2386	0.0251818	NA
	ZFAS1	5.28882	1.62509	0.641741	2.53231	0.0113314	NA
	ARHGAP36	3.43894	1.62449	0.699102	2.32368	0.0201424	NA
	NABP1	0.580462	1.62442	1.36032	1.19414	0.232422	NA
	DPP6	0.804309	1.62286	1.18886	1.36505	0.172237	NA
	SLC9C1	1.06964	1.6214	1.26269	1.28409	0.199111	NA
	NEK11	4.72434	1.6206	0.625146	2.59235	0.00953222	NA
	PRKAR1A	1.30034	1.61616	0.928429	1.74075	0.0817277	NA
	TMEM140	0.772098	1.61408	1.4036	1.14996	0.250161	NA
	ENSG00000226571	0.854339	1.61064	1.21939	1.32085	0.18655	NA
	CHODL	2.36744	1.60726	0.766581	2.09666	0.036024	NA
	KDM4A-AS1	1.68937	1.60344	0.742911	2.15832	0.0309026	NA
	TSPAN8	1.01927	1.60331	1.09165	1.46871	0.141911	NA
	LINC00571	3.68817	1.60188	0.564806	2.83616	0.00456591	NA
	KCNN3	1.65244	1.60117	0.849651	1.8845	0.0594975	NA
	RGS10	0.465165	1.60084	1.96431	0.814961	0.415094	NA
	GLRX	1.46048	1.60079	0.88051	1.81803	0.0690599	NA
	CAB39L	3.45552	1.59945	0.67704	2.36242	0.0181563	NA
	ENSG00000237356	0.846813	1.59862	1.23552	1.29389	0.195704	NA
	SH3PXD2B	1.44685	1.59775	1.04062	1.53537	0.124692	NA
	SMAD9	2.29032	1.59634	0.908658	1.75681	0.0789494	NA
	TYROBP	1.83768	1.59008	0.796096	1.99735	0.0457876	NA
	GPX3	2.0513	1.58911	0.858459	1.85112	0.064152	NA
	MYH14	1.29309	1.58544	1.17117	1.35373	0.175824	NA
	IL18	3.11823	1.58465	0.64515	2.45625	0.0140397	NA
	ENSG00000290799	4.58034	1.58298	0.525928	3.00989	0.00261346	NA
	WNT4	1.49696	1.58053	0.999128	1.58191	0.113669	NA
	SLC7A6	0.491558	1.57926	1.42128	1.11115	0.266502	NA
	ZNF318	3.42153	1.57834	0.686598	2.29878	0.0215172	NA
	ENSG00000145075	1.62807	1.57646	0.820834	1.92056	0.0547869	NA
	ATP6V0D2	1.07309	1.57639	1.06377	1.4819	0.138367	NA
	AMPD3	1.32039	1.57503	1.01344	1.55414	0.120151	NA
	KLF6	1.55161	1.57438	0.995519	1.58147	0.11377	NA
	FST	1.2115	1.57418	1.27049	1.23904	0.21533	NA
	ASTN2	6.57068	1.57341	0.443981	3.54387	0.000394302	NA
	ENSG00000261540	1.61521	1.57164	0.909793	1.72747	0.0840834	NA
	SVIP	1.70652	1.57118	0.859133	1.82879	0.0674304	NA
	ASRGL1	1.2816	1.56845	0.92355	1.69828	0.0894548	NA
	S100A11	1.40119	1.56806	0.89804	1.74609	0.0807959	NA
	ARHGAP28	2.07568	1.56751	0.711503	2.20309	0.0275885	NA
	CIB2	2.71053	1.56547	0.682323	2.29432	0.0217721	NA
	EFNA5	3.55438	1.56435	0.669092	2.33801	0.0193866	NA
	COL1A2	3.17385	1.56428	0.687062	2.27676	0.0228005	NA
	NTNG1	0.696718	1.56353	1.2774	1.224	0.220952	NA
	LINC01492	0.458958	1.5576	1.82246	0.854669	0.392735	NA
	ENSG00000285579	2.19614	1.55522	0.724402	2.1469	0.0318011	NA
	TPO	1.43772	1.55509	0.896298	1.73501	0.0827391	NA
	SLC41A3-AS1	0.545092	1.55432	1.58403	0.981244	0.326473	NA
	MAILR	1.42991	1.55212	0.92338	1.68092	0.0927794	NA
	ENSG00000259336	0.787935	1.55095	1.59798	0.970566	0.331764	NA
	ENSG00000288009	1.54414	1.55034	0.888165	1.74555	0.0808884	NA
	PVT1	2.11204	1.54815	0.688284	2.24928	0.0244945	NA
	RIMS2	3.64147	1.54575	0.702714	2.19969	0.027829	NA
	ZFP36	2.86605	1.5446	0.609239	2.53529	0.0112355	NA
	GPNMB	0.684981	1.54325	1.57736	0.978374	0.327889	NA
	DBNDD1	1.37733	1.54203	0.976235	1.57957	0.114206	NA
	DOCK7	1.30228	1.54203	1.25395	1.22974	0.218796	NA
	ENSG00000283692	2.79605	1.53978	0.720676	2.13658	0.0326323	NA
	C1QC	1.21336	1.53579	1.16163	1.32209	0.186137	NA
	RGS22	1.6736	1.53404	1.01486	1.51158	0.130641	NA
	MAN1A1	2.74007	1.53335	0.763417	2.00853	0.0445865	NA
	ATP9A	1.15908	1.53335	0.97033	1.58023	0.114053	NA
	SFRP1	5.35906	1.53314	0.582764	2.63081	0.00851827	NA
	EML4	0.72791	1.52843	1.44169	1.06017	0.289067	NA
	DOCK2	0.832863	1.5252	1.11276	1.37065	0.170485	NA
	ENSG00000234352	2.03196	1.52384	0.943488	1.61512	0.106285	NA
	ENSG00000275119	1.0219	1.52351	1.00677	1.51327	0.130212	NA
	DCLK1	2.47588	1.52347	0.772275	1.9727	0.0485292	NA
	LINC01003	2.54515	1.52306	0.776358	1.9618	0.0497861	NA
	MSTN	4.63586	1.52115	0.586764	2.59244	0.0095299	NA
	SLC25A45	0.746955	1.51925	1.31651	1.15399	0.248503	NA
	TBXAS1	0.994283	1.51229	1.19624	1.2642	0.206158	NA
	DDX11	2.52744	1.51075	0.679468	2.22343	0.026187	NA
	SORCS2	0.466001	1.51045	1.46705	1.02958	0.303207	NA
	LINC02204	0.859785	1.50813	1.08312	1.3924	0.163803	NA
	COL24A1	0.591023	1.50639	1.42618	1.05624	0.290856	NA
	TFEC	1.2437	1.50417	1.06783	1.40863	0.158946	NA
	CUL7	2.07719	1.5041	0.918889	1.63687	0.101658	NA
	ENSG00000223646	2.04218	1.50069	0.794983	1.8877	0.0590663	NA
	ENSG00000251034	1.31413	1.49808	1.03259	1.4508	0.146835	NA
	SNED1	1.63332	1.49268	0.820764	1.81865	0.0689652	NA
	PLSCR1	0.897748	1.49209	1.17704	1.26767	0.204916	NA
	LRRN3	0.634809	1.49085	1.24393	1.1985	0.230721	NA
	HMMR	1.30135	1.48985	1.11398	1.33742	0.181086	NA
	TSNARE1	2.76846	1.48946	0.748334	1.99037	0.0465504	NA
	ITPK1	1.68936	1.4886	0.880331	1.69096	0.0908445	NA
	CDC14B	0.642469	1.48685	1.67201	0.889262	0.373862	NA
	RMDN2	2.66169	1.4847	0.776128	1.91296	0.0557534	NA
	PFKFB3	1.70594	1.48455	0.814601	1.82243	0.0683905	NA
	ENSG00000280323	5.04029	1.48156	0.5904	2.50942	0.012093	NA
	MGST1	0.77525	1.48111	1.41822	1.04435	0.296324	NA
	SOD2	1.3026	1.47873	1.08315	1.36521	0.172186	NA
	VEPH1	4.01301	1.47831	0.609171	2.42675	0.0152347	NA
	PLCXD3	1.7373	1.47728	0.884017	1.6711	0.0947013	NA
	CAPRIN2	1.71644	1.47681	1.14449	1.29037	0.196924	NA
	SNAP25-AS1	1.20716	1.47627	0.889296	1.66005	0.0969047	NA
	ENSG00000285681	0.683298	1.47626	1.25861	1.17293	0.240824	NA
	ENSG00000253238	2.09257	1.47327	0.822921	1.7903	0.0734059	NA
	PRNP	6.71677	1.47288	0.504816	2.91766	0.00352668	0.0849506
	HPS4	1.01164	1.47284	1.03058	1.42913	0.152965	NA
	SLC8A1-AS1	3.84964	1.47221	0.680162	2.16449	0.0304264	NA
	C2orf27A	1.99912	1.47213	0.827934	1.77808	0.0753909	NA
	TFIP11	2.09064	1.47074	0.739358	1.98921	0.0466777	NA
	ENSG00000286863	2.77527	1.46877	0.650724	2.25713	0.0239998	NA
	LINC02966	0.550615	1.46778	1.55597	0.943321	0.345517	NA
	GALNT17	1.29604	1.4673	1.07756	1.36168	0.173299	NA
	SATB1-AS1	0.950492	1.46651	1.26222	1.16185	0.245295	NA
	OTUD7A	0.772421	1.46613	1.1616	1.26216	0.20689	NA
	ZNF219	5.26155	1.46544	0.502628	2.91555	0.0035506	NA
	LINC01194	1.3606	1.46515	1.01834	1.43876	0.150219	NA
	ADGRV1	0.923496	1.46372	1.48643	0.984722	0.324761	NA
	ENSG00000225421	1.50861	1.4636	0.971713	1.5062	0.132015	NA
	TEP1	87.5103	1.45886	0.198766	7.33959	2.14243e-13	1.36398e-09
	AFF2	2.02604	1.45821	0.954707	1.52739	0.126665	NA
	PLCH1	1.02298	1.45818	1.06304	1.3717	0.170156	NA
	SLC14A2	0.923778	1.45814	1.23036	1.18513	0.235965	NA
	LINC01829	1.1876	1.4571	0.952242	1.53018	0.125972	NA
	ENSG00000285095	1.9364	1.45683	0.915577	1.59117	0.111572	NA
	HULC	1.59618	1.45677	0.980407	1.48588	0.13731	NA
	ENSG00000224738	0.989121	1.45457	1.04071	1.39767	0.162212	NA
	SAXO1	3.26437	1.45331	0.655198	2.21812	0.0265467	NA
	LINC00466	2.39445	1.45313	0.710883	2.04412	0.0409421	NA
	RUNX1	0.810871	1.45225	1.37706	1.0546	0.291607	NA
	IMPACT	1.06499	1.45186	0.960124	1.51216	0.130493	NA
	ENSG00000284966	0.430683	1.45162	1.489	0.9749	0.32961	NA
	TMEM132C	1.45265	1.45022	1.02381	1.4165	0.15663	NA
	UVSSA	2.56647	1.44989	0.756762	1.91592	0.0553756	NA
	ADAM12	2.87825	1.44853	0.703615	2.05869	0.0395236	NA
	ENSG00000249738	29.7585	1.44659	0.301484	4.79821	1.60086e-06	0.000391087
	PLPP5	1.19028	1.44652	1.05331	1.3733	0.169659	NA
	ADH1B	4.0113	1.44634	0.524551	2.75729	0.00582824	NA
	ENSG00000291283	0.998662	1.44602	1.20885	1.19619	0.231621	NA
	FAM117B	1.32657	1.44421	0.980651	1.4727	0.140832	NA
	PTGFR	0.702112	1.44419	1.29437	1.11575	0.264529	NA
	CTSS	0.990964	1.44257	1.33296	1.08223	0.27915	NA
	LRRIQ1	2.09171	1.44217	0.706253	2.04201	0.041151	NA
	PLEKHA4	0.612241	1.442	1.51527	0.951647	0.341276	NA
	ENSG00000287720	1.8483	1.44179	0.712821	2.02265	0.0431091	NA
	TAFA2	1.65889	1.44105	0.852744	1.6899	0.0910474	NA
	CFAP299	46.8312	1.43908	0.278063	5.17538	2.27446e-07	9.65355e-05
	ATRNL1	1.6882	1.43771	0.984383	1.46052	0.144147	NA
	ANGPTL2	3.31867	1.43701	0.711236	2.02044	0.0433381	NA
	KCTD16	0.889993	1.43583	1.06165	1.35246	0.176229	NA
	ENSG00000253194	1.51523	1.43575	0.976792	1.46986	0.141599	NA
	DNAH11	2.41637	1.43409	0.637312	2.25022	0.0244352	NA
	CDH9	2.37648	1.43378	0.735896	1.94834	0.0513742	NA
	GPM6A	17.8823	1.43226	0.715205	2.00259	0.0452218	0.35304
	GDNF-AS1	1.90156	1.43091	0.99119	1.44363	0.148844	NA
	HES6	1.35067	1.42909	0.98164	1.45582	0.145443	NA
	ENSG00000287292	1.56196	1.4277	0.988862	1.44379	0.148799	NA
	PEX5L	1.12513	1.42671	0.999803	1.42699	0.153582	NA
	TNFAIP2	1.21537	1.42477	1.04997	1.35696	0.174794	NA
	MYL5	1.78041	1.42293	0.812487	1.75133	0.0798894	NA
	ENSG00000287277	1.18336	1.42284	1.06469	1.33639	0.181421	NA
	STK17A	1.78028	1.42111	0.870998	1.63159	0.102766	NA
	EYS	0.800462	1.42048	1.30025	1.09246	0.27463	NA
	GBP1	1.37844	1.42016	1.21086	1.17285	0.240856	NA
	CDC14A	0.730394	1.42007	1.12346	1.26401	0.206225	NA
	CCNG2	0.673967	1.41827	1.27449	1.11281	0.26579	NA
	MIR23AHG	3.15642	1.41795	0.788718	1.79779	0.0722096	NA
	FOLR2	1.16422	1.41688	1.03084	1.37449	0.169291	NA
	ENSG00000285784	2.10573	1.41581	0.907356	1.56037	0.118673	NA
	PLTP	0.59658	1.41572	1.51276	0.935857	0.349347	NA
	XKR4	1.89796	1.41509	0.822382	1.72072	0.0853021	NA
	TEC	1.51062	1.41435	0.998802	1.41605	0.156762	NA
	PGD	1.90362	1.41391	0.841911	1.6794	0.0930737	NA
	CTNND2	0.937406	1.41313	1.11281	1.26988	0.204129	NA
	ENSG00000258312	1.17119	1.41285	0.910471	1.55178	0.120715	NA
	ZNF385A	1.43197	1.41233	0.918159	1.53821	0.123996	NA
	ADGRG6	1.37458	1.41207	1.01806	1.38702	0.165435	NA
	PDCD4	3.28745	1.41207	0.646222	2.18512	0.0288803	NA
	ENSG00000258216	0.734525	1.41143	1.40212	1.00664	0.314106	NA
	SYNPR	0.581086	1.41078	1.4389	0.980458	0.32686	NA
	AEN	0.739243	1.41037	1.53169	0.920794	0.357158	NA
	GRIK1	0.552605	1.41012	1.46896	0.959943	0.337084	NA
	LINC01320	4.50216	1.40801	0.530889	2.65218	0.00799748	NA
	STPG2	2.70397	1.40725	0.683386	2.05923	0.0394719	NA
	LINC01122	1.33024	1.4066	1.10482	1.27314	0.202967	NA
	GGT5	2.444	1.40658	0.75317	1.86755	0.0618248	NA
	CD82	3.34903	1.40623	0.653699	2.15119	0.0314609	NA
	SNHG19	0.941866	1.40462	1.28675	1.0916	0.27501	NA
	LINC03036	0.971125	1.40335	1.15864	1.2112	0.225817	NA
	ABCA7	0.758351	1.40324	1.36813	1.02566	0.305052	NA
	PTPRF	3.05803	1.40317	0.719576	1.95	0.0511763	NA
	OSTM1	1.46189	1.40231	1.04458	1.34247	0.179444	NA
	SEMA3E	0.78297	1.40218	1.16577	1.2028	0.229055	NA
	FLT3	2.00676	1.40196	0.820376	1.70892	0.0874658	NA
	LINC01208	1.10562	1.40083	0.923037	1.51763	0.129107	NA
	KLF15	3.20086	1.4007	0.668236	2.09612	0.0360719	NA
	ENSG00000250237	3.84371	1.39932	0.614332	2.27779	0.0227391	NA
	GALNTL6	2.65371	1.39904	0.825997	1.69376	0.0903101	NA
	ENSG00000251598	0.60209	1.39887	1.33202	1.05019	0.293632	NA
	H2AZ1-DT	3.47214	1.39885	0.722669	1.93567	0.0529081	NA
	PDE3B	1.40476	1.39857	0.965917	1.44792	0.14764	NA
	ERMAP	0.436368	1.39825	1.58827	0.880361	0.378664	NA
	EPSTI1	0.643222	1.39653	1.23731	1.12868	0.259032	NA
	TCTN1	0.888501	1.39609	1.12763	1.23807	0.215689	NA
	PCA3	3.03588	1.39491	0.748218	1.86431	0.0622777	NA
	LINC01725	1.34954	1.39382	0.921201	1.51305	0.130268	NA
	XYLB	5.85864	1.39363	0.572531	2.43416	0.0149263	NA
	CLMP	4.26609	1.39316	0.538775	2.58578	0.00971575	NA
	DGKI	2.22304	1.393	0.700823	1.98767	0.0468483	NA
	KCNH5	2.77661	1.39255	0.702017	1.98364	0.0472961	NA
	SNN	0.642656	1.38936	1.25082	1.11076	0.266672	NA
	LNCAROD	0.741636	1.3885	1.33984	1.03632	0.300052	NA
	CDH12	3.44893	1.38596	0.660195	2.09933	0.0357882	NA
	LINC02955	1.60233	1.38574	0.819101	1.69178	0.0906885	NA
	LINC02006	6.81626	1.38504	0.523646	2.64499	0.00816941	0.146097
	DNAH8	1.41214	1.38278	1.0194	1.35646	0.174952	NA
	TRPM3	1.70457	1.38217	0.829623	1.66603	0.0957082	NA
	TIAM1	0.946275	1.38175	1.15124	1.20023	0.23005	NA
	LINC00536	0.561056	1.38115	1.57572	0.876518	0.380748	NA
	CACNB4	1.22381	1.38046	0.956186	1.44372	0.148818	NA
	ANGPT2	1.05097	1.38012	1.09783	1.25714	0.208705	NA
	BOC	2.56384	1.37958	0.702154	1.96479	0.0494387	NA
	ENSG00000237844	0.752784	1.37928	1.45465	0.948188	0.343034	NA
	KCTD13	1.04071	1.37816	1.04687	1.31646	0.188018	NA
	RELN	0.496596	1.37807	1.53021	0.900573	0.367815	NA
	ENSG00000282987	0.52012	1.37803	1.50484	0.915734	0.359806	NA
	ENSG00000287564	0.692015	1.3777	1.1663	1.18126	0.237501	NA
	PLEKHA8P1	0.879013	1.37734	1.50039	0.917989	0.358625	NA
	CLCA4-AS1	3.27438	1.37649	0.701827	1.96129	0.0498451	NA
	IQGAP2	0.988012	1.37567	1.06936	1.28644	0.198289	NA
	MYOF	4.23972	1.37552	0.645423	2.1312	0.0330727	NA
	LDLRAD3	0.715464	1.37531	1.29195	1.06453	0.28709	NA
	ENSG00000260392	1.47565	1.37511	0.901903	1.52468	0.127339	NA
	LINC01344	2.20493	1.37435	0.836418	1.64313	0.100355	NA
	KHDRBS2	0.809043	1.37408	1.19676	1.14817	0.250897	NA
	LINC01414	1.73857	1.37278	0.79777	1.72077	0.0852922	NA
	UBASH3B	1.78115	1.36951	0.927249	1.47696	0.139687	NA
	CDH18	1.27578	1.36937	1.01993	1.34262	0.179396	NA
	ELK1	2.22584	1.36912	0.665014	2.05879	0.0395146	NA
	SYDE2	1.43091	1.36806	0.91803	1.49021	0.136169	NA
	TYMP	0.548082	1.36799	1.69076	0.809099	0.418458	NA
	RTL4	1.9773	1.36763	0.961972	1.4217	0.155115	NA
	LEF1	2.21558	1.36763	0.824906	1.65792	0.0973331	NA
	LINC01036	1.04471	1.36645	0.953411	1.43322	0.151794	NA
	ENSG00000232006	2.81885	1.36532	0.741913	1.84026	0.0657295	NA
	ENSG00000286251	1.94374	1.36496	0.882245	1.54714	0.121829	NA
	PPP2R2B	2.0764	1.36427	0.849976	1.60507	0.108479	NA
	ENSG00000223732	0.942775	1.36359	1.24585	1.0945	0.273734	NA
	ENSG00000287158	0.648003	1.36341	1.33621	1.02035	0.307561	NA
	ENSG00000223930	1.06621	1.36091	1.16777	1.16539	0.24386	NA
	DYNLRB2-AS1	0.964404	1.36044	0.996243	1.36557	0.172075	NA
	SLCO2B1	2.13663	1.3598	0.828821	1.64064	0.100872	NA
	LINC01695	0.941196	1.3587	1.23086	1.10386	0.269654	NA
	ENSG00000272941	1.08728	1.35851	0.919383	1.47763	0.139506	NA
	LINC01681	1.3058	1.35664	1.14775	1.18199	0.237209	NA
	GABRB3	0.919012	1.3554	1.32484	1.02307	0.306274	NA
	CACNA1A	3.70517	1.35462	0.648483	2.0889	0.0367166	NA
	WNT9A	12.6898	1.35433	0.317093	4.27109	1.94523e-05	0.00231482
	LINC01837	31.2909	1.35417	0.260265	5.20302	1.96074e-07	8.60898e-05
	ENSG00000229066	1.34263	1.35348	1.16957	1.15724	0.247173	NA
	PTPRC	1.25798	1.35305	1.14294	1.18383	0.236481	NA
	BAHD1	1.70914	1.35201	0.884942	1.52779	0.126564	NA
	PLEK	1.98113	1.35147	0.846013	1.59746	0.110163	NA
	TEX41	2.59486	1.35073	0.774223	1.74463	0.0810497	NA
	NNMT	1.27141	1.35011	0.9865	1.36859	0.171128	NA
	CLDN14-AS1	0.674986	1.34997	1.32179	1.02133	0.3071	NA
	ENSG00000226022	2.12436	1.34965	0.741067	1.82123	0.0685721	NA
	EEF1A1	0.899726	1.34934	1.27703	1.05662	0.290684	NA
	MYO3B	5.60769	1.34837	0.424096	3.17939	0.00147584	NA
	USP2-AS1	1.87168	1.34803	0.760395	1.77281	0.0762609	NA
	TXK	1.30515	1.34732	0.958994	1.40493	0.160044	NA
	SQOR	1.91254	1.34721	0.778898	1.72964	0.083695	NA
	BHLHE40-AS1	3.80871	1.34351	0.516554	2.6009	0.00929797	NA
	LINC00886	4.98911	1.34334	0.57753	2.32602	0.0200176	NA
	CEBPD	1.77889	1.34331	0.878005	1.52995	0.126028	NA
	ENSG00000287876	2.31892	1.34328	0.798718	1.68179	0.0926093	NA
	LIFR-AS1	1.32127	1.34091	0.947789	1.41477	0.157135	NA
	LINC01885	1.17844	1.3409	1.24539	1.07669	0.281619	NA
	ENSG00000259616	0.502252	1.33978	1.35581	0.988176	0.323066	NA
	SLC37A1	3.79854	1.33934	0.624366	2.14511	0.0319439	NA
	NKAIN3	0.474011	1.3387	1.7892	0.74821	0.454334	NA
	DMPK	1.21234	1.33861	0.978238	1.36839	0.171191	NA
	AOAH	8.89415	1.3373	0.419506	3.18779	0.00143364	0.047538
	ENSG00000231628	9.42979	1.33632	0.38802	3.44394	0.000573299	0.0251068
	ENSG00000251031	1.6425	1.33612	0.771094	1.73275	0.0831396	NA
	PARPBP	0.462309	1.33564	1.80832	0.738605	0.460147	NA
	TBC1D32	3.75252	1.3352	0.576456	2.31623	0.0205456	NA
	ENSG00000258162	0.912148	1.33486	1.03079	1.29499	0.195323	NA
	SLC41A2	0.763145	1.33472	1.25537	1.06321	0.287688	NA
	CFAP20DC-DT	1.50186	1.33427	1.14524	1.16506	0.243994	NA
	PAPPA2	1.34153	1.33407	0.947564	1.4079	0.159162	NA
	MZT1	0.734804	1.33393	1.52094	0.877043	0.380463	NA
	LINC01090	1.30512	1.33365	1.00322	1.32938	0.183724	NA
	ANKFN1	3.34413	1.3335	0.555486	2.4006	0.016368	NA
	SLC24A1	11.3126	1.33347	0.308817	4.318	1.57453e-05	0.00196553
	CLEC2B	2.28008	1.33284	0.889174	1.49896	0.133884	NA
	MAMDC2-AS1	11.5879	1.33223	0.464513	2.868	0.00413074	0.0931033
	DACH2	0.733701	1.3318	1.18432	1.12453	0.260789	NA
	OCA2	1.80306	1.33143	0.799572	1.66518	0.0958775	NA
	ENSG00000285902	2.4166	1.331	0.840093	1.58435	0.113114	NA
	ENSG00000233290	1.49692	1.33013	1.07483	1.23752	0.215895	NA
	ENSG00000286619	2.5992	1.32797	0.76859	1.72779	0.0840252	NA
	ABHD15-AS1	0.591027	1.32743	1.42436	0.931943	0.351366	NA
	FASN	1.37724	1.32703	0.841623	1.57675	0.114852	NA
	ENSG00000259828	0.512734	1.32617	1.66567	0.79618	0.425927	NA
	ELAVL2	1.00743	1.32513	1.08054	1.22636	0.220062	NA
	ENSG00000288321	1.11788	1.3249	1.00535	1.31785	0.187554	NA
	NELL1	0.770372	1.32402	1.14268	1.1587	0.246579	NA
	VCAN	5.06356	1.32306	0.667772	1.98131	0.0475565	NA
	ULK4	1.79634	1.32216	0.751136	1.76021	0.0783727	NA
	ERI1	3.86265	1.32199	0.569404	2.3217	0.0202491	NA
	SEMA3A	2.07561	1.3215	0.772063	1.71165	0.0869609	NA
	EPM2A-DT	1.49107	1.32132	0.815566	1.62013	0.105204	NA
	KLHL1	0.574253	1.32096	1.40178	0.942346	0.346015	NA
	LINC01619	0.430934	1.32062	1.88322	0.70126	0.483141	NA
	ENSG00000284977	0.532927	1.3191	1.47209	0.896068	0.370217	NA
	POU2F2	1.69422	1.318	0.88557	1.48831	0.13667	NA
	ENSG00000271955	1.51493	1.31762	0.983072	1.34031	0.180144	NA
	CFAP54	2.94081	1.31708	0.557342	2.36314	0.0181209	NA
	SLC38A10	2.96299	1.31706	0.703661	1.87173	0.0612436	NA
	DDR1	1.82722	1.31698	0.838479	1.57068	0.116258	NA
	TVP23C-CDRT4	2.23958	1.31616	0.755547	1.742	0.0815092	NA
	EPHA5	2.22074	1.31422	0.847753	1.55023	0.121085	NA
	MED12L	1.205	1.31311	0.947822	1.3854	0.16593	NA
	LINC01331	1.42572	1.31272	0.992762	1.32229	0.18607	NA
	RUNX2	4.32893	1.31068	0.571763	2.29235	0.0218857	NA
	BRIP1	0.692643	1.30993	1.37901	0.949907	0.342159	NA
	BCAT1	0.736712	1.30974	1.54794	0.846117	0.397487	NA
	TEX9	1.17416	1.30946	0.999748	1.30979	0.190268	NA
	DIAPH3	2.56175	1.30944	0.728584	1.79725	0.0722966	NA
	ENSG00000227579	0.703559	1.30784	1.42194	0.919758	0.357699	NA
	DSEL-AS1	2.06522	1.30702	0.70742	1.84758	0.0646631	NA
	UBE2L6	6.88373	1.30652	0.521035	2.50755	0.012157	0.183869
	ENSG00000286861	2.16529	1.30633	0.671886	1.94428	0.0518618	NA
	SAMMSON	2.95473	1.3058	0.68599	1.90352	0.0569723	NA
	SGO1-AS1	3.38705	1.3055	0.712435	1.83245	0.0668847	NA
	PKHD1	1.64722	1.30455	0.848916	1.53673	0.12436	NA
	FGF7	2.47028	1.3045	0.646619	2.01741	0.0436524	NA
	HCK	1.08877	1.30379	1.25628	1.03782	0.299354	NA
	B3GALT5	0.983654	1.30282	1.23413	1.05566	0.291122	NA
	LINC02336	1.77971	1.30226	0.8538	1.52525	0.127198	NA
	TNFRSF12A	0.427614	1.30218	1.58448	0.821836	0.41117	NA
	MT2A	0.931034	1.3	1.1038	1.17774	0.238899	NA
	BASP1	1.23673	1.29969	1.00666	1.29109	0.196672	NA
	FANCA	1.13826	1.29962	1.26297	1.02902	0.30347	NA
	LUZP2	9.0066	1.2993	0.494233	2.62893	0.00856547	0.150641
	MIR924HG	1.66068	1.298	0.931284	1.39377	0.163387	NA
	TLL1	1.65981	1.29605	0.898117	1.44308	0.148998	NA
	LINC00499	0.754586	1.29538	1.26021	1.02791	0.303993	NA
	ENSG00000253474	0.79876	1.29526	1.19398	1.08483	0.277999	NA
	ENSG00000228566	0.682564	1.29523	1.14613	1.13009	0.258437	NA
	ENSG00000259881	0.629181	1.29504	1.62697	0.795979	0.426044	NA
	LINC01470	1.93652	1.29465	0.743775	1.74065	0.0817456	NA
	LINC01060	0.828557	1.29415	1.12958	1.14569	0.251925	NA
	ZNF804A	2.79486	1.29364	0.795837	1.6255	0.104056	NA
	LINC02241	1.32444	1.2929	0.928555	1.39238	0.163807	NA
	MIR4300HG	5.61301	1.29086	0.580874	2.22227	0.0262651	NA
	ENSG00000288700	1.87814	1.2906	0.889572	1.45081	0.146833	NA
	LINC01563	27.3773	1.29019	0.249841	5.16405	2.41659e-07	9.92597e-05
	SYT1	0.557768	1.28995	1.37475	0.938315	0.348082	NA
	CYBC1	0.661048	1.28966	1.2284	1.04987	0.293777	NA
	NRG1	2.6403	1.28889	0.700354	1.84035	0.0657175	NA
	TOX	1.7316	1.28831	0.747379	1.72377	0.084749	NA
	FYB1	1.92652	1.2883	0.90417	1.42485	0.154202	NA
	CDK9	1.88186	1.28785	0.839309	1.53442	0.124926	NA
	FSTL4	3.63624	1.28694	0.619034	2.07896	0.0376213	NA
	ENSG00000285939	2.11833	1.28689	0.916091	1.40476	0.160092	NA
	CSMD1	1.52049	1.28688	0.990778	1.29885	0.193994	NA
	ZFAND2B	1.34252	1.28586	0.974379	1.31967	0.186945	NA
	B4GALNT1	2.38473	1.28509	0.758115	1.69511	0.0900552	NA
	CSF3R	0.492918	1.28472	1.50237	0.855126	0.392482	NA
	LRRC4C	1.09214	1.28453	1.03241	1.24421	0.213422	NA
	TNFRSF21	0.536837	1.28423	1.60754	0.798877	0.424362	NA
	ENSG00000258631	1.71576	1.28407	0.84001	1.52863	0.126356	NA
	ENSG00000287733	2.88041	1.28392	0.643591	1.99494	0.0460497	NA
	TRAF2	2.99817	1.28352	0.739374	1.73596	0.082571	NA
	CACNA1B	0.444665	1.28327	1.70105	0.754397	0.450611	NA
	TMEM252-DT	1.23729	1.28311	1.2934	0.992044	0.321176	NA
	ENSG00000271860	2.47612	1.28171	0.736835	1.73948	0.0819496	NA
	TBL1Y	1.85034	1.28112	1.08559	1.18011	0.237956	NA
	LINC02899	0.717426	1.28077	1.15134	1.11242	0.265956	NA
	CA5B	0.639952	1.27943	1.50068	0.852566	0.3939	NA
	ENSG00000271774	0.53529	1.27912	1.3151	0.972642	0.330731	NA
	XRCC4	0.698356	1.27865	1.42222	0.899053	0.368624	NA
	ZNF337-AS1	0.951041	1.27802	1.29975	0.983277	0.325471	NA
	LINC00963	0.820305	1.27785	1.1211	1.13982	0.254361	NA
	SNX30	2.35657	1.27727	0.793108	1.61046	0.107298	NA
	LRRC56	0.441215	1.27659	1.69016	0.755307	0.450065	NA
	ZNF98	1.2259	1.27626	1.23301	1.03507	0.300634	NA
	ACSM3	0.757337	1.27584	1.30838	0.975134	0.329494	NA
	ENSG00000259354	3.04606	1.27568	0.633049	2.01513	0.0438913	NA
	LINC02653	0.913955	1.2744	1.06696	1.19443	0.23231	NA
	ENSG00000237525	1.7108	1.2744	0.848262	1.50237	0.133002	NA
	LINC00390	1.03449	1.27417	1.01228	1.25871	0.208134	NA
	CSPG4	3.78723	1.27415	0.67729	1.88125	0.0599375	NA
	LHPP	1.7989	1.27404	0.848759	1.50106	0.13334	NA
	PTK2B	2.1065	1.27397	0.858841	1.48336	0.137978	NA
	CRB1	0.924011	1.27352	1.0074	1.26417	0.206171	NA
	HHAT	1.1681	1.27164	1.23631	1.02858	0.303679	NA
	ARPC1B	1.16875	1.27156	1.07722	1.18041	0.237836	NA
	EPB41L4A-AS1	0.95079	1.27038	1.17363	1.08244	0.279058	NA
	HECW1	0.720501	1.27021	1.4172	0.89628	0.370103	NA
	ATP8B4	1.57765	1.26978	1.03006	1.23273	0.217676	NA
	OBI1-AS1	0.716461	1.26793	1.33329	0.950979	0.341615	NA
	SHISA2	1.0463	1.2673	1.20536	1.05139	0.293082	NA
	ENSG00000253796	0.980321	1.26654	1.21976	1.03835	0.299106	NA
	LINC02306	0.966899	1.26505	1.18485	1.06769	0.285663	NA
	ENSG00000197585	1.4692	1.26454	0.963052	1.31305	0.189166	NA
	MGC4859	2.55326	1.26255	0.760873	1.65934	0.0970463	NA
	EGR1	2.24127	1.26185	0.741548	1.70165	0.0888216	NA
	ENSG00000235450	1.57423	1.26155	0.925255	1.36347	0.172735	NA
	TMEM43	1.76688	1.26154	0.884468	1.42633	0.153774	NA
	PBLD	0.81627	1.26013	1.12182	1.12329	0.261314	NA
	LINC01934	1.09512	1.25997	0.924162	1.36337	0.172766	NA
	FBXO30	6.2192	1.25995	0.489213	2.57547	0.0100104	NA
	CTC-338M12.4	1.64994	1.25939	1.00862	1.24862	0.211804	NA
	PIWIL2	0.749274	1.25905	1.22738	1.02581	0.304983	NA
	CD163L1	1.13284	1.25847	1.22019	1.03137	0.302366	NA
	ENSG00000246090	0.722012	1.25807	1.4202	0.885836	0.375706	NA
	LINC00624	0.976778	1.25706	1.07058	1.17419	0.240321	NA
	KCNMB2-AS1	0.553927	1.25705	1.69851	0.740089	0.459246	NA
	ENSG00000249061	1.24392	1.2565	0.917815	1.36901	0.170996	NA
	SAA1	1.59606	1.25604	1.01123	1.24209	0.214203	NA
	ENPP3	3.95291	1.2559	0.526054	2.3874	0.0169682	NA
	PCNX4-DT	3.16625	1.25572	0.706125	1.77832	0.0753511	NA
	KIRREL3	1.03994	1.25535	1.03872	1.20856	0.226833	NA
	DSCAM	1.24456	1.25458	1.00714	1.24568	0.212881	NA
	ENSG00000258891	1.22368	1.25455	1.00993	1.24222	0.214156	NA
	PCIF1	12.5912	1.25406	0.441376	2.84125	0.00449368	0.0976416
	TP53	0.92206	1.25392	1.11924	1.12033	0.262573	NA
	CARD11	1.76866	1.25388	0.750261	1.67126	0.0946711	NA
	SAMD5	1.83067	1.25357	0.776628	1.61412	0.106502	NA
	ENSG00000250149	1.63812	1.25356	0.762938	1.64306	0.10037	NA
	ENSG00000287290	1.42782	1.25331	0.792313	1.58183	0.113688	NA
	LINGO2	1.0926	1.2532	1.22446	1.02348	0.306082	NA
	ENSG00000205622	0.724226	1.25105	1.215	1.02967	0.303166	NA
	SGMS1-AS1	0.919399	1.24984	1.11753	1.11839	0.263399	NA
	SETMAR	3.11168	1.24982	0.628702	1.98793	0.046819	NA
	GOLGA7B	0.797838	1.24973	1.29115	0.967921	0.333084	NA
	MRC1	1.46377	1.24957	0.922207	1.35498	0.175423	NA
	CSMD2	1.19897	1.24944	0.980753	1.27396	0.202678	NA
	IDO1	0.771403	1.24878	1.11955	1.11543	0.264666	NA
	DUBR	1.18347	1.24804	1.12368	1.11067	0.266709	NA
	AGBL4	1.3249	1.24782	1.00638	1.23992	0.215007	NA
	ALDH1L2	1.55629	1.24399	0.899952	1.38229	0.166884	NA
	C1RL	4.04695	1.24335	0.637185	1.95131	0.0510197	NA
	CYP1B1	8.05252	1.24294	0.475952	2.61147	0.00901536	0.155545
	CNTN5	30.0916	1.24269	0.269132	4.6174	3.88586e-06	0.000717083
	MAP3K7CL	1.40741	1.24118	0.980298	1.26613	0.205467	NA
	POMT2	2.52902	1.24099	0.801324	1.54867	0.121461	NA
	ENC1	1.27423	1.24037	1.14644	1.08194	0.27928	NA
	HERC5	2.25387	1.24011	0.819683	1.51291	0.130302	NA
	LINC01643	3.38553	1.23975	1.15703	1.0715	0.283945	NA
	NECTIN3-AS1	6.01931	1.23961	0.507688	2.44167	0.0146194	NA
	TUBB2A	1.00615	1.23858	1.0103	1.22595	0.220217	NA
	P2RX4	1.62016	1.23847	0.839897	1.47455	0.140334	NA
	ENSG00000285253	1.0453	1.23701	0.961909	1.28599	0.198446	NA
	ENSG00000234810	5.08596	1.23694	0.562482	2.19907	0.0278731	NA
	SNTG1	1.54575	1.23677	0.971981	1.27242	0.203222	NA
	ENSG00000291054	0.675591	1.23668	1.31248	0.942249	0.346065	NA
	DCC	6.90562	1.23657	0.479553	2.57858	0.00992066	0.16516
	ENSG00000227531	0.975026	1.23608	1.06916	1.15613	0.24763	NA
	KMT5A	3.36811	1.23596	0.594887	2.07764	0.0377422	NA
	SH3BP4	1.47467	1.23488	0.946221	1.30507	0.19187	NA
	ACVR1C	2.37707	1.23454	0.672685	1.83524	0.0664697	NA
	ENSG00000286046	6.46556	1.23439	0.490963	2.51422	0.0119297	NA
	FHAD1	0.637171	1.23369	1.679	0.734779	0.462474	NA
	LINC02666	7.85985	1.23302	0.373606	3.30033	0.000965722	0.0357458
	PAXBP1-AS1	3.39211	1.23285	0.549012	2.24559	0.0247303	NA
	ENSG00000290551	2.19679	1.23218	0.690169	1.78533	0.0742077	NA
	IFIT2	0.867875	1.23171	1.12529	1.09457	0.273707	NA
	ENSG00000288088	1.03319	1.23128	1.22952	1.00143	0.316617	NA
	ENSG00000289368	2.23744	1.23106	0.634594	1.93992	0.0523899	NA
	PLPPR5-AS1	1.07437	1.23074	1.05868	1.16251	0.245027	NA
	NUDT16-DT	1.40128	1.23071	0.869626	1.41522	0.157005	NA
	KTN1-AS1	1.15682	1.23027	1.01142	1.21637	0.223844	NA
	SGCZ	0.582428	1.22987	1.81108	0.679081	0.497087	NA
	CNBD1	0.562602	1.22983	1.39357	0.882505	0.377504	NA
	EMP3	4.5051	1.22976	0.606085	2.02903	0.0424556	NA
	LINC02789	0.481479	1.2293	1.84018	0.668032	0.504113	NA
	ENSG00000237480	0.816397	1.22893	1.1064	1.11075	0.266677	NA
	ARHGEF1	3.01907	1.22777	0.730178	1.68146	0.0926729	NA
	ENSG00000230258	0.793823	1.22759	1.15123	1.06633	0.286276	NA
	EFEMP1	0.767015	1.22519	1.31297	0.933141	0.350747	NA
	MAST3	1.10213	1.22436	0.991025	1.23545	0.216662	NA
	ARL14EP-DT	1.18763	1.22316	1.19757	1.02136	0.307084	NA
	ENSG00000228033	0.772523	1.22213	1.55554	0.785662	0.432066	NA
	SV2C	3.50469	1.22069	0.671535	1.81776	0.0691003	NA
	EMILIN2	0.953965	1.22031	1.15415	1.05733	0.290362	NA
	LINC01684	1.54809	1.21989	0.947779	1.2871	0.198059	NA
	CIBAR1-DT	1.14881	1.21956	1.13024	1.07903	0.280574	NA
	DNAH9	1.23913	1.21799	1.14377	1.06489	0.286925	NA
	ITGA9-AS1	1.74541	1.21669	0.951959	1.27809	0.201217	NA
	KCNC4	2.03758	1.21583	0.753797	1.61294	0.106757	NA
	BTBD16	0.88153	1.21535	1.06501	1.14117	0.253798	NA
	SMARCD1	0.649883	1.21473	1.39842	0.868647	0.38504	NA
	ENSG00000289899	0.747117	1.21434	1.28026	0.94851	0.34287	NA
	LINC01828	1.246	1.21398	1.14393	1.06123	0.288585	NA
	PSMB8	1.36676	1.2139	0.977583	1.24174	0.214332	NA
	KCNJ6	2.91228	1.2139	0.637237	1.90495	0.056787	NA
	ENSG00000254394	0.506372	1.21379	1.63026	0.744535	0.456553	NA
	GRIA2	1.46689	1.21374	0.862788	1.40677	0.159497	NA
	ENSG00000266908	1.70241	1.21297	0.957468	1.26686	0.205207	NA
	WDHD1	0.783663	1.21259	1.08229	1.12039	0.262549	NA
	CSMD3	1.29567	1.21177	1.09207	1.10962	0.267165	NA
	DMXL2	4.49788	1.21173	0.603881	2.00658	0.0447947	NA
	GRM8	0.75059	1.21144	1.16442	1.04038	0.298165	NA
	PPP4C	2.94763	1.2114	0.738655	1.64	0.101004	NA
	KICS2	1.02779	1.21007	1.06457	1.13668	0.255673	NA
	CYP1B1-AS1	0.709043	1.20966	1.55343	0.778699	0.436157	NA
	ENSG00000286746	2.10684	1.20946	0.776471	1.55764	0.119319	NA
	CNTN1	1.05431	1.2093	1.46689	0.824394	0.409716	NA
	DPP10	2.81826	1.20902	0.618322	1.95533	0.0505447	NA
	COL11A1	1.17467	1.20833	0.996453	1.21263	0.225271	NA
	GPC3	1.50464	1.20812	0.911988	1.32471	0.185267	NA
	IFT140	2.40905	1.20778	0.697392	1.73186	0.0832987	NA
	ALK	0.810042	1.20774	1.16121	1.04007	0.298307	NA
	LINC01500	0.48047	1.20756	1.67376	0.721469	0.470621	NA
	ENSG00000288035	3.03655	1.20745	0.688549	1.75362	0.0794963	NA
	ENSG00000289309	1.44607	1.20685	1.00858	1.19658	0.23147	NA
	TMLHE-AS1	2.54259	1.2058	0.607772	1.98397	0.0472592	NA
	CCDC60	1.88131	1.20484	0.957404	1.25844	0.208232	NA
	SPOCK3	0.809612	1.20435	1.3371	0.900719	0.367738	NA
	FAM20A	6.51815	1.2038	0.515808	2.33382	0.0196051	NA
	ENSG00000286099	0.728683	1.20377	1.25826	0.956699	0.338719	NA
	ENSG00000253452	1.32575	1.20374	1.07023	1.12475	0.260696	NA
	LRRC1	1.8523	1.20346	0.803957	1.49693	0.134413	NA
	LINC02343	2.36182	1.20254	0.696106	1.72752	0.084074	NA
	ENSG00000266602	1.14085	1.2024	1.22976	0.977755	0.328196	NA
	IRF7	0.64299	1.20214	1.48898	0.807355	0.419462	NA
	CARD18	1.40229	1.20165	0.981722	1.22403	0.220943	NA
	ENSG00000253693	88.4185	1.20156	0.335007	3.58665	0.000334947	0.017479
	ENSG00000287378	0.822308	1.20132	1.06998	1.12276	0.261541	NA
	SIGLEC1	0.694536	1.20103	1.28421	0.935226	0.349672	NA
	LRRK2-DT	0.579493	1.20019	1.68537	0.71212	0.476391	NA
	NEK3	0.836364	1.1994	1.17585	1.02002	0.307717	NA
	LINC01924	2.19475	1.19924	0.723383	1.65783	0.0973524	NA
	PCDH11X	0.964312	1.19886	1.13973	1.05188	0.292855	NA
	ENSG00000285382	2.31809	1.19837	0.674814	1.77586	0.0757561	NA
	LINC01479	1.789	1.19812	0.873897	1.37101	0.170372	NA
	SLC22A4	1.27877	1.19802	1.19906	0.99913	0.317731	NA
	C8G	0.77624	1.19797	1.62629	0.736627	0.461349	NA
	LINC00461	1.72364	1.19656	0.919084	1.30191	0.192948	NA
	ENSG00000248359	0.816487	1.19648	1.12741	1.06127	0.288568	NA
	ENSG00000188897	47.684	1.19553	0.26036	4.59184	4.39362e-06	0.000799199
	TRAM2-AS1	1.04123	1.19543	0.993458	1.2033	0.228859	NA
	ENSG00000286211	4.45818	1.1952	0.539554	2.21516	0.0267492	NA
	APBB1IP	1.08906	1.19475	1.02076	1.17046	0.241816	NA
	ENSG00000259363	8.30275	1.19469	0.377174	3.16749	0.00153761	0.0500727
	AOX1	12.2495	1.19363	0.32537	3.66853	0.000243946	0.0141189
	LINC01374	4.04679	1.19257	0.634634	1.87915	0.060224	NA
	EPHA6	1.87112	1.19202	0.851796	1.39943	0.161685	NA
	ENSG00000233635	1.83401	1.19137	0.87457	1.36223	0.173125	NA
	ENSG00000228999	5.85605	1.19077	0.402583	2.95782	0.00309819	NA
	LINC00923	0.605998	1.18932	1.94313	0.612066	0.540494	NA
	ENSG00000279088	0.393276	1.18873	1.92975	0.615999	0.537895	NA
	LINC02223	6.66819	1.1878	0.495557	2.39691	0.0165341	0.214404
	BIRC3	6.21108	1.18777	0.502338	2.36448	0.0180556	NA
	SHC3	2.45831	1.18712	0.872953	1.35989	0.173866	NA
	AP4M1	0.416271	1.18686	2.04004	0.581781	0.560714	NA
	TRIM62	1.94034	1.18655	0.912837	1.29985	0.193653	NA
	AHR	1.63153	1.18647	0.801586	1.48015	0.138834	NA
	ENSG00000286891	0.479609	1.18579	1.98815	0.596432	0.550887	NA
	MR1	0.53246	1.18579	1.88761	0.628198	0.529874	NA
	ENSG00000225649	0.752424	1.18513	1.19435	0.99228	0.321061	NA
	AK4	1.6085	1.18497	0.877876	1.34981	0.177076	NA
	PIPOX	0.443996	1.18496	1.68067	0.705055	0.480776	NA
	ENSG00000282278	1.02373	1.18491	1.13052	1.04811	0.294589	NA
	PLXNA3	1.34756	1.18398	1.10198	1.07441	0.282637	NA
	ACTR3-AS1	1.1465	1.18339	1.12313	1.05366	0.292039	NA
	LINC02694	0.810474	1.18331	1.1026	1.07319	0.283185	NA
	PDCD1LG2	0.823942	1.18313	1.24893	0.94731	0.343481	NA
	ENSG00000260289	7.1069	1.18264	0.427575	2.76593	0.00567601	0.113379
	CD247	0.805293	1.18224	1.12119	1.05445	0.291676	NA
	CCDC73	1.81257	1.18178	0.794585	1.4873	0.136937	NA
	MGAT4C	1.08527	1.18156	0.944698	1.25072	0.211035	NA
	SCN9A	1.63498	1.18095	0.9058	1.30376	0.192314	NA
	PGAP3	1.09683	1.18086	1.06306	1.11082	0.266646	NA
	FDXR	0.877519	1.18057	1.34279	0.879192	0.379297	NA
	MSR1	0.886187	1.17975	1.2447	0.947819	0.343221	NA
	HERC6	0.965774	1.17932	1.00237	1.17653	0.239383	NA
	CD14	0.521402	1.17904	1.59325	0.740022	0.459287	NA
	SLC35F1	0.750084	1.17847	1.25272	0.940734	0.346841	NA
	ENSG00000248994	0.76198	1.17812	1.40579	0.838053	0.402001	NA
	JHY	4.23808	1.17794	0.54944	2.14389	0.0320419	NA
	CEACAM16-AS1	2.51766	1.17686	0.863548	1.36282	0.172938	NA
	ENSG00000286540	2.04257	1.17671	0.910718	1.29207	0.196333	NA
	NRCAM	1.59616	1.17635	0.894028	1.31579	0.188244	NA
	TCN2	1.13547	1.17574	1.24086	0.94752	0.343374	NA
	ENSG00000289884	2.85373	1.17513	0.72018	1.63171	0.10274	NA
	GRID1	1.52138	1.17386	0.936337	1.25368	0.20996	NA
	ENSG00000227088	1.76899	1.17382	1.14602	1.02426	0.305712	NA
	ZNF470	36.1817	1.17339	0.215321	5.4495	5.0512e-08	3.57317e-05
	LINC00879	6.63472	1.17284	0.524484	2.23617	0.0253406	0.265895
	LINC02607	1.39244	1.17267	0.971111	1.20755	0.227219	NA
	ENSG00000232271	0.697427	1.17219	1.23386	0.950019	0.342103	NA
	ENSG00000251257	2.4942	1.17216	0.631835	1.85517	0.0635715	NA
	CCN1	4.68545	1.172	0.693651	1.68962	0.0911014	NA
	MAN2B2	1.91998	1.17186	0.896483	1.30718	0.191152	NA
	ENSG00000226281	1.04014	1.17156	0.961383	1.21862	0.222987	NA
	ENSG00000226965	0.596202	1.17131	1.67714	0.698395	0.48493	NA
	ADM	2.53435	1.1711	0.630944	1.8561	0.0634387	NA
	EPHA3	3.46161	1.16967	0.591889	1.97616	0.0481365	NA
	HMGN2	1.66405	1.16921	0.977278	1.1964	0.231542	NA
	ENSG00000285407	0.525869	1.16904	1.74717	0.669107	0.503427	NA
	FRRS1	1.53423	1.16899	1.06907	1.09346	0.274191	NA
	PLPPR1	1.58849	1.16844	0.910933	1.28269	0.199602	NA
	NPIPB2	0.653524	1.16834	1.40651	0.830668	0.406161	NA
	SHTN1	0.847091	1.1673	1.35149	0.863713	0.387746	NA
	ATP7B	1.68814	1.16631	0.817004	1.42755	0.153422	NA
	HTR7	4.73536	1.16441	0.611767	1.90335	0.0569947	NA
	ENSG00000284418	0.759126	1.16349	1.26287	0.921313	0.356887	NA
	LRIG2-DT	3.75607	1.16226	0.603669	1.92533	0.0541877	NA
	MAP7	0.942686	1.16216	1.06411	1.09214	0.274771	NA
	CRACDL	2.58066	1.16205	0.615198	1.88891	0.058904	NA
	NFKB2	0.488692	1.16185	1.76286	0.659072	0.50985	NA
	EYA2	1.09202	1.16183	0.991287	1.17205	0.241179	NA
	TRPM1	0.983728	1.1615	0.962459	1.2068	0.227508	NA
	CORIN	2.19406	1.16131	0.843615	1.37659	0.168638	NA
	BACE1-AS	0.422518	1.16117	1.61202	0.720322	0.471326	NA
	LYZ	6.30212	1.16116	0.522582	2.22197	0.0262856	NA
	UCHL1	1.28378	1.16103	0.979675	1.18512	0.235971	NA
	FMN2	0.600879	1.16046	1.47291	0.787866	0.430775	NA
	TOM1L1	4.21784	1.16002	0.595496	1.94799	0.0514158	NA
	ENSG00000250697	0.935028	1.15949	1.00558	1.15305	0.248889	NA
	TGFB3	2.34477	1.15925	0.820086	1.41357	0.157487	NA
	TYSND1	0.459654	1.15877	1.72043	0.673538	0.500605	NA
	KSR2	1.33882	1.15863	1.05828	1.09483	0.273592	NA
	ZKSCAN2-DT	2.15133	1.15759	0.791563	1.46241	0.143629	NA
	CHTF18	1.67965	1.15701	0.8832	1.31002	0.19019	NA
	IPO4	0.636291	1.15686	1.19602	0.967256	0.333416	NA
	EPIC1	3.15955	1.15526	0.571664	2.02087	0.0432935	NA
	ENSG00000282998	0.723856	1.15526	1.44538	0.799276	0.42413	NA
	TRD-AS1	2.46669	1.15486	0.721429	1.60079	0.109424	NA
	COMMD8	1.23044	1.15436	1.21544	0.949748	0.34224	NA
	LINC01811	0.476572	1.15423	1.45202	0.794913	0.426664	NA
	ENSG00000286147	1.69615	1.15399	0.849668	1.35816	0.174412	NA
	ENSG00000287352	1.0043	1.1538	1.18931	0.97014	0.331977	NA
	KATNAL2	2.22108	1.15325	0.819903	1.40657	0.159556	NA
	IL7	0.565327	1.15237	1.58434	0.727349	0.467012	NA
	SCHLAP1	0.544779	1.15132	1.58117	0.728146	0.466525	NA
	MAP3K2-DT	3.29383	1.15104	0.720092	1.59846	0.10994	NA
	SMIM29	0.770984	1.15103	1.6288	0.706672	0.47977	NA
	ZPLD1	0.589456	1.15062	1.80043	0.639082	0.52277	NA
	ABCB1	1.12608	1.15025	1.12888	1.01893	0.308237	NA
	MLIP-AS1	1.08555	1.14981	1.19017	0.966086	0.334001	NA
	LINC01322	0.90753	1.14949	1.18804	0.967545	0.333272	NA
	LINC00665	1.07849	1.14865	1.00303	1.14518	0.252135	NA
	ITGB2	2.797	1.14829	0.618588	1.85631	0.0634094	NA
	STK32A	3.16183	1.14752	0.64988	1.76574	0.0774399	NA
	ZNF213	2.90657	1.14731	0.71225	1.61083	0.107217	NA
	ENSG00000240086	1.77352	1.14663	0.692029	1.65691	0.0975373	NA
	ENSG00000242593	1.48126	1.14661	1.0901	1.05184	0.292874	NA
	RADX	1.49446	1.14626	0.878162	1.30529	0.191793	NA
	TMEM132D	0.953313	1.14502	1.08759	1.05281	0.29243	NA
	ENSG00000251680	1.10023	1.14495	1.00899	1.13476	0.256478	NA
	TMEM132B	2.27654	1.14458	0.620499	1.84461	0.0650949	NA
	ENSG00000234261	0.634277	1.14425	1.51345	0.756051	0.449619	NA
	EGFEM1P	1.60771	1.14388	0.85386	1.33966	0.180356	NA
	RHPN2	1.79981	1.14345	0.929184	1.23059	0.218476	NA
	COL6A6	10.7711	1.14337	0.381115	3.00007	0.00269922	0.0723561
	JUNB	5.46015	1.14291	0.524285	2.17995	0.0292612	NA
	PTPRR	3.66909	1.14137	0.546529	2.0884	0.0367618	NA
	ENSG00000248973	1.21899	1.14041	1.0749	1.06094	0.288717	NA
	SEC24B-AS1	4.05831	1.13977	0.577372	1.97407	0.0483743	NA
	LINC01252	0.6836	1.13944	1.4027	0.81232	0.416608	NA
	CCDC178	3.39538	1.13942	0.722031	1.57808	0.114547	NA
	LINC01579	1.24647	1.13915	0.863268	1.31958	0.186974	NA
	FKBP5	7.04501	1.13863	0.485192	2.34676	0.0189374	0.230104
	KYNU	1.44298	1.13802	0.827342	1.37551	0.168973	NA
	ENSG00000176593	11.658	1.13792	0.388636	2.92798	0.00341174	0.0830625
	ENSG00000251574	2.15489	1.13765	0.781907	1.45497	0.145676	NA
	FXYD5	1.41566	1.13745	0.954396	1.1918	0.233339	NA
	LYSMD2	3.8171	1.13711	0.601305	1.89107	0.0586152	NA
	CHRM3	1.69852	1.13696	1.10481	1.0291	0.303432	NA
	CNTN6	0.573525	1.13695	1.57058	0.723908	0.469122	NA
	RHOXF1-AS1	3.6756	1.13659	0.601214	1.8905	0.0586915	NA
	ING2-DT	3.17708	1.13657	0.637486	1.7829	0.0746027	NA
	DKK2	2.95093	1.13602	0.701381	1.61969	0.1053	NA
	IFI44	0.507991	1.13482	1.39387	0.814154	0.415557	NA
	NALCN	1.91196	1.13472	0.730761	1.55279	0.120473	NA
	ADAM7-AS1	1.31612	1.13461	1.13406	1.00048	0.317077	NA
	ENSG00000254733	2.29416	1.13368	0.772665	1.46723	0.142313	NA
	CIT	0.961288	1.13362	1.17583	0.96411	0.334991	NA
	CNTFR	1.1529	1.13354	1.32453	0.855803	0.392107	NA
	CA10	0.843871	1.13348	1.38012	0.821288	0.411482	NA
	ENSG00000287544	2.09358	1.13335	0.705995	1.60532	0.108423	NA
	GRAMD4	0.885268	1.13311	1.54832	0.731833	0.46427	NA
	ENSG00000259891	1.38415	1.13277	0.903568	1.25366	0.209964	NA
	NDNF	1.5619	1.13273	0.763371	1.48385	0.13785	NA
	ENSG00000286385	1.073	1.13247	1.20326	0.941162	0.346622	NA
	LINC02964	0.557352	1.13239	1.38292	0.818844	0.412876	NA
	ENSG00000226994	1.07947	1.13214	1.12533	1.00605	0.314391	NA
	ENSG00000287523	0.506467	1.1321	1.92448	0.58826	0.556358	NA
	DDX39A	1.36157	1.132	1.0989	1.03012	0.302953	NA
	SYT14	2.15742	1.13195	0.936352	1.20889	0.226704	NA
	IRAK4	0.825739	1.13135	1.39888	0.808755	0.418656	NA
	ENSG00000253766	0.999131	1.13058	1.15449	0.979287	0.327438	NA
	TGFB1	0.571484	1.13048	1.43712	0.786632	0.431497	NA
	ARHGAP25	0.789258	1.13015	1.26856	0.890892	0.372987	NA
	LOXL4	1.47645	1.129	0.977251	1.15528	0.247974	NA
	RALYL	0.562682	1.12892	1.6739	0.674422	0.500043	NA
	ENSG00000232053	0.996682	1.12791	1.11007	1.01607	0.309594	NA
	ENSG00000268081	1.71351	1.12787	0.764564	1.47518	0.140164	NA
	AHI1-DT	2.39062	1.12757	0.675782	1.66855	0.0952068	NA
	DNM1	1.21808	1.12737	0.930916	1.21103	0.225884	NA
	CKAP2	1.4988	1.12725	0.889383	1.26745	0.204996	NA
	ADAMTS6	4.36396	1.12717	0.556261	2.02634	0.0427302	NA
	LAPTM5	1.74273	1.12709	0.84365	1.33597	0.18156	NA
	P3H2	3.31319	1.12625	0.673132	1.67315	0.0942981	NA
	OPRM1	1.52336	1.12534	1.03442	1.0879	0.276639	NA
	TTLL1	0.545866	1.12499	1.46043	0.770313	0.441114	NA
	C1GALT1C1	2.17329	1.12497	0.770609	1.45985	0.144332	NA
	GPR161	2.29127	1.12414	0.841846	1.33533	0.181768	NA
	KIAA1549	0.844059	1.12414	1.19975	0.936977	0.348771	NA
	LINC00871	1.04697	1.12409	0.916969	1.22587	0.220246	NA
	GRHL2	3.08606	1.12304	0.642133	1.74892	0.0803042	NA
	KCNE4	2.03368	1.12293	0.84343	1.33138	0.183063	NA
	EPHB4	1.3391	1.12275	1.20505	0.931705	0.351489	NA
	ENSG00000285534	3.50427	1.1226	0.547375	2.05088	0.0402787	NA
	C1orf109	0.805616	1.12254	1.10029	1.02022	0.307625	NA
	LINC02763	1.26387	1.12236	0.850942	1.31897	0.18718	NA
	IL12A-AS1	2.5515	1.12133	0.659218	1.70099	0.0889441	NA
	SNED1-AS1	1.35073	1.12036	0.876016	1.27893	0.200921	NA
	ENSG00000250453	1.00353	1.11985	1.31421	0.852108	0.394154	NA
	ENSG00000270087	1.59343	1.1196	1.11052	1.00818	0.313367	NA
	TRPC6	1.05623	1.11916	0.992598	1.1275	0.25953	NA
	ENSG00000287704	0.563587	1.11891	1.7087	0.654828	0.512579	NA
	ENSG00000273507	1.15138	1.11842	1.02772	1.08825	0.276485	NA
	NBPF1	4.17086	1.11811	0.536389	2.08452	0.0371132	NA
	DNAJB9	1.24062	1.11811	1.23478	0.905513	0.365194	NA
	LINC02237	0.545522	1.11745	1.86168	0.600238	0.548348	NA
	NELL2	2.13626	1.11725	0.854202	1.30795	0.19089	NA
	TNFAIP3	0.83458	1.117	1.366	0.817715	0.41352	NA
	PLXNA4	0.679375	1.11685	1.25174	0.89224	0.372264	NA
	DNAH5	1.57549	1.11672	0.844269	1.32271	0.185933	NA
	CASC2	1.42461	1.11668	1.02699	1.08734	0.276887	NA
	ENSG00000256947	5.55153	1.11624	0.444363	2.512	0.0120049	NA
	MYH8	0.626043	1.11597	1.50544	0.74129	0.458517	NA
	LRRC23	0.500496	1.11527	1.61586	0.690202	0.490067	NA
	CPA6	2.69653	1.11436	0.668179	1.66775	0.0953645	NA
	BBOF1	0.736819	1.11412	1.13185	0.984329	0.324954	NA
	KIF6	0.457387	1.11401	1.70977	0.651557	0.514687	NA
	ENSG00000249209	6.49945	1.1133	0.52518	2.11985	0.0340184	NA
	PTH2R	0.469695	1.11307	1.6704	0.666348	0.505189	NA
	KCNB2	0.588094	1.11263	1.97117	0.56445	0.572448	NA
	ALDH1L1-AS2	7.44521	1.11198	0.436131	2.54964	0.0107834	0.173147
	MTHFD1L	0.559562	1.11198	1.4053	0.791275	0.428784	NA
	LINC00511	4.09222	1.11124	0.551798	2.01385	0.0440257	NA
	B9D1	2.70631	1.11078	0.758214	1.465	0.142921	NA
	CRYGS	4.97152	1.11064	0.457091	2.42979	0.0151075	NA
	ENSG00000257894	1.32643	1.11061	0.932783	1.19064	0.233793	NA
	ABCA17P	0.633508	1.11035	1.62345	0.683945	0.49401	NA
	ENSG00000280241	2.78245	1.11002	0.706521	1.57111	0.116157	NA
	ACKR1	2.24674	1.10945	0.846477	1.31067	0.18997	NA
	ENSG00000288692	2.13351	1.10918	0.777953	1.42576	0.153937	NA
	LHFPL3	1.00602	1.10909	1.02782	1.07907	0.280557	NA
	CAMK4	0.495169	1.10881	1.51712	0.730864	0.464863	NA
	DRD3	2.70534	1.10837	0.741551	1.49466	0.135003	NA
	CPB2-AS1	1.71515	1.1083	0.811001	1.36658	0.171758	NA
	ENSG00000249259	2.9256	1.10823	0.711293	1.55806	0.11922	NA
	LINC00578	0.96078	1.10802	1.1643	0.951661	0.341269	NA
	SUSD1	1.77896	1.10801	0.877942	1.26205	0.20693	NA
	GABRA2	1.26257	1.10678	0.877152	1.26179	0.207025	NA
	ADGRG2	6.63355	1.10614	0.415817	2.66016	0.00781024	0.142272
	SAMSN1	1.09603	1.10611	1.24948	0.885254	0.37602	NA
	RNF212B	0.490198	1.10582	1.93038	0.572849	0.566747	NA
	ENSG00000271737	1.54596	1.10565	0.934894	1.18265	0.236947	NA
	CLVS1	1.26056	1.10552	0.958415	1.15349	0.248711	NA
	KCNJ2-AS1	2.39892	1.10541	0.932689	1.18519	0.235942	NA
	LINC00534	1.36931	1.1054	1.14555	0.964953	0.334568	NA
	FBXL13	0.529035	1.10537	1.41278	0.782412	0.433972	NA
	ENSG00000228714	0.652266	1.10503	1.11067	0.994923	0.319774	NA
	ENSG00000291100	7.46404	1.10463	0.47676	2.31695	0.0205067	0.240072
	ENSG00000225258	4.19112	1.10438	0.522491	2.11369	0.034542	NA
	ENSG00000248656	6.36186	1.10417	0.512028	2.15647	0.0310472	NA
	SLC26A7	0.877127	1.10405	1.25857	0.87722	0.380367	NA
	THY1	1.42252	1.10211	0.880783	1.25128	0.210833	NA
	PPP1R18	1.61217	1.10211	0.793679	1.3886	0.164953	NA
	AKR1B15	2.35431	1.10161	0.719141	1.53185	0.125561	NA
	ENSG00000290890	1.55166	1.10123	0.974818	1.12968	0.25861	NA
	ENSG00000263745	1.49561	1.10101	1.07044	1.02856	0.303688	NA
	MEF2C-AS2	0.614431	1.10091	1.7638	0.62417	0.532516	NA
	ZNF696	0.940631	1.10081	1.03194	1.06675	0.286086	NA
	ENSG00000283674	1.10689	1.10078	1.04775	1.05061	0.293437	NA
	ENSG00000249236	7.16862	1.10054	0.478341	2.30075	0.0214057	0.244828
	PTCH1	4.81832	1.09992	0.524473	2.0972	0.0359763	NA
	HLA-DRB6	1.36199	1.09829	0.903761	1.21525	0.224271	NA
	ENSG00000287069	1.46266	1.09789	0.915587	1.19911	0.230485	NA
	LINC01098	1.46167	1.09744	0.887	1.23725	0.215996	NA
	GSG1L	1.15441	1.09733	1.07715	1.01873	0.308332	NA
	CFAP47	0.954278	1.09707	1.17974	0.929924	0.35241	NA
	NRG3	2.17696	1.09679	0.765398	1.43297	0.151867	NA
	LINC00351	0.910984	1.09619	0.960376	1.14142	0.253697	NA
	FAM9B	8.90328	1.096	0.43981	2.49199	0.012703	0.187207
	THEM7P	4.36129	1.09571	0.62093	1.76463	0.0776264	NA
	ENSG00000265751	1.378	1.09505	0.93968	1.16534	0.24388	NA
	PSTK	1.08524	1.09481	1.1297	0.969114	0.332489	NA
	ENSG00000287400	2.0139	1.0948	0.85128	1.28606	0.198422	NA
	BANK1	1.19138	1.09479	0.947676	1.15523	0.247995	NA
	CADPS	2.7175	1.09478	0.739948	1.47954	0.138996	NA
	ATP1B2	1.4687	1.0946	0.801676	1.36539	0.17213	NA
	ENSG00000254363	6.28914	1.09436	0.440075	2.48675	0.0128915	NA
	ERC2	1.50727	1.09405	0.79785	1.37125	0.170297	NA
	LINC02438	12.3611	1.09371	0.44126	2.4786	0.0131897	0.191271
	SLC4A10	2.97827	1.09299	0.638151	1.71274	0.0867603	NA
	ENSG00000258077	2.56199	1.09253	0.71387	1.53044	0.125909	NA
	SPATA6L	2.71115	1.09244	0.658281	1.65953	0.0970095	NA
	HLA-DQA1	6.33156	1.09219	0.420486	2.59745	0.00939196	NA
	ENSG00000275016	0.870589	1.09182	1.21901	0.895657	0.370436	NA
	LINC01435	1.19142	1.09168	0.924618	1.18068	0.237728	NA
	TMED3	0.999629	1.09098	1.04398	1.04502	0.296016	NA
	LINC00393	2.41283	1.09089	0.751138	1.45231	0.146415	NA
	LINC01378	0.436632	1.09043	1.71703	0.635066	0.525385	NA
	ENSG00000240499	0.627354	1.09037	1.7487	0.623534	0.532934	NA
	CMTM7	1.85945	1.09025	1.02611	1.06251	0.288006	NA
	HERC2P3	0.999012	1.08987	1.30794	0.83327	0.404693	NA
	CC2D2B	0.573003	1.08944	1.47188	0.740174	0.459194	NA
	LINC01422	1.17007	1.08941	1.22984	0.885819	0.375715	NA
	MMP26	1.67332	1.08922	0.921739	1.1817	0.237324	NA
	LY86-AS1	1.17203	1.08834	1.17359	0.927363	0.353738	NA
	IFIH1	2.63392	1.08828	0.715576	1.52084	0.128299	NA
	LINC01508	2.22006	1.08767	0.749511	1.45117	0.146733	NA
	ENSG00000259539	1.51134	1.08763	0.888238	1.22448	0.220772	NA
	AADACL2-AS1	1.24253	1.08757	0.945092	1.15076	0.249832	NA
	MTA2	0.48026	1.08736	1.99008	0.546389	0.584799	NA
	SUSD4	0.561695	1.08725	1.83616	0.592132	0.553762	NA
	CNTNAP5	0.678303	1.08703	1.23816	0.877947	0.379973	NA
	ENSG00000224746	0.665119	1.08675	1.49304	0.727874	0.46669	NA
	TRIM9	0.791957	1.0864	1.10214	0.985723	0.324269	NA
	TRPC4	1.60779	1.08589	0.791422	1.37208	0.170038	NA
	PIEZO1	0.50759	1.08575	1.90452	0.57009	0.568617	NA
	GRM5	0.815234	1.08522	1.24269	0.873288	0.382506	NA
	PPL	1.10978	1.08465	0.987389	1.0985	0.271986	NA
	MICOS10	2.92913	1.08428	0.668145	1.62283	0.104627	NA
	ENSG00000222042	0.611906	1.08405	1.50584	0.719899	0.471587	NA
	RHBDF2	1.31837	1.0839	1.0664	1.01642	0.309431	NA
	LINC01911	2.6931	1.08343	0.687131	1.57675	0.114854	NA
	POU6F2	7.66263	1.08294	0.466278	2.32252	0.0202048	0.238875
	MDGA2	4.28037	1.08233	0.564886	1.91602	0.0553622	NA
	GNGT1	1.59397	1.08222	0.964471	1.12208	0.261827	NA
	HMGB1P5	2.66334	1.08121	0.716592	1.50882	0.131345	NA
	GBX2-AS1	1.20174	1.08088	0.903163	1.19677	0.231397	NA
	BRINP3	4.69947	1.08038	0.516961	2.08987	0.0366294	NA
	LINC00278	1.92864	1.07997	0.818143	1.32002	0.186828	NA
	LINC02055	0.535483	1.0796	1.45125	0.743911	0.45693	NA
	TGIF1	0.797458	1.0793	1.43357	0.752872	0.451527	NA
	DEPDC4	2.66538	1.07896	0.713515	1.51217	0.13049	NA
	MAP7D2	3.03154	1.07845	0.725524	1.48645	0.137161	NA
	ROR2	3.49094	1.07777	0.531045	2.02953	0.0424047	NA
	ENSG00000243276	1.09398	1.07772	0.99727	1.08067	0.279844	NA
	ENSG00000259754	1.47766	1.07748	1.07019	1.00682	0.314023	NA
	ENSG00000285424	3.17017	1.07704	0.622758	1.72947	0.0837251	NA
	FAM189A1	1.04818	1.07681	0.990936	1.08666	0.277188	NA
	ARRDC3-AS1	3.74183	1.07664	0.738476	1.45792	0.144864	NA
	MTUS2	8.22918	1.07657	0.464207	2.31915	0.0203867	0.239248
	ENSG00000226329	1.28992	1.07589	1.02388	1.0508	0.293348	NA
	ENSG00000250049	1.66173	1.07525	0.860045	1.25022	0.211218	NA
	MFF-DT	10.4325	1.07432	0.402667	2.66801	0.00763013	0.1406
	ENSG00000259403	2.52042	1.07406	0.596846	1.79956	0.0719305	NA
	SLC16A9	1.26188	1.07395	0.900772	1.19225	0.233162	NA
	CERS4	2.14745	1.07372	0.66854	1.60607	0.108259	NA
	ENSG00000285692	3.04006	1.07365	0.602352	1.78243	0.0746787	NA
	LINC00276	0.676779	1.07299	1.58355	0.67759	0.498032	NA
	WWC1	0.59673	1.07255	1.5495	0.69219	0.488818	NA
	ENSG00000214708	1.35367	1.07251	0.866009	1.23845	0.21555	NA
	ZDHHC15	3.18655	1.07231	1.31675	0.814357	0.415441	NA
	TAFA4	1.453	1.07206	0.958705	1.11824	0.263465	NA
	POLR1H	2.36707	1.07198	0.809848	1.32368	0.18561	NA
	NAB2	0.518363	1.07192	1.7542	0.611056	0.541162	NA
	GALNT16-AS1	0.683904	1.07172	1.45844	0.734842	0.462436	NA
	EXOC3-AS1	0.615982	1.07138	1.93698	0.553118	0.580183	NA
	NDST4	11.9582	1.07126	0.312066	3.43279	0.000597395	0.0256359
	NIM1K	1.02027	1.07055	1.08802	0.983944	0.325143	NA
	ENSG00000257496	0.774227	1.0705	1.23415	0.867396	0.385725	NA
	LINC01170	1.13758	1.07023	1.02694	1.04215	0.297341	NA
	HTR2C	3.61553	1.07021	0.629578	1.69988	0.0891538	NA
	CCDC170	1.57341	1.0699	0.818884	1.30654	0.19137	NA
	RPGRIP1L	3.06387	1.06987	0.724655	1.47638	0.139842	NA
	SNCA	0.88397	1.06983	1.06153	1.00782	0.31354	NA
	ENSG00000234426	0.644358	1.06975	1.51882	0.704328	0.481229	NA
	TMEM44	0.506347	1.06968	1.48947	0.718164	0.472656	NA
	KLHL32	0.660968	1.06945	1.46707	0.728972	0.466019	NA
	AKR1E2	0.597071	1.06935	1.42284	0.751557	0.452318	NA
	ENSG00000257545	1.2415	1.06923	1.19589	0.894085	0.371277	NA
	KCNJ15	0.794125	1.06922	1.20164	0.889806	0.37357	NA
	CCDC39	15.2346	1.06894	0.326045	3.2785	0.00104361	0.037273
	ENSG00000248752	1.61123	1.06885	0.892073	1.19817	0.230851	NA
	VAV1	3.36811	1.06826	0.617407	1.73024	0.083588	NA
	ZMAT4	2.29279	1.06824	0.702683	1.52023	0.128454	NA
	ENSG00000253557	2.45764	1.06783	0.645882	1.65329	0.0982712	NA
	JAML	0.500771	1.0673	1.40377	0.760313	0.447067	NA
	ENSG00000287474	2.13432	1.06729	0.779961	1.36838	0.171192	NA
	PEX16	2.44778	1.06694	0.72032	1.4812	0.138553	NA
	CHRM5	2.33524	1.06691	0.756355	1.41059	0.158366	NA
	CXXC4-AS1	1.40216	1.06681	0.911095	1.17091	0.241637	NA
	TNC	1.5142	1.06654	0.841402	1.26757	0.204952	NA
	PCNX3	2.86157	1.06587	0.598646	1.78047	0.0749991	NA
	LY96	0.832409	1.06579	1.23805	0.860863	0.389314	NA
	FGF10	1.70471	1.06565	0.726102	1.46763	0.142205	NA
	ENSG00000264808	7.04097	1.06547	0.380796	2.798	0.00514196	0.106069
	CCN2	3.16758	1.06533	0.712866	1.49443	0.135063	NA
	LINC02755	1.37116	1.06512	0.824323	1.29211	0.196319	NA
	SPON1	9.14125	1.06508	0.437167	2.43632	0.0148374	0.205192
	SAMD12-AS1	6.56228	1.06501	0.417184	2.55286	0.0106842	NA
	ENSG00000285889	1.10184	1.06486	0.953005	1.11737	0.263837	NA
	SCD5	6.97766	1.06442	0.485083	2.1943	0.028214	0.281763
	ABCB5	1.22854	1.06417	1.05132	1.01222	0.311433	NA
	STUM	1.83055	1.06367	0.828378	1.28404	0.199128	NA
	ENSG00000240963	223.864	1.06323	0.152661	6.96465	3.2923e-12	1.39736e-08
	SCN8A	1.37815	1.06296	0.859187	1.23717	0.216023	NA
	CGNL1	2.00725	1.06237	0.967481	1.09807	0.272172	NA
	ENSG00000282564	0.618762	1.06194	1.5154	0.700762	0.483452	NA
	PCBP3	4.7914	1.06193	0.596393	1.78059	0.0749793	NA
	TENM3-AS1	0.540859	1.06154	1.31006	0.810297	0.41777	NA
	ENSG00000286836	2.41368	1.06104	0.751303	1.41226	0.157873	NA
	TMEM178A	3.72014	1.05998	0.666886	1.58944	0.11196	NA
	ENSG00000258695	0.995027	1.05927	1.09481	0.967543	0.333273	NA
	EDARADD	1.07478	1.05922	1.37383	0.770997	0.440708	NA
	ENSG00000243620	5.85276	1.05888	0.458613	2.30887	0.0209506	NA
	ENSG00000258394	1.00258	1.05871	0.982194	1.0779	0.281077	NA
	RBFOX3	3.30519	1.05851	0.572714	1.84823	0.0645687	NA
	ADGRE3	1.48675	1.05812	0.796167	1.32902	0.183841	NA
	LILRB5	3.7373	1.05767	0.615651	1.71797	0.0858026	NA
	ABCA13	0.741401	1.05745	1.44003	0.734328	0.462749	NA
	ENSG00000290113	1.3436	1.0573	1.02497	1.03153	0.302291	NA
	HK2	0.708475	1.0569	1.31203	0.805541	0.420507	NA
	ENSG00000227355	0.564441	1.05676	1.84307	0.57337	0.566394	NA
	HSD3B7	15.3265	1.05639	0.310872	3.39815	0.000678422	0.0282299
	LINC00540	1.52377	1.05625	0.951257	1.11038	0.266836	NA
	RXFP1	4.39051	1.05591	0.560102	1.88521	0.059402	NA
	ENSG00000288999	0.471698	1.05581	1.52149	0.693933	0.487724	NA
	CARNMT1-AS1	1.04839	1.05531	1.23945	0.851432	0.39453	NA
	EFCAB5	2.22305	1.0548	0.744144	1.41746	0.156348	NA
	INHBB	3.52451	1.05477	0.572576	1.84214	0.0654543	NA
	ENSG00000287722	0.963945	1.05445	1.02666	1.02707	0.304386	NA
	HOXA11-AS	1.80453	1.054	0.790054	1.33409	0.182174	NA
	ENSG00000258028	0.808106	1.05395	1.40508	0.750102	0.453193	NA
	MAN2B1	1.54916	1.05386	0.867534	1.21478	0.22445	NA
	C2CD6	1.05515	1.05383	0.934377	1.12784	0.259386	NA
	EVA1B	0.841944	1.05382	1.45137	0.72609	0.467783	NA
	ENSG00000283380	3.18849	1.05375	0.782921	1.34592	0.17833	NA
	ENSG00000281566	11.5145	1.05306	0.391596	2.68915	0.00716353	0.133744
	CNGB3	1.08271	1.05287	1.34751	0.781347	0.434599	NA
	ANO4	1.68421	1.05269	0.950809	1.10715	0.268229	NA
	DLEU7	0.697443	1.05269	1.43675	0.732684	0.463751	NA
	LINC01242	2.11284	1.0521	0.65145	1.61501	0.106309	NA
	LRRC27	0.458519	1.052	1.68244	0.625282	0.531786	NA
	ENSG00000253363	2.76548	1.05183	0.723168	1.45448	0.145813	NA
	ENSG00000286225	1.30196	1.05125	1.03797	1.0128	0.311158	NA
	SPI1	1.7748	1.05066	0.765015	1.37339	0.169632	NA
	LINC01019	1.43302	1.05032	0.873073	1.20302	0.22897	NA
	LINC02822	3.08419	1.05001	0.622184	1.68761	0.0914853	NA
	SCD	1.23982	1.04975	1.08104	0.971056	0.33152	NA
	CD72	2.00128	1.04971	0.76911	1.36484	0.172302	NA
	SLC22A15	1.9217	1.0495	0.792244	1.32472	0.185263	NA
	CHAD	1.13161	1.04883	0.911239	1.151	0.249733	NA
	LINC02741	1.68684	1.04875	0.917243	1.14337	0.252885	NA
	LRGUK	0.870187	1.04813	1.15126	0.910422	0.3626	NA
	HELB	0.604855	1.04795	1.33139	0.787109	0.431218	NA
	COP1-DT	1.02963	1.04745	1.10112	0.951254	0.341475	NA
	ENSG00000288098	0.423029	1.04718	1.74191	0.601171	0.547726	NA
	ENSG00000224600	0.508956	1.04686	1.52211	0.687772	0.491596	NA
	UNC5D	0.918892	1.04642	1.13891	0.91879	0.358206	NA
	HEATR4	1.02816	1.04612	1.12761	0.927738	0.353543	NA
	SLC39A8	1.62683	1.04603	0.941578	1.11093	0.266599	NA
	ENSG00000250602	1.08003	1.04583	1.13964	0.917684	0.358784	NA
	RIMBP2	3.13595	1.0455	0.674826	1.54929	0.121313	NA
	ACOXL	2.29428	1.04527	0.745036	1.40298	0.160624	NA
	ENSG00000254538	0.697287	1.04513	1.39049	0.751628	0.452275	NA
	FAM124A	3.9678	1.04496	0.506201	2.06431	0.0389882	NA
	MYO16	1.20887	1.04487	1.23534	0.845813	0.397657	NA
	DCDC1	1.01849	1.04466	1.19624	0.873282	0.382509	NA
	TSPOAP1-AS1	1.93878	1.04455	0.771986	1.35307	0.176033	NA
	SDK2	1.49223	1.04441	0.92797	1.12548	0.260386	NA
	ENSG00000287255	25.0838	1.04419	0.290823	3.59048	0.000330069	0.0174055
	PIK3AP1	1.11162	1.04312	1.03906	1.00391	0.315422	NA
	FLJ46284	1.63877	1.04295	0.946621	1.10176	0.270566	NA
	PIM1	0.519368	1.04287	1.61109	0.647306	0.517434	NA
	AKR1D1	0.681721	1.04277	1.49375	0.698085	0.485124	NA
	GRIN2B	5.92585	1.04211	0.431357	2.4159	0.0156966	NA
	BIN2	0.62492	1.04144	1.94532	0.535358	0.592402	NA
	ENSG00000286416	7.53851	1.04117	0.452761	2.29961	0.0214705	0.244865
	ENSG00000249001	0.659606	1.04102	1.47752	0.704575	0.481075	NA
	NUMBL	0.997338	1.04084	1.3226	0.786964	0.431303	NA
	SVOP	0.88361	1.0407	1.13083	0.9203	0.357416	NA
	SLC35F4	0.500735	1.04035	2.15977	0.481695	0.630023	NA
	SPHKAP	5.39197	1.04029	0.509599	2.04139	0.0412123	NA
	ALDH1A3	1.68691	1.03985	0.891083	1.16695	0.243232	NA
	SCML2	0.90736	1.03966	1.24731	0.83352	0.404551	NA
	TTC36-AS1	0.789263	1.03884	1.30497	0.796067	0.425993	NA
	RAB3IP	1.4753	1.03867	1.14964	0.903472	0.366275	NA
	FRMD5	0.603099	1.03857	1.54115	0.673892	0.50038	NA
	ENSG00000254202	0.700735	1.03828	1.64647	0.630612	0.528295	NA
	RBM26-AS1	2.36312	1.03794	0.936357	1.10849	0.267649	NA
	ENSG00000285820	0.450488	1.03792	1.98153	0.523799	0.600418	NA
	LAMB4	1.37104	1.03769	1.24633	0.832596	0.405073	NA
	PVR	2.69972	1.03768	0.730091	1.42131	0.155228	NA
	GPR158	0.518537	1.03767	1.91546	0.541735	0.588001	NA
	ENSG00000239381	4.00453	1.03765	0.600432	1.72817	0.0839585	NA
	GABRG3	1.78775	1.03741	0.75393	1.376	0.168821	NA
	ENSG00000285638	0.542149	1.03738	1.88389	0.550655	0.58187	NA
	ENSG00000285987	0.830383	1.03682	1.62983	0.636155	0.524675	NA
	AGAP4	4.27774	1.03679	0.519592	1.99539	0.0460008	NA
	MS4A4A	11.4586	1.03662	0.4302	2.40963	0.0159688	0.210924
	DUSP14	8.19788	1.03659	0.429411	2.41399	0.015779	0.210054
	ENSG00000231772	0.591217	1.03625	1.39278	0.744018	0.456866	NA
	FBXO17	4.11601	1.03552	0.658574	1.57237	0.115866	NA
	PPP1R35	0.793892	1.03513	1.20848	0.856556	0.39169	NA
	EXPH5	2.5267	1.03513	0.830038	1.24709	0.212365	NA
	CENPL	0.52994	1.03506	1.7129	0.604272	0.545663	NA
	CHRNA7	1.3355	1.03475	1.09855	0.941929	0.346229	NA
	SLC24A2	1.24416	1.03458	0.886684	1.16679	0.243294	NA
	OLFM2	1.7735	1.03454	0.97424	1.06189	0.288284	NA
	FBN2	1.7272	1.03451	0.969423	1.06714	0.285909	NA
	ENSG00000253286	0.651647	1.03444	1.29796	0.796975	0.425465	NA
	SCN11A	0.491107	1.03257	1.53192	0.674042	0.500285	NA
	RORB	87.5019	1.03198	0.193361	5.33705	9.44707e-08	6.01448e-05
	ARHGAP29-AS1	0.975806	1.03144	1.14513	0.900724	0.367735	NA
	CACNA1E	3.77787	1.0313	0.620697	1.66151	0.0966102	NA
	ENSG00000288016	1.09078	1.03113	1.04075	0.990764	0.321801	NA
	PAK5	1.11046	1.03091	0.912571	1.12968	0.258612	NA
	PIK3C2G	2.4535	1.02982	1.64645	0.625478	0.531657	NA
	ICAM1	0.849933	1.02928	1.45998	0.704996	0.480813	NA
	ENSG00000250723	9.86856	1.02921	0.42631	2.41422	0.0157688	0.210054
	ENSG00000257943	1.59495	1.02894	1.12805	0.912145	0.361693	NA
	ENSG00000286044	9.51112	1.02847	0.359991	2.85693	0.00427762	0.0948901
	ENSG00000250954	1.33835	1.02804	0.81978	1.25404	0.209826	NA
	LZTS1	0.771665	1.02737	1.42132	0.722829	0.469785	NA
	TTC6	2.24399	1.02719	0.663563	1.54799	0.121624	NA
	SGO2	3.14932	1.02696	0.620485	1.65509	0.0979056	NA
	SSH3	7.67363	1.02692	0.452116	2.27135	0.0231255	0.252753
	CHL1	0.525889	1.0268	1.48655	0.690726	0.489738	NA
	COL22A1	15.2563	1.02668	0.344804	2.97757	0.00290542	0.0756539
	MNDA	2.05321	1.02667	0.84633	1.21308	0.225099	NA
	LINC02770	3.46119	1.02664	0.572361	1.7937	0.0728612	NA
	MYO3A	0.831078	1.0265	1.33854	0.766883	0.443151	NA
	MSMO1	1.03346	1.02641	1.09196	0.93997	0.347233	NA
	RIT2	0.888236	1.02587	1.37506	0.746053	0.455635	NA
	SCAMP5	1.11789	1.02587	1.10179	0.931091	0.351807	NA
	ENSG00000277654	20.2907	1.02558	0.297244	3.45029	0.000559987	0.0250186
	SPATA16	1.44938	1.02555	1.05903	0.968385	0.332852	NA
	DRAIC	3.64001	1.02475	0.634244	1.6157	0.106158	NA
	ENSG00000228509	0.472592	1.02468	1.78997	0.572454	0.567014	NA
	LINC02476	2.91715	1.02455	0.733767	1.39629	0.162627	NA
	ENSG00000266573	1.27828	1.02454	0.964998	1.06171	0.288369	NA
	LINC02742	0.793976	1.02437	1.15448	0.887302	0.374917	NA
	IKZF3	1.3407	1.02403	1.04064	0.984041	0.325095	NA
	LINC02253	123.265	1.02378	0.212628	4.81491	1.47267e-06	0.000382684
	ENSG00000225718	0.695494	1.02377	1.48925	0.68744	0.491806	NA
	ALOX12P2	1.51346	1.02372	0.814888	1.25627	0.209018	NA
	DNAH10	4.054	1.02354	0.556014	1.84086	0.065642	NA
	LINC02458	1.34756	1.02304	1.11113	0.92072	0.357197	NA
	CDK15	2.87815	1.02291	0.714446	1.43175	0.152216	NA
	ENSG00000253853	8.31871	1.02288	0.442737	2.31035	0.0208688	0.241478
	KCNH7	1.9482	1.02277	0.887951	1.15183	0.24939	NA
	NPSR1	2.47568	1.02261	0.804243	1.27152	0.203545	NA
	TLE1-DT	9.45947	1.02241	0.356949	2.86431	0.00417918	0.0936858
	FER1L6	1.27984	1.02207	0.928151	1.10118	0.270816	NA
	LINC02945	0.618748	1.02182	1.66013	0.615507	0.53822	NA
	IGF2BP3	0.749033	1.02158	1.40195	0.728685	0.466194	NA
	ENSG00000255028	9.22611	1.02128	0.392108	2.6046	0.00919827	0.157633
	LINC01965	3.33547	1.02111	0.623312	1.63821	0.101378	NA
	ENSG00000243004	0.938817	1.02075	1.34954	0.756368	0.449429	NA
	C12orf56	1.09308	1.02048	1.02944	0.991295	0.321541	NA
	AK7	0.773177	1.02013	1.20666	0.845412	0.397881	NA
	LINC00971	0.575258	1.01991	1.3714	0.743698	0.457059	NA
	ENSG00000267098	0.777215	1.01985	1.30073	0.784059	0.433005	NA
	BASP1-AS1	2.66482	1.01982	0.711707	1.43292	0.15188	NA
	STARD4-AS1	0.625545	1.01968	1.39662	0.730107	0.465325	NA
	COL26A1	1.39612	1.01953	0.959755	1.06229	0.288106	NA
	SPATC1L	1.18409	1.01938	1.06692	0.955436	0.339357	NA
	CFAP20DC	3.2403	1.01891	0.580348	1.75569	0.0791407	NA
	GRM1	1.23128	1.01879	1.06781	0.954099	0.340033	NA
	LINC01192	0.641184	1.01854	1.34059	0.759766	0.447395	NA
	HRG-AS1	1.70616	1.01798	0.828672	1.22845	0.219278	NA
	PTPRZ1	1.73054	1.01738	0.952771	1.06781	0.285606	NA
	TRPC5	2.48454	1.01684	0.725504	1.40156	0.161046	NA
	VWC2	2.04781	1.01655	0.766912	1.32552	0.185	NA
	ENSG00000260850	1.06265	1.01645	1.20141	0.846046	0.397527	NA
	CST6	2.42378	1.01641	0.648206	1.56804	0.116872	NA
	ENSG00000288659	1.00615	1.01622	1.26793	0.801479	0.422855	NA
	ENSG00000285955	2.67232	1.01609	0.585595	1.73514	0.0827152	NA
	RN7SL202P	1.96687	1.01588	0.802579	1.26577	0.205594	NA
	HK3	0.694963	1.01554	1.57603	0.644366	0.519338	NA
	ENSG00000285899	2.95783	1.01481	0.735901	1.379	0.167895	NA
	APOL4	5.78282	1.01469	0.436475	2.32475	0.0200853	NA
	EGR3	1.62619	1.01462	0.954584	1.06289	0.28783	NA
	ENSG00000285269	2.45046	1.01446	0.717711	1.41347	0.157517	NA
	FXYD7	3.07039	1.01392	0.583245	1.73842	0.082137	NA
	ENSG00000248802	9.26944	1.01362	0.424282	2.38902	0.0168932	0.216714
	ENSG00000261261	0.668636	1.01319	1.56381	0.647903	0.517048	NA
	NPDC1	3.13839	1.01307	0.706564	1.4338	0.151629	NA
	ENSG00000285864	0.489231	1.01295	2.11187	0.479647	0.631479	NA
	RPL34P26	0.639062	1.01282	1.49077	0.679391	0.49689	NA
	LINC01289	1.36053	1.01244	1.0493	0.964868	0.334611	NA
	RNU5F-1	1.21614	1.01205	1.05512	0.95918	0.337468	NA
	MS4A15	1.11266	1.01192	1.11743	0.905571	0.365163	NA
	ENSG00000225457	1.00269	1.01188	1.1319	0.893969	0.371338	NA
	LINC02397	1.56173	1.0117	0.816537	1.23901	0.215343	NA
	LINC00373	0.659999	1.01152	1.46754	0.689267	0.490655	NA
	LINC01999	3.13655	1.01139	0.745943	1.35585	0.175146	NA
	IYD	9.75569	1.01129	0.37662	2.68517	0.00724932	0.13495
	SCNN1A	2.23773	1.01107	0.855528	1.1818	0.237283	NA
	INSC	1.90128	1.01071	0.709961	1.42361	0.154558	NA
	ENSG00000258687	2.07894	1.01044	0.770032	1.31221	0.189449	NA
	ENSG00000231698	3.47721	1.00945	0.53055	1.90265	0.0570865	NA
	ENSG00000286078	0.772144	1.00917	1.19244	0.846308	0.397381	NA
	PLA2G2A	3.26779	1.00911	0.672294	1.501	0.133355	NA
	SLC7A9	0.859176	1.00887	1.14098	0.884216	0.37658	NA
	ENSG00000273269	1.48607	1.00879	0.81878	1.23207	0.217924	NA
	AMELY	0.747322	1.00871	1.18608	0.850459	0.39507	NA
	LINC00596	0.599619	1.00854	1.27091	0.793554	0.427455	NA
	CD33	3.37729	1.00795	0.67615	1.49071	0.136037	NA
	C11orf97	1.74318	1.00786	0.802078	1.25656	0.208913	NA
	GAL3ST2	1.50253	1.00779	1.00145	1.00633	0.314259	NA
	ENSG00000273550	0.914853	1.00775	1.01498	0.992883	0.320767	NA
	ENSG00000288006	1.19728	1.00731	0.899296	1.12011	0.262666	NA
	TTC23L	0.599892	1.00722	1.65459	0.60874	0.542697	NA
	ENSG00000241754	2.49993	1.00715	0.708192	1.42214	0.154984	NA
	HSF2BP	8.1491	1.00697	0.517653	1.94527	0.051743	0.376052
	MTFR2	1.95291	1.00693	0.799595	1.2593	0.207921	NA
	RPS15AP24	0.60839	1.0062	1.4028	0.717276	0.473204	NA
	CHI3L1	0.946741	1.00537	1.00546	0.999913	0.317353	NA
	ENSG00000286015	0.596903	1.00493	1.44417	0.695851	0.486522	NA
	ENSG00000286598	3.38255	1.0049	0.57246	1.75541	0.0791898	NA
	POU6F2-AS2	0.538045	1.00457	1.48747	0.675355	0.49945	NA
	ENSG00000253200	1.29677	1.00452	0.867846	1.15748	0.247075	NA
	ENSG00000224865	4.26175	1.00448	0.4557	2.20425	0.0275069	NA
	TAS1R1	1.17977	1.00436	1.06694	0.941355	0.346523	NA
	ENSG00000268193	4.16861	1.00408	0.57272	1.75318	0.0795711	NA
	CCL13	7.34739	1.00332	0.416868	2.40681	0.0160926	0.211246
	OTOF	0.597191	1.00322	1.56445	0.641259	0.521355	NA
	IL1RN	2.86022	1.00275	0.614057	1.63299	0.102471	NA
	ENSG00000282951	0.89149	1.00231	1.25746	0.797088	0.4254	NA
	ENSG00000227407	1.85688	1.00215	0.741014	1.3524	0.176246	NA
	RND2	1.61709	1.00207	0.767863	1.30501	0.191891	NA
	ENSG00000250855	1.69657	1.00192	0.845186	1.18544	0.235843	NA
	ENSG00000287359	1.26964	1.00175	0.868747	1.15309	0.248871	NA
	AOX3P	1.50853	1.00132	0.927005	1.08017	0.280066	NA
	ENSG00000251654	1.87958	1.00108	0.768162	1.30322	0.192501	NA
	LINC02965	0.96259	1.00101	1.10227	0.908141	0.363804	NA
	LINC02373	0.447645	1.00074	1.48096	0.675739	0.499207	NA
	ENSG00000287097	1.19605	1.00015	1.01934	0.981176	0.326506	NA
	CCL18	1.55626	0.999894	0.777834	1.28549	0.198623	NA
	FAM81B	11.9654	0.999824	0.389752	2.56528	0.0103092	0.169102
	LINC02355	1.45404	0.999612	0.817781	1.22235	0.221576	NA
	ENSG00000277511	4.69894	0.999483	0.580044	1.72312	0.0848677	NA
	LINC02228	0.918422	0.999305	1.4327	0.697498	0.485491	NA
	SIGLEC9	0.612793	0.99881	1.4234	0.701708	0.482861	NA
	LINC01397	4.34191	0.998662	0.550772	1.8132	0.0698006	NA
	ENSG00000290114	0.974147	0.998399	1.00394	0.994477	0.319991	NA
	FAM27C	1.04096	0.998201	1.18421	0.842928	0.399269	NA
	ADAM5	0.892497	0.998138	1.35719	0.735443	0.46207	NA
	FLRT2-AS1	0.669883	0.997835	1.73982	0.573528	0.566287	NA
	CBARP	2.62951	0.997489	0.711265	1.40242	0.160791	NA
	ENSG00000286735	0.519635	0.997252	1.50891	0.660909	0.508671	NA
	FRY-AS1	5.29186	0.996767	0.408517	2.43996	0.0146887	NA
	LINC02518	3.52852	0.996378	0.654276	1.52287	0.127791	NA
	OR6J1	1.76216	0.996341	1.04225	0.955951	0.339097	NA
	ENSG00000287968	0.734811	0.996281	1.10098	0.904903	0.365517	NA
	ITGB5-AS1	7.0329	0.995777	0.38912	2.55905	0.0104958	0.170681
	AKR1C8	0.554015	0.995692	1.49524	0.665908	0.50547	NA
	ENSG00000278831	73.6298	0.995232	0.212429	4.68501	2.79946e-06	0.000556962
	ENSG00000282882	1.08018	0.994958	1.04365	0.953347	0.340414	NA
	ENSG00000284430	3.68546	0.994935	0.581578	1.71075	0.0871269	NA
	LINC01506	0.959253	0.994049	1.3164	0.755124	0.450175	NA
	ENSG00000285570	32.9033	0.994015	0.24771	4.01282	5.99975e-05	0.00523023
	ENSG00000288833	0.652396	0.993769	1.24568	0.79777	0.425004	NA
	ENSG00000268981	0.623428	0.993734	1.43589	0.69207	0.488893	NA
	DOCK8-AS1	1.09096	0.99291	1.10601	0.897742	0.369323	NA
	IAPP	2.68632	0.992817	0.624793	1.58903	0.112053	NA
	NEIL3	0.997806	0.992788	1.16529	0.851964	0.394234	NA
	SLC25A31	0.695085	0.992636	1.28025	0.775345	0.438136	NA
	LINC01081	2.98222	0.992631	0.674042	1.47265	0.140844	NA
	LINC02002	0.95662	0.992453	1.14053	0.870165	0.38421	NA
	ENSG00000271551	1.765	0.992383	0.768407	1.29148	0.196537	NA
	SFRP2	9.38073	0.99212	0.327155	3.03257	0.00242481	0.0676435
	ENSG00000228505	0.552232	0.991273	1.56424	0.633709	0.52627	NA
	ADAM2	0.702806	0.991198	1.47946	0.669971	0.502876	NA
	ENSG00000228172	2.48562	0.990809	0.683354	1.44992	0.147081	NA
	SUGT1P1	2.33319	0.990094	0.797809	1.24102	0.2146	NA
	LINC02301	0.784075	0.989871	1.32139	0.749115	0.453788	NA
	TBL1XR1-AS1	1.027	0.989774	1.0404	0.951344	0.34143	NA
	GAP43	2.5489	0.988683	0.69099	1.43082	0.152482	NA
	LINC00457	2.03012	0.988352	0.880779	1.12213	0.261806	NA
	ENSG00000260177	1.73907	0.987644	0.99697	0.990646	0.321859	NA
	PWP2	0.837934	0.987641	1.48603	0.664618	0.506295	NA
	FGL1	0.822933	0.987598	1.38202	0.714605	0.474853	NA
	LINC02377	0.675378	0.987561	1.38103	0.715092	0.474552	NA
	MMD2	0.46784	0.987048	1.65542	0.596252	0.551007	NA
	ENSG00000223576	1.40929	0.987017	0.904394	1.09136	0.275116	NA
	STX1B	0.898555	0.986853	1.30621	0.755511	0.449943	NA
	C3orf84	3.81829	0.986234	0.557981	1.7675	0.0771439	NA
	SEPTIN14	15.6094	0.986165	0.390444	2.52575	0.0115451	0.179775
	SDCBP2	3.50187	0.986087	0.635246	1.55229	0.120592	NA
	ENSG00000286632	1.13595	0.985282	1.04435	0.943439	0.345457	NA
	RSPH14	0.481287	0.985154	1.65409	0.595589	0.55145	NA
	LMO3	0.655004	0.985111	1.13477	0.868116	0.385331	NA
	NUP153-AS1	0.774909	0.985098	1.1005	0.895134	0.370716	NA
	ZMYM4-AS1	8.1439	0.984961	0.378507	2.60223	0.00926195	0.158299
	CCR1	1.06768	0.984611	1.20154	0.819458	0.412525	NA
	ROS1	1.30984	0.984441	0.893934	1.10125	0.27079	NA
	LINC02082	4.64677	0.98333	0.537518	1.82939	0.0673415	NA
	ENSG00000286700	4.38812	0.982958	0.480646	2.04508	0.0408473	NA
	CYP19A1	0.668918	0.982938	1.48082	0.663778	0.506832	NA
	DLGAP1-AS2	0.782581	0.982874	1.49722	0.656468	0.511523	NA
	BSPRY	1.70121	0.982836	0.804037	1.22238	0.221565	NA
	ENSG00000287256	0.969852	0.982459	1.2398	0.792436	0.428106	NA
	LINC01360	9.24468	0.982416	0.412503	2.3816	0.0172376	0.219048
	LINC02299	1.13937	0.982397	1.12878	0.870316	0.384128	NA
	ENSG00000286041	0.939573	0.982342	1.23672	0.794313	0.427013	NA
	CSNKA2IP	1.70316	0.982299	0.751013	1.30797	0.190885	NA
	ATCAY	2.77906	0.981866	0.733659	1.33831	0.180794	NA
	LRRC53	1.36997	0.981762	0.840555	1.16799	0.24281	NA
	ENSG00000243171	0.466966	0.981714	1.85357	0.529633	0.596366	NA
	LINC01781	0.945848	0.981661	1.02581	0.956962	0.338587	NA
	ENSG00000249426	6.61099	0.981475	0.520845	1.88439	0.0595122	0.402487
	ENSG00000286197	5.03933	0.980884	0.500296	1.96061	0.0499249	NA
	MKI67	1.61343	0.980882	0.926072	1.05919	0.289516	NA
	TMEM52B	9.10765	0.980442	0.350904	2.79404	0.00520537	0.106903
	LINC02841	7.60369	0.98028	0.397298	2.46737	0.013611	0.194293
	ENSG00000224361	1.48964	0.97943	0.926112	1.05757	0.290251	NA
	ENSG00000286277	2.11618	0.979237	0.712318	1.37472	0.169219	NA
	ENSG00000249417	2.97062	0.979182	0.646288	1.51509	0.12975	NA
	RBP5	0.726767	0.979048	1.5348	0.637901	0.523538	NA
	LINC00519	1.42429	0.978994	1.03973	0.941582	0.346407	NA
	ENSG00000228737	2.67411	0.978969	0.649268	1.5078	0.131605	NA
	ENSG00000284523	0.867809	0.978738	1.21931	0.802698	0.422149	NA
	LDHB	0.595958	0.978517	1.66238	0.588623	0.556114	NA
	ABCB11	0.771574	0.978452	1.4169	0.690556	0.489845	NA
	LINC01514	2.8369	0.977614	0.708872	1.37911	0.16786	NA
	ENSG00000288989	3.74907	0.977572	0.516667	1.89207	0.058481	NA
	C1orf105	1.83126	0.977261	0.763395	1.28015	0.200492	NA
	LINC00635	3.72491	0.977201	0.519306	1.88174	0.0598708	NA
	ALDH1L1-AS1	5.57658	0.977023	0.512704	1.90563	0.0566986	NA
	PPM1L-DT	1.63807	0.976989	0.748989	1.30441	0.192094	NA
	ENSG00000228804	0.433466	0.976974	1.49935	0.651597	0.514661	NA
	FCGR3A	1.92004	0.976594	0.800794	1.21953	0.222642	NA
	ENSG00000291018	1.10918	0.976511	0.930054	1.04995	0.293741	NA
	EFCAB3	1.62185	0.976346	1.00279	0.97363	0.330241	NA
	ZDHHC23	8.67394	0.976181	0.336369	2.90211	0.00370653	0.0873986
	WFDC9	1.18963	0.976018	1.16425	0.838325	0.401848	NA
	ENSG00000258323	0.868583	0.975215	1.37866	0.707363	0.479341	NA
	ENSG00000235743	2.99568	0.975019	0.647069	1.50682	0.131856	NA
	INHBA-AS1	195.169	0.974932	0.172308	5.65808	1.53074e-08	1.39221e-05
	ENSG00000290429	3.7067	0.974714	0.696163	1.40012	0.161476	NA
	LINC02810	0.978241	0.974533	0.985635	0.988736	0.322792	NA
	TRIM71	3.58223	0.974324	0.602151	1.61807	0.105647	NA
	NBEAP1	0.793101	0.974187	1.44521	0.674078	0.500262	NA
	CDC25C	1.01957	0.974017	1.08668	0.896324	0.37008	NA
	ENSG00000269469	1.65421	0.973998	0.978003	0.995904	0.319297	NA
	LINC00114	17.5705	0.973906	0.300298	3.24313	0.00118222	0.0409056
	ENSG00000258535	0.834619	0.973512	1.22323	0.795851	0.426119	NA
	ZFP69B	2.24384	0.97339	0.81638	1.19233	0.233134	NA
	LINC02839	0.565228	0.973111	1.24653	0.780658	0.435003	NA
	ENSG00000228944	3.45247	0.972988	0.602651	1.61451	0.106416	NA
	LINC01094	0.750274	0.972688	1.33682	0.727615	0.466849	NA
	ENSG00000241577	0.464018	0.972532	1.82302	0.533472	0.593707	NA
	ELDR	4.34069	0.972338	0.519811	1.87056	0.0614058	NA
	IGDCC3	4.26937	0.971837	0.67944	1.43035	0.152617	NA
	ENSG00000251414	0.560636	0.971602	1.47766	0.657527	0.510842	NA
	DERL3	3.41846	0.971475	0.688228	1.41156	0.15808	NA
	ENSG00000226334	2.17047	0.971212	0.840777	1.15514	0.248034	NA
	LINC01997	0.506882	0.971132	1.61592	0.600978	0.547854	NA
	PACSIN1	0.585722	0.970798	1.67098	0.580975	0.561257	NA
	STMND1	0.95184	0.970735	1.13383	0.856155	0.391912	NA
	AP1M2	4.208	0.970173	0.582844	1.66455	0.0960025	NA
	PPIAP72	0.913687	0.96927	1.09778	0.882939	0.377269	NA
	LINC02909	1.23949	0.969137	0.971464	0.997604	0.318471	NA
	ENSG00000261472	11.5854	0.969057	0.310223	3.12375	0.00178565	0.0546554
	PRKCG	0.95515	0.968999	1.66952	0.580406	0.561641	NA
	KIF23	5.43313	0.968565	0.504136	1.92124	0.0547016	NA
	ENSG00000259061	0.882967	0.968504	1.08266	0.894563	0.371021	NA
	MAP3K5-AS1	13.5958	0.968302	0.264653	3.65876	0.000253437	0.0144709
	ENSG00000235495	3.5716	0.968195	0.53513	1.80927	0.0704089	NA
	FCN3	0.553577	0.967951	1.30468	0.741905	0.458145	NA
	ENSG00000228204	1.32418	0.967662	0.859753	1.12551	0.260372	NA
	ENSG00000289442	1.05818	0.967462	1.07325	0.90143	0.36736	NA
	PIEZO1P2	0.972572	0.967455	1.11524	0.867483	0.385677	NA
	FCGBP	1.29111	0.967331	0.845426	1.14419	0.252543	NA
	ADAMTS14	72.2328	0.966999	0.182363	5.30259	1.1417e-07	6.32054e-05
	ENSG00000225166	0.687259	0.966998	1.56204	0.619059	0.535877	NA
	ENSG00000288743	1.91045	0.966549	0.82684	1.16897	0.242417	NA
	ZNF497-AS1	0.675427	0.966431	1.50694	0.641319	0.521316	NA
	LINC01214	2.0995	0.966426	0.767549	1.25911	0.207992	NA
	ARHGAP15-AS1	0.68624	0.966249	1.56858	0.616001	0.537894	NA
	ENSG00000262267	1.54479	0.966198	1.08018	0.894479	0.371065	NA
	DGAT2L6	2.8207	0.965984	0.632733	1.52669	0.126839	NA
	HSD17B14	1.30376	0.965958	1.06589	0.906245	0.364806	NA
	RDM1P5	1.63916	0.965626	0.713765	1.35286	0.176099	NA
	ENSG00000285703	2.60175	0.965567	0.724906	1.33199	0.182864	NA
	ENSG00000289619	0.790649	0.965085	1.12397	0.858642	0.390538	NA
	ENSG00000289839	1.22596	0.964675	0.935083	1.03165	0.302238	NA
	RN7SL5P	6.01523	0.964651	0.42561	2.26651	0.02342	NA
	TTC14-DT	1.41957	0.964639	1.01151	0.953667	0.340252	NA
	ENSG00000236119	8.17464	0.963615	0.454752	2.11899	0.0340914	0.306908
	ENSG00000269373	0.662031	0.963375	1.29187	0.745719	0.455837	NA
	ENSG00000254519	0.98849	0.963365	1.07722	0.89431	0.371156	NA
	ENSG00000225325	2.80517	0.962789	0.649954	1.48132	0.138522	NA
	ENSG00000288851	0.548902	0.962569	1.84955	0.520434	0.602761	NA
	GZMB	1.1313	0.962561	0.880026	1.09379	0.274049	NA
	ENSG00000261717	5.80222	0.962354	0.403696	2.38386	0.0171322	NA
	GNAT3	3.81428	0.962181	0.510661	1.88419	0.0595396	NA
	SPACA7	0.866611	0.961712	1.19032	0.807946	0.419121	NA
	CTSW	0.86402	0.961622	1.27259	0.755641	0.449864	NA
	LINC01035	0.404791	0.961399	1.52264	0.631403	0.527777	NA
	SLC5A12	0.473049	0.961043	2.14458	0.448126	0.654062	NA
	AGR3	0.979874	0.960795	1.09972	0.873671	0.382298	NA
	ENSG00000285641	3.49101	0.960719	0.586915	1.6369	0.101652	NA
	ENSG00000289891	1.05517	0.960709	1.13917	0.843342	0.399037	NA
	FER1L5	0.889135	0.960553	1.20172	0.799316	0.424107	NA
	ENSG00000290000	2.82235	0.960403	0.723756	1.32697	0.184518	NA
	ENSG00000236064	0.62404	0.959035	1.64748	0.582123	0.560484	NA
	GABRR3	0.862955	0.958862	1.38648	0.691582	0.4892	NA
	SERPINE1	3.22145	0.95856	0.586149	1.63535	0.101975	NA
	ENSG00000286427	1.29856	0.958078	1.19671	0.80059	0.423369	NA
	FBXO41	2.32527	0.957959	0.748663	1.27956	0.2007	NA
	RPL6P8	2.22925	0.957068	0.737481	1.29775	0.194372	NA
	ENSG00000283504	0.823258	0.957028	1.05567	0.90656	0.36464	NA
	FAM53B-AS1	6.54745	0.956713	0.42068	2.27421	0.0229537	NA
	ENSG00000231985	0.830213	0.956518	1.46843	0.651389	0.514795	NA
	ENSG00000284060	0.458832	0.956155	1.56181	0.612209	0.540399	NA
	LINC01853	1.60034	0.955683	0.965924	0.989398	0.322469	NA
	ENSG00000253376	2.20508	0.955678	0.702481	1.36043	0.173693	NA
	RAPGEF4-AS1	2.17184	0.95558	0.71388	1.33857	0.18071	NA
	ENSG00000274515	2.15123	0.954731	0.793688	1.2029	0.229013	NA
	ENSG00000254084	0.851211	0.953999	1.09618	0.870298	0.384138	NA
	HIVEP2-DT	2.23386	0.953879	0.688017	1.38642	0.165619	NA
	ENSG00000286098	0.85789	0.953872	1.17815	0.809636	0.418149	NA
	DOCK8-AS2	0.521098	0.953125	1.77568	0.536765	0.59143	NA
	ENSG00000287265	1.09791	0.952622	0.890541	1.06971	0.284749	NA
	ENSG00000257879	0.735252	0.952603	1.24995	0.76211	0.445994	NA
	ENSG00000229313	1.49457	0.952461	0.851808	1.11816	0.263497	NA
	PNLIP	3.28504	0.952406	0.625432	1.5228	0.12781	NA
	ZDHHC19	7.38151	0.952355	0.410325	2.32098	0.0202881	0.239029
	CLEC17A	4.15348	0.951957	0.592449	1.60682	0.108094	NA
	LINC02669	0.99649	0.951952	1.22327	0.778202	0.43645	NA
	ENSG00000225884	2.05282	0.951949	0.849682	1.12036	0.262561	NA
	CEP55	1.03002	0.951726	1.11244	0.85553	0.392258	NA
	LCNL1	1.80482	0.951287	0.865516	1.0991	0.271725	NA
	ENSG00000286897	1.05611	0.950915	0.978146	0.972161	0.330971	NA
	LINC02661	0.761683	0.950714	1.41826	0.67034	0.502641	NA
	ENSG00000259755	4.08729	0.949819	0.621089	1.52928	0.126195	NA
	C5orf67	1.7436	0.949811	0.864131	1.09915	0.271702	NA
	LIPF	7.03914	0.949655	0.389518	2.43803	0.0147677	0.205192
	ENSG00000250043	8.63328	0.949517	0.50041	1.89748	0.0577647	0.398071
	CFAP410	0.80701	0.949464	1.57208	0.603953	0.545875	NA
	ENSG00000286373	10.7176	0.949293	0.330994	2.86801	0.00413063	0.0931033
	ENSG00000276087	2.99166	0.949268	0.547656	1.73333	0.0830371	NA
	BATF3	3.06936	0.948994	0.613048	1.54799	0.121624	NA
	FAM193B-DT	0.622619	0.948834	1.20958	0.784435	0.432785	NA
	MBOAT4	1.04378	0.948489	0.978172	0.969655	0.332218	NA
	FER1L4	4.43767	0.948382	0.57247	1.65665	0.0975904	NA
	C8B	7.74254	0.948189	0.45176	2.09888	0.0358277	0.315487
	DDX19B	1.94066	0.948134	0.812758	1.16656	0.243386	NA
	LINC02757	2.23368	0.94768	0.715231	1.325	0.185172	NA
	CMC2	2.7291	0.947571	0.625096	1.51588	0.12955	NA
	LINC00382	3.80914	0.947258	0.516895	1.83259	0.0668629	NA
	RGS18	3.47414	0.947071	0.646365	1.46523	0.142859	NA
	ENSG00000258942	0.94391	0.947035	1.02814	0.921117	0.356989	NA
	ENSG00000287708	7.60481	0.946888	0.494905	1.91327	0.0557135	0.389787
	HYDIN2	0.448787	0.946708	1.86019	0.508931	0.6108	NA
	ENSG00000287834	3.50401	0.946348	0.62013	1.52605	0.126998	NA
	IUR1	3.40613	0.946112	0.557639	1.69664	0.0897647	NA
	RPLP0P9	3.29204	0.9458	0.682801	1.38518	0.165999	NA
	SLC15A1	1.93561	0.945078	0.770886	1.22596	0.220212	NA
	ENSG00000285695	2.25787	0.945045	0.649642	1.45472	0.145748	NA
	ENSG00000273175	2.33209	0.944936	0.8303	1.13806	0.255093	NA
	CHRNB3	4.26187	0.94448	0.535153	1.76488	0.0775839	NA
	NCF1C	2.99853	0.944196	0.708666	1.33236	0.182743	NA
	ENSG00000287421	1.24854	0.943991	1.08905	0.866806	0.386048	NA
	MYL4	4.59321	0.943858	0.507339	1.86041	0.0628278	NA
	SLC5A8	2.57217	0.943823	0.76098	1.24027	0.214874	NA
	ENSG00000291226	1.06866	0.943675	0.977382	0.965513	0.334288	NA
	LINC02096	5.02216	0.943537	0.524763	1.79802	0.0721732	NA
	LINC00613	2.87779	0.943446	0.693542	1.36033	0.173725	NA
	RPL17P40	3.77353	0.943387	0.662372	1.42425	0.154373	NA
	EFNB3	0.979908	0.943229	1.06594	0.884883	0.37622	NA
	LINC01425	10.2731	0.943218	0.398025	2.36975	0.0178003	0.223522
	LINC01787	0.943627	0.943137	1.42954	0.65975	0.509414	NA
	LRRC43	2.32976	0.942474	0.739561	1.27437	0.202532	NA
	PPEF1	0.92242	0.942289	0.970505	0.970927	0.331585	NA
	ENSG00000242009	0.929915	0.942176	1.11014	0.848697	0.39605	NA
	TRPV4	1.6841	0.941951	0.931732	1.01097	0.312032	NA
	ENSG00000289545	2.0991	0.941653	0.717974	1.31154	0.189675	NA
	NHLH2	0.496208	0.941607	2.13384	0.441274	0.659015	NA
	ENSG00000274949	3.47863	0.941598	0.504248	1.86733	0.0618555	NA
	PDZPH1P	1.8546	0.941586	0.921999	1.02124	0.307139	NA
	FAM167B	0.594102	0.941559	1.36368	0.690454	0.489909	NA
	LINC01049	4.51062	0.941539	0.595637	1.58073	0.113941	NA
	SAP30-DT	2.95848	0.941537	0.589532	1.59709	0.110245	NA
	SOX1-OT	3.10026	0.941374	0.729993	1.28957	0.197201	NA
	LINC01364	1.45752	0.941312	0.952452	0.988304	0.323004	NA
	ARHGEF16	1.54388	0.941303	0.858704	1.09619	0.272996	NA
	LINC01238	0.923923	0.940913	1.23951	0.7591	0.447793	NA
	ENSG00000285921	1.6244	0.940623	0.840384	1.11928	0.263022	NA
	LINC00160	1.72696	0.940569	0.92081	1.02146	0.307037	NA
	SLAMF6	1.71089	0.939896	0.869955	1.0804	0.279966	NA
	JMJD1C-AS1	6.43575	0.939615	0.492378	1.90832	0.05635	NA
	ENSG00000286542	1.76628	0.939551	0.900481	1.04339	0.296769	NA
	GLIS3-AS1	0.586278	0.939547	1.31633	0.713764	0.475373	NA
	DSC3	0.487011	0.939311	1.78267	0.526913	0.598254	NA
	PHACTR3	3.30338	0.93899	0.645141	1.45548	0.145537	NA
	LINC01363	1.41405	0.938743	0.867285	1.08239	0.279078	NA
	ENSG00000265994	3.3431	0.938541	0.672625	1.39534	0.162913	NA
	ENSG00000286066	1.4205	0.938112	0.928783	1.01004	0.312474	NA
	MARVELD3	2.35106	0.937933	0.697691	1.34434	0.178839	NA
	CATIP	1.44374	0.937915	0.964718	0.972217	0.330943	NA
	CD101-AS1	7.78141	0.937778	0.405583	2.31217	0.0207681	0.241278
	PICART1	1.71901	0.936939	0.902475	1.03819	0.299182	NA
	ENSG00000286470	0.579328	0.936859	1.47069	0.63702	0.524112	NA
	ENSG00000287618	6.23249	0.936834	0.504293	1.85772	0.063209	NA
	ENSG00000241770	2.65567	0.936357	0.742423	1.26122	0.20723	NA
	TPRX1	8.15847	0.935833	0.451399	2.07318	0.0381553	0.325107
	LINC02290	4.98138	0.935521	0.503322	1.85869	0.0630705	NA
	ENSG00000285822	0.879091	0.934888	1.45641	0.641911	0.520931	NA
	GAD2	1.74412	0.934357	0.775679	1.20457	0.228371	NA
	LINC00933	1.01283	0.934016	1.28145	0.728877	0.466077	NA
	LINC01525	1.53349	0.933936	0.781332	1.19531	0.231965	NA
	PCDHB1-AS1	4.30815	0.933914	0.537546	1.73737	0.0823227	NA
	CA12	4.00314	0.93377	0.603929	1.54616	0.122066	NA
	LINC02217	1.20671	0.933753	1.01708	0.918074	0.35858	NA
	TCF23	0.628576	0.933659	1.30026	0.718056	0.472723	NA
	FTLP10	0.52856	0.933289	1.50129	0.62166	0.534166	NA
	ENSG00000287122	1.04315	0.932983	1.11096	0.839799	0.401021	NA
	ENPP7P15	1.55774	0.932467	0.792576	1.1765	0.239394	NA
	ITPKA	0.598297	0.932355	1.64711	0.566056	0.571356	NA
	NUSAP1	1.83881	0.93182	0.73433	1.26894	0.204463	NA
	MS4A19P	1.07582	0.931368	1.18425	0.786459	0.431598	NA
	ENSG00000279086	5.69425	0.931153	0.509882	1.82621	0.0678182	NA
	LINC02331	2.84762	0.931003	0.683523	1.36207	0.173177	NA
	ARL13A	1.3698	0.930447	0.846536	1.09912	0.271714	NA
	ENSG00000227307	0.695125	0.930114	1.4636	0.635498	0.525103	NA
	ENSG00000287330	0.777978	0.929928	1.06808	0.870651	0.383945	NA
	SIRLNT	0.93852	0.929902	1.22853	0.756922	0.449097	NA
	LINC02248	5.7203	0.929891	0.442091	2.10339	0.0354314	NA
	CATIP-AS2	8.47802	0.929391	0.438638	2.11881	0.0341063	0.306908
	DBX2	0.941886	0.929037	1.06715	0.870575	0.383986	NA
	LNCBRM	1.88525	0.928906	0.834962	1.11251	0.265918	NA
	AGBL1-AS1	9.15128	0.92847	0.406071	2.28647	0.0222269	0.248914
	FCER1G	0.545273	0.92845	2.10026	0.442064	0.658443	NA
	BUB1	38.6435	0.928178	0.223968	4.14425	3.40931e-05	0.00331681
	TPT1P4	1.30238	0.928	0.943787	0.983272	0.325474	NA
	VCAM1	0.739754	0.927954	1.53892	0.602991	0.546514	NA
	LAIR1	2.07685	0.927848	0.804329	1.15357	0.248678	NA
	LINC00448	1.70709	0.927798	0.830738	1.11684	0.264064	NA
	LINC01584	2.29291	0.927749	0.637773	1.45467	0.14576	NA
	CYP4F22	1.849	0.927729	0.924672	1.00331	0.315713	NA
	POU3F1	7.33037	0.92703	0.513523	1.80524	0.0710379	0.435916
	TTLL6	1.41742	0.926964	0.93844	0.987771	0.323265	NA
	DENND3-AS1	1.0622	0.926896	0.959932	0.965586	0.334252	NA
	ENSG00000286321	1.75623	0.926798	0.953411	0.972086	0.331008	NA
	NAALADL2-AS3	3.18164	0.926709	0.641019	1.44568	0.148267	NA
	MEIG1	0.689832	0.92636	1.28363	0.721671	0.470497	NA
	SLC37A2	1.50215	0.925846	0.953202	0.971301	0.331399	NA
	ENSG00000253840	0.876195	0.925575	1.07165	0.863695	0.387756	NA
	ENSG00000270681	3.37173	0.925423	0.58673	1.57726	0.114737	NA
	SENCR	0.694803	0.924848	1.2166	0.760189	0.447142	NA
	ENSG00000267703	1.07923	0.924605	1.08896	0.849069	0.395843	NA
	ENSG00000266923	6.69994	0.92446	0.3726	2.48111	0.0130975	0.19016
	LACTB2-AS1	2.05846	0.924296	0.87419	1.05732	0.290367	NA
	LINC03012	1.74516	0.924171	0.750782	1.23095	0.218343	NA
	CERNA1	3.02057	0.923819	0.620845	1.488	0.13675	NA
	PRSS48	2.13564	0.923392	0.727654	1.269	0.204442	NA
	SLC28A3	9.83727	0.923121	0.411863	2.24133	0.0250045	0.263999
	HSD3BP3	2.08437	0.922974	0.716722	1.28777	0.197826	NA
	RHEBL1	1.94465	0.922812	0.878699	1.0502	0.293625	NA
	ELOVL2-AS1	1.17545	0.922764	1.07174	0.860996	0.38924	NA
	ENSG00000282142	0.998733	0.922644	1.15564	0.79838	0.42465	NA
	LINC00587	0.764393	0.922596	1.41561	0.651729	0.514576	NA
	ENSG00000248993	2.50001	0.922382	0.777598	1.18619	0.235546	NA
	ENSG00000268873	4.91822	0.921745	0.506336	1.82042	0.0686946	NA
	ENSG00000289052	0.981562	0.921425	1.15132	0.800324	0.423523	NA
	CXCL10	0.518416	0.921132	1.89297	0.486606	0.626538	NA
	TEX26	4.93634	0.920951	0.458241	2.00975	0.0444575	NA
	LINC01232	1.83008	0.920332	0.83375	1.10385	0.26966	NA
	ENSG00000255087	0.85503	0.920212	1.27515	0.721648	0.470511	NA
	ERP27	1.56985	0.920096	0.846483	1.08696	0.277053	NA
	AK4P3	0.844554	0.91991	1.28089	0.71818	0.472646	NA
	OIT3	0.504904	0.919691	1.52268	0.603997	0.545846	NA
	DOCK7-DT	1.21499	0.919503	0.972819	0.945194	0.34456	NA
	ENSG00000289952	0.50751	0.919236	1.52796	0.601612	0.547433	NA
	DNAAF6	1.16755	0.919151	1.042	0.882101	0.377722	NA
	MMP9	1.97433	0.918908	0.760348	1.20854	0.226841	NA
	RORB-AS1	1.84574	0.918737	0.908418	1.01136	0.311844	NA
	SLC38A8	2.29277	0.918505	0.812158	1.13094	0.258079	NA
	GPR153	3.05705	0.918497	0.591203	1.55361	0.120278	NA
	PRKG2	1.33558	0.918342	0.838075	1.09578	0.273177	NA
	CD70	1.20035	0.918172	1.17863	0.779015	0.435971	NA
	ENSG00000229312	1.47703	0.917925	0.85464	1.07405	0.282801	NA
	LINC02365	2.21583	0.917835	0.715305	1.28314	0.199444	NA
	ENSG00000286923	2.1878	0.917344	0.70403	1.30299	0.192578	NA
	DHDH	37.0641	0.917311	0.245251	3.74029	0.000183804	0.0117019
	ABCC3	0.750228	0.916738	1.2168	0.753401	0.451209	NA
	LINC01790	10.7096	0.916284	0.289422	3.16592	0.00154595	0.050154
	ENSG00000287775	0.713112	0.916229	1.30847	0.700229	0.483784	NA
	ENSG00000271904	0.466963	0.915961	1.54584	0.592533	0.553494	NA
	ENSG00000258751	2.75747	0.91585	0.668466	1.37008	0.170663	NA
	LINC01869	3.32579	0.915702	0.74623	1.2271	0.219783	NA
	DENND1C	1.19975	0.914664	1.02388	0.893333	0.371679	NA
	ENSG00000288894	2.15997	0.914446	0.657374	1.39106	0.164208	NA
	ENSG00000285633	4.06894	0.91408	0.589432	1.55078	0.120954	NA
	SLC1A6	1.7238	0.913365	0.731688	1.2483	0.211922	NA
	BHMT	0.678252	0.913301	1.64592	0.554887	0.578972	NA
	ENSG00000284642	5.22455	0.913063	0.53195	1.71645	0.0860806	NA
	MIR3945HG	0.918503	0.912309	1.2134	0.751859	0.452136	NA
	ENSG00000255084	0.492468	0.912088	1.64481	0.554525	0.57922	NA
	TF	1.66568	0.911867	0.989124	0.921894	0.356584	NA
	PTP4A2P1	10.1602	0.911614	0.32907	2.77027	0.0056009	0.112309
	ENSG00000290344	1.48966	0.911302	1.04507	0.871997	0.38321	NA
	SLC6A15	0.812302	0.910944	1.51451	0.601478	0.547522	NA
	ENSG00000231405	4.08066	0.910836	0.596809	1.52618	0.126966	NA
	SEC14L3	0.561608	0.910482	1.33601	0.681495	0.495558	NA
	FAM83E	0.630694	0.909968	1.44578	0.629397	0.529089	NA
	SLFNL1	2.19222	0.909958	0.631063	1.44194	0.149318	NA
	EXOC3L4	0.442483	0.909933	1.81193	0.50219	0.615534	NA
	ARHGEF18-AS1	2.12404	0.909622	0.837794	1.08574	0.277596	NA
	ENSG00000287123	0.577774	0.909271	1.5652	0.58093	0.561288	NA
	USP7-AS1	1.61631	0.909108	0.797266	1.14028	0.254169	NA
	ENSG00000267199	2.37318	0.908938	0.698604	1.30108	0.193232	NA
	ENSG00000286062	0.653814	0.908727	1.90124	0.477966	0.632674	NA
	PON1	0.480463	0.908572	1.53483	0.59197	0.553871	NA
	ENSG00000223523	0.720024	0.908418	1.38683	0.655033	0.512447	NA
	MUC13	0.971106	0.908277	1.41008	0.644131	0.51949	NA
	UNC5CL	2.691	0.90793	0.699482	1.298	0.194286	NA
	ENSG00000255330	1.37395	0.907839	0.918359	0.988545	0.322886	NA
	ENSG00000291212	8.29882	0.907475	0.405495	2.23794	0.0252247	0.265834
	ENSG00000268458	1.3579	0.907129	0.933908	0.971326	0.331386	NA
	ENSG00000253659	11.0156	0.906769	0.382297	2.3719	0.017697	0.222775
	DGUOK-AS1	1.55823	0.906657	0.856906	1.05806	0.290029	NA
	RSPO2	0.717597	0.906647	1.72204	0.526494	0.598545	NA
	ENSG00000289180	3.23016	0.906585	0.656469	1.381	0.167279	NA
	ENSG00000290217	2.15317	0.906449	0.801828	1.13048	0.258275	NA
	EDDM13	1.00207	0.90637	1.2138	0.746724	0.45523	NA
	KCTD19	4.84399	0.90623	0.459794	1.97095	0.0487296	NA
	ULBP3	1.15334	0.905528	0.980947	0.923116	0.355947	NA
	ENSG00000285621	38.9458	0.90549	0.236813	3.82365	0.000131488	0.00935328
	ENSG00000231102	38.4243	0.905474	0.283262	3.1966	0.00139058	0.0465954
	ENSG00000259370	4.88788	0.905145	0.492647	1.83731	0.0661644	NA
	MFSD4B-DT	3.75189	0.905008	0.519299	1.74275	0.0813778	NA
	ENSG00000286371	55.38	0.904884	0.172358	5.25003	1.52071e-07	7.28331e-05
	C9orf43	1.243	0.904828	1.39315	0.649483	0.516026	NA
	ENSG00000227279	0.826371	0.904777	1.14712	0.78874	0.430264	NA
	ANXA10	2.13651	0.904729	0.74484	1.21466	0.224495	NA
	ENSG00000253184	3.18257	0.904678	0.609106	1.48526	0.137476	NA
	DSCR9	0.412535	0.904444	2.07186	0.436536	0.662448	NA
	ENSG00000286563	4.68912	0.904294	0.460967	1.96173	0.0497938	NA
	ENSG00000289296	0.84554	0.904192	1.07465	0.841379	0.400135	NA
	ENSG00000265316	1.85693	0.903994	0.799782	1.1303	0.258349	NA
	ENSG00000250866	2.32381	0.903961	0.848478	1.06539	0.286699	NA
	CASTOR1	1.09469	0.903832	1.02859	0.878711	0.379558	NA
	ENSG00000263765	9.75859	0.903535	0.414924	2.17759	0.0294366	0.287436
	BSN-DT	0.566356	0.903461	1.4456	0.624972	0.531989	NA
	SPINK8	1.05305	0.903381	1.08505	0.832568	0.405088	NA
	ENSG00000241048	1.19384	0.903255	1.07492	0.840301	0.40074	NA
	SUMO2P17	0.780621	0.902459	1.17705	0.766715	0.443251	NA
	HPX	0.602599	0.901998	1.82223	0.494998	0.620602	NA
	TYMSOS	2.97356	0.901991	0.583833	1.54495	0.122359	NA
	BOK-AS1	1.06914	0.901704	1.04575	0.86226	0.388545	NA
	ENSG00000285909	1.46957	0.901573	1.08632	0.82993	0.406578	NA
	ENSG00000286377	0.905807	0.901527	0.977696	0.922094	0.35648	NA
	ENSG00000265702	3.48014	0.901245	0.589824	1.52799	0.126515	NA
	ENSG00000287289	0.932274	0.901115	1.1372	0.792399	0.428128	NA
	ENSG00000260042	2.01392	0.901062	0.760248	1.18522	0.23593	NA
	STX19	9.82335	0.901054	0.420869	2.14094	0.0322791	0.300697
	DNAJC22	0.595199	0.900992	1.25062	0.720438	0.471255	NA
	ENSG00000289406	3.10085	0.900906	0.779277	1.15608	0.247649	NA
	ENSG00000287054	0.504597	0.900495	1.75585	0.512855	0.608053	NA
	EN2-DT	5.25936	0.900458	0.541817	1.66192	0.0965281	NA
	ENSG00000249429	1.84236	0.900421	0.728774	1.23553	0.216634	NA
	LINC01870	3.1526	0.900113	0.659148	1.36557	0.172074	NA
	LINC00374	3.55875	0.899869	0.670085	1.34292	0.179299	NA
	ENSG00000277501	0.781562	0.899825	1.49917	0.600215	0.548363	NA
	SEPTIN14P1	1.46908	0.899566	1.04858	0.85789	0.390953	NA
	ENSG00000258677	0.753773	0.899347	1.16291	0.773358	0.43931	NA
	LINC01102	5.75237	0.899056	0.528955	1.69968	0.0891909	NA
	LINC01788	12.9025	0.89886	0.29401	3.05724	0.00223382	0.0644972
	LINC00934	0.596146	0.897944	1.44599	0.620988	0.534608	NA
	ENSG00000288643	3.61619	0.896875	0.509163	1.76147	0.0781594	NA
	TMPRSS15	1.27629	0.896164	1.19529	0.749748	0.453407	NA
	PINCR	1.06044	0.896069	1.1545	0.776152	0.43766	NA
	ENSG00000287308	1.24719	0.896061	1.05234	0.851498	0.394493	NA
	ENSG00000286821	6.44892	0.895767	0.44065	2.03283	0.0420696	NA
	PRAME	4.70755	0.895388	0.460616	1.94389	0.0519086	NA
	ENSG00000228863	2.22771	0.895284	0.632075	1.41642	0.156653	NA
	CD7	0.557916	0.89522	1.45605	0.614826	0.53867	NA
	MYADML	6.61744	0.895039	0.496923	1.80116	0.071677	0.436523
	ENSG00000287833	2.4345	0.895035	0.732284	1.22225	0.221613	NA
	CEACAM22P	0.533713	0.894953	1.59792	0.560073	0.57543	NA
	ENSG00000286679	0.557776	0.894562	1.3812	0.647668	0.5172	NA
	C3orf22	0.965485	0.894537	1.0224	0.874942	0.381606	NA
	LINC02523	7.7901	0.894536	0.445933	2.00599	0.0448578	0.351925
	ACSM2A	5.94669	0.894374	0.412594	2.16768	0.0301828	NA
	ENSG00000287771	1.20242	0.894265	0.996149	0.897722	0.369334	NA
	ENSG00000258471	8.03809	0.893831	0.41189	2.17007	0.0300012	0.288738
	IL1RL2	0.687701	0.893535	1.20565	0.741126	0.458617	NA
	CFAP119	1.04625	0.893473	1.21363	0.736197	0.461611	NA
	XPC-AS1	0.49489	0.893169	1.64239	0.543824	0.586563	NA
	GPC5-AS1	1.92842	0.892908	0.759231	1.17607	0.239567	NA
	EFCAB6-DT	1.16484	0.892858	1.26192	0.707541	0.47923	NA
	ENSG00000280099	0.952891	0.892817	1.04915	0.85099	0.394775	NA
	ACSM1	113.666	0.892777	0.176236	5.06581	4.06674e-07	0.000152299
	NR1I3	0.692091	0.892531	1.57154	0.567933	0.57008	NA
	NRSN1	1.56187	0.892519	0.752496	1.18608	0.235591	NA
	LINC01551	1.93485	0.892401	0.85242	1.0469	0.295144	NA
	BTF3-DT	3.70169	0.89213	0.578242	1.54283	0.122872	NA
	LHX1-DT	1.23552	0.891885	0.925685	0.963486	0.335304	NA
	VAV3-AS1	0.567215	0.891833	1.48222	0.601686	0.547383	NA
	NBPF25P	0.613945	0.891309	1.46544	0.60822	0.543042	NA
	LAMC3	4.48738	0.891256	0.510599	1.74551	0.0808959	NA
	ENSG00000285519	0.569171	0.891044	1.74264	0.511317	0.609129	NA
	ENSG00000266978	0.763717	0.890679	1.21545	0.732799	0.463681	NA
	LINC01947	1.02276	0.890366	0.993495	0.896195	0.370148	NA
	ENSG00000285783	1.87907	0.890297	0.772794	1.15205	0.2493	NA
	TPT1P9	1.5023	0.890288	0.892381	0.997655	0.318447	NA
	ENSG00000223598	2.59829	0.890244	0.611011	1.457	0.145116	NA
	C3orf86	1.16304	0.889875	0.899528	0.989269	0.322532	NA
	ARNTL2-AS1	1.76633	0.889728	0.911007	0.976642	0.328746	NA
	TPRG1-AS1	7.22788	0.889675	0.433452	2.05253	0.040118	0.33413
	LINC01392	3.22005	0.889621	0.60708	1.46541	0.142809	NA
	ENSG00000261267	0.899213	0.88952	1.16585	0.762979	0.445476	NA
	GOLT1A	8.04154	0.889459	0.367732	2.41877	0.0155731	0.208974
	IGHG1	3.32938	0.889336	0.595391	1.4937	0.135254	NA
	ENSG00000258131	4.88507	0.889259	0.453581	1.96053	0.049934	NA
	ENSG00000235292	0.674721	0.88925	1.39794	0.636112	0.524703	NA
	NLRC4	9.5578	0.888683	0.344033	2.58313	0.00979071	0.164249
	ATP6V0A4	3.06606	0.888321	0.636645	1.39532	0.162921	NA
	ENSG00000282080	0.655127	0.88786	1.45129	0.611773	0.540688	NA
	ENSG00000280103	0.486827	0.887798	1.62878	0.545069	0.585706	NA
	ENSG00000286153	1.39588	0.887466	1.02678	0.86432	0.387412	NA
	ENSG00000287849	2.51496	0.886988	0.774093	1.14584	0.251861	NA
	ENSG00000287516	126.687	0.886808	0.144887	6.12068	9.31797e-10	1.48307e-06
	ENSG00000250706	0.630296	0.886575	1.77171	0.500405	0.61679	NA
	ENSG00000235303	4.56031	0.88609	0.534131	1.65894	0.0971281	NA
	MYO16-AS1	1.73538	0.885745	0.886125	0.999571	0.317518	NA
	ENSG00000278922	0.562294	0.885722	1.57371	0.562826	0.573553	NA
	ENSG00000230096	1.39906	0.885227	0.951905	0.929953	0.352395	NA
	ENSG00000289291	4.66234	0.885222	0.531686	1.66493	0.0959259	NA
	LIN28B	1.36169	0.885042	0.973263	0.909355	0.363163	NA
	ENSG00000230160	2.57973	0.884865	0.6765	1.30801	0.190872	NA
	TMPO-AS1	0.873029	0.884775	1.33633	0.662094	0.507911	NA
	LINC01721	8.97974	0.884375	0.4623	1.91299	0.0557493	0.389816
	LINC02846	3.46047	0.884295	0.567658	1.5578	0.119282	NA
	IGHA2	6.89368	0.884218	0.397595	2.22392	0.0261541	0.270528
	CD109-AS1	2.78746	0.884089	0.654348	1.3511	0.176664	NA
	ENSG00000225458	1.86114	0.883653	0.919808	0.960693	0.336706	NA
	HTR3A	3.31818	0.883571	0.567129	1.55797	0.11924	NA
	BRDT	2.12995	0.883416	0.812054	1.08788	0.276649	NA
	CCDC27	3.08819	0.883252	0.57177	1.54477	0.122402	NA
	ENSG00000287812	2.51379	0.883197	0.701681	1.25869	0.208143	NA
	ENSG00000289484	7.33911	0.883136	0.429559	2.05591	0.039791	0.333109
	PRSS38	5.05507	0.883083	0.446461	1.97796	0.047933	NA
	ENSG00000285797	3.14728	0.883063	0.717278	1.23113	0.218274	NA
	ENSG00000234428	0.636894	0.882882	1.3367	0.660493	0.508938	NA
	COL8A2	0.701818	0.882416	1.42189	0.620593	0.534867	NA
	ROPN1B	1.58795	0.882281	0.856146	1.03053	0.302763	NA
	SIGLEC7	3.50475	0.882128	0.558737	1.57879	0.114384	NA
	MUC4	1.29465	0.88209	1.10853	0.79573	0.426189	NA
	SLC22A9	0.754536	0.882054	1.25993	0.700081	0.483877	NA
	IL2RA	4.16406	0.882034	0.5652	1.56057	0.118625	NA
	ZNF385D-AS1	0.915452	0.881845	1.41875	0.621564	0.534229	NA
	ENSG00000261848	3.0788	0.881441	0.739518	1.19191	0.233296	NA
	ENSG00000256552	4.79847	0.881192	0.618231	1.42535	0.154057	NA
	ENSG00000255224	3.67772	0.881111	0.688269	1.28019	0.20048	NA
	OR2F1	0.499103	0.881048	1.52107	0.579228	0.562435	NA
	LINC01967	0.965107	0.880923	1.23751	0.711853	0.476556	NA
	LILRA5	6.28927	0.880879	0.396502	2.22162	0.0263087	NA
	LPA	33.395	0.880872	0.275065	3.20242	0.00136279	0.0459059
	ENSG00000223969	0.839547	0.880654	1.73578	0.507353	0.611907	NA
	ENSG00000287596	0.739273	0.880477	1.44323	0.610072	0.541814	NA
	SPINT2	6.2629	0.880132	0.484756	1.81562	0.0694287	NA
	OSTCP1	4.71294	0.880057	0.604358	1.45618	0.145342	NA
	ENSG00000272277	4.05022	0.879822	0.531397	1.65568	0.097787	NA
	ZNRF3-AS1	1.64117	0.879559	0.920109	0.955929	0.339108	NA
	ENSG00000285684	0.500722	0.879555	1.7759	0.495272	0.620408	NA
	GAPDHP1	2.77711	0.879036	0.697408	1.26043	0.207514	NA
	ENSG00000274269	18.9198	0.878947	0.239076	3.67643	0.000236518	0.0137515
	INO80B-WBP1	0.466482	0.878767	1.55014	0.566896	0.570785	NA
	LINC01501	4.65876	0.878692	0.462822	1.89855	0.0576234	NA
	FNDC7	0.644211	0.878625	1.51403	0.580321	0.561698	NA
	RBAK-RBAKDN	1.37515	0.878506	0.857365	1.02466	0.305525	NA
	ENSG00000225970	7.1291	0.878149	0.426388	2.05951	0.0394454	0.331087
	SOCS3-DT	0.744071	0.87813	1.54522	0.568288	0.569839	NA
	LINC01205	5.22353	0.878011	0.467526	1.878	0.0603817	NA
	ENSG00000260095	0.633133	0.878008	1.51303	0.580299	0.561713	NA
	C12orf50	0.614779	0.877877	1.22289	0.717873	0.472836	NA
	TGM4	12.1177	0.877597	0.402507	2.18032	0.0292335	0.286326
	A2ML1-AS1	0.433634	0.877401	1.87351	0.468319	0.639557	NA
	ENSG00000286479	0.677218	0.877191	1.29778	0.675916	0.499094	NA
	PSG8-AS1	4.83452	0.877133	0.484373	1.81086	0.0701622	NA
	KLRG2	4.34412	0.877105	0.451426	1.94297	0.0520202	NA
	ENSG00000288669	9.91515	0.877097	0.365933	2.39688	0.0165354	0.214404
	ALB	2.1376	0.87709	0.868562	1.00982	0.312583	NA
	ENSG00000254187	0.550568	0.876997	1.50948	0.580992	0.561246	NA
	MTCH1P2	0.537662	0.876526	1.70846	0.513051	0.607915	NA
	ENSG00000226239	2.019	0.876324	0.788288	1.11168	0.266276	NA
	ENSG00000291240	4.22049	0.876298	0.490796	1.78546	0.0741862	NA
	PMAIP1	3.91756	0.875889	0.502147	1.74429	0.0811089	NA
	ENSG00000286033	0.675908	0.87586	1.40035	0.62546	0.53167	NA
	ENSG00000272642	1.80915	0.875756	0.815931	1.07332	0.283127	NA
	ENSG00000254404	0.80297	0.875332	1.24699	0.701957	0.482706	NA
	ENSG00000288043	1.86866	0.875264	0.923594	0.947672	0.343296	NA
	RPL5P34	3.43532	0.874685	0.619724	1.41141	0.158124	NA
	SPATA2L	0.922031	0.874638	1.24134	0.704593	0.481064	NA
	ENSG00000283982	6.5947	0.874597	0.409848	2.13395	0.0328465	0.303938
	SEPTIN9-DT	4.0376	0.874134	0.572062	1.52804	0.126503	NA
	CRYM	2.48842	0.87412	0.752716	1.16129	0.245525	NA
	PAX2	0.715911	0.874056	1.67379	0.522202	0.60153	NA
	ENSG00000285907	0.59859	0.873722	1.44905	0.602963	0.546533	NA
	NSUN5P2	0.641777	0.87358	1.64749	0.530249	0.595939	NA
	ENSG00000268390	1.4557	0.873531	0.835589	1.04541	0.295835	NA
	LINC02009	6.07463	0.872986	0.573068	1.52336	0.12767	NA
	ELAVL4	10.7363	0.872869	0.40055	2.17917	0.0293188	0.286599
	SLC26A3	1.82033	0.872747	0.863335	1.0109	0.312063	NA
	PRR15L	4.66282	0.87272	0.534721	1.6321	0.102658	NA
	UGT2B4	0.807957	0.872651	1.34982	0.646494	0.517959	NA
	ASPHD2	3.21635	0.872612	0.639802	1.36388	0.172606	NA
	RPL29P32	0.89563	0.872488	1.23735	0.705127	0.480731	NA
	ENSG00000261341	7.90642	0.87205	0.33573	2.59748	0.00939114	0.159755
	ENSG00000266313	2.42224	0.872032	0.693758	1.25697	0.208765	NA
	ENSG00000267564	4.34257	0.872005	0.535205	1.62929	0.103252	NA
	PCDH9-AS3	0.50432	0.87185	2.10366	0.414445	0.678549	NA
	CNTNAP2-AS1	2.19062	0.871813	0.68953	1.26436	0.206102	NA
	TNFSF11	0.741765	0.871795	1.43324	0.608267	0.54301	NA
	PLCZ1	4.8741	0.871667	0.460473	1.89298	0.0583601	NA
	ENSG00000289255	3.61808	0.871337	0.612822	1.42184	0.155072	NA
	ANKRD30BP1	0.619908	0.871063	1.28007	0.680481	0.4962	NA
	RECQL4	2.05694	0.870855	0.836894	1.04058	0.29807	NA
	IQANK1	2.10867	0.870726	0.923916	0.94243	0.345973	NA
	ODAPH	0.945053	0.870447	1.65993	0.524389	0.600008	NA
	ENSG00000286343	0.710565	0.870224	1.34094	0.648967	0.51636	NA
	ENSG00000287969	1.5157	0.869564	0.891481	0.975416	0.329354	NA
	AADACL3	4.43316	0.869417	0.543698	1.59908	0.109803	NA
	SYT3	0.544007	0.869251	1.50319	0.578272	0.56308	NA
	ENSG00000258317	0.625474	0.869186	1.7544	0.495432	0.620295	NA
	LINC00354	0.864116	0.868961	1.33422	0.65129	0.514859	NA
	CLEC1B	9.65696	0.868823	0.359746	2.4151	0.0157309	0.20996
	ENSG00000287143	3.72264	0.868791	0.525579	1.65302	0.0983273	NA
	ENSG00000256226	5.74285	0.868642	0.443683	1.9578	0.0502537	NA
	ENSG00000226733	3.0835	0.868453	0.645548	1.3453	0.17853	NA
	ENSG00000287198	3.25393	0.86818	0.7405	1.17242	0.241027	NA
	MRPL2	1.86767	0.868093	0.902171	0.962227	0.335936	NA
	LINC01201	1.27292	0.868001	0.97599	0.889354	0.373813	NA
	ENSG00000253377	1.12132	0.867809	1.17657	0.737578	0.460771	NA
	ZNF385D-AS2	0.467322	0.867796	1.84349	0.470736	0.637829	NA
	CSPG4BP	1.74983	0.867777	0.828555	1.04734	0.294944	NA
	ENSG00000253300	3.2704	0.867731	0.51933	1.67087	0.0947482	NA
	ENSG00000260646	11.1341	0.867722	0.39889	2.17534	0.0296045	0.287885
	PNMA1	2.38154	0.867604	0.797614	1.08775	0.276705	NA
	FLJ40288	0.989313	0.867582	1.02588	0.8457	0.39772	NA
	ENSG00000286830	3.33114	0.867254	0.674773	1.28525	0.198704	NA
	ENSG00000274425	0.825049	0.867122	1.27431	0.680465	0.49621	NA
	ENSG00000287563	1.40758	0.866738	0.877299	0.987963	0.323171	NA
	ENSG00000255663	3.0632	0.866487	0.640875	1.35204	0.176364	NA
	ASPM	0.863554	0.866423	1.13468	0.763586	0.445114	NA
	ENSG00000248884	0.770635	0.866326	1.78553	0.485193	0.62754	NA
	ENSG00000251152	1.84624	0.866138	0.857045	1.01061	0.312203	NA
	SUN3	7.24357	0.865937	0.466964	1.8544	0.063682	0.414552
	ENSG00000285632	0.562946	0.865888	1.46711	0.5902	0.555056	NA
	ENSG00000257878	0.671946	0.865862	1.89146	0.457774	0.647114	NA
	HHIPL2	2.08159	0.86569	0.874551	0.989868	0.322239	NA
	ENSG00000287397	1.60797	0.865021	0.885057	0.977362	0.32839	NA
	IGSF1	1.71223	0.865016	0.710589	1.21732	0.223481	NA
	RBM11	1.82256	0.864693	0.867793	0.996427	0.319042	NA
	CTXND1	0.480982	0.864543	1.79258	0.482289	0.629601	NA
	NFATC2IP-AS1	0.615983	0.864514	1.32922	0.650393	0.515439	NA
	ENSG00000289289	4.34368	0.864372	0.521888	1.65624	0.097673	NA
	ENSG00000240792	1.00823	0.864354	1.21936	0.708859	0.478412	NA
	ENSG00000258386	1.58346	0.864348	0.783092	1.10376	0.269696	NA
	CYB5R2	7.57165	0.864343	0.448278	1.92814	0.0538376	0.382969
	ENSG00000254251	4.07728	0.864135	0.519958	1.66193	0.0965264	NA
	CSGALNACT2-DT	0.897557	0.863855	1.45183	0.595012	0.551835	NA
	LINC01478	1.30309	0.863351	0.998099	0.864995	0.387042	NA
	ENSG00000223642	1.4192	0.86328	0.988159	0.873625	0.382322	NA
	ENSG00000276850	0.502803	0.863021	1.90637	0.452704	0.650762	NA
	LINC00348	7.72839	0.863007	0.371248	2.32461	0.0200928	0.238165
	C12orf54	2.8452	0.862842	0.623658	1.38352	0.166506	NA
	ENSG00000251294	2.03331	0.862512	0.766045	1.12593	0.260196	NA
	ENSG00000290126	1.18824	0.862454	0.897665	0.960775	0.336665	NA
	ADORA2B	0.874959	0.862435	1.60022	0.538948	0.589923	NA
	DEUP1	24.0278	0.862407	0.202946	4.24945	2.14297e-05	0.00237273
	ACSM6	1.57248	0.862382	1.06163	0.812319	0.416609	NA
	ENSG00000287769	1.66099	0.862355	0.927397	0.929866	0.35244	NA
	TTLL9	0.523519	0.862076	1.5928	0.541233	0.588347	NA
	RGPD3	1.97862	0.861641	0.793085	1.08644	0.277283	NA
	ENSG00000238280	0.944036	0.861516	1.14603	0.75174	0.452207	NA
	ENSG00000181123	3.64426	0.861175	0.597617	1.44101	0.149581	NA
	ENSG00000263644	2.68192	0.860993	0.66037	1.3038	0.192301	NA
	ENSG00000253736	0.556453	0.86092	1.47147	0.585073	0.558498	NA
	SLC51B	5.40173	0.860888	0.517733	1.6628	0.0963521	NA
	LINC02503	0.502676	0.860732	1.52236	0.565395	0.571805	NA
	SCAT8	0.723461	0.860586	1.11189	0.773986	0.438939	NA
	LINC02483	3.95607	0.860481	0.620602	1.38653	0.165586	NA
	ENSG00000227330	13.2573	0.860117	0.319424	2.69272	0.00708727	0.133692
	ENSG00000249892	0.502382	0.85998	1.41092	0.609516	0.542182	NA
	ENSG00000233960	1.84798	0.859882	0.815091	1.05495	0.291447	NA
	LINC02426	5.88497	0.859852	0.513	1.67612	0.093714	NA
	ENSG00000235435	3.34092	0.859782	0.622116	1.38203	0.166963	NA
	ENSG00000261442	1.79684	0.859483	0.727491	1.18143	0.23743	NA
	ENSG00000286420	6.433	0.859474	0.407109	2.11116	0.0347582	NA
	C3AR1	2.27703	0.859406	0.673985	1.27511	0.20227	NA
	STK32A-AS1	1.6371	0.859303	0.761183	1.1289	0.258938	NA
	LINC02030	1.13685	0.859276	1.08721	0.79035	0.429324	NA
	ENSG00000279631	4.34746	0.858737	0.529171	1.6228	0.104633	NA
	CLRN1-AS1	2.5844	0.858476	0.796912	1.07725	0.281367	NA
	ENSG00000254099	1.95793	0.858326	0.811746	1.05738	0.290337	NA
	LINC02126	0.555423	0.858225	1.30865	0.655811	0.511946	NA
	DUSP4	1.43519	0.858209	1.01737	0.843561	0.398915	NA
	SPHK1	0.419499	0.858089	1.8598	0.461387	0.644521	NA
	EEF1A1P48	4.9094	0.85792	0.477733	1.79581	0.0725241	NA
	ENSG00000288059	1.17838	0.857713	1.18126	0.726097	0.467779	NA
	UGT2B17	9.45414	0.85718	0.349751	2.45083	0.0142529	0.19965
	MYH16	1.29164	0.857015	1.29558	0.661489	0.508298	NA
	ENSG00000249125	0.77021	0.856997	1.04673	0.818739	0.412935	NA
	LINC02156	0.860155	0.856994	1.19473	0.717314	0.47318	NA
	LINC02775	7.32734	0.856925	0.417302	2.05349	0.0400253	0.333839
	ENSG00000285354	0.873005	0.856316	1.1291	0.758407	0.448207	NA
	ADTRP	11.9256	0.856315	0.287066	2.98299	0.0028545	0.0749408
	ENSG00000288606	15.2527	0.856162	0.677617	1.26349	0.206413	0.663478
	LINC01144	1.87335	0.855979	0.977594	0.875597	0.381249	NA
	ENSG00000287726	1.31934	0.855914	0.882308	0.970086	0.332004	NA
	FTLP3	0.517283	0.855747	1.74536	0.490299	0.623922	NA
	GNG4	4.24692	0.855439	0.596501	1.43409	0.151545	NA
	ENSG00000275465	0.558254	0.855387	1.56848	0.54536	0.585506	NA
	ENSG00000240674	1.94924	0.85536	0.653558	1.30878	0.19061	NA
	ENSG00000235281	1.1989	0.85536	1.11617	0.766333	0.443478	NA
	ENSG00000233848	17.5207	0.855179	0.328829	2.60068	0.00930389	0.158694
	LINC02027	0.489983	0.8545	1.76467	0.484227	0.628225	NA
	FBXW10B	3.49295	0.854154	0.543967	1.57023	0.116361	NA
	ENSG00000248799	150.733	0.854149	0.142503	5.99392	2.0484e-09	2.89802e-06
	LINC00939	0.697601	0.85395	1.31448	0.649647	0.51592	NA
	ENSG00000285683	8.27851	0.853794	0.411656	2.07405	0.0380751	0.325107
	ENSG00000267426	0.694284	0.853475	1.36841	0.623697	0.532827	NA
	MIR663AHG	6.86874	0.853429	0.388412	2.19723	0.0280041	0.28099
	MIR137HG	0.923921	0.852615	1.44068	0.591815	0.553974	NA
	KCNE1	14.5142	0.852541	0.356547	2.3911	0.0167978	0.216047
	UMOD	0.565293	0.852401	1.68854	0.504814	0.613689	NA
	ENSG00000268093	5.62137	0.852179	0.526662	1.61807	0.105646	NA
	ENSG00000291142	1.63983	0.852178	0.726353	1.17323	0.240704	NA
	ENSG00000286922	1.36292	0.852141	0.904831	0.941767	0.346312	NA
	KLHL7-DT	1.87804	0.852	0.89836	0.948395	0.342929	NA
	ENSG00000287422	0.566078	0.851862	1.63687	0.520421	0.60277	NA
	ENSG00000264067	0.889158	0.851537	1.26605	0.672594	0.501206	NA
	ENSG00000223344	0.797173	0.851423	1.09191	0.779757	0.435534	NA
	KLHL14	21.7844	0.85138	0.246743	3.45048	0.000559592	0.0250186
	ENSG00000286478	1.36206	0.851289	1.20631	0.705698	0.480376	NA
	ENSG00000254242	8.58531	0.851015	0.391606	2.17314	0.0297697	0.288356
	KLK6	2.301	0.850918	0.852939	0.99763	0.318459	NA
	ENSG00000286401	13.9546	0.850914	0.350152	2.43013	0.0150935	0.205934
	DAW1	1.88044	0.849978	0.765531	1.11031	0.266864	NA
	ENSG00000274213	0.584916	0.849842	1.35915	0.625276	0.53179	NA
	LINC00881	0.909638	0.849715	0.986974	0.86093	0.389277	NA
	LINC02848	1.0542	0.849677	1.21923	0.696898	0.485867	NA
	ENSG00000235939	1.88243	0.848613	0.724333	1.17158	0.241367	NA
	CRYBB2	1.00257	0.848469	1.07879	0.786498	0.431576	NA
	GCOM1	4.98371	0.848378	0.627904	1.35113	0.176655	NA
	MIR4422HG	2.4555	0.847611	0.655097	1.29387	0.19571	NA
	ENSG00000253775	1.65454	0.847534	0.810789	1.04532	0.295875	NA
	CELF5	1.90384	0.84747	0.807361	1.04968	0.293866	NA
	ENSG00000261638	0.520547	0.847454	1.62587	0.521231	0.602206	NA
	HEPACAM2	0.951124	0.847452	1.04291	0.812585	0.416456	NA
	VSTM5	1.99637	0.847223	0.690273	1.22737	0.219682	NA
	ENSG00000287578	1.14603	0.84715	1.09646	0.772625	0.439744	NA
	ENSG00000249150	1.57092	0.846185	0.908305	0.931609	0.351539	NA
	TAC3	0.429683	0.846156	1.84847	0.457761	0.647124	NA
	SCIN	5.18885	0.845612	0.453805	1.86338	0.0624088	NA
	BUB1B	1.27157	0.845546	0.825764	1.02396	0.305856	NA
	LINC03017	0.665949	0.845417	1.41084	0.599231	0.549019	NA
	SSUH2	5.28111	0.845078	0.59696	1.41564	0.156882	NA
	LINC02226	2.44781	0.845037	0.69003	1.22464	0.220711	NA
	ENSG00000280078	8.40474	0.845034	0.390166	2.16583	0.0303241	0.289892
	THSD4-AS1	0.759486	0.844904	1.2759	0.662201	0.507842	NA
	KRT18P52	0.505109	0.844898	2.09594	0.403112	0.686866	NA
	LINC02213	2.08803	0.844705	0.704896	1.19834	0.230785	NA
	PRDM14	6.48875	0.844601	0.473423	1.78403	0.0744187	NA
	ENSG00000289268	2.13223	0.844332	0.834467	1.01182	0.311623	NA
	KIFC1	6.00004	0.844305	0.398248	2.12005	0.034002	NA
	DLGAP1-AS5	1.13585	0.844297	1.30166	0.648632	0.516576	NA
	LINC01982	1.18724	0.844138	0.954348	0.884518	0.376417	NA
	ENSG00000259647	3.19671	0.843632	0.70626	1.19451	0.23228	NA
	ENSG00000226939	9.26296	0.843409	0.377476	2.23434	0.025461	0.266389
	ENSG00000288091	5.80656	0.843162	0.522327	1.61424	0.106475	NA
	ENSG00000253427	12.1472	0.843116	0.397305	2.12209	0.0338303	0.305705
	PRDM7	4.41384	0.842895	0.469033	1.79709	0.0723213	NA
	RGMB-AS1	1.15989	0.842814	0.957871	0.879882	0.378923	NA
	ENSG00000289870	0.83491	0.842764	1.46784	0.574153	0.565865	NA
	IGSF6	3.85742	0.842286	0.558928	1.50697	0.131819	NA
	ENSG00000289203	1.22796	0.842279	0.903073	0.932681	0.350985	NA
[truncated: 22,712 more rows]

## Sheet: RE group (disuse leg)
Supplemental Table 1: Changes in gene expression by time point
		Day 7A vs Day 7B disuse leg								Day 7B vs Day 9 disuse leg								Day 7B vs Day 11 disuse leg								Day 7B vs Day 21 disuse leg
	gene_name	baseMean	log2FoldChange	lfcSE	stat	pvalue	padj		gene_name	baseMean	log2FoldChange	lfcSE	stat	pvalue	padj		gene_name	baseMean	log2FoldChange	lfcSE	stat	pvalue	padj		gene_name	baseMean	log2FoldChange	lfcSE	stat	pvalue	padj
	TSPAN6	6.34507	-0.258161	0.625284	-0.412869	0.679702	NA		TSPAN6	3.86469	-0.73558	0.801624	-0.917612	0.358822	NA		TSPAN6	5.80723	-0.409915	0.704984	-0.581453	0.560935	NA		TSPAN6	6.51913	-0.13712	0.82183	-0.166848	0.86749	NA
	TNMD	1.57427	-1.31453	1.44217	-0.911495	0.362035	NA		TNMD	0.825608	-0.593921	2.53542	-0.23425	0.814791	NA		TNMD	1.07457	-0.0330591	1.78985	-0.0184703	0.985264	NA		TNMD	1.07664	-0.738564	2.09458	-0.352608	0.724382	NA
	DPM1	55.5216	0.0679613	0.260108	0.261281	0.793875	0.99378		DPM1	45.287	-0.20712	0.321581	-0.644069	0.519531	NA		DPM1	55.7886	-0.297649	0.270932	-1.09861	0.271939	0.999209		DPM1	59.3549	0.0301913	0.369347	0.0817424	0.934852	0.999831
	SCYL3	20.516	-0.38894	0.385807	-1.00812	0.313396	0.898737		SCYL3	14.7132	-0.0765873	0.452837	-0.169128	0.865696	NA		SCYL3	20.1784	0.135542	0.389801	0.347721	0.72805	NA		SCYL3	18.8034	-0.0135078	0.503101	-0.026849	0.97858	NA
	C1orf112	22.7409	0.0495994	0.463586	0.106991	0.914796	0.997587		C1orf112	21.0033	0.0412382	0.578749	0.071254	0.943196	NA		C1orf112	23.4549	-0.236014	0.502894	-0.469312	0.638847	NA		C1orf112	26.5635	-0.236272	0.54926	-0.430164	0.667076	0.999831
	FGR	8.25006	1.13666	0.692694	1.64093	0.100812	NA		FGR	8.21646	-0.423805	0.606886	-0.698328	0.484972	NA		FGR	8.6835	-1.02522	0.581867	-1.76195	0.0780778	NA		FGR	8.90314	-1.27225	0.764447	-1.66428	0.0960573	NA
	FUCA2	8.74292	-0.096763	0.575398	-0.168167	0.866452	NA		FUCA2	10.2025	0.800258	0.673133	1.18886	0.234496	NA		FUCA2	10.2579	0.284257	0.590472	0.481406	0.630228	NA		FUCA2	10.6324	0.0842495	0.630967	0.133524	0.893779	NA
	GCLC	48.7006	0.540303	0.267052	2.02321	0.0430512	0.388912		GCLC	43.4776	-0.425363	0.321332	-1.32375	0.185586	NA		GCLC	57.4405	-0.216509	0.263205	-0.822587	0.410743	0.999209		GCLC	54.2242	-0.322293	0.360363	-0.894356	0.371131	0.999831
	NFYA	20.1667	0.584557	0.401971	1.45423	0.145884	0.718691		NFYA	18.8597	-0.327197	0.399327	-0.819372	0.412574	NA		NFYA	23.3611	-0.341685	0.382599	-0.893063	0.371823	NA		NFYA	23.3694	-0.241068	0.469463	-0.513498	0.607603	NA
	STPG1	8.20926	-0.0314661	0.710354	-0.0442964	0.964668	NA		STPG1	7.69783	0.0250956	0.701496	0.0357744	0.971462	NA		STPG1	9.04286	0.162164	0.627867	0.258278	0.796193	NA		STPG1	11.1989	0.532511	0.69875	0.76209	0.446006	NA
	NIPAL3	21.8064	-0.349041	0.399424	-0.873862	0.382194	0.921172		NIPAL3	19.2671	0.352522	0.489284	0.720486	0.471226	NA		NIPAL3	25.6757	0.570702	0.38844	1.46922	0.141774	NA		NIPAL3	25.2583	0.791664	0.49421	1.60188	0.109183	NA
	LAS1L	27.6484	-0.0318829	0.330297	-0.096528	0.923101	0.997886		LAS1L	25.588	0.216573	0.41041	0.527701	0.597707	NA		LAS1L	28.7846	-0.0657208	0.338288	-0.194275	0.845961	NA		LAS1L	31.603	0.174331	0.436258	0.399604	0.689448	0.999831
	ENPP4	36.3461	-0.109409	0.30525	-0.358425	0.720025	0.990011		ENPP4	32.1984	0.193243	0.35298	0.54746	0.584062	NA		ENPP4	40.2079	0.159831	0.307419	0.519912	0.603125	NA		ENPP4	41.5626	0.324438	0.411511	0.788407	0.430459	0.999831
	SEMA3F	6.73073	0.992609	0.684307	1.45053	0.14691	NA		SEMA3F	5.50121	-1.3317	0.844267	-1.57735	0.114716	NA		SEMA3F	8.39095	-0.331088	0.573176	-0.577638	0.563509	NA		SEMA3F	6.91865	-1.20686	0.832632	-1.44945	0.147211	NA
	CFTR	25.8174	0.325306	0.644735	0.504557	0.61387	0.973117		CFTR	29.2477	0.818473	0.617966	1.32446	0.18535	NA		CFTR	26.5565	-0.514277	0.664856	-0.773516	0.439217	NA		CFTR	41.5731	0.383306	0.586431	0.653626	0.513353	0.999831
	ANKIB1	169.728	-0.235168	0.174079	-1.35093	0.176718	0.765644		ANKIB1	137.016	0.0711214	0.207199	0.343252	0.731409	0.936229		ANKIB1	182.409	0.229426	0.209632	1.09443	0.273768	0.999209		ANKIB1	168.84	0.121176	0.282323	0.429209	0.667771	0.999831
	CYP51A1	3.86692	0.352004	0.845138	0.416504	0.677041	NA		CYP51A1	3.25776	-0.519972	0.932428	-0.557654	0.57708	NA		CYP51A1	3.59599	-1.00761	0.884121	-1.13967	0.254424	NA		CYP51A1	4.84768	-0.187682	0.952107	-0.197122	0.843732	NA
	RAD52	54.0696	-0.197702	0.25522	-0.774631	0.438558	0.94474		RAD52	43.9874	0.0573029	0.304552	0.188155	0.850755	NA		RAD52	55.5451	0.059799	0.297571	0.200957	0.840732	0.999209		RAD52	55.4888	0.139417	0.363705	0.383325	0.701479	0.999831
	MYH16	9.62843	-1.2579	0.929442	-1.3534	0.175929	NA		MYH16	11.3613	2.31332	1.00509	2.30161	0.0213571	NA		MYH16	8.71049	0.755979	1.00086	0.755329	0.450051	NA		MYH16	14.8737	1.75734	0.85269	2.06094	0.0393088	NA
	BAD	41.0184	-0.371151	0.336109	-1.10426	0.269481	0.865509		BAD	34.2046	0.185892	0.423844	0.438587	0.660961	NA		BAD	48.9023	0.674886	0.359675	1.87638	0.0606035	0.659502		BAD	39.1133	0.227471	0.440175	0.516773	0.605314	0.999831
	LAP3	61.927	0.27738	0.272399	1.01829	0.308541	0.896435		LAP3	64.2052	0.175041	0.340068	0.514724	0.606746	0.903181		LAP3	70.3715	-0.110409	0.275442	-0.400844	0.688535	0.999209		LAP3	64.2951	-0.369346	0.371642	-0.993823	0.320309	0.999831
	HS3ST1	2.53947	0.406136	1.11503	0.364237	0.715681	NA		HS3ST1	3.58731	1.31806	1.04054	1.2667	0.205262	NA		HS3ST1	2.95794	0.0257473	0.99711	0.0258219	0.979399	NA		HS3ST1	4.6856	0.266449	1.10571	0.240975	0.809575	NA
	AOC1	2.05562	-0.691995	1.48782	-0.465106	0.641855	NA		AOC1	2.39192	1.22307	1.66835	0.733099	0.463498	NA		AOC1	1.94701	-0.256126	1.77398	-0.144379	0.885201	NA		AOC1	3.07922	0.320548	1.40012	0.228943	0.818913	NA
	WNT16	1.22613	-0.736451	2.53179	-0.290881	0.771142	NA		WNT16	0.935714	0.715243	2.71805	0.263146	0.792438	NA		WNT16	1.58931	1.44979	1.81072	0.800666	0.423325	NA		WNT16	2.23288	0.950994	1.83136	0.519283	0.603564	NA
	HECW1	45.0449	-0.00287749	0.428968	-0.00670793	0.994648	0.999476		HECW1	47.3762	0.438281	0.532683	0.82278	0.410633	NA		HECW1	43.4658	-0.543195	0.503394	-1.07907	0.280559	NA		HECW1	50.2902	0.0191072	0.478424	0.0399377	0.968143	0.999831
	LASP1	25.824	0.276058	0.34362	0.803383	0.421753	0.937347		LASP1	28.8195	0.471496	0.404999	1.16419	0.244347	NA		LASP1	34.5473	0.254551	0.388903	0.654537	0.512766	NA		LASP1	32.2082	0.424911	0.430165	0.987785	0.323258	0.999831
	SNX11	10.1655	0.323591	0.507168	0.638035	0.523451	NA		SNX11	11.1708	0.388919	0.502412	0.774103	0.43887	NA		SNX11	10.5004	-0.57074	0.593193	-0.962148	0.335975	NA		SNX11	10.915	-0.150233	0.637288	-0.235739	0.813636	NA
	TMEM176A	3.69151	-0.706898	0.842757	-0.838793	0.401586	NA		TMEM176A	4.59767	1.64037	0.82307	1.99299	0.0462621	NA		TMEM176A	6.50893	1.75131	0.711085	2.46287	0.013783	NA		TMEM176A	6.34361	1.70983	0.872252	1.96025	0.0499669	NA
	M6PR	16.8398	0.211814	0.436478	0.48528	0.627478	0.975427		M6PR	18.5895	0.521683	0.422234	1.23553	0.216634	NA		M6PR	20.6814	0.220109	0.378826	0.581028	0.561221	NA		M6PR	16.8837	-0.239007	0.542181	-0.440825	0.65934	NA
	KLHL13	35.5204	0.119257	0.319256	0.373545	0.708743	0.986888		KLHL13	29.4278	-0.303658	0.37838	-0.802523	0.422251	NA		KLHL13	38.698	-0.0426758	0.335656	-0.127141	0.898828	NA		KLHL13	41.3778	0.161153	0.404219	0.398676	0.690132	0.999831
	CYP26B1	1.44661	-0.651262	1.48786	-0.437717	0.661591	NA		CYP26B1	1.0318	0.294941	1.99401	0.147914	0.882411	NA		CYP26B1	1.46595	0.615632	1.46442	0.420394	0.674197	NA		CYP26B1	2.44547	0.862888	1.45234	0.594135	0.552422	NA
	ICA1	29.0068	-0.237459	0.342806	-0.692693	0.488502	0.956954		ICA1	23.579	0.0625385	0.382183	0.163635	0.870019	NA		ICA1	29.36	0.0798473	0.355616	0.224533	0.822343	NA		ICA1	28.3525	0.204849	0.461138	0.444225	0.65688	0.999831
	DBNDD1	75.4342	-0.170607	0.341907	-0.498987	0.617788	0.973561		DBNDD1	49.2632	-0.783834	0.472368	-1.65937	0.0970412	NA		DBNDD1	68.0355	-0.412935	0.363605	-1.13567	0.256095	0.999209		DBNDD1	59.1663	-0.217456	0.408852	-0.531868	0.594817	0.999831
	ALS2	40.1369	-0.204768	0.296789	-0.689947	0.490228	0.957214		ALS2	34.0869	0.19372	0.344679	0.56203	0.574095	NA		ALS2	43.9974	0.268681	0.296857	0.905087	0.365419	NA		ALS2	42.8135	0.0898523	0.378342	0.237489	0.812277	0.999831
	CASP10	12.6385	-0.0484836	0.452678	-0.107104	0.914706	0.997587		CASP10	10.3592	-0.0795216	0.509681	-0.156022	0.876015	NA		CASP10	13.3599	0.00417728	0.450831	0.00926575	0.992607	NA		CASP10	14.0654	-0.00127722	0.603699	-0.00211567	0.998312	NA
	CFLAR	356.066	-0.184848	0.218588	-0.845646	0.39775	0.927627		CFLAR	240.709	-0.58332	0.300776	-1.93938	0.0524548	0.353745		CFLAR	324.932	-0.38703	0.298743	-1.29553	0.195138	0.96277		CFLAR	317.816	-0.395157	0.333174	-1.18604	0.235608	0.999831
	TFPI	161.818	1.39628	0.285852	4.88464	1.03617e-06	7.98395e-05		TFPI	162.989	-0.778186	0.356644	-2.18197	0.0291119	0.261048		TFPI	199.171	-0.778746	0.354415	-2.19727	0.0280011	0.430138		TFPI	190.53	-0.519574	0.339599	-1.52996	0.126026	0.999831
	NDUFAF7	31.1579	-0.144278	0.342285	-0.421514	0.67338	0.985986		NDUFAF7	25.0832	0.00243806	0.386622	0.00630604	0.994969	NA		NDUFAF7	35.0352	0.282037	0.324611	0.868846	0.384931	NA		NDUFAF7	30.4727	0.0441949	0.445248	0.0992591	0.920933	0.999831
	RBM5	113.372	-0.0276854	0.228901	-0.120949	0.903731	0.995528		RBM5	91.0593	-0.187355	0.284991	-0.657406	0.51092	0.87891		RBM5	115.981	-0.110722	0.23331	-0.474571	0.635093	0.999209		RBM5	114.031	0.00229025	0.349474	0.00655344	0.994771	0.999831
	MTMR7	5.67738	0.00851251	0.835836	0.0101844	0.991874	NA		MTMR7	5.78094	0.181984	0.886584	0.205264	0.837366	NA		MTMR7	5.17343	-0.506405	0.847103	-0.597808	0.549968	NA		MTMR7	9.05005	0.792365	0.745277	1.06318	0.287699	NA
	SLC7A2	505.51	-0.362615	0.19586	-1.8514	0.0641127	0.500546		SLC7A2	292.9	-1.07743	0.378284	-2.84821	0.0043966	0.0892444		SLC7A2	422.782	-0.431316	0.317376	-1.359	0.174145	0.941387		SLC7A2	419.237	-0.311738	0.310926	-1.00261	0.316048	0.999831
	ARF5	1.89791	-1.48978	1.56024	-0.954843	0.339657	NA		ARF5	2.32479	2.055	1.24681	1.64821	0.0993104	NA		ARF5	1.90812	0.197616	1.60384	0.123214	0.901938	NA		ARF5	2.30308	2.49717	1.58797	1.57256	0.115821	NA
	SARM1	9.28923	-0.0436166	0.572486	-0.076188	0.93927	NA		SARM1	7.48574	-0.301964	0.779411	-0.387426	0.698441	NA		SARM1	10.0735	0.0733155	0.546907	0.134055	0.893359	NA		SARM1	10.2343	0.277015	0.708208	0.391149	0.695687	NA
	POLDIP2	188.804	-0.260257	0.307857	-0.845382	0.397897	0.927627		POLDIP2	152.996	0.0106763	0.369294	0.0289102	0.976936	0.994852		POLDIP2	185.335	-0.0566722	0.334138	-0.169607	0.865319	0.999209		POLDIP2	181.246	0.111195	0.410048	0.271176	0.786256	0.999831
	PLXND1	32.105	-0.193742	0.464685	-0.416932	0.676728	0.985986		PLXND1	30.6332	0.510931	0.481986	1.06005	0.28912	NA		PLXND1	40.7631	0.623865	0.423931	1.47162	0.141123	NA		PLXND1	36.4396	0.723465	0.497116	1.45532	0.145579	0.999831
	AK2	94.1514	0.0421997	0.226606	0.186225	0.852268	0.995488		AK2	87.2771	0.167457	0.248263	0.674516	0.499984	0.871022		AK2	113.18	0.259032	0.242569	1.06787	0.285581	0.999209		AK2	109.657	0.378947	0.313776	1.2077	0.227163	0.999831
	CD38	91.341	-0.790301	0.265622	-2.97529	0.00292714	0.0604345		CD38	51.2432	-0.464446	0.462978	-1.00317	0.315778	NA		CD38	79.9435	0.310794	0.288186	1.07845	0.280833	0.999209		CD38	81.0529	0.517952	0.352475	1.46947	0.141704	0.999831
	FKBP4	67.466	-0.239713	0.340899	-0.703179	0.481944	0.956165		FKBP4	61.0658	0.263199	0.388311	0.677804	0.497896	0.869985		FKBP4	66.3354	-0.0836845	0.39028	-0.214421	0.830218	0.999209		FKBP4	54.1246	-0.331565	0.447825	-0.740389	0.459064	0.999831
	KDM1A	52.0143	-0.161799	0.277156	-0.583781	0.559368	0.972764		KDM1A	42.6709	0.0823469	0.333105	0.24721	0.804746	NA		KDM1A	54.2319	0.100533	0.278876	0.360493	0.718479	0.999209		KDM1A	54.8268	0.391668	0.373906	1.0475	0.294868	0.999831
	RBM6	271.222	-0.0499166	0.181073	-0.275671	0.782801	0.993463		RBM6	219.665	-0.11386	0.211009	-0.539599	0.589474	0.903181		RBM6	287.821	0.019788	0.185042	0.106938	0.914838	0.999209		RBM6	278.247	-0.031831	0.275843	-0.115395	0.908132	0.999831
	CAMKK1	6.81697	0.100255	0.670098	0.149612	0.881071	NA		CAMKK1	8.40307	0.625564	0.754765	0.82882	0.407206	NA		CAMKK1	7.59857	0.00751766	0.598678	0.0125571	0.989981	NA		CAMKK1	8.74944	9.42419e-05	0.743321	0.000126785	0.999899	NA
	RECQL	32.5066	0.126389	0.30772	0.410728	0.681272	0.985986		RECQL	32.7117	0.263996	0.346747	0.761351	0.446448	NA		RECQL	39.917	0.25744	0.296447	0.86842	0.385164	NA		RECQL	32.3743	-0.275129	0.42637	-0.645283	0.518744	0.999831
	VPS50	55.1568	-0.624759	0.285937	-2.18495	0.0288923	0.31184		VPS50	41.5973	0.285352	0.291978	0.977305	0.328418	NA		VPS50	53.6639	0.382968	0.293134	1.30646	0.191396	0.959357		VPS50	53.2722	0.25945	0.364803	0.711207	0.476956	0.999831
	HSPB6	749.941	-0.138101	0.258167	-0.534929	0.592699	0.973117		HSPB6	546.138	-0.518436	0.385691	-1.34417	0.178892	0.629047		HSPB6	703.824	-0.205251	0.276826	-0.741446	0.458423	0.999209		HSPB6	717.263	0.179955	0.298737	0.602385	0.546918	0.999831
	ARHGAP33	2.84145	-1.3846	0.954203	-1.45106	0.146764	NA		ARHGAP33	1.8954	0.877998	1.14607	0.766097	0.443618	NA		ARHGAP33	2.08449	0.422737	1.11255	0.379972	0.703966	NA		ARHGAP33	2.33647	1.0153	1.3201	0.769113	0.441826	NA
	NDUFAB1	237.329	-0.372508	0.24455	-1.52324	0.127699	0.68429		NDUFAB1	176.013	-0.0768023	0.358818	-0.214042	0.830514	0.966031		NDUFAB1	248.773	0.226145	0.252619	0.895201	0.37068	0.999209		NDUFAB1	264.697	0.732472	0.352487	2.07801	0.0377085	0.724418
	PDK4	1611.43	2.88262	0.298865	9.64523	5.14949e-22	5.05894e-19		PDK4	1577.41	-1.85285	0.446959	-4.14545	3.39141e-05	0.0038436		PDK4	1961.66	-1.80285	0.413958	-4.35514	1.32982e-05	0.00373594		PDK4	1930.59	-1.27467	0.478479	-2.66401	0.00772142	0.349373
	SLC22A16	1.65061	0.878555	1.63925	0.535948	0.591994	NA		SLC22A16	2.56605	1.3422	1.39919	0.959267	0.337424	NA		SLC22A16	1.87733	-0.481998	1.33797	-0.360246	0.718663	NA		SLC22A16	2.81491	0.510781	1.27826	0.399592	0.689457	NA
	ZMYND10	1.61229	-0.484272	1.26637	-0.38241	0.702157	NA		ZMYND10	1.69985	0.760371	1.44808	0.525089	0.599521	NA		ZMYND10	2.28287	1.10899	1.10388	1.00463	0.315077	NA		ZMYND10	2.2421	0.3039	1.34871	0.225325	0.821726	NA
	ABCB5	15.2241	0.440191	0.710033	0.619958	0.535285	0.965689		ABCB5	18.4156	0.480151	0.7306	0.657201	0.511052	NA		ABCB5	16.8515	-0.978678	0.676728	-1.44619	0.148124	NA		ABCB5	22.6955	0.0983228	0.721368	0.1363	0.891584	NA
	ARX	39.2699	-1.11382	0.356186	-3.12706	0.00176563	0.0419658		ARX	32.3305	1.00815	0.354591	2.84313	0.00446729	NA		ARX	44.1958	1.24269	0.380481	3.2661	0.00109038	NA		ARX	43.0019	1.17417	0.42423	2.76777	0.00564412	0.288339
	SLC25A13	152.396	-0.105569	0.197035	-0.535789	0.592105	0.973117		SLC25A13	119.703	-0.200937	0.247655	-0.811356	0.417161	0.829337		SLC25A13	164.11	0.0679025	0.261731	0.259437	0.795298	0.999209		SLC25A13	143.724	-0.307904	0.296185	-1.03957	0.298541	0.999831
	ST7	46.8852	-0.0390759	0.330166	-0.118352	0.905788	0.995528		ST7	33.4754	-0.540957	0.33755	-1.6026	0.109023	NA		ST7	42.3148	-0.496202	0.356696	-1.39111	0.164193	NA		ST7	44.5287	-0.489515	0.408996	-1.19687	0.231357	0.999831
	CDC27	122.406	-0.00895179	0.189386	-0.0472674	0.9623	0.998443		CDC27	108.131	0.0982397	0.219815	0.44692	0.654933	0.915696		CDC27	137.026	0.133754	0.203735	0.65651	0.511496	0.999209		CDC27	128.738	0.0771516	0.300516	0.25673	0.797387	0.999831
	SLC4A1	7.953	-0.0134135	0.751476	-0.0178496	0.985759	NA		SLC4A1	8.41992	0.541517	0.978282	0.553539	0.579894	NA		SLC4A1	7.00182	-1.0973	0.885935	-1.23857	0.215503	NA		SLC4A1	9.14444	-0.809365	0.83195	-0.972854	0.330626	NA
	CALCR	26.1928	0.0145003	0.50562	0.0286782	0.977121	0.999169		CALCR	24.5998	0.173509	0.450038	0.385543	0.699835	NA		CALCR	26.3478	-0.1547	0.417708	-0.370354	0.711119	NA		CALCR	29.3555	0.148381	0.484989	0.305947	0.759645	0.999831
	HCCS	23.8794	-0.058787	0.379549	-0.154887	0.876911	0.995488		HCCS	17.3324	-0.4068	0.45339	-0.897241	0.36959	NA		HCCS	25.003	-0.0444917	0.360154	-0.123535	0.901683	NA		HCCS	27.6687	0.329209	0.466042	0.706393	0.479944	0.999831
	DVL2	16.8381	-0.118126	0.423348	-0.279027	0.780224	0.993463		DVL2	10.7666	-0.804067	0.569308	-1.41236	0.157845	NA		DVL2	16.2641	-0.20108	0.442251	-0.454674	0.649344	NA		DVL2	13.7593	-0.769699	0.654116	-1.1767	0.239315	NA
	UPF1	46.8884	-0.38774	0.323795	-1.19749	0.231117	0.831516		UPF1	38.2305	0.221435	0.378143	0.585586	0.558154	NA		UPF1	48.9607	0.272505	0.355598	0.766328	0.443481	0.999209		UPF1	42.5633	0.0511418	0.463834	0.110259	0.912204	0.999831
	SKAP2	82.1934	0.587649	0.301347	1.95007	0.0511673	0.435531		SKAP2	85.912	0.0171818	0.330402	0.0520027	0.958527	0.989037		SKAP2	98.328	-0.211764	0.298001	-0.710615	0.477323	0.999209		SKAP2	94.323	-0.322455	0.352092	-0.915826	0.359758	0.999831
	SLC25A5	10.9701	-0.281561	0.710099	-0.396509	0.69173	0.985986		SLC25A5	13.4637	1.31939	0.757297	1.74224	0.0814664	NA		SLC25A5	11.0116	-0.214833	0.724035	-0.296717	0.766683	NA		SLC25A5	11.9064	0.694735	0.841501	0.825591	0.409036	NA
	MCUB	16.5851	0.390385	0.484508	0.805734	0.420396	0.936594		MCUB	18.7848	0.413678	0.498128	0.830465	0.406276	NA		MCUB	20.1579	-0.120211	0.506057	-0.237545	0.812234	NA		MCUB	24.1694	0.189151	0.520134	0.363658	0.716113	NA
	HOXA11	7.20726	-1.66283	0.6547	-2.53983	0.0110905	NA		HOXA11	5.32621	1.27423	0.754612	1.68858	0.0912992	NA		HOXA11	7.08212	1.43077	0.662837	2.15856	0.0308842	NA		HOXA11	4.91401	1.02712	0.946141	1.08559	0.277661	NA
	POLR2J	173.622	-0.173666	0.260911	-0.665616	0.505656	0.958074		POLR2J	130.995	-0.188536	0.310676	-0.606856	0.543946	0.886837		POLR2J	187.304	0.0638043	0.371979	0.171527	0.86381	0.999209		POLR2J	160.607	-0.243059	0.341335	-0.712084	0.476413	0.999831
	DHX33	6.8469	0.919656	0.627792	1.46491	0.142947	NA		DHX33	6.90218	-0.546457	0.709009	-0.770734	0.440865	NA		DHX33	9.32217	-0.252979	0.583778	-0.433348	0.664762	NA		DHX33	8.13998	-0.436378	0.743934	-0.586582	0.557484	NA
	MEOX1	29.4795	0.646194	0.354842	1.82108	0.068595	0.519399		MEOX1	28.8854	-0.229554	0.412856	-0.556016	0.5782	NA		MEOX1	38.1371	-0.0744031	0.404713	-0.183842	0.854138	NA		MEOX1	32.2778	-0.367531	0.461871	-0.795742	0.426182	0.999831
	THSD7A	39.8445	0.307272	0.377297	0.814404	0.415413	0.935167		THSD7A	42.3714	0.311173	0.441667	0.704542	0.481095	NA		THSD7A	45.4552	-0.143349	0.432937	-0.331109	0.740562	NA		THSD7A	56.2787	0.429413	0.411542	1.04342	0.296752	0.999831
	LIG3	23.9002	-0.229427	0.36329	-0.631526	0.527697	0.962583		LIG3	18.7976	-0.0314096	0.43841	-0.0716443	0.942885	NA		LIG3	23.9963	0.102436	0.347184	0.295049	0.767957	NA		LIG3	21.4035	-0.238298	0.523378	-0.455308	0.648888	NA
	RPAP3	64.4692	0.0621929	0.279885	0.222209	0.824151	0.995488		RPAP3	48.6634	-0.4832	0.340488	-1.41914	0.155859	NA		RPAP3	70.5484	-0.00150313	0.276909	-0.00542823	0.995669	0.999209		RPAP3	63.662	-0.0845483	0.40086	-0.210917	0.832952	0.999831
	ACSM3	17.7979	-0.0491417	0.597839	-0.0821988	0.934489	0.997886		ACSM3	17.9838	0.48777	0.702729	0.694108	0.487614	NA		ACSM3	16.6583	-0.401028	0.648878	-0.618032	0.536554	NA		ACSM3	22.8643	0.112357	0.623175	0.180297	0.856919	NA
	REXO5	4.07639	-0.427949	0.85411	-0.501046	0.616339	NA		REXO5	4.96128	1.13462	0.911511	1.24476	0.213218	NA		REXO5	4.05447	0.242869	0.808872	0.300256	0.763982	NA		REXO5	5.30972	1.18945	0.955726	1.24455	0.213297	NA
	CIAPIN1	22.3887	-0.104669	0.386013	-0.271155	0.786272	0.993463		CIAPIN1	20.9206	0.334884	0.402206	0.832619	0.40506	NA		CIAPIN1	24.3708	0.101779	0.383215	0.265591	0.790554	NA		CIAPIN1	24.6926	0.384091	0.482124	0.796663	0.425647	NA
	SPPL2B	23.4835	0.0889793	0.407543	0.218331	0.827171	0.995488		SPPL2B	20.125	-0.0476893	0.411369	-0.115928	0.907709	NA		SPPL2B	26.5869	0.0372621	0.390005	0.0955428	0.923884	NA		SPPL2B	22.105	-0.729311	0.517002	-1.41065	0.158347	NA
	FAM214B	11.2173	-0.0554944	0.532699	-0.104176	0.91703	0.997826		FAM214B	11.1891	0.438054	0.568992	0.769878	0.441372	NA		FAM214B	12.3851	0.144199	0.496734	0.290295	0.771591	NA		FAM214B	11.7857	-0.315925	0.706487	-0.447178	0.654747	NA
	COPZ2	81.6564	-0.170973	0.284173	-0.601653	0.547405	0.970284		COPZ2	64.1478	-0.100861	0.340856	-0.295904	0.767303	0.946841		COPZ2	88.9902	0.131175	0.364419	0.359958	0.718879	0.999209		COPZ2	75.6305	-0.136235	0.385852	-0.353076	0.724031	0.999831
	PRKAR2B	18.5082	0.0392769	0.546867	0.0718217	0.942744	0.997886		PRKAR2B	19.0579	0.400818	0.516789	0.775594	0.437989	NA		PRKAR2B	18.1284	-0.363543	0.507939	-0.71572	0.474164	NA		PRKAR2B	23.3511	0.358599	0.528392	0.678661	0.497352	NA
	MSL3	36.7591	-0.124146	0.325042	-0.381937	0.702508	0.986732		MSL3	36.1161	0.457243	0.393959	1.16063	0.245791	NA		MSL3	42.2941	0.293206	0.371933	0.78833	0.430504	NA		MSL3	41.0623	0.162678	0.506227	0.321353	0.747943	0.999831
	CREBBP	299.036	0.0640046	0.225018	0.284442	0.776071	0.993369		CREBBP	218.367	-0.578641	0.276005	-2.09649	0.0360387	0.290792		CREBBP	300.988	-0.244526	0.231361	-1.0569	0.290557	0.999209		CREBBP	280.553	-0.309853	0.319039	-0.971208	0.331445	0.999831
	TSPOAP1	8.10228	-0.743334	0.576355	-1.28972	0.197149	NA		TSPOAP1	4.49498	-0.618101	0.763544	-0.809516	0.418219	NA		TSPOAP1	5.74898	-0.657264	0.749692	-0.876712	0.380643	NA		TSPOAP1	7.79934	0.637664	0.73829	0.863704	0.387751	NA
	MPO	1.63759	-0.634342	1.24486	-0.509568	0.610354	NA		MPO	0.867475	-0.532337	1.74625	-0.304846	0.760483	NA		MPO	1.07662	-0.841025	1.52589	-0.551169	0.581518	NA		MPO	0.951962	-0.931051	2.02208	-0.460442	0.645199	NA
	PON1	2.46797	-0.967988	1.29756	-0.746004	0.455665	NA		PON1	2.43859	1.01561	1.37124	0.740651	0.458905	NA		PON1	2.52608	0.498607	1.29346	0.385485	0.699878	NA		PON1	4.5843	1.31919	1.19429	1.10459	0.269338	NA
	GCFC2	114.544	-0.349797	0.218979	-1.5974	0.110177	0.646011		GCFC2	72.0475	-0.592334	0.281533	-2.10396	0.0353821	0.287568		GCFC2	105.797	-0.105387	0.285515	-0.36911	0.712046	0.999209		GCFC2	106.411	-0.146782	0.331669	-0.442555	0.658088	0.999831
	WDR54	2.36581	0.164915	1.01121	0.163087	0.87045	NA		WDR54	2.24975	0.144353	1.04599	0.138006	0.890236	NA		WDR54	2.78843	0.170024	0.904826	0.187907	0.850949	NA		WDR54	2.90826	0.0527624	1.14862	0.0459356	0.963362	NA
	CROT	30.8953	0.0595607	0.343425	0.173431	0.862313	0.995488		CROT	27.219	-0.127766	0.453132	-0.281963	0.777972	NA		CROT	35.7608	0.13005	0.340163	0.382316	0.702227	NA		CROT	32.6942	-0.109281	0.431467	-0.253277	0.800054	0.999831
	ABCB4	74.6056	1.08737	0.323627	3.35996	0.000779544	0.0221982		ABCB4	82.9265	-0.0948954	0.420507	-0.225669	0.821459	0.965031		ABCB4	106.065	-0.0175386	0.338422	-0.0518246	0.958668	0.999209		ABCB4	113.297	0.279294	0.428544	0.651729	0.514576	0.999831
	KMT2E	379.935	0.345961	0.183568	1.88465	0.0594772	0.478619		KMT2E	325.804	-0.335629	0.208981	-1.60602	0.108269	0.50369		KMT2E	439.163	-0.111758	0.210822	-0.530105	0.596039	0.999209		KMT2E	417.867	-0.231243	0.283714	-0.815054	0.415042	0.999831
	RHBDD2	31.4161	0.431411	0.355068	1.21501	0.224363	0.826015		RHBDD2	36.562	0.437282	0.34925	1.25206	0.210548	NA		RHBDD2	36.8485	-0.157938	0.355058	-0.444822	0.656448	NA		RHBDD2	33.6034	-0.457905	0.474112	-0.965816	0.334136	0.999831
	IBTK	219.846	0.0900947	0.222208	0.405453	0.685145	0.985986		SOX8	0.660031	1.64663	2.61968	0.62856	0.529637	NA		SOX8	0.980694	2.01456	2.37555	0.848039	0.396416	NA		IBTK	240.534	0.277146	0.312238	0.88761	0.374751	0.999831
	ZNF195	23.4034	-0.308218	0.372044	-0.828445	0.407419	0.931728		IBTK	182.92	-0.214889	0.295147	-0.728074	0.466568	0.85574		IBTK	247.376	0.023559	0.258265	0.0912203	0.927318	0.999209		ZNF195	21.8543	-0.140522	0.482451	-0.291267	0.770847	NA
	MYCBP2	256.318	0.0299131	0.182883	0.163564	0.870074	0.995488		ZNF195	19.3849	0.269618	0.394392	0.683629	0.494209	NA		ZNF195	24.0341	0.215866	0.359406	0.600618	0.548095	NA		MYCBP2	260.21	-0.0962717	0.279081	-0.344959	0.730125	0.999831
	FBXL3	70.8294	-0.0108524	0.249934	-0.0434213	0.965366	0.998443		MYCBP2	216.356	-0.0548167	0.219617	-0.249601	0.802896	0.959122		MYCBP2	276.465	0.00801226	0.19341	0.0414263	0.966956	0.999209		FBXL3	74.7446	0.186365	0.366898	0.507947	0.61149	0.999831
	ITGAL	20.4142	0.636411	0.561138	1.13414	0.256734	0.857411		FBXL3	59.237	-0.0536753	0.280357	-0.191453	0.848171	NA		FBXL3	76.2768	0.00291797	0.252849	0.0115403	0.990792	0.999209		ITGAL	29.9065	-0.353433	0.576055	-0.61354	0.539519	0.999831
	PDK2	130.255	-0.225472	0.251406	-0.896845	0.369802	0.919582		ITGAL	23.5609	-0.00268294	0.66669	-0.00402427	0.996789	NA		ITGAL	23.5349	-0.354474	0.580168	-0.610985	0.54121	NA		PDK2	121.701	-0.0189395	0.403687	-0.0469162	0.96258	0.999831
	ITGA3	17.6386	0.0444853	0.432049	0.102964	0.917992	0.997833		PDK2	95.6578	-0.515564	0.453602	-1.1366	0.255706	0.715974		PDK2	131.857	0.0260157	0.30146	0.0862992	0.931229	0.999209		ITGA3	16.0628	-0.675516	0.543197	-1.24359	0.213649	NA
	ZFX	129.61	-0.0126651	0.191771	-0.0660425	0.947344	0.997886		ITGA3	15.9061	0.100333	0.468948	0.213953	0.830583	NA		ITGA3	19.2713	-0.077877	0.430104	-0.181065	0.856316	NA		ZFX	128.46	-0.265937	0.322493	-0.824629	0.409582	0.999831
	LAMP2	214.682	-0.0797096	0.189696	-0.420196	0.674342	0.985986		ZFX	100.208	-0.300111	0.269787	-1.1124	0.265966	0.727114		ZFX	137.956	0.0021699	0.242826	0.00893603	0.99287	0.999209		LAMP2	213.904	-0.129205	0.32081	-0.402746	0.687135	0.999831
	ITGA2B	5.0178	-0.577537	0.856868	-0.674009	0.500306	NA		LAMP2	161.948	-0.330465	0.268516	-1.23071	0.218432	0.677008		LAMP2	224.203	-0.031958	0.210136	-0.152082	0.879122	0.999209		ITGA2B	8.32966	1.45992	0.950278	1.53631	0.124463	NA
	ASB4	45.7506	-0.287945	0.277614	-1.03721	0.299636	0.888154		ITGA2B	5.05325	0.769312	1.0079	0.763283	0.445295	NA		ITGA2B	3.71129	-0.782845	1.05075	-0.745034	0.456251	NA		ASB4	48.023	0.07506	0.393286	0.190853	0.84864	0.999831
	GDE1	137.353	-0.11647	0.222451	-0.523577	0.600573	0.973117		ASB4	32.3315	-0.251457	0.320292	-0.785087	0.432403	NA		ASB4	41.1161	-0.22481	0.315632	-0.712253	0.476308	NA		GDE1	127.722	-0.00994509	0.325849	-0.0305206	0.975652	0.999831
	REX1BD	205.905	-0.0703252	0.268128	-0.262282	0.793104	0.99378		GDE1	103.108	-0.265428	0.284301	-0.933618	0.350501	0.795617		GDE1	148.924	0.0560658	0.275878	0.203227	0.838958	0.999209		REX1BD	172.754	-0.674526	0.404871	-1.66603	0.0957083	0.990988
	CRLF1	21.1554	0.339443	0.396101	0.856963	0.391466	0.925937		REX1BD	137.516	-0.79171	0.372432	-2.12579	0.0335211	0.281992		REX1BD	209.284	-0.179605	0.416533	-0.431192	0.666329	0.999209		CRLF1	23.5434	-0.264745	0.495098	-0.534733	0.592835	NA
	OSBPL7	38.4094	-0.394282	0.333105	-1.18365	0.23655	0.839207		CRLF1	15.4646	-1.09052	0.504209	-2.16284	0.0305534	NA		CRLF1	21.4855	-0.599071	0.401268	-1.49295	0.135452	NA		OSBPL7	45.1563	0.765996	0.421319	1.81809	0.0690504	0.895897
	TMEM98	3.61073	0.0557136	0.848306	0.0656763	0.947636	NA		OSBPL7	26.3531	-0.331334	0.483948	-0.684647	0.493567	NA		OSBPL7	49.658	0.801161	0.290976	2.75336	0.00589874	0.21069		TMEM98	5.14382	0.955401	0.916791	1.04211	0.297358	NA
	MAP3K14	116.706	0.973681	0.228333	4.2643	2.0053e-05	0.00112574		TMEM98	3.37777	0.255567	0.936121	0.273007	0.784848	NA		TMEM98	3.97342	-0.58184	0.94075	-0.618485	0.536256	NA		MAP3K14	158.154	-0.174535	0.327768	-0.532496	0.594382	0.999831
	ABCC8	7.86993	-0.741125	0.6988	-1.06057	0.288886	NA		MAP3K14	121.494	-0.305305	0.274196	-1.11345	0.265513	0.727114		MAP3K14	164.307	-0.0104595	0.21167	-0.049414	0.960589	0.999209		ABCC8	9.45267	0.651301	0.839538	0.775784	0.437876	NA
	CACNG3	12.4575	0.326959	0.764653	0.427591	0.668949	0.985986		ABCC8	6.8152	0.629292	0.783304	0.803382	0.421754	NA		ABCC8	8.40174	0.687019	0.658817	1.04281	0.297037	NA		CACNG3	20.4921	0.373967	0.655168	0.570795	0.568139	NA
	TMEM132A	3.76966	0.270747	0.896147	0.302124	0.762558	NA		CACNG3	13.198	0.187984	0.931152	0.201884	0.840008	NA		CACNG3	13.291	-0.149165	0.667868	-0.223345	0.823267	NA		TMEM132A	3.26796	0.156276	1.1369	0.137458	0.890669	NA
	AP2B1	168.88	0.0303739	0.230942	0.131522	0.895363	0.995488		TMEM132A	3.36538	-0.283762	1.07915	-0.262951	0.792588	NA		TMEM132A	4.6366	0.139114	0.813711	0.170962	0.864254	NA		AP2B1	162.984	-0.138052	0.311499	-0.443185	0.657632	0.999831
	ZNF263	10.3538	0.545663	0.500211	1.09086	0.275333	NA		AP2B1	146.1	0.0116812	0.235945	0.049508	0.960514	0.989871		AP2B1	185.239	0.0433547	0.224518	0.193102	0.846879	0.999209		ZNF263	12.3839	-0.457993	0.623928	-0.734047	0.46292	NA
	CX3CL1	11.399	1.69897	0.543904	3.12366	0.00178616	0.0423684		ZNF263	8.70206	-0.566895	0.580735	-0.976168	0.328981	NA		ZNF263	13.38	0.0374527	0.487005	0.0769042	0.9387	NA		CX3CL1	13.0377	-0.92868	0.648026	-1.43309	0.151832	NA
	SPATA20	22.207	-0.351517	0.492049	-0.714394	0.474984	0.956165		CX3CL1	10.492	-1.48374	0.635006	-2.33657	0.0194616	NA		CX3CL1	14.1412	-0.978192	0.471283	-2.07559	0.0379316	NA		SPATA20	19.0827	0.572572	0.603988	0.947987	0.343136	NA
	TNFRSF12A	47.927	3.19606	0.510375	6.26218	3.79641e-10	6.99311e-08		SPATA20	14.7921	-0.580535	0.600396	-0.966921	0.333584	NA		SPATA20	21.8339	0.158429	0.467811	0.338661	0.734865	NA		CACNA1G	1.61582	1.85854	1.77368	1.04784	0.29471	NA
	MAP3K9	15.9765	0.736008	0.515521	1.4277	0.153379	0.73449		CACNA1G	0.969067	2.02602	2.14118	0.946218	0.344037	NA		CACNA1G	0.933364	0.981825	1.87155	0.524606	0.599857	NA		TNFRSF12A	66.7685	-0.241273	0.44568	-0.541359	0.58826	0.999831
	RALA	91.089	-0.22634	0.240897	-0.939574	0.347436	0.906692		TNFRSF12A	63.296	-0.32533	0.528993	-0.614999	0.538555	0.885296		TNFRSF12A	74.3171	-0.635621	0.532337	-1.19402	0.23247	0.999209		MAP3K9	19.2188	-0.475329	0.527207	-0.901598	0.36727	NA
	BAIAP2L1	20.3307	0.875611	0.493107	1.7757	0.0757818	0.545193		MAP3K9	15.4469	-0.400116	0.521685	-0.766968	0.443101	NA		MAP3K9	17.0625	-0.726294	0.466997	-1.55524	0.119888	NA		RALA	92.927	0.280534	0.31481	0.891122	0.372864	0.999831
	KDM7A	128.384	0.0275935	0.201982	0.136614	0.891336	0.995488		RALA	84.1304	0.425872	0.243228	1.75092	0.0799602	0.438491		RALA	105.081	0.412574	0.235023	1.75546	0.0791805	0.743085		BAIAP2L1	28.4082	-0.216513	0.534998	-0.4047	0.685698	0.999831
	ETV1	8.48972	0.0624099	0.709632	0.0879468	0.929919	NA		BAIAP2L1	22.2202	-0.150887	0.524557	-0.287647	0.773617	NA		BAIAP2L1	24.5936	-0.510097	0.469896	-1.08555	0.277677	NA		KDM7A	124.99	-0.15571	0.310214	-0.501944	0.615707	0.999831
	AGK	31.9024	-0.0581693	0.331773	-0.175329	0.860822	0.995488		KDM7A	104.345	-0.209253	0.255263	-0.819756	0.412355	0.827958		KDM7A	137.868	-0.0367878	0.236441	-0.15559	0.876356	0.999209		ETV1	12.5939	0.419705	0.665827	0.630352	0.528465	NA
	ALDH3B1	3.17531	-0.423641	0.960665	-0.440987	0.659223	NA		ETV1	8.22759	0.273177	0.691406	0.395104	0.692766	NA		ETV1	10.6124	0.356174	0.646468	0.550954	0.581665	NA		AGK	34.4017	0.0734472	0.437799	0.167764	0.866769	0.999831
	PHTF2	754.277	0.942258	0.175182	5.37875	7.50047e-08	7.68896e-06		AGK	27.0876	0.0359865	0.373297	0.0964017	0.923202	NA		AGK	36.3199	0.225623	0.316124	0.713716	0.475403	NA		ALDH3B1	4.60515	0.864291	1.09952	0.786062	0.431831	NA
	CCL26	2.34516	1.12999	1.2554	0.900103	0.368065	NA		ALDH3B1	5.65665	1.78745	0.89966	1.98681	0.0469437	NA		ALDH3B1	4.08962	0.745304	0.995081	0.748988	0.453864	NA		PHTF2	909.586	-0.516088	0.371582	-1.38889	0.164866	0.999831
	FARP2	83.0681	-0.0290781	0.235953	-0.123237	0.901919	0.995528		PHTF2	653.381	-0.962116	0.269226	-3.57364	0.000352053	0.0170997		PHTF2	884.596	-0.651647	0.266623	-2.44408	0.0145223	0.314309		CCL26	4.67664	0.557253	1.11119	0.501494	0.616024	NA
	USH1C	1.58755	0.882432	1.78951	0.493113	0.621933	NA		CCL26	3.23125	0.379373	1.1692	0.324471	0.745582	NA		CCL26	2.59117	-1.2608	1.35567	-0.930018	0.352362	NA		FARP2	85.8074	-0.124411	0.321381	-0.387113	0.698672	0.999831
	GGCT	15.7074	-0.465335	0.458119	-1.01575	0.309748	0.896982		FARP2	68.7936	-0.0699117	0.257145	-0.271877	0.785717	0.95294		FARP2	88.636	0.0131696	0.241972	0.0544262	0.956596	0.999209		USH1C	2.73313	0.131641	1.36759	0.0962574	0.923316	NA
	DBF4	13.9652	-0.0147574	0.57948	-0.0254666	0.979683	0.999204		USH1C	1.48943	0.217276	1.67449	0.129756	0.896759	NA		USH1C	1.2711	-1.23488	1.74713	-0.706806	0.479687	NA		GGCT	15.8916	0.599767	0.576298	1.04072	0.298004	NA
	TBXA2R	2.65914	1.07552	0.998356	1.0773	0.281348	NA		GGCT	13.4175	0.356	0.528637	0.673429	0.500674	NA		GGCT	17.0086	0.462471	0.476392	0.970777	0.331659	NA		DBF4	16.9911	0.0381574	0.536626	0.0711062	0.943313	NA
	IFRD1	3.82861	2.21083	1.07431	2.0579	0.0396	NA		DBF4	13.4795	0.359734	0.550494	0.653474	0.513451	NA		DBF4	15.5764	0.140829	0.466414	0.30194	0.762698	NA		TBXA2R	3.72764	-0.420929	1.1321	-0.371813	0.710032	NA
	COX10	73.258	-0.249865	0.248994	-1.0035	0.31562	0.898737		TBXA2R	2.4446	-0.551049	1.02674	-0.536699	0.591476	NA		TBXA2R	3.73874	-0.123427	0.847939	-0.145561	0.884268	NA		IFRD1	5.55608	0.128673	0.977609	0.13162	0.895285	NA
	GTF2IRD1	286.357	-0.0267479	0.269282	-0.0993305	0.920876	0.997886		IFRD1	4.29458	-0.462587	0.921466	-0.502012	0.615659	NA		IFRD1	5.87308	-0.228342	0.845593	-0.270038	0.787131	NA		COX10	74.9278	0.289454	0.346414	0.835574	0.403395	0.999831
	PAF1	36.8816	-0.143428	0.327093	-0.438494	0.661028	0.985014		COX10	55.8137	-0.0496536	0.288192	-0.172293	0.863207	NA		COX10	80.0313	0.270732	0.274028	0.987971	0.323167	0.999209		GTF2IRD1	250.781	-0.704046	0.292709	-2.40527	0.0161603	0.526688
	VPS41	58.761	-0.0567265	0.24601	-0.230586	0.817637	0.995425		GTF2IRD1	221.361	-0.304049	0.308442	-0.985756	0.324253	0.775015		GTF2IRD1	314.567	0.0873443	0.275911	0.316567	0.751572	0.999209		PAF1	34.7665	-0.102427	0.486885	-0.210373	0.833377	0.999831
	ARHGAP44	33.0119	0.226066	0.416453	0.542837	0.587242	0.973117		PAF1	29.1157	-0.0592637	0.395515	-0.149839	0.880892	NA		PAF1	37.5698	-0.117448	0.346741	-0.338719	0.734822	NA		VPS41	57.6179	-0.178846	0.376585	-0.474916	0.634847	0.999831
	ELAC2	63.9209	-0.198609	0.313412	-0.633699	0.526277	0.962583		VPS41	54.8079	0.237346	0.342191	0.693607	0.487929	NA		VPS41	66.549	0.20093	0.270373	0.743157	0.457387	0.999209		ARHGAP44	37.4949	0.00104661	0.475155	0.00220267	0.998243	0.999831
	SCIN	6.57108	-0.255611	0.942556	-0.271189	0.786246	NA		ARHGAP44	30.7778	-0.188371	0.513401	-0.366908	0.713688	NA		ARHGAP44	31.9531	-0.595647	0.417352	-1.4272	0.153521	NA		ELAC2	57.7354	-0.188382	0.451992	-0.416782	0.676838	0.999831
	ARSD	8.62143	0.0480549	0.610059	0.0787709	0.937215	NA		ELAC2	54.3251	0.137408	0.36332	0.378202	0.705281	NA		ELAC2	63.6735	-0.116008	0.379602	-0.305603	0.759907	0.999209		SCIN	10.5972	0.457925	0.817404	0.560219	0.57533	NA
	PNPLA4	35.7643	-0.43263	0.356125	-1.21482	0.224433	0.826015		SCIN	6.80724	0.72747	0.940878	0.773183	0.439414	NA		SCIN	6.33581	-0.387907	0.923197	-0.420178	0.674355	NA		ARSD	10.7683	0.278714	0.692236	0.402629	0.687221	NA
	MYH13	7.92134	0.655899	0.778966	0.842012	0.399781	NA		ARSD	9.2363	0.491927	0.588831	0.83543	0.403476	NA		ARSD	11.3428	0.438966	0.563219	0.779388	0.435751	NA		PNPLA4	38.7408	0.730494	0.438591	1.66555	0.0958037	0.990988
	ADIPOR2	129.795	-0.149593	0.239276	-0.625191	0.531846	0.96416		PNPLA4	24.869	-0.224315	0.489533	-0.458222	0.646793	NA		PNPLA4	35.2249	0.170467	0.329314	0.517642	0.604708	NA		MYH13	13.5761	0.814672	0.697544	1.16792	0.242841	NA
	UPP2	24.0099	-0.0676871	0.600494	-0.112719	0.910253	0.996549		MYH13	9.83494	0.611339	0.75174	0.813231	0.416085	NA		MYH13	6.97405	-1.13674	0.89503	-1.27006	0.204063	NA		ADIPOR2	115.112	-0.325363	0.324087	-1.00394	0.315408	0.999831
	MARK4	45.6289	0.183908	0.293512	0.626577	0.530937	0.963911		ADIPOR2	92.8074	-0.337657	0.2542	-1.32832	0.184074	0.635093		ADIPOR2	122.648	-0.172432	0.265247	-0.650083	0.515638	0.999209		UPP2	31.5215	0.149242	0.575741	0.259217	0.795468	0.999831
	PROM1	7.38443	0.808209	0.699629	1.1552	0.24801	NA		UPP2	26.2674	0.612582	0.614837	0.996331	0.319089	NA		UPP2	25.8717	0.0892724	0.593324	0.150461	0.880401	NA		MARK4	54.8435	-0.0681747	0.419233	-0.162618	0.870819	0.999831
	CCDC124	71.8619	-0.0285172	0.286749	-0.09945	0.920781	0.997886		MARK4	41.9687	-0.0535627	0.408187	-0.131221	0.895601	NA		MARK4	50.8069	-0.0855583	0.312383	-0.273889	0.78417	0.999209		PROM1	10.5645	0.118768	0.666918	0.178085	0.858656	NA
	CEACAM21	2.05747	1.69808	1.35663	1.25169	0.210682	NA		PROM1	8.15918	0.160704	0.706418	0.227492	0.820042	NA		PROM1	8.08046	-1.15855	0.822213	-1.40906	0.158817	NA		CCDC124	64.5949	-0.197568	0.36588	-0.539981	0.58921	0.999831
	PAFAH1B1	356.433	0.208161	0.189068	1.10099	0.270903	0.866497		CCDC124	75.9583	0.395199	0.382733	1.03257	0.301805	0.754513		CCDC124	79.9535	0.154721	0.270386	0.572224	0.56717	0.999209		CEACAM21	4.35854	0.197456	1.05319	0.187484	0.851281	NA
	NOS2	1.83074	-0.524481	1.14418	-0.458392	0.646671	NA		CEACAM21	2.48126	0.147851	1.15912	0.127555	0.898501	NA		CEACAM21	3.57747	0.321971	0.983905	0.327238	0.743488	NA		PAFAH1B1	349.947	-0.279836	0.288808	-0.968932	0.332579	0.999831
	DNAH9	39.6498	-0.0347941	0.536856	-0.0648108	0.948325	0.997886		PAFAH1B1	316.47	-0.100233	0.220602	-0.454361	0.649569	0.915693		PAFAH1B1	400.969	-0.0529892	0.211312	-0.250763	0.801997	0.999209		NOS2	1.40443	-2.14577	1.82642	-1.17485	0.240055	NA
	KIAA0100	61.3788	0.153527	0.251488	0.610475	0.541548	0.967244		NOS2	1.46086	-0.181578	1.45889	-0.124464	0.900948	NA		NOS2	1.69944	0.0666334	1.27772	0.0521503	0.958409	NA		DNAH9	59.7646	0.870508	0.56803	1.5325	0.125399	0.999831
	SLC13A2	1.40184	0.440537	1.78962	0.246163	0.805556	NA		DNAH9	45.6064	0.988587	0.598792	1.65097	0.0987451	NA		DNAH9	40.0654	-0.16643	0.621413	-0.267826	0.788833	NA		KIAA0100	66.7588	-0.00170488	0.354228	-0.00481295	0.99616	0.999831
	GAS7	66.9281	0.722507	0.290079	2.49073	0.0127483	0.181509		KIAA0100	55.6425	0.0125841	0.312062	0.0403257	0.967833	NA		KIAA0100	77.4392	0.312068	0.247233	1.26224	0.206862	0.972036		SLC13A2	2.40221	-0.150666	1.67038	-0.0901988	0.928129	NA
	TRAPPC6A	22.262	-0.0928423	0.361379	-0.256911	0.797247	0.994383		SLC13A2	2.26289	0.966865	1.63178	0.592522	0.553501	NA		SLC13A2	1.08697	-1.42595	2.28668	-0.623587	0.532899	NA		GAS7	87.2514	-0.0540927	0.387348	-0.139649	0.888937	0.999831
	MATK	3.7366	0.913061	1.0501	0.869498	0.384575	NA		GAS7	75.3283	0.095685	0.378006	0.253131	0.800167	0.959122		GAS7	92.7679	0.016194	0.321271	0.050406	0.959799	0.999209		TRAPPC6A	22.8144	0.0701466	0.480129	0.1461	0.883843	NA
	CEACAM7	1.56206	0.849895	1.81081	0.469346	0.638822	NA		TRAPPC6A	19.7775	0.0266555	0.470305	0.056677	0.954802	NA		TRAPPC6A	27.7069	0.489032	0.361659	1.35219	0.176314	NA		MATK	6.58724	0.55347	1.02763	0.538589	0.590171	NA
	SCN4A	257.752	-0.261971	0.279342	-0.937812	0.348341	0.906692		MATK	4.50456	0.37294	1.0839	0.344072	0.730792	NA		MATK	4.15514	-0.545918	0.937338	-0.582414	0.560288	NA		CEACAM7	2.94204	-0.497023	1.51823	-0.32737	0.743388	NA
	ST7L	47.2468	-0.131794	0.304552	-0.432748	0.665198	0.98585		CEACAM7	2.7403	1.08862	1.2818	0.849289	0.39572	NA		CEACAM7	1.98615	0.262876	1.431	0.1837	0.854249	NA		SCN4A	221.854	-0.525269	0.392886	-1.33695	0.181239	0.999831
	TKTL1	4.23273	0.473278	0.876501	0.539963	0.589222	NA		SCN4A	173.756	-0.485855	0.335411	-1.44854	0.147467	0.589869		SCN4A	275.253	0.201763	0.320784	0.628969	0.529369	0.999209		ST7L	51.3013	0.123795	0.381716	0.324311	0.745703	0.999831
	PAX6	1.01398	0.578245	2.06323	0.280263	0.779276	NA		ST7L	42.1676	0.245137	0.292716	0.837456	0.402336	NA		ST7L	54.5022	0.336966	0.265823	1.26763	0.20493	0.971265		TKTL1	5.63133	0.0673415	0.880691	0.0764644	0.93905	NA
	RPUSD1	9.63852	-0.578121	0.60749	-0.951655	0.341272	NA		TKTL1	4.36567	-0.955719	1.09669	-0.871458	0.383504	NA		TKTL1	3.47581	-1.4483	0.947952	-1.52782	0.126557	NA		PAX6	2.22711	0.227315	1.58014	0.143857	0.885613	NA
	RHBDF1	21.5993	-0.123509	0.471988	-0.261678	0.79357	0.99378		PAX6	1.08663	-0.0862733	2.30583	-0.0374153	0.970154	NA		PAX6	1.07208	-1.08412	1.97511	-0.548889	0.583082	NA		RPUSD1	8.66612	-0.0935045	0.791509	-0.118134	0.905961	NA
	LUC7L	102.993	0.438169	0.21464	2.04141	0.0412099	0.381483		RPUSD1	9.4	0.847892	0.639994	1.32484	0.185223	NA		RPUSD1	11.6349	0.784817	0.58927	1.33185	0.18291	NA		RHBDF1	19.7164	-0.249567	0.638571	-0.390821	0.69593	NA
	CACNA2D2	4.83926	-0.284848	0.796046	-0.357829	0.720471	NA		RHBDF1	20.0997	0.142762	0.572385	0.249415	0.803039	NA		RHBDF1	23.9782	0.0946794	0.491576	0.192604	0.847269	NA		LUC7L	107.772	-0.393502	0.311984	-1.26129	0.207204	0.999831
	BAIAP3	3.18321	-0.952966	0.951765	-1.00126	0.3167	NA		LUC7L	87.349	-0.49853	0.250698	-1.98856	0.0467495	0.336525		LUC7L	114.866	-0.317962	0.211872	-1.50072	0.133427	0.889059		CACNA2D2	6.54971	0.678388	0.910744	0.744873	0.456349	NA
	TSR3	119.579	-0.1413	0.242728	-0.582136	0.560475	0.973117		CACNA2D2	4.70129	-0.119158	0.989054	-0.120476	0.904106	NA		CACNA2D2	4.79929	-0.0239076	0.857884	-0.0278681	0.977767	NA		BAIAP3	3.14096	0.591867	1.12622	0.525535	0.599211	NA
	PIGQ	18.6619	0.469332	0.421682	1.113	0.265709	0.8635		BAIAP3	2.36741	0.059002	1.09239	0.054012	0.956926	NA		BAIAP3	3.55315	0.878018	0.916314	0.958207	0.337959	NA		TSR3	111.5	-0.158537	0.336515	-0.471114	0.63756	0.999831
	CRAMP1	1.60668	0.525179	1.19374	0.439944	0.659978	NA		TSR3	101.901	0.114439	0.290024	0.394583	0.693151	0.924304		TSR3	129.199	0.209738	0.268363	0.781545	0.434482	0.999209		PIGQ	14.864	-1.56062	0.621343	-2.51169	0.0120155	NA
	TEAD3	34.47	0.43014	0.344471	1.2487	0.211775	0.811752		PIGQ	18.7808	0.000865227	0.426596	0.00202821	0.998382	NA		PIGQ	21.5453	-0.231541	0.424283	-0.545722	0.585257	NA		CRAMP1	2.41483	-0.103739	1.21565	-0.0853366	0.931994	NA
	SELE	0.911711	0.316842	2.69393	0.117613	0.906374	NA		CRAMP1	1.47105	-0.0958343	1.27409	-0.0752176	0.940042	NA		CRAMP1	2.79746	0.848538	0.944066	0.898812	0.368753	NA		TEAD3	37.0504	-0.521462	0.465168	-1.12102	0.26228	0.999831
	DNAJC11	73.6087	-0.360146	0.227182	-1.58528	0.112903	0.649591		TEAD3	30.5883	-0.281992	0.371816	-0.758418	0.448201	NA		TEAD3	39.7475	-0.213688	0.372424	-0.573777	0.566119	NA		SELE	1.57162	1.50201	1.85067	0.8116	0.417021	NA
	FMO3	7.58155	0.0721515	0.667594	0.108077	0.913935	NA		SELE	1.1716	1.00903	2.14926	0.469475	0.63873	NA		SELE	1.14388	0.78762	1.91742	0.410771	0.681241	NA		DNAJC11	74.8696	0.225165	0.338437	0.66531	0.505852	0.999831
	MYLIP	121.411	-0.56989	0.269287	-2.11629	0.0343199	0.340857		DNAJC11	58.1865	0.155778	0.267475	0.582403	0.560295	NA		DNAJC11	75.7894	0.226058	0.298256	0.757934	0.448491	0.999209		FMO3	9.26274	0.0843879	0.686121	0.122993	0.902113	NA
	NOX1	4.03788	0.744535	1.03025	0.722674	0.46988	NA		FMO3	6.36079	-0.140639	0.741598	-0.189643	0.849589	NA		FMO3	7.73962	-0.180887	0.64228	-0.281633	0.778225	NA		MYLIP	138.394	0.708771	0.378774	1.87122	0.061314	0.857372
	E2F2	2.17555	1.04906	1.49125	0.703478	0.481758	NA		MYLIP	84.7804	0.0478385	0.309746	0.154444	0.87726	0.977662		MYLIP	127.802	0.458236	0.303507	1.5098	0.131093	0.882341		NOX1	6.33947	0.0944206	1.03458	0.0912646	0.927282	NA
	PSMB1	284.929	0.0968867	0.285424	0.339449	0.734272	0.990333		NOX1	4.3848	0.0630716	0.94218	0.0669422	0.946628	NA		NOX1	4.01	-0.689562	0.934729	-0.737714	0.460688	NA		E2F2	3.63606	-0.104025	1.22892	-0.0846474	0.932542	NA
	SYN1	1.49997	-0.525721	1.85721	-0.28307	0.777123	NA		E2F2	2.35622	0.450414	1.20909	0.372525	0.709502	NA		E2F2	3.12837	-0.0376418	1.19396	-0.0315269	0.974849	NA		PSMB1	263.659	-0.395891	0.39116	-1.0121	0.311492	0.999831
	JARID2	220.676	0.138245	0.218238	0.633461	0.526433	0.962583		PSMB1	254.511	-0.0529567	0.357583	-0.148096	0.882267	0.978045		PSMB1	297.216	-0.216815	0.319731	-0.678117	0.497698	0.999209		SYN1	1.27577	0.205445	2.25056	0.0912864	0.927265	NA
	CDKL5	34.9692	0.247837	0.347935	0.712308	0.476274	0.956165		SYN1	1.48449	0.405864	1.74536	0.232539	0.816119	NA		SYN1	1.20368	-0.0321522	1.70673	-0.0188385	0.98497	NA		JARID2	218.137	-0.308689	0.343218	-0.899395	0.368442	0.999831
	CAMK1G	2.53327	0.158828	1.12977	0.140585	0.888198	NA		JARID2	181.547	-0.237331	0.27332	-0.868326	0.385216	0.812485		JARID2	249.599	0.0343047	0.27745	0.123643	0.901598	0.999209		CDKL5	44.9954	0.0968248	0.427428	0.226529	0.82079	0.999831
	NADK	18.312	0.874549	0.429192	2.03767	0.0415833	0.382198		CDKL5	32.5799	-0.0797921	0.411351	-0.193976	0.846195	NA		CDKL5	39.8122	-0.0871312	0.332038	-0.262413	0.793003	NA		CAMK1G	3.37473	0.611321	1.17041	0.522315	0.601451	NA
	TFAP2B	1.57611	-0.27768	1.80528	-0.153815	0.877755	NA		CAMK1G	2.23318	-0.0265835	1.314	-0.0202309	0.983859	NA		CAMK1G	2.4111	-0.6216	1.16793	-0.532224	0.594571	NA		NADK	19.8048	-0.20829	0.527576	-0.394806	0.692986	NA
	TFAP2D	1.04584	0.977901	2.21654	0.441184	0.65908	NA		NADK	20.0518	-0.103067	0.47673	-0.216196	0.828835	NA		NADK	21.7567	-0.467105	0.442541	-1.05551	0.291193	NA		TFAP2B	2.44356	0.903771	1.6358	0.552496	0.580609	NA
	DLEC1	4.22946	-0.389812	1.09579	-0.355736	0.722038	NA		TFAP2B	1.46751	1.08751	2.13879	0.508469	0.611124	NA		TFAP2B	1.43153	-0.513786	2.31199	-0.222227	0.824137	NA		TFAP2D	1.7085	0.0655339	1.83136	0.0357842	0.971454	NA
	CYTH3	65.0982	0.0818489	0.251968	0.324838	0.745303	0.991691		TFAP2D	1.60239	1.31947	1.73436	0.76078	0.446788	NA		TFAP2D	1.43421	-0.321489	1.78181	-0.180429	0.856816	NA		DLEC1	6.07755	1.15235	1.13605	1.01435	0.310417	NA
	ADAM22	34.0472	-0.0637214	0.365457	-0.174361	0.861582	0.995488		DLEC1	4.01198	0.610115	1.19074	0.512384	0.608382	NA		DLEC1	4.26286	0.0545689	0.963119	0.0566585	0.954817	NA		CYTH3	73.8957	0.201683	0.346314	0.582369	0.560318	0.999831
	SYPL1	126.102	-0.263321	0.290258	-0.907199	0.364301	0.915697		CYTH3	58.9152	0.057365	0.321714	0.178311	0.858479	NA		CYTH3	74.4562	0.0863578	0.288922	0.298896	0.765019	0.999209		ADAM22	47.5115	0.546178	0.440979	1.23856	0.215509	0.999831
	CYB561	9.30391	0.186683	0.516312	0.361569	0.717674	NA		ADAM22	28.6296	-0.104517	0.46033	-0.227049	0.820386	NA		ADAM22	36.4773	0.0700813	0.396806	0.176614	0.859812	NA		SYPL1	115.038	-0.10021	0.427789	-0.23425	0.814791	0.999831
	SPAG9	479.884	0.988413	0.17414	5.67597	1.37909e-08	1.76718e-06		SYPL1	92.7355	-0.210889	0.382103	-0.551918	0.581004	0.902897		SYPL1	118.014	-0.172154	0.276302	-0.623065	0.533242	0.999209		CYB561	11.8045	0.138789	0.627096	0.221321	0.824843	NA
	AASS	40.2024	-0.197064	0.297184	-0.663105	0.507263	0.958074		CYB561	11.271	0.501362	0.576104	0.870264	0.384156	NA		CYB561	12.9878	0.421585	0.517576	0.814536	0.415338	NA		SPAG9	496.294	-0.943283	0.296715	-3.17908	0.00147741	0.137498
	PLEKHG6	0.90344	0.900158	1.97264	0.45632	0.64816	NA		SPAG9	427.786	-0.860316	0.252234	-3.41078	0.000647763	0.0254122		SPAG9	575.691	-0.543304	0.200972	-2.70338	0.00686383	0.223247		AASS	39.2468	0.121544	0.398402	0.30508	0.760306	0.999831
	SS18L2	10.0512	-0.186679	0.528818	-0.353011	0.72408	NA		AASS	29.0159	-0.251154	0.350106	-0.717365	0.473149	NA		AASS	42.6425	0.243289	0.351903	0.691353	0.489344	NA		PLEKHG6	1.44669	0.557192	1.76906	0.314964	0.752789	NA
	MPND	23.1424	-0.218707	0.380891	-0.574198	0.565834	0.973117		PLEKHG6	1.25515	0.776625	1.58734	0.489263	0.624655	NA		PLEKHG6	1.13805	-0.700135	1.77892	-0.393573	0.693896	NA		SS18L2	10.3021	0.200607	0.668881	0.299914	0.764243	NA
	MGST1	28.2054	-0.564013	0.50804	-1.11017	0.266924	0.864023		SS18L2	9.32399	0.455491	0.618668	0.736245	0.461582	NA		SS18L2	9.26676	-0.274369	0.572271	-0.479439	0.631627	NA		MPND	24.3823	0.278461	0.491192	0.566907	0.570777	NA
	CRY1	91.982	1.46435	0.290619	5.03874	4.68615e-07	3.89049e-05		MPND	18.038	-0.200069	0.489387	-0.408816	0.682675	NA		MPND	26.9667	0.427425	0.393136	1.08722	0.27694	NA		MGST1	27.2408	-0.0494867	0.569685	-0.0868667	0.930777	0.999831
	NFIX	823.733	-0.114109	0.222252	-0.51342	0.607658	0.973117		MGST1	31.033	1.08637	0.534649	2.03193	0.0421605	NA		MGST1	24.8055	-0.228994	0.503702	-0.454623	0.649381	NA		CRY1	101.205	-0.848508	0.362446	-2.34106	0.0192291	0.557311
	ST3GAL1	132.313	-0.243958	0.265559	-0.918657	0.358275	0.912846		CRY1	82.1744	-1.30302	0.326575	-3.98996	6.60843e-05	0.00586139		CRY1	106.277	-1.09049	0.25979	-4.1976	2.6976e-05	0.0053346		NFIX	731.435	-0.433436	0.31174	-1.39038	0.164414	0.999831
	MMP25	3.24147	1.10853	1.05767	1.04808	0.294602	NA		NFIX	608.605	-0.451012	0.347197	-1.29901	0.193941	0.643458		NFIX	804.531	-0.107876	0.282797	-0.381461	0.702861	0.999209		ST3GAL1	137.113	0.334011	0.33803	0.988111	0.323098	0.999831
	IL32	45.6401	0.0378994	0.396928	0.0954818	0.923932	0.997886		ST3GAL1	99.3957	-0.0470464	0.303318	-0.155106	0.876738	0.977662		ST3GAL1	145.225	0.311997	0.291351	1.07086	0.284231	0.999209		MMP25	3.48855	-0.673953	1.20221	-0.560594	0.575075	NA
	PKD1	133.082	-0.0785281	0.334832	-0.23453	0.814574	0.995425		MMP25	4.31624	-0.739391	1.06974	-0.691185	0.489449	NA		MMP25	3.72139	-1.21379	1.05307	-1.15262	0.249065	NA		IL32	39.2233	-0.0970034	0.467141	-0.207653	0.8355	0.999831
	MED24	62.6911	-0.314404	0.294387	-1.06799	0.285523	0.879444		IL32	40.688	0.0180814	0.444988	0.0406334	0.967588	NA		IL32	46.4693	-0.394323	0.56998	-0.691819	0.489051	NA		PKD1	111.468	-0.365845	0.434945	-0.84113	0.400275	0.999831
	RHOBTB2	18.2326	0.24772	0.420973	0.588447	0.556232	0.97252		PKD1	110.634	-0.0197123	0.346328	-0.056918	0.954611	0.987473		PKD1	134.749	-0.134862	0.356752	-0.378029	0.705409	0.999209		MED24	57.2171	0.169204	0.393018	0.430524	0.666814	0.999831
	HEATR5B	64.1084	-0.21669	0.295774	-0.732618	0.463792	0.951971		MAPK8IP2	1.13245	3.06245	1.75695	1.74305	0.0813251	NA		MED24	57.9021	-0.0701835	0.287659	-0.243982	0.807245	0.999209		RHOBTB2	23.5157	0.151328	0.491338	0.307991	0.758089	NA
	SEC62	261.906	-0.0564664	0.195464	-0.288884	0.77267	0.993369		MED24	50.6214	0.121444	0.34974	0.34724	0.728411	NA		RHOBTB2	27.1143	0.635897	0.376024	1.69111	0.090816	NA		HEATR5B	75.9667	0.379838	0.382973	0.991814	0.321288	0.999831
	RPS20	954.253	-0.32805	0.273252	-1.20054	0.229929	0.830312		RHOBTB2	20.0266	0.47973	0.439564	1.09138	0.275108	NA		HEATR5B	71.2228	0.277359	0.309218	0.896969	0.369735	0.999209		SEC62	263.431	0.0471789	0.308385	0.152987	0.878409	0.999831
	CSDE1	3060.13	0.00261751	0.232608	0.0112529	0.991022	0.999476		HEATR5B	53.2753	0.132972	0.336661	0.394973	0.692863	NA		SEC62	277.647	0.0274948	0.211669	0.129895	0.896649	0.999209		RPS20	820.485	0.00335649	0.338923	0.00990341	0.992098	0.999831
	UBE3C	209.159	-0.0964544	0.187442	-0.514582	0.606845	0.973117		SEC62	207.496	-0.170621	0.22935	-0.743936	0.456915	0.851213		RPS20	882.781	-0.162371	0.289686	-0.560508	0.575133	0.999209		CSDE1	2718.27	-0.451028	0.338445	-1.33265	0.182648	0.999831
	REV3L	336.26	-0.0233739	0.192513	-0.121415	0.903362	0.995528		RPS20	762.782	0.110122	0.291476	0.377809	0.705573	0.928925		CSDE1	3033.92	-0.292528	0.262327	-1.11513	0.264796	0.999209		UBE3C	220.011	0.107609	0.283947	0.378975	0.704707	0.999831
	TENM1	63.1878	0.347773	0.357435	0.972968	0.330569	0.903744		CSDE1	2416.95	-0.282768	0.284254	-0.99477	0.319848	0.77377		UBE3C	224.284	0.0992703	0.204376	0.485724	0.627163	0.999209		REV3L	334.136	-0.205601	0.269351	-0.763319	0.445273	0.999831
	PAX7	22.0715	-0.230536	0.423654	-0.544161	0.586331	0.973117		UBE3C	166.122	-0.116007	0.216465	-0.535917	0.592016	0.903181		REV3L	392.54	0.258429	0.182411	1.41673	0.156561	0.921818		TENM1	83.9631	0.167729	0.391987	0.427895	0.668727	0.999831
	MASP2	3.86264	0.0380506	0.815829	0.0466405	0.9628	NA		REV3L	303.504	0.151217	0.219951	0.687503	0.491766	0.868129		TENM1	66.361	-0.41533	0.414366	-1.00233	0.316185	0.999209		PAX7	26.9952	0.754752	0.463191	1.62946	0.103216	0.999831
	IYD	3.965	0.893652	1.09666	0.814889	0.415136	NA		TENM1	58.8359	-0.448905	0.464048	-0.967367	0.333361	NA		PAX7	21.8202	0.056289	0.387003	0.145448	0.884357	NA		MASP2	4.79752	0.434913	0.965195	0.450596	0.652281	NA
	FAM76A	50.0927	0.054065	0.303873	0.17792	0.858786	0.995488		PAX7	19.4931	0.232829	0.478392	0.48669	0.626478	NA		MASP2	3.98382	-0.344974	0.823412	-0.418957	0.675248	NA		IYD	4.62112	-1.45205	1.21811	-1.19206	0.233239	NA
	TRAF3IP3	8.36775	0.530914	0.639357	0.830388	0.406319	NA		MASP2	3.86403	0.197831	0.869428	0.227542	0.820002	NA		IYD	3.92583	-1.29914	1.10394	-1.17682	0.239269	NA		FAM76A	52.4615	-0.148137	0.366248	-0.404471	0.685866	0.999831
	POMT2	25.9365	0.449507	0.351433	1.27907	0.200874	0.79341		IYD	4.3773	0.376877	1.06343	0.354397	0.723041	NA		FAM76A	52.5551	-0.0785084	0.267192	-0.293828	0.76889	0.999209		TRAF3IP3	10.9003	-0.145719	0.678884	-0.214645	0.830044	NA
	VTA1	78.7946	-0.165964	0.232385	-0.714176	0.475118	0.956165		FAM76A	40.5876	-0.211341	0.344563	-0.613361	0.539638	NA		TRAF3IP3	9.79378	-0.350614	0.609648	-0.575109	0.565217	NA		POMT2	22.8539	-0.886672	0.568309	-1.56019	0.118714	NA
	MLXIPL	33.5454	-0.186225	0.343701	-0.541824	0.58794	0.973117		TRAF3IP3	9.3048	0.0371368	0.669704	0.0554525	0.955778	NA		POMT2	25.4247	-0.58794	0.426674	-1.37796	0.168215	NA		VTA1	78.7669	-0.0723213	0.33429	-0.216343	0.82872	0.999831
	BAZ1B	196.455	0.0411901	0.189908	0.216895	0.82829	0.995488		POMT2	23.5017	-0.136521	0.514828	-0.265178	0.790872	NA		VTA1	83.6668	0.125232	0.250413	0.5001	0.617005	0.999209		MLXIPL	29.6006	-0.370868	0.456471	-0.812467	0.416524	0.999831
	RANBP9	97.2713	-0.0774745	0.237932	-0.325616	0.744715	0.991356		VTA1	75.2512	0.437777	0.24831	1.76302	0.0778967	0.433586		MLXIPL	30.5718	-0.123924	0.362665	-0.341703	0.732574	NA		BAZ1B	192.395	-0.170188	0.296216	-0.574539	0.565603	0.999831
	ETV7	1.1927	-0.650153	1.58419	-0.410402	0.681511	NA		MLXIPL	22.7332	-0.656575	0.528486	-1.24237	0.2141	NA		BAZ1B	227.552	0.188348	0.211222	0.891707	0.37255	0.999209		RANBP9	95.3404	-0.113631	0.353855	-0.321123	0.748117	0.999831
	SPRTN	11.1943	-0.0401577	0.480165	-0.0836331	0.933348	0.997886		BAZ1B	160.476	-0.195855	0.242034	-0.809203	0.418398	0.830688		RANBP9	105.006	0.106697	0.237083	0.45004	0.652682	0.999209		ETV7	1.41599	-0.466751	2.00056	-0.233309	0.815521	NA
	METTL13	18.6081	-0.199993	0.466616	-0.428603	0.668212	0.985986		RANBP9	79.4552	-0.000799336	0.273156	-0.00292629	0.997665	0.999389		ETV7	1.2198	0.618919	1.55839	0.397152	0.691255	NA		SPRTN	12.2094	0.140453	0.610959	0.22989	0.818177	NA
	DYRK4	1.47469	-0.320896	1.67283	-0.191828	0.847877	NA		ETV7	0.802274	0.541391	1.94241	0.27872	0.780459	NA		SPRTN	10.4432	-0.45344	0.533198	-0.850415	0.395094	NA		METTL13	18.2252	0.152701	0.593433	0.257317	0.796934	NA
	ZNF207	164.611	0.385664	0.239822	1.60813	0.107806	0.639958		SPRTN	9.84351	0.102345	0.518322	0.197454	0.843472	NA		METTL13	21.0964	0.366451	0.461647	0.793791	0.427317	NA		DYRK4	2.67784	0.165172	1.56729	0.105387	0.916069	NA
	UQCRC1	593.697	-0.180275	0.257639	-0.69972	0.484102	0.956165		METTL13	14.9899	0.0562043	0.530548	0.105936	0.915633	NA		DYRK4	1.78541	1.08401	1.49342	0.725857	0.467926	NA		ZNF207	165.716	-0.346457	0.355645	-0.974167	0.329974	0.999831
	STARD3NL	15.8153	-0.0488412	0.423903	-0.115218	0.908272	0.996042		DYRK4	1.34574	0.522082	1.60962	0.32435	0.745673	NA		ZNF207	181.338	-0.290836	0.222001	-1.31006	0.190175	0.959357		UQCRC1	598.274	0.307696	0.308794	0.996445	0.319034	0.999831
	CD9	17.4812	-0.0210846	0.411065	-0.0512926	0.959092	0.997886		ZNF207	139.375	-0.438743	0.292003	-1.50253	0.13296	0.560991		UQCRC1	625.822	0.082442	0.283507	0.290793	0.771209	0.999209		STARD3NL	17.5744	0.0330853	0.518704	0.0637845	0.949142	NA
	NCAPD2	17.7341	-0.244401	0.415079	-0.588805	0.555992	0.97252		UQCRC1	417.735	-0.475956	0.34658	-1.37329	0.169662	0.622025		STARD3NL	18.8703	0.327828	0.396141	0.827553	0.407924	NA		CD9	19.7185	0.455317	0.520435	0.874877	0.381641	NA
	IFFO1	27.8441	-0.445075	0.361265	-1.23199	0.217953	0.818557		STARD3NL	15.3368	0.426641	0.45697	0.93363	0.350495	NA		CD9	20.1871	0.187862	0.395291	0.475249	0.634609	NA		NCAPD2	20.1621	0.236735	0.517288	0.457646	0.647207	NA
	GIPR	2.46251	-0.191489	1.4442	-0.132591	0.894516	NA		CD9	14.5923	-0.163297	0.514115	-0.317628	0.750767	NA		NCAPD2	21.1561	0.521692	0.392041	1.33071	0.183285	NA		IFFO1	28.2953	0.350441	0.513683	0.682214	0.495104	0.999831
	PHF7	25.3354	-0.0735331	0.344217	-0.213624	0.83084	0.995488		NCAPD2	17.674	0.652382	0.443418	1.47126	0.141222	NA		IFFO1	36.1503	0.802359	0.423576	1.89425	0.0581915	NA		GIPR	4.96459	1.2373	1.28029	0.966425	0.333832	NA
	SEMA3G	12.4907	0.036766	0.49381	0.0744538	0.940649	0.997886		IFFO1	35.6095	1.34326	0.399733	3.3604	0.00077831	NA		GIPR	3.20993	0.0894298	1.40186	0.0637936	0.949135	NA		PHF7	25.3087	-0.175897	0.470895	-0.373538	0.708748	NA
	NISCH	44.5217	-0.339861	0.288124	-1.17956	0.238174	0.84052		GIPR	4.14568	1.70079	1.28845	1.32003	0.186825	NA		PHF7	28.2208	0.204424	0.354635	0.576434	0.564322	NA		SEMA3G	11.9394	-0.307368	0.724019	-0.424531	0.671179	NA
	STAB1	21.0636	0.304593	0.406628	0.749072	0.453814	0.946943		PHF7	21.3396	-0.0559871	0.41241	-0.135756	0.892014	NA		SEMA3G	11.768	-0.51724	0.540254	-0.957401	0.338365	NA		NISCH	43.6956	0.149097	0.385424	0.386839	0.698875	0.999831
	FUZ	16.2857	0.274217	0.426722	0.642613	0.520475	0.960558		SEMA3G	9.01502	-0.587981	0.618567	-0.950553	0.341831	NA		NISCH	49.7471	0.447277	0.296388	1.5091	0.131274	0.882537		STAB1	21.5978	0.0495189	0.493877	0.100266	0.920133	NA
	SLC6A13	1.64915	0.00548633	1.21496	0.00451567	0.996397	NA		NISCH	37.2925	0.322511	0.322691	0.999441	0.317581	NA		STAB1	32.2762	0.715508	0.413077	1.73214	0.0832485	NA		FUZ	16.4197	-0.373095	0.592268	-0.629942	0.528732	NA
	PRSS3	5.58544	0.424446	1.13732	0.3732	0.709	NA		STAB1	27.9264	0.908337	0.386481	2.35028	0.0187593	NA		FUZ	18.8272	-0.0729094	0.427022	-0.170739	0.864429	NA		SLC6A13	1.85258	0.102072	1.6384	0.0623001	0.950324	NA
	ZNF200	6.57666	-0.281191	0.639623	-0.439619	0.660213	NA		FUZ	14.9272	-0.144465	0.455872	-0.316899	0.75132	NA		SLC6A13	1.62165	-0.128109	1.18035	-0.108534	0.913572	NA		PRSS3	8.62948	-0.123774	0.94958	-0.130346	0.896293	NA
	CD4	7.83262	-0.0691915	0.87612	-0.0789748	0.937053	NA		SLC6A13	1.33109	0.0164723	1.34136	0.0122803	0.990202	NA		PRSS3	6.2558	0.0415175	1.03335	0.0401776	0.967952	NA		ZNF200	6.45129	0.171361	0.81613	0.209967	0.833693	NA
	LRRC23	9.32183	-0.604163	0.739801	-0.816656	0.414125	NA		PRSS3	6.0615	0.506075	1.04003	0.486597	0.626544	NA		ZNF200	6.87582	0.189934	0.677712	0.280257	0.77928	NA		CD4	12.1003	1.51705	0.863346	1.75718	0.0788871	NA
	BTK	4.51335	0.445687	0.8258	0.539703	0.589402	NA		ZNF200	5.31473	0.237552	0.710546	0.334324	0.738135	NA		CD4	9.46417	0.551078	0.861662	0.639552	0.522464	NA		LRRC23	11.8062	0.489411	0.730574	0.6699	0.502922	NA
	HFE	4.47082	-0.598062	0.750416	-0.796974	0.425466	NA		CD4	11.5699	1.83696	0.828243	2.2179	0.026562	NA		LRRC23	10.7777	0.730025	0.62397	1.16997	0.242014	NA		BTK	6.7661	0.481549	0.841526	0.572233	0.567164	NA
	SCMH1	199.072	-0.0761793	0.172991	-0.440365	0.659673	0.984436		LRRC23	8.88451	0.781467	0.68807	1.13574	0.256066	NA		BTK	5.26308	-0.466121	0.880667	-0.529282	0.59661	NA		HFE	4.70531	0.455174	0.939914	0.484272	0.628193	NA
	FYN	78.9831	0.270666	0.223392	1.21162	0.225658	0.826527		BTK	5.75901	0.548473	0.753799	0.727612	0.466851	NA		HFE	4.81391	0.555505	0.756532	0.734278	0.462779	NA		SCMH1	193.863	-0.191171	0.281467	-0.679196	0.497014	0.999831
	HIVEP2	235.533	0.751225	0.24663	3.04596	0.00231935	0.0508232		HFE	4.4451	0.810941	0.816796	0.992832	0.320792	NA		SCMH1	208.684	0.0151681	0.194848	0.0778457	0.937951	0.999209		FYN	82.0175	-0.125627	0.324324	-0.387351	0.698497	0.999831
	FMO1	4.66136	0.126066	0.973415	0.129509	0.896955	NA		SCMH1	153.419	-0.244961	0.227779	-1.07544	0.28218	0.738246		FYN	93.7416	0.0186109	0.251519	0.0739939	0.941015	0.999209		HIVEP2	249.258	-0.753954	0.362272	-2.08118	0.037417	0.724395
	ELOA	52.7767	-0.230509	0.296592	-0.777193	0.437045	0.94474		FYN	73.2567	-0.0318811	0.267192	-0.119319	0.905022	0.979961		HIVEP2	256.566	-0.675318	0.261737	-2.58014	0.00987596	0.254415		FMO1	6.82145	0.868199	0.963321	0.901256	0.367452	NA
	LYPLA2	15.9211	-0.197796	0.421848	-0.46888	0.639156	0.979112		HIVEP2	195.527	-0.925968	0.312772	-2.96052	0.00307122	0.0681009		FMO1	5.57709	0.159137	1.10331	0.144236	0.885314	NA		ELOA	47.6285	0.071523	0.428431	0.166942	0.867416	0.999831
	CLCN6	25.3262	0.130607	0.330934	0.394662	0.693093	0.985986		FMO1	4.66081	0.662363	0.938036	0.706117	0.480115	NA		ELOA	53.6755	0.119471	0.285128	0.419007	0.675211	0.999209		LYPLA2	14.7354	-0.0522466	0.616869	-0.0846965	0.932503	NA
	MRC2	53.291	0.186165	0.252114	0.738417	0.460261	0.949933		ELOA	46.1297	0.288615	0.368995	0.782165	0.434118	NA		LYPLA2	17.6328	0.317286	0.423697	0.748851	0.453947	NA		CLCN6	25.687	-0.258227	0.473831	-0.544977	0.585769	NA
	NME1-NME2	0.772377	1.00221	1.80406	0.555531	0.578532	NA		LYPLA2	17.3118	0.673907	0.520326	1.29516	0.195264	NA		CLCN6	31.224	0.215674	0.350601	0.615156	0.538452	NA		MRC2	67.6154	0.399049	0.343876	1.16045	0.245867	0.999831
	SLC6A7	4.61078	-0.459979	0.755033	-0.609218	0.54238	NA		CLCN6	24.8976	0.238955	0.380413	0.628147	0.529908	NA		MRC2	80.1537	0.633971	0.308138	2.05743	0.0396451	0.533057		NME1-NME2	1.01937	0.088328	1.84938	0.0477609	0.961907	NA
	TSPAN9	65.0997	0.606406	0.248816	2.43717	0.0148028	0.200126		MRC2	48.444	-0.0631785	0.321084	-0.196766	0.84401	NA		NME1-NME2	0.80745	-1.19959	1.77235	-0.676833	0.498512	NA		SLC6A7	5.92321	1.08653	0.846516	1.28353	0.199306	NA
	BTBD7	207.579	0.0392597	0.186276	0.210761	0.833074	0.995488		SLC6A7	4.37072	0.376267	0.903504	0.416453	0.677078	NA		SLC6A7	4.28984	-0.0483299	0.830365	-0.0582032	0.953587	NA		TSPAN9	80.5484	-0.0132854	0.332237	-0.0399877	0.968103	0.999831
	APBA3	20.9339	-0.348621	0.390079	-0.893717	0.371473	0.919646		TSPAN9	58.6237	-0.409618	0.265595	-1.54226	0.12301	NA		TSPAN9	92.7688	0.23532	0.240705	0.977629	0.328258	0.999209		BTBD7	204.859	-0.114461	0.296408	-0.386159	0.699379	0.999831
	MKS1	10.3205	-1.0636	0.613672	-1.73318	0.0830636	NA		BTBD7	172.256	-0.13515	0.224534	-0.601911	0.547233	0.887758		BTBD7	222.176	-0.0500107	0.226619	-0.220682	0.82534	0.999209		APBA3	17.5333	-0.449721	0.526277	-0.854533	0.39281	NA
	ABHD5	66.8175	0.375863	0.238003	1.57924	0.114282	0.653112		APBA3	16.5912	0.096333	0.469832	0.205037	0.837543	NA		APBA3	21.5442	0.130738	0.432469	0.302306	0.762419	NA		MKS1	8.85963	0.761962	0.781925	0.974469	0.329824	NA
	ANOS1	68.5447	-0.0715699	0.294505	-0.243017	0.807992	0.995425		MKS1	8.10172	0.81693	0.700465	1.16627	0.243506	NA		MKS1	9.53871	0.577823	0.6066	0.952559	0.340813	NA		ABHD5	66.7527	-0.620216	0.376935	-1.64542	0.0998837	0.997978
	AKAP8L	101.397	-0.280381	0.243217	-1.1528	0.248991	0.852971		ABHD5	56.0531	-0.458324	0.273094	-1.67826	0.0932955	NA		ABHD5	66.6698	-0.611778	0.254756	-2.40143	0.0163312	0.323403		ANOS1	72.5032	0.175666	0.35936	0.488829	0.624962	0.999831
	MBTD1	83.6219	-0.208944	0.220999	-0.945452	0.344428	0.906692		ANOS1	54.6093	-0.169682	0.317522	-0.534395	0.593068	NA		ANOS1	70.446	-0.102314	0.318539	-0.321197	0.748061	0.999209		AKAP8L	91.1643	-0.221795	0.33606	-0.659986	0.509263	0.999831
	UTP18	25.1524	-0.0752489	0.353737	-0.212725	0.831541	0.995488		AKAP8L	72.2804	-0.23154	0.271131	-0.85398	0.393116	0.815127		AKAP8L	105.315	0.187237	0.269498	0.694764	0.487203	0.999209		MBTD1	81.9713	-0.0289252	0.353485	-0.0818285	0.934783	0.999831
	RNF216	124.169	-0.121573	0.198074	-0.613775	0.539364	0.966649		MBTD1	62.0248	-0.197105	0.312465	-0.630806	0.528167	0.880639		MBTD1	86.0494	0.090887	0.263547	0.34486	0.730199	0.999209		UTP18	27.287	0.314105	0.474485	0.66199	0.507977	0.999831
	TTC19	75.7335	0.245099	0.231676	1.05794	0.290083	0.881611		UTP18	25.4546	0.580994	0.379577	1.53063	0.12586	NA		UTP18	27.5196	0.173325	0.345197	0.502104	0.615594	NA		RNF216	120.743	-0.0329571	0.309978	-0.106321	0.915328	0.999831
	PTBP1	41.4989	-0.0946487	0.336147	-0.281569	0.778274	0.993463		RNF216	103.178	0.0337518	0.223873	0.150763	0.880163	0.978045		RNF216	135.561	0.172164	0.201552	0.854192	0.392999	0.999209		TTC19	76.853	-0.279003	0.330788	-0.843447	0.398978	0.999831
	DPF1	2.48235	-0.216503	1.27379	-0.169967	0.865036	NA		TTC19	67.933	-0.0948234	0.259155	-0.365895	0.714444	0.932575		TTC19	87.5202	-0.0204199	0.234423	-0.0871071	0.930586	0.999209		PTBP1	39.5394	-0.309682	0.46935	-0.659811	0.509375	0.999831
	SYT7	7.58518	0.0918076	0.677818	0.135446	0.892259	NA		PTBP1	38.1321	0.296025	0.3441	0.86029	0.389629	NA		PTBP1	43.2256	0.0286831	0.336917	0.0851339	0.932155	NA		DPF1	3.67697	1.31126	1.31732	0.995402	0.319541	NA
	LARS2	54.5647	-0.390615	0.25364	-1.54003	0.123552	0.673047		DPF1	2.38737	0.88663	1.28229	0.691443	0.489287	NA		DPF1	2.04803	-0.443201	1.42244	-0.311578	0.755361	NA		SYT7	8.38002	0.362876	0.729085	0.497715	0.618685	NA
	PIK3C2A	109.277	-0.124033	0.227323	-0.545626	0.585323	0.973117		SYT7	7.32085	0.15325	0.63288	0.242147	0.808666	NA		SYT7	9.1268	0.175939	0.629905	0.27931	0.780007	NA		LARS2	55.8274	0.270432	0.367258	0.736354	0.461515	0.999831
	PLAUR	8.58641	2.04142	0.68582	2.97661	0.00291456	NA		LARS2	41.1821	0.0292768	0.315853	0.0926911	0.926149	NA		LARS2	54.8912	0.221154	0.266907	0.82858	0.407342	0.999209		PIK3C2A	116.669	0.0996611	0.313008	0.318398	0.750183	0.999831
	ANLN	3.52679	0.205659	1.10511	0.186099	0.852367	NA		PIK3C2A	87.6073	-0.0554912	0.27011	-0.205439	0.837229	0.968224		PIK3C2A	120.814	0.219913	0.236522	0.929776	0.352487	0.999209		PLAUR	14.5571	-0.496276	0.695358	-0.713699	0.475413	NA
	WIZ	17.3564	0.124982	0.495817	0.252073	0.800984	0.994922		PLAUR	12.4464	0.133229	0.591691	0.225166	0.82185	NA		PLAUR	11.7885	-0.753113	0.569631	-1.32211	0.186133	NA		ANLN	4.93064	0.842554	1.06811	0.788825	0.430215	NA
	RABGAP1	235.243	-0.0876333	0.19356	-0.452745	0.650732	0.982893		ANLN	4.18623	0.689558	1.20675	0.571419	0.567715	NA		ANLN	4.62757	0.696161	1.0606	0.656386	0.511576	NA		WIZ	16.8031	-0.550636	0.672302	-0.819031	0.412769	NA
	DCN	286.462	-0.555784	0.240747	-2.30858	0.0209667	0.256142		WIZ	14.8733	-0.110108	0.572367	-0.192372	0.847451	NA		WIZ	17.6078	-0.432452	0.561661	-0.769952	0.441329	NA		RABGAP1	231.571	-0.133137	0.276304	-0.48185	0.629913	0.999831
	QPCTL	5.50425	-0.839701	0.891038	-0.942385	0.345995	NA		RABGAP1	183.625	-0.190131	0.241823	-0.78624	0.431727	0.837189		RABGAP1	249.793	0.0531413	0.218808	0.242867	0.808108	0.999209		DCN	284.259	0.627249	0.294423	2.13043	0.0331359	0.684232
	PPP5C	32.9646	0.0398297	0.331539	0.120136	0.904376	0.995528		DCN	220.479	0.197879	0.32817	0.602978	0.546523	0.887733		DCN	317.532	0.62044	0.242467	2.55887	0.0105013	0.263552		QPCTL	8.09582	1.47829	0.913036	1.6191	0.105426	NA
	CEP68	137.948	-0.0177434	0.246996	-0.0718369	0.942732	0.997886		QPCTL	5.42165	1.37074	1.00127	1.36901	0.170996	NA		QPCTL	5.53389	0.238893	0.901672	0.264944	0.791052	NA		PPP5C	36.5631	0.25951	0.417334	0.621829	0.534055	0.999831
	MAP4K3	529.147	0.461646	0.194133	2.37799	0.0174073	0.223789		PPP5C	28.7522	0.0837621	0.386799	0.216552	0.828558	NA		PPP5C	35.1214	-0.0208097	0.298701	-0.0696673	0.944458	NA		CEP68	134.78	-0.366866	0.367072	-0.999437	0.317583	0.999831
	ZBTB32	1.59975	-1.0947	1.72328	-0.635244	0.525269	NA		CEP68	114.183	-0.126167	0.307486	-0.410318	0.681573	0.921369		CEP68	142.672	-0.100703	0.28402	-0.354563	0.722917	0.999209		MAP4K3	554.701	-0.334556	0.278711	-1.20037	0.229996	0.999831
	TYROBP	16.2733	0.120933	0.442579	0.273246	0.784664	0.993463		MAP4K3	421.099	-0.732213	0.246782	-2.96704	0.00300684	0.0671399		MAP4K3	583.086	-0.379894	0.238255	-1.59449	0.110827	0.828348		ZBTB32	3.42651	1.04231	1.68867	0.617237	0.537079	NA
	LDAF1	168.804	-0.0524888	0.235476	-0.222906	0.823609	0.995488		ZBTB32	2.24522	2.54428	1.57873	1.6116	0.107049	NA		ZBTB32	1.48641	1.11744	1.91462	0.583638	0.559464	NA		TYROBP	18.6468	-0.0241062	0.614298	-0.0392418	0.968698	NA
	GABRA3	12.4486	0.810305	0.839838	0.964834	0.334628	0.905305		TYROBP	28.2982	1.37434	0.491124	2.79836	0.00513623	NA		TYROBP	21.1041	-0.0528377	0.491454	-0.107513	0.914382	NA		LDAF1	182.32	0.117758	0.394243	0.298694	0.765173	0.999831
	BRCA1	39.4426	-0.0944647	0.409403	-0.230737	0.817519	0.995425		LDAF1	110.134	-0.912494	0.360648	-2.53015	0.0114014	0.153371		LDAF1	151.431	-0.434903	0.303968	-1.43075	0.152501	0.92102		GABRA3	16.9989	0.63717	0.741662	0.859111	0.390279	NA
	ERCC1	114.636	0.113113	0.224431	0.503999	0.614262	0.973117		GABRA3	13.2386	0.730966	0.847067	0.862937	0.388172	NA		GABRA3	10.1245	-1.05189	0.851285	-1.23565	0.216588	NA		BRCA1	49.2808	-0.0382066	0.454331	-0.0840943	0.932981	0.999831
	CD22	5.0428	0.306001	0.981112	0.311892	0.755122	NA		BRCA1	34.9304	0.136863	0.441014	0.310338	0.756304	NA		BRCA1	41.1815	-0.00117585	0.414011	-0.00284013	0.997734	NA		ERCC1	111.273	-0.21261	0.30621	-0.694327	0.487477	0.999831
	SEMA3B	8.18416	0.000359626	0.582095	0.000617812	0.999507	NA		ERCC1	131.327	0.507597	0.305754	1.66015	0.0968849	0.477284		ERCC1	126.89	-0.0435696	0.262051	-0.166264	0.867949	0.999209		CD22	7.13146	-0.219976	1.10323	-0.199393	0.841956	NA
	MBTPS2	37.1288	0.0872744	0.282501	0.308934	0.757372	0.992734		CD22	7.92474	1.01994	0.928948	1.09795	0.272225	NA		CD22	6.48466	0.0754219	0.836482	0.0901655	0.928156	NA		SEMA3B	13.0343	0.910054	0.621647	1.46394	0.143211	NA
	PRICKLE3	15.3903	-0.0944753	0.439761	-0.214833	0.829897	0.995488		SEMA3B	6.57947	-0.34861	0.670794	-0.519697	0.603275	NA		SEMA3B	10.2359	0.519303	0.521442	0.995899	0.319299	NA		MBTPS2	40.65	0.069787	0.394793	0.176769	0.85969	0.999831
	LTF	4.82898	-0.12711	0.75764	-0.16777	0.866764	NA		MBTPS2	37.3843	0.33195	0.316694	1.04817	0.294558	NA		MBTPS2	44.1117	0.195713	0.293073	0.667795	0.504264	NA		PRICKLE3	14.0408	-0.441131	0.608952	-0.724411	0.468813	NA
	EXTL3	69.9695	0.140384	0.262186	0.535435	0.592349	0.973117		PRICKLE3	9.79742	-1.0084	0.61738	-1.63335	0.102396	NA		PRICKLE3	13.8202	-0.514858	0.48275	-1.06651	0.286193	NA		LTF	5.69917	0.035003	0.909233	0.0384973	0.969291	NA
	NR1H4	6.61771	0.573054	0.91655	0.625229	0.531821	NA		LTF	4.57085	0.133874	0.813123	0.164641	0.869226	NA		LTF	4.44905	-0.713079	0.83232	-0.856737	0.39159	NA		EXTL3	79.3945	0.166062	0.369892	0.448948	0.653469	0.999831
	ELOVL5	30.3784	0.771621	0.359705	2.14515	0.0319408	0.328264		EXTL3	56.927	-0.356575	0.382071	-0.933268	0.350682	NA		EXTL3	74.604	-0.148534	0.294055	-0.505124	0.613471	0.999209		NR1H4	10.8602	0.495631	0.810534	0.611487	0.540877	NA
	ALOX5	10.5878	0.728756	0.580506	1.25538	0.20934	NA		NR1H4	7.99921	1.03015	0.926667	1.11168	0.266278	NA		NR1H4	7.10639	-0.710886	1.01316	-0.701655	0.482894	NA		ELOVL5	37.7962	-0.288769	0.408686	-0.706579	0.479828	0.999831
	KDM5D	33.3443	-0.517076	0.508896	-1.01608	0.309593	0.896756		ELOVL5	31.6329	-0.153175	0.322035	-0.475647	0.634326	NA		ELOVL5	38.0456	-0.303493	0.386066	-0.786119	0.431798	NA		ALOX5	13.7541	-0.397362	0.656218	-0.605535	0.544824	NA
	CALCOCO1	51.6265	-0.404216	0.403288	-1.0023	0.316197	0.898737		ALOX5	13.3622	0.361628	0.636626	0.568037	0.57001	NA		ALOX5	12.8657	-0.395056	0.578296	-0.683138	0.49452	NA		KDM5D	29.8306	0.874492	0.723578	1.20857	0.226829	0.999831
	UBR7	22.0347	0.198874	0.380858	0.522174	0.601549	0.973117		KDM5D	22.4454	-0.282298	0.682312	-0.413737	0.679066	NA		KDM5D	35.9737	0.488849	0.514027	0.951018	0.341595	NA		CALCOCO1	44.3043	-0.0170253	0.480392	-0.0354404	0.971729	0.999831
	MAP4K5	85.6376	-0.27743	0.217639	-1.27473	0.202406	0.796184		CALCOCO1	35.8436	-0.136344	0.33851	-0.402778	0.687112	NA		CALCOCO1	45.7311	-0.149273	0.320539	-0.465694	0.641435	NA		UBR7	20.7642	0.10532	0.500681	0.210353	0.833392	NA
	EHD3	3.70723	0.653067	0.829853	0.786967	0.431301	NA		UBR7	21.8673	0.259511	0.419976	0.617919	0.536629	NA		UBR7	25.6925	0.0878803	0.405219	0.216871	0.828309	NA		MAP4K5	81.3904	0.0318871	0.322015	0.0990235	0.92112	0.999831
	PSMC4	69.0419	-0.126077	0.372006	-0.338911	0.734677	0.990333		MAP4K5	65.6214	-0.0245712	0.253954	-0.0967545	0.922921	0.983164		MAP4K5	86.2576	0.0986811	0.248255	0.3975	0.690999	0.999209		EHD3	4.36612	0.167663	0.920794	0.182085	0.855516	NA
	MAN2B2	9.42453	-0.138228	0.562293	-0.24583	0.805814	NA		EHD3	3.50266	-0.523171	0.952503	-0.549259	0.582828	NA		EHD3	4.51211	-0.169917	0.732329	-0.232023	0.81652	NA		PSMC4	58.7899	-0.21073	0.500984	-0.420632	0.674024	0.999831
	SLC7A14	5.33981	-0.982107	1.04707	-0.937957	0.348267	NA		PSMC4	63.3235	0.273646	0.419515	0.652292	0.514213	0.87891		PSMC4	67.4308	-0.210756	0.458557	-0.459607	0.645798	0.999209		MAN2B2	8.28652	0.140494	0.772889	0.181778	0.855757	NA
	SLC25A39	42.2999	-0.0944294	0.379537	-0.248801	0.803514	0.995425		MAN2B2	8.74375	0.313773	0.668708	0.469224	0.63891	NA		MAN2B2	9.3396	-0.0427217	0.587245	-0.0727494	0.942006	NA		SLC7A14	7.13854	0.608824	1.05411	0.577571	0.563554	NA
	MVP	40.6722	0.214572	0.291532	0.736015	0.461722	0.951282		SLC7A14	6.44909	1.544	1.06783	1.44592	0.148199	NA		SLC7A14	5.28314	0.479878	1.1624	0.412833	0.679729	NA		SLC25A39	42.1419	-0.0275594	0.504705	-0.0546049	0.956453	0.999831
	NUB1	91.5578	-0.0864803	0.221082	-0.391169	0.695673	0.986732		SLC25A39	45.2176	0.57872	0.384159	1.50646	0.131949	NA		SLC25A39	49.1163	0.220259	0.46852	0.470116	0.638272	0.999209		MVP	43.3108	-0.202229	0.43123	-0.468958	0.6391	0.999831
	PGM3	21.1957	-0.00454917	0.388525	-0.0117088	0.990658	0.999476		MVP	74.3219	1.35694	0.40732	3.33139	0.000864137	0.030927		MVP	61.4243	0.624342	0.319932	1.95149	0.0509992	0.608477		NUB1	84.7292	-0.199468	0.335663	-0.594249	0.552346	0.999831
	RWDD2A	2.88664	-0.18493	0.996265	-0.185624	0.85274	NA		NUB1	72.7898	-0.149154	0.276022	-0.540371	0.588942	0.903181		NUB1	91.7705	-0.0917867	0.230267	-0.398609	0.690181	0.999209		PGM3	21.4106	-0.276701	0.488928	-0.565933	0.57144	NA
	CLK1	94.8769	0.346131	0.241447	1.43357	0.151696	0.730661		PGM3	19.9584	0.25747	0.410799	0.626755	0.53082	NA		PGM3	23.811	0.11654	0.393291	0.296321	0.766985	NA		RWDD2A	2.69202	-0.0713561	1.25183	-0.0570016	0.954544	NA
	POLR3B	30.4678	-0.271836	0.373398	-0.728007	0.466609	0.953723		RWDD2A	2.31514	-0.14348	1.09957	-0.130488	0.89618	NA		RWDD2A	2.84768	-0.0809169	0.936681	-0.0863868	0.931159	NA		CLK1	98.3764	-0.219951	0.358523	-0.613491	0.539552	0.999831
	ANGEL1	20.4483	-0.259859	0.391325	-0.66405	0.506658	0.958074		CLK1	72.144	-0.726015	0.301998	-2.40404	0.0162152	0.190657		CLK1	95.2273	-0.538081	0.222824	-2.41483	0.0157426	0.323403		POLR3B	32.1572	0.051214	0.460982	0.111098	0.911539	0.999831
	RNF14	34.5424	-0.182841	0.306401	-0.596739	0.550682	0.970595		POLR3B	27.2738	0.363638	0.414936	0.876371	0.380829	NA		POLR3B	31.74	0.196405	0.352154	0.557725	0.577032	NA		ANGEL1	22.0985	0.184697	0.496923	0.371681	0.71013	NA
	DNASE1L1	174.005	0.00915887	0.199764	0.0458484	0.963431	0.998443		ANGEL1	17.2126	0.245533	0.445349	0.551327	0.58141	NA		ANGEL1	21.3138	0.171878	0.408448	0.420807	0.673896	NA		RNF14	36.2399	0.353269	0.418301	0.844532	0.398372	0.999831
	DDX11	17.7506	0.326159	0.435059	0.749689	0.453442	0.946943		RNF14	26.4978	-0.0942411	0.423379	-0.222593	0.823852	NA		RNF14	35.6042	0.0991651	0.307185	0.322818	0.746833	NA		DNASE1L1	164.029	-0.205973	0.313947	-0.656077	0.511774	0.999831
	HEBP1	28.1734	-0.169639	0.336766	-0.503731	0.61445	0.973117		DNASE1L1	133.893	-0.389907	0.302706	-1.28807	0.197721	0.648475		DNASE1L1	188.383	0.00201667	0.223401	0.00902717	0.992797	0.999209		DDX11	10.9888	-0.731788	0.664527	-1.10122	0.270802	NA
	GPRC5A	4.87459	1.14649	1.10164	1.04072	0.298006	NA		DDX11	22.3495	0.602566	0.462094	1.30399	0.192236	NA		DDX11	19.4932	-0.204654	0.469321	-0.436063	0.662791	NA		HEBP1	29.6527	0.110727	0.438318	0.252618	0.800563	0.999831
	MAMLD1	26.7372	0.0546844	0.333883	0.163783	0.869902	0.995488		HEBP1	22.9169	0.0496344	0.384894	0.128956	0.897393	NA		HEBP1	29.4485	0.104384	0.33856	0.308318	0.75784	NA		GPRC5A	8.38082	0.389412	0.796679	0.488794	0.624988	NA
	CD6	5.37864	0.13233	0.808792	0.163614	0.870035	NA		GPRC5A	5.56699	0.575129	0.907352	0.633855	0.526176	NA		GPRC5A	5.76605	-0.0984245	0.859144	-0.114561	0.908793	NA		MAMLD1	26.9322	-0.124531	0.452077	-0.275465	0.782959	0.999831
	TACC3	7.12885	0.428467	0.634669	0.675103	0.49961	NA		MAMLD1	22.4726	-0.17003	0.397651	-0.427586	0.668952	NA		MAMLD1	28.4068	-0.0842673	0.328431	-0.256575	0.797507	NA		CD6	6.98586	0.398341	0.878177	0.4536	0.650116	NA
	UFL1	143.157	-0.150706	0.21165	-0.712052	0.476433	0.956165		CD6	6.43277	0.316825	0.947577	0.334353	0.738113	NA		CD6	5.41643	-0.239168	0.810388	-0.295128	0.767896	NA		TACC3	8.998	-0.0709882	0.748223	-0.0948756	0.924414	NA
	ZC3H3	30.139	0.111589	0.334135	0.333965	0.738406	0.990333		TACC3	9.06468	0.564991	0.705113	0.801277	0.422971	NA		TACC3	7.89295	-0.451058	0.721555	-0.62512	0.531893	NA		UFL1	134.254	-0.126583	0.315479	-0.40124	0.688243	0.999831
	CAPN1	39.0109	-0.097745	0.353923	-0.276176	0.782413	0.993463		UFL1	115.216	-0.0738389	0.287516	-0.256817	0.79732	0.958758		UFL1	145.262	-0.0184147	0.23485	-0.0784104	0.937502	0.999209		ZC3H3	31.6206	-0.110861	0.4331	-0.255972	0.797972	0.999831
	ACP3	8.10808	0.745069	0.855642	0.870772	0.383879	NA		ZC3H3	29.3781	0.189537	0.395986	0.478645	0.632191	NA		ZC3H3	35.5556	0.15822	0.32382	0.488605	0.625121	NA		CAPN1	39.0417	-0.0587421	0.457245	-0.12847	0.897777	0.999831
	MDH1	203.713	-0.500998	0.303086	-1.65299	0.0983334	0.614927		CAPN1	41.0374	0.614015	0.350178	1.75343	0.0795275	NA		CAPN1	42.6691	0.138628	0.342041	0.405296	0.68526	NA		ACP3	14.6157	0.677892	0.703484	0.963621	0.335236	NA
	SLC30A9	129.02	0.123479	0.207095	0.596242	0.551014	0.970595		ACP3	10.9754	0.878998	0.739871	1.18804	0.234817	NA		ACP3	9.46145	-0.375114	0.78918	-0.475322	0.634558	NA		MDH1	280.09	1.24505	0.370216	3.36303	0.000770913	0.0860956
	MTMR11	1.51973	0.362785	1.54927	0.234164	0.814857	NA		MDH1	144.79	-0.131074	0.410494	-0.319307	0.749494	0.941048		MDH1	213.296	0.305062	0.304429	1.00208	0.316305	0.999209		SLC30A9	138.92	-0.106517	0.309076	-0.34463	0.730373	0.999831
	CCDC88C	20.6203	0.642436	0.403729	1.59126	0.111552	0.646702		SLC30A9	103.771	-0.304713	0.243418	-1.25181	0.210641	0.668284		SLC30A9	140.802	-0.0873018	0.238565	-0.365945	0.714406	0.999209		MTMR11	2.14911	1.80492	1.47738	1.2217	0.221819	NA
	YAF2	211.699	0.124178	0.243002	0.511018	0.609338	0.973117		MTMR11	1.45347	0.754299	1.43325	0.526287	0.598689	NA		MTMR11	1.74638	-0.318846	1.51204	-0.210871	0.832988	NA		CCDC88C	26.5401	-0.0100179	0.505887	-0.0198027	0.984201	0.999831
	ZMYND11	230.914	0.100216	0.19875	0.50423	0.6141	0.973117		CCDC88C	22.8259	0.0405553	0.496204	0.0817312	0.93486	NA		CCDC88C	26.4504	-0.136441	0.389269	-0.350507	0.725958	NA		YAF2	218.472	-0.0554118	0.288557	-0.192031	0.847718	0.999831
	WAS	3.46742	0.376617	0.982347	0.383386	0.701434	NA		YAF2	161.071	-0.509506	0.293663	-1.73501	0.0827397	0.447662		YAF2	233.921	-0.0747774	0.29563	-0.252943	0.800312	0.999209		ZMYND11	229.772	-0.223094	0.292369	-0.763057	0.445429	0.999831
	DPEP1	1.90206	-0.327238	1.76558	-0.185344	0.852959	NA		ZMYND11	177.607	-0.42751	0.232404	-1.83951	0.0658398	0.401259		ZMYND11	250.074	-0.0600071	0.213561	-0.280983	0.778723	0.999209		WAS	4.1404	-0.532848	1.00537	-0.530005	0.596109	NA
	BID	10.8607	0.865776	0.611759	1.41522	0.157003	0.741736		WAS	5.0884	1.22609	0.873926	1.40297	0.160626	NA		WAS	3.91993	-0.313985	0.914973	-0.343163	0.731475	NA		DPEP1	4.25479	0.287996	1.37815	0.208973	0.83447	NA
	NPC1L1	1.80595	-0.92712	1.41262	-0.656313	0.511623	NA		DPEP1	1.78159	0.935711	1.7935	0.521723	0.601863	NA		DPEP1	2.30399	0.730175	1.5174	0.481202	0.630373	NA		BID	16.6588	0.0106431	0.572996	0.0185745	0.985181	NA
	XYLT2	9.69913	-0.711974	0.532015	-1.33826	0.180812	NA		BID	12.997	0.207168	0.631674	0.327967	0.742936	NA		BID	14.0863	-0.275673	0.532384	-0.517808	0.604592	NA		NPC1L1	2.13175	0.37802	1.67988	0.225029	0.821957	NA
	NUDCD3	160.9	-0.283559	0.266928	-1.06231	0.288097	0.88103		NPC1L1	1.14958	0.270094	1.75746	0.153684	0.877859	NA		NPC1L1	1.21246	-0.970138	1.88075	-0.515826	0.605976	NA		XYLT2	9.30529	0.197969	0.693067	0.285641	0.775153	NA
	CHDH	20.2915	-0.333753	0.396429	-0.841899	0.399845	0.927627		XYLT2	8.04383	0.591396	0.585504	1.01006	0.312465	NA		XYLT2	10.9502	0.771762	0.527583	1.46283	0.143515	NA		NUDCD3	142.777	-0.00796676	0.344522	-0.0231241	0.981551	0.999831
	IL20RA	5.80026	-0.20375	0.795619	-0.25609	0.797882	NA		NUDCD3	133.716	0.188838	0.319115	0.591756	0.554014	0.890614		NUDCD3	172.571	0.247612	0.325142	0.76155	0.446328	0.999209		ISL1	1.90451	1.73006	1.70834	1.01271	0.311198	NA
	CLCA1	1.44959	0.996149	2.06327	0.482801	0.629237	NA		ISL1	1.0177	1.25133	2.41926	0.517236	0.604992	NA		CHDH	19.8917	0.0528594	0.410953	0.128626	0.897653	NA		CHDH	19.3978	0.157614	0.519582	0.303348	0.761625	NA
	CLCA4	1.52697	-0.169644	1.99811	-0.0849021	0.932339	NA		CHDH	12.966	-0.610431	0.509608	-1.19784	0.230978	NA		IL20RA	6.39945	0.406781	0.708612	0.574053	0.565932	NA		IL20RA	6.85028	0.822671	0.846863	0.971434	0.331332	NA
	GLT8D1	10.0454	-0.655372	0.52466	-1.24914	0.211615	NA		IL20RA	4.3468	-0.478061	0.935282	-0.511141	0.609252	NA		CLCA1	1.58194	-0.599338	1.76047	-0.340442	0.733524	NA		CLCA1	2.66858	1.44729	1.46631	0.987026	0.32363	NA
	ATP2C1	124.343	0.543331	0.222125	2.44606	0.0144427	0.196774		CLCA1	1.64363	0.934891	1.50817	0.619883	0.535335	NA		CLCA4	1.22714	0.0794362	2.17791	0.0364737	0.970905	NA		CLCA4	1.32897	-0.477826	2.22603	-0.214654	0.830037	NA
	IGF1	64.0105	-0.0770842	0.286249	-0.269291	0.787706	0.993715		CLCA4	1.33871	0.586812	2.25514	0.260211	0.794701	NA		GLT8D1	11.112	0.756443	0.513395	1.47341	0.14064	NA		GLT8D1	11.7763	0.97936	0.62997	1.55462	0.120038	NA
	RALBP1	145.395	0.108696	0.231339	0.469856	0.638458	0.979112		GLT8D1	10.2181	1.06573	0.558771	1.90727	0.0564852	NA		ATP2C1	149.99	-0.167959	0.234387	-0.716587	0.473629	0.999209		ATP2C1	139.388	-0.179315	0.330276	-0.542924	0.587182	0.999831
	RUFY3	219.886	0.313142	0.215333	1.45422	0.145884	0.718691		ATP2C1	113.963	-0.329345	0.250747	-1.31345	0.18903	0.637665		IGF1	75.5661	0.318732	0.294165	1.08352	0.27858	0.999209		IGF1	86.2009	0.818344	0.34159	2.39569	0.0165893	0.532381
	CNTN1	25.4139	-0.000886281	0.579264	-0.00153001	0.998779	0.999668		IGF1	53.6278	0.0140292	0.320962	0.0437099	0.965136	NA		SLC38A5	0.844449	0.90025	2.39367	0.376097	0.706845	NA		RALBP1	140.202	-0.409848	0.328208	-1.24874	0.211759	0.999831
	SLC11A1	13.5764	0.921506	0.521096	1.7684	0.0769944	0.549316		SLC38A5	1.48706	2.69931	1.64056	1.64536	0.0998964	NA		RALBP1	154.199	-0.122998	0.233767	-0.526158	0.598779	0.999209		RUFY3	234.646	-0.388442	0.309746	-1.25407	0.209818	0.999831
	WWTR1	107.84	0.0631031	0.268306	0.235191	0.814061	0.995425		RALBP1	136.759	0.0959221	0.289984	0.330784	0.740807	0.939246		RUFY3	248.683	-0.150198	0.205955	-0.729276	0.465833	0.999209		CNTN1	33.7622	0.180081	0.563532	0.319558	0.749304	0.999831
	AGPS	62.0214	-0.0312869	0.240207	-0.13025	0.896369	0.995488		RUFY3	219.957	0.117629	0.285325	0.412262	0.680147	0.921369		CNTN1	25.6014	-0.0667993	0.570555	-0.117078	0.906798	NA		SLC11A1	15.727	-1.15949	0.566171	-2.04794	0.0405656	NA
	STEEP1	14.8509	-0.258678	0.447511	-0.578038	0.563238	0.973117		CNTN1	24.7516	0.529044	0.610598	0.866436	0.386251	NA		SLC11A1	15.2728	-0.830465	0.528712	-1.57073	0.116245	NA		WWTR1	128.711	0.108853	0.339688	0.32045	0.748627	0.999831
	ATP1A2	1218.34	-0.00181753	0.230546	-0.00788356	0.99371	0.999476		SLC11A1	16.7061	0.174523	0.580989	0.30039	0.76388	NA		WWTR1	127.74	0.136066	0.283909	0.47926	0.631754	0.999209		AGPS	65.8394	0.0321923	0.342694	0.0939388	0.925158	0.999831
	TTC27	68.9494	0.178304	0.23816	0.748673	0.454055	0.946943		WWTR1	104.293	0.250072	0.338746	0.738229	0.460376	0.852625		AGPS	69.7694	0.157326	0.265609	0.59232	0.553636	0.999209		STEEP1	16.9203	0.456662	0.540417	0.845018	0.398101	NA
	ZNF582	4.48703	-0.674465	0.785735	-0.858387	0.390679	NA		AGPS	56.0629	0.191305	0.29574	0.64687	0.517716	NA		STEEP1	15.7771	0.211324	0.428518	0.49315	0.621906	NA		ATP1A2	1102.68	-0.386769	0.362384	-1.06729	0.285841	0.999831
	VSIG2	2.29871	0.25781	1.21571	0.212064	0.832057	NA		STEEP1	12.7468	0.175542	0.491071	0.357468	0.720741	NA		ATP1A2	1212.89	-0.267597	0.269221	-0.993969	0.320238	0.999209		TTC27	75.1148	-0.12148	0.344007	-0.353133	0.723989	0.999831
	PHLDB1	81.9565	0.0860362	0.271092	0.317368	0.750964	0.99246		ATP1A2	805.881	-1.06688	0.405038	-2.63403	0.00843772	0.130833		TTC27	75.112	-0.147874	0.242212	-0.610514	0.541521	0.999209		ZNF582	3.72791	-0.0969312	1.07916	-0.0898211	0.928429	NA
	MARCO	7.9421	1.33421	0.802819	1.66191	0.0965303	NA		TTC27	63.6893	0.00831208	0.278249	0.0298728	0.976169	0.994852		ZNF582	4.65659	0.599058	0.773187	0.774791	0.438463	NA		VSIG2	1.98423	-0.424244	1.50942	-0.281065	0.77866	NA
	CYP24A1	1.23012	1.11137	1.74268	0.637734	0.523647	NA		ZNF582	3.42242	0.489611	0.871853	0.561574	0.574406	NA		VSIG2	2.29378	-0.160137	1.06427	-0.150466	0.880397	NA		PHLDB1	81.6288	-0.145512	0.394205	-0.369126	0.712034	0.999831
	PRDM11	14.7501	-0.143423	0.506104	-0.283387	0.77688	0.993369		VSIG2	2.49544	0.547521	1.06371	0.514726	0.606744	NA		PHLDB1	92.9936	0.076917	0.277265	0.277413	0.781463	0.999209		MARCO	10.233	-0.324875	0.856306	-0.379391	0.704397	NA
	SNAI2	2.25995	0.0196299	1.09769	0.0178829	0.985732	NA		PHLDB1	71.0439	-0.0516523	0.306489	-0.168529	0.866167	0.975963		MARCO	15.2969	0.494723	0.725515	0.681892	0.495307	NA		CYP24A1	1.61995	-0.895301	1.64215	-0.545202	0.585615	NA
	CD74	208.302	-0.396409	0.396874	-0.998829	0.317878	0.899134		MARCO	14.2875	1.03492	0.708164	1.46141	0.143902	NA		CYP24A1	1.52194	-0.9985	1.57257	-0.63495	0.525461	NA		PRDM11	16.7906	0.311903	0.600398	0.519494	0.603416	NA
	HGF	7.86569	0.670093	0.644362	1.03993	0.298372	NA		CYP24A1	1.41785	-0.0309989	1.67081	-0.0185532	0.985198	NA		PRDM11	13.7041	-0.311776	0.491473	-0.634371	0.525839	NA		SNAI2	3.93251	1.5975	1.13522	1.40722	0.159362	NA
	ZRANB1	207.19	0.482828	0.215545	2.24003	0.0250888	0.286229		PRDM11	13.3121	0.116721	0.582299	0.200448	0.84113	NA		SNAI2	3.85101	0.841341	0.940214	0.89484	0.370873	NA		CD74	221.537	0.365476	0.447077	0.81748	0.413654	0.999831
	NCDN	3.49357	-1.04271	0.94164	-1.10733	0.268151	NA		SNAI2	3.02477	1.25804	1.05688	1.19033	0.233915	NA		CD74	232.197	0.284621	0.413868	0.68771	0.491636	0.999209		HGF	9.49817	-0.0863939	0.684062	-0.126295	0.899498	NA
	ADGRA2	12.6778	-0.466181	0.491292	-0.948888	0.342678	0.906692		CD74	186.917	0.55432	0.377013	1.4703	0.141482	0.580031		HGF	9.44651	-0.121761	0.576997	-0.211026	0.832867	NA		ZRANB1	211.485	-0.737214	0.33204	-2.22026	0.0264015	0.640421
	ZFP64	37.4239	-0.173228	0.388391	-0.446015	0.655586	0.98315		HGF	8.29623	0.137653	0.617592	0.222886	0.823624	NA		ZRANB1	242.288	-0.193472	0.261564	-0.739673	0.459498	0.999209		NCDN	3.19724	0.732353	1.25216	0.584871	0.558635	NA
	MNAT1	241.218	-0.165577	0.186901	-0.885907	0.375668	0.919972		ZRANB1	181.008	-0.459524	0.262982	-1.74736	0.0805755	0.440681		NCDN	3.92005	1.04984	0.884423	1.18703	0.235215	NA		ADGRA2	14.7364	0.605718	0.640345	0.945925	0.344187	NA
	SAMD4A	1584.63	1.81294	0.239792	7.56045	4.01681e-14	1.57847e-11		NCDN	3.52764	1.4413	1.04179	1.38348	0.166517	NA		ADGRA2	14.8446	0.688594	0.464304	1.48307	0.138056	NA		ZFP64	44.5067	0.294284	0.436327	0.674458	0.50002	0.999831
	RUNX3	4.76075	0.64505	0.83269	0.774658	0.438542	NA		ADGRA2	10.2363	0.370873	0.566162	0.655066	0.512425	NA		ZFP64	38.7621	-0.00853561	0.383324	-0.0222673	0.982235	NA		MNAT1	234.144	-0.109395	0.284036	-0.385145	0.70013	0.999831
	MRE11	37.1805	-0.429346	0.291642	-1.47217	0.140975	0.711453		ZFP64	34.8604	0.316781	0.432403	0.732606	0.463799	NA		MNAT1	253.075	0.111192	0.22572	0.492611	0.622287	0.999209		SAMD4A	1994.55	-0.665012	0.367748	-1.80834	0.0705543	0.89812
	PLEKHB1	5.25413	-0.455219	0.69312	-0.656767	0.511331	NA		MNAT1	176.336	-0.300367	0.228004	-1.31737	0.187713	0.636397		SAMD4A	2237.17	-0.593888	0.293876	-2.02088	0.0432926	0.563869		RUNX3	8.52382	0.410909	0.812395	0.5058	0.612997	NA
	SERPINB1	67.5983	0.846523	0.428505	1.97553	0.0482086	0.417394		SAMD4A	1598.52	-1.15577	0.349155	-3.31018	0.000932357	0.0314127		RUNX3	6.06461	-0.0710839	0.782144	-0.0908834	0.927585	NA		MRE11	35.2015	0.0550599	0.433027	0.127151	0.898821	0.999831
	CYP3A43	3.63891	-0.634161	1.01474	-0.62495	0.532004	NA		RUNX3	5.54368	0.206912	0.988318	0.209358	0.834169	NA		MRE11	37.133	0.22825	0.296596	0.769565	0.441558	NA		PLEKHB1	7.58141	1.13432	0.766842	1.4792	0.139086	NA
	SLC7A9	2.83852	-0.708993	1.09183	-0.649361	0.516105	NA		MRE11	29.109	0.183714	0.349044	0.526335	0.598656	NA		PLEKHB1	6.06463	0.443023	0.719568	0.615679	0.538107	NA		SERPINB1	73.357	-1.07246	0.515983	-2.07847	0.0376657	0.724418
	SPAST	59.3442	0.170061	0.266128	0.639018	0.522811	0.960988		PLEKHB1	5.53631	0.734486	0.780529	0.941011	0.346699	NA		SERPINB1	76.6523	-0.544615	0.442958	-1.2295	0.218886	0.993405		CYP3A43	4.6835	1.08525	1.08873	0.996807	0.318858	NA
	NRXN3	149.359	0.0963979	0.332529	0.289893	0.771898	0.993369		SERPINB1	75.9972	0.259618	0.503538	0.515587	0.606143	0.903181		CYP3A43	2.9339	-0.209248	1.16998	-0.178848	0.858057	NA		SLC7A9	5.32996	1.08961	1.18707	0.917899	0.358672	NA
	OSBPL5	26.2818	-0.175542	0.356226	-0.492784	0.622165	0.97536		CYP3A43	4.10688	1.12743	0.961704	1.17232	0.241067	NA		SLC7A9	2.51923	0.364582	1.20071	0.303638	0.761403	NA		SPAST	63.9151	-0.0998966	0.378524	-0.263911	0.791848	0.999831
	AQR	63.3354	0.0817252	0.261165	0.312925	0.754338	0.992691		SLC7A9	2.86767	0.776022	1.22045	0.63585	0.524874	NA		SPAST	65.9397	-0.101848	0.300898	-0.338481	0.735	0.999209		NRXN3	185.937	-0.012076	0.403853	-0.029902	0.976145	0.999831
	CPS1	11.8496	0.583124	0.668684	0.872048	0.383182	0.921172		SPAST	49.4115	-0.251005	0.343744	-0.730209	0.465262	NA		NRXN3	135.97	-0.661187	0.446421	-1.48108	0.138584	0.900151		OSBPL5	27.0561	0.0798441	0.463014	0.172444	0.863089	0.999831
	C8B	1.39892	-0.287538	1.89059	-0.152089	0.879117	NA		NRXN3	138.543	0.305096	0.430629	0.708489	0.478642	0.86005		OSBPL5	26.6807	0.00443856	0.365146	0.0121556	0.990301	NA		AQR	66.7815	-0.163459	0.344355	-0.474682	0.635014	0.999831
	FHL1	4311.4	-0.286466	0.333623	-0.858651	0.390533	0.925631		OSBPL5	22.2062	0.116232	0.421978	0.275445	0.782974	NA		AQR	68.44	-0.0497498	0.235792	-0.21099	0.832895	0.999209		CPS1	17.1022	0.00926694	0.62871	0.0147396	0.98824	NA
	RTF2	33.7118	0.0248098	0.311154	0.0797347	0.936448	0.997886		AQR	55.8058	0.0108907	0.271118	0.0401697	0.967958	NA		CPS1	12.8273	-0.608443	0.737994	-0.824456	0.409681	NA		C8B	2.22474	1.02874	1.57791	0.651963	0.514425	NA
	GABRA1	4.93698	0.16013	1.02247	0.156611	0.875552	NA		CPS1	13.0956	0.231351	0.677643	0.341405	0.732799	NA		C8B	1.18636	-0.185674	2.06146	-0.0900692	0.928232	NA		FHL1	4347.32	0.425031	0.411066	1.03397	0.301148	0.999831
	NLRP2	5.96555	0.46723	1.06577	0.438398	0.661098	NA		C8B	1.48517	0.256426	2.07762	0.123423	0.901772	NA		FHL1	4087.96	-0.203854	0.362733	-0.561995	0.574119	0.999209		RTF2	34.6476	-0.0408338	0.412872	-0.0989019	0.921216	0.999831
	SLC45A4	17.7111	0.428336	0.44304	0.966812	0.333638	0.904611		FHL1	3663.75	0.197749	0.361813	0.546549	0.584688	0.902897		RTF2	43.5649	0.475761	0.30739	1.54774	0.121684	NA		GABRA1	6.5979	0.696519	1.04779	0.664749	0.506211	NA
	RNF10	311.092	0.392599	0.233201	1.68352	0.0922741	0.595906		RTF2	29.7622	0.0568892	0.332586	0.171051	0.864183	NA		GABRA1	5.13204	-0.934754	1.1378	-0.821544	0.411337	NA		NLRP2	10.4818	0.756211	0.995177	0.759876	0.447329	NA
	ZNF839	35.034	-0.287225	0.320767	-0.895433	0.370556	0.919582		GABRA1	5.35179	1.3238	1.02391	1.29289	0.196047	NA		NLRP2	7.3141	-0.253775	1.02366	-0.24791	0.804204	NA		SLC45A4	17.2951	-0.632196	0.537685	-1.17577	0.239685	NA
	ZDHHC6	16.7495	-0.825268	0.430951	-1.91499	0.0554935	0.461248		NLRP2	7.99745	1.01434	0.823908	1.23113	0.218273	NA		SLC45A4	18.832	-0.377101	0.398974	-0.945177	0.344569	NA		RNF10	333.769	-0.206729	0.333427	-0.620012	0.53525	0.999831
	GRAMD1B	29.6339	0.582527	0.413469	1.40888	0.158872	0.74382		SLC45A4	18.0054	0.0974196	0.441387	0.220712	0.825316	NA		RNF10	358.105	-0.173853	0.23767	-0.73149	0.46448	0.999209		ZNF839	34.6934	0.429222	0.419714	1.02265	0.306472	0.999831
	RNH1	125.792	-0.281163	0.333575	-0.842877	0.399297	0.927627		RNF10	298.214	-0.114472	0.296947	-0.385496	0.69987	0.926499		ZNF839	33.2144	-0.13631	0.324919	-0.419519	0.674837	NA		ZDHHC6	15.7721	0.541019	0.602639	0.89775	0.369319	NA
	NDUFS1	568.727	-0.10871	0.20494	-0.530448	0.595801	0.973117		ZNF839	27.4913	0.0183496	0.363236	0.050517	0.95971	NA		ZDHHC6	17.0844	0.635385	0.46304	1.3722	0.17	NA		GRAMD1B	47.3733	0.382083	0.456189	0.837553	0.402282	0.999831
	RB1CC1	634.558	0.600399	0.157233	3.81852	0.000134253	0.00543885		ZDHHC6	13.0577	0.625023	0.486742	1.28409	0.199109	NA		GRAMD1B	36.927	-0.0580446	0.468765	-0.123825	0.901454	NA		RNH1	114.488	-0.184738	0.526318	-0.351	0.725588	0.999831
	ERP44	66.7319	-0.0901546	0.235023	-0.383598	0.701276	0.986732		GRAMD1B	33.2404	0.168996	0.506049	0.333952	0.738416	NA		RNH1	129.631	0.108702	0.37109	0.292925	0.769579	0.999209		NDUFS1	626.571	0.390632	0.313385	1.24649	0.212583	0.999831
	ALAS1	44.9328	-0.45465	0.313637	-1.44961	0.147168	0.720122		RNH1	110.529	0.300774	0.421236	0.714028	0.47521	0.856764		NDUFS1	614.771	0.0840163	0.24269	0.346187	0.729202	0.999209		RB1CC1	640.71	-0.819263	0.304273	-2.69252	0.00709134	0.328161
	BIRC3	16.7232	-0.17414	0.50354	-0.345831	0.72947	0.990333		NDUFS1	402.387	-0.520412	0.295504	-1.7611	0.0782214	0.4348		RB1CC1	708.528	-0.476069	0.225511	-2.11107	0.0347663	0.491285		ERP44	69.1696	-0.0446295	0.365525	-0.122097	0.902822	0.999831
	AKAP11	50.9919	-0.264733	0.283614	-0.933426	0.3506	0.907527		RB1CC1	519.581	-0.795117	0.243657	-3.26327	0.00110135	0.0335335		ERP44	69.4462	0.0130908	0.243575	0.0537445	0.957139	0.999209		ALAS1	49.8983	0.907665	0.397052	2.28601	0.0222538	0.591739
	GLRX2	41.9947	0.329907	0.357416	0.923033	0.35599	0.91234		ERP44	67.6484	0.523884	0.308667	1.69725	0.0896495	0.463587		ALAS1	44.3961	0.170866	0.322075	0.530517	0.595753	NA		BIRC3	18.8271	0.150148	0.543754	0.276132	0.782447	NA
	SNAPC1	26.4686	0.478887	0.32673	1.4657	0.142731	0.714574		ALAS1	30.8125	-0.20385	0.411015	-0.495966	0.619918	NA		BIRC3	17.4723	0.0978006	0.504891	0.193706	0.846406	NA		AKAP11	52.169	0.401336	0.389086	1.03148	0.302314	0.999831
	DERA	44.2443	-0.439899	0.289368	-1.52021	0.128459	0.68525		BIRC3	18.8844	0.731643	0.473775	1.54428	0.12252	NA		AKAP11	55.8806	0.333127	0.270337	1.23227	0.21785	0.993405		GLRX2	44.8194	0.044496	0.434931	0.102306	0.918514	0.999831
	STRAP	97.7136	0.102172	0.24291	0.420618	0.674034	0.985986		AKAP11	39.3974	0.0136362	0.310459	0.0439227	0.964966	NA		GLRX2	50.2896	-0.0313533	0.342401	-0.091569	0.927041	0.999209		SNAPC1	34.1508	0.174933	0.416795	0.419711	0.674697	0.999831
	ABCC2	10.2688	-0.37302	0.689567	-0.540948	0.588543	NA		GLRX2	44.334	0.275852	0.357617	0.771363	0.440492	NA		SNAPC1	36.7317	0.267148	0.369116	0.723751	0.469219	NA		DERA	42.473	0.318814	0.406382	0.784517	0.432737	0.999831
	DEF6	5.93994	0.566073	0.790723	0.715893	0.474058	NA		SNAPC1	26.3518	-0.0419885	0.361176	-0.116255	0.90745	NA		DERA	45.8034	0.351861	0.296515	1.18666	0.235364	NA		STRAP	100.768	0.00487644	0.374262	0.0130295	0.989604	0.999831
	PLEKHO1	87.7654	0.546	0.264279	2.066	0.0388288	0.367377		DERA	34.201	0.157805	0.395314	0.39919	0.689754	NA		STRAP	103.166	-0.152423	0.249575	-0.610731	0.541378	0.999209		ABCC2	11.1605	-0.407311	0.670719	-0.607276	0.543668	NA
	GCLM	96.0127	0.877789	0.343623	2.55451	0.0106338	0.161341		STRAP	91.8959	0.119218	0.307138	0.388158	0.697899	0.92509		ABCC2	11.56	0.531155	0.61608	0.862153	0.388603	NA		DEF6	6.94898	-0.554129	0.87695	-0.631883	0.527463	NA
	UBR2	275.293	-0.0116721	0.182194	-0.0640643	0.948919	0.997886		ABCC2	10.1037	0.876286	0.753881	1.16237	0.245087	NA		DEF6	7.34093	-0.0782533	0.711315	-0.110012	0.9124	NA		PLEKHO1	108.689	-0.180539	0.367607	-0.491118	0.623343	0.999831
	EHD2	55.3292	0.206141	0.279727	0.736937	0.461161	0.950791		DEF6	5.54574	-0.256074	0.832801	-0.307485	0.758474	NA		PLEKHO1	114.283	0.0552924	0.247094	0.223771	0.822936	0.999209		GCLM	105.537	-0.633786	0.471238	-1.34494	0.178645	0.999831
	DEPDC1	1.50185	-0.394392	1.55584	-0.253492	0.799888	NA		PLEKHO1	103.382	0.336705	0.308545	1.09127	0.275155	0.729181		GCLM	113.484	-0.439212	0.350669	-1.2525	0.210388	0.978887		UBR2	288.955	0.061615	0.287055	0.214645	0.830044	0.999831
	CCDC28A	20.4865	-1.00204	0.391752	-2.55784	0.0105326	0.160424		GCLM	88.5059	-0.541768	0.415235	-1.30472	0.191987	0.641408		UBR2	305.961	0.111814	0.224996	0.496957	0.619219	0.999209		EHD2	59.8775	0.192651	0.375089	0.513613	0.607522	0.999831
	RRAGD	295.204	-0.0962853	0.251882	-0.382263	0.702266	0.986732		UBR2	234.826	0.00367612	0.228566	0.0160834	0.987168	0.998239		EHD2	72.1736	0.393945	0.282335	1.39531	0.162922	0.925653		DEPDC1	2.80846	1.14962	1.33846	0.858912	0.390389	NA
	HSF2	97.4214	-0.0349787	0.275994	-0.126737	0.899148	0.995488		EHD2	52.6989	0.120706	0.281488	0.428816	0.668057	NA		DEPDC1	1.71014	-0.760137	2.08635	-0.364337	0.715606	NA		CCDC28A	16.6218	0.361938	0.541088	0.668909	0.503554	NA
	PHF20	385.038	0.490399	0.166007	2.95409	0.00313588	0.0638496		DEPDC1	2.04734	1.80273	1.59484	1.13035	0.258328	NA		CCDC28A	17.3276	0.469134	0.400797	1.1705	0.241799	NA		RRAGD	289.458	-0.151901	0.364889	-0.416294	0.677195	0.999831
	HSD17B6	4.39537	1.2172	1.05946	1.14888	0.250604	NA		CCDC28A	11.5707	0.00166739	0.491539	0.00339218	0.997293	NA		RRAGD	316	-0.0403064	0.3467	-0.116257	0.907448	0.999209		HSF2	103.731	-0.0613245	0.380287	-0.161259	0.87189	0.999831
	NR1H3	13.1153	-0.0457015	0.467982	-0.0976566	0.922205	0.997886		RRAGD	248.603	-0.0278876	0.329889	-0.0845365	0.93263	0.98451		HSF2	96.7591	-0.216494	0.265563	-0.815228	0.414942	0.999209		PHF20	384.609	-0.776292	0.268641	-2.8897	0.00385606	0.239764
	TYMP	9.66841	0.451834	0.569171	0.793847	0.427285	NA		HSF2	72.0805	-0.430249	0.337617	-1.27437	0.202532	0.65426		PHF20	439.639	-0.302046	0.2084	-1.44935	0.147239	0.911942		HSD17B6	7.62522	0.0284561	0.893955	0.0318316	0.974606	NA
	NCAPH2	28.8149	-0.000750674	0.379427	-0.00197844	0.998421	0.999668		PHF20	315.003	-0.704034	0.210102	-3.35091	0.000805456	0.0293416		HSD17B6	5.02239	-0.94157	1.03663	-0.908298	0.363721	NA		NR1H3	15.4479	0.042858	0.574883	0.0745508	0.940572	NA
	TOMM34	10.6622	-0.160403	0.524277	-0.305951	0.759642	0.993369		HSD17B6	4.67693	-0.0863768	1.07853	-0.0800879	0.936167	NA		NR1H3	13.3311	-0.127386	0.460493	-0.276628	0.782065	NA		TYMP	10.0378	-0.499283	0.676354	-0.738198	0.460394	NA
	SEC63	102.652	-0.161359	0.210853	-0.765267	0.444113	0.94474		NR1H3	10.2403	-0.199253	0.53701	-0.371042	0.710606	NA		TYMP	10.1355	-0.565689	0.528789	-1.06978	0.284717	NA		NCAPH2	25.4716	-0.516807	0.483492	-1.06891	0.285112	NA
	KPNA6	98.0577	0.440749	0.21613	2.03928	0.0414225	0.381508		TYMP	11.7291	0.4838	0.565393	0.855689	0.39217	NA		NCAPH2	30.318	-0.0564879	0.377707	-0.149555	0.881116	NA		TOMM34	11.2466	0.305031	0.678242	0.449738	0.6529	NA
	VIM	227.808	-0.296736	0.2052	-1.44608	0.148155	0.722345		NCAPH2	23.7877	-0.150614	0.421761	-0.357108	0.721011	NA		TOMM34	12.568	0.467037	0.478891	0.975247	0.329438	NA		SEC63	102.593	0.0731394	0.314375	0.23265	0.816033	0.999831
	FAS	8.65687	0.570668	0.615782	0.926738	0.354063	NA		TOMM34	11.2798	0.598078	0.556068	1.07555	0.282129	NA		SEC63	108.478	0.107983	0.232571	0.464303	0.642431	0.999209		KPNA6	104.017	-0.398276	0.324604	-1.22696	0.219838	0.999831
	CD44	67.3578	0.965106	0.358574	2.69151	0.00711292	0.117773		SEC63	86.8956	0.115254	0.238561	0.483122	0.629009	0.908234		KPNA6	115.025	-0.190104	0.237775	-0.799512	0.423993	0.999209		VIM	243.831	0.477597	0.297648	1.60457	0.108589	0.999831
	AGPAT4	22.3598	0.600187	0.422497	1.42057	0.155441	0.739507		KPNA6	87.8833	-0.352962	0.279832	-1.26134	0.207188	0.663833		VIM	307.216	0.68984	0.259332	2.66007	0.00781251	0.236898		FAS	11.3016	-0.0798079	0.664769	-0.120054	0.904441	NA
	SLAMF7	2.08712	-0.262461	1.1342	-0.231406	0.817	NA		VIM	275.126	1.05328	0.265181	3.97192	7.12961e-05	0.00618911		FAS	10.8826	-0.0647455	0.519353	-0.124666	0.900788	NA		CD44	94.6707	-0.0020806	0.431165	-0.00482554	0.99615	0.999831
	BTN3A1	14.3114	-0.331147	0.467893	-0.707742	0.479106	0.956165		FAS	8.69017	-0.121548	0.627571	-0.19368	0.846426	NA		CD44	110.034	0.0849493	0.354207	0.239829	0.810463	0.999209		KCNG1	1.25022	-0.697176	2.45315	-0.284196	0.77626	NA
	MIPEP	31.3766	-0.129326	0.331969	-0.389574	0.696852	0.986732		CD44	134.366	1.12448	0.408488	2.75278	0.00590922	0.108115		AGPAT4	26.5739	-0.285822	0.434438	-0.657911	0.510595	NA		AGPAT4	26.9316	-0.162887	0.505532	-0.32221	0.747294	0.999831
	PRKCH	184.776	-0.334429	0.229579	-1.45671	0.145197	0.71771		AGPAT4	22.8504	-0.0155567	0.476172	-0.0326704	0.973937	NA		SLAMF7	2.25854	0.48377	1.15004	0.420656	0.674006	NA		SLAMF7	2.87451	0.263808	1.2569	0.209888	0.833755	NA
	IFNGR1	34.8478	0.59914	0.335462	1.78601	0.074097	0.540268		SLAMF7	1.82967	-0.0652238	1.39814	-0.0466503	0.962792	NA		BTN3A1	15.7574	0.345837	0.439507	0.786876	0.431355	NA		BTN3A1	14.7046	0.260666	0.571269	0.456293	0.648179	NA
	B4GALT7	16.7419	-0.163745	0.402057	-0.407267	0.683812	0.985986		BTN3A1	13.7886	0.578168	0.505579	1.14357	0.2528	NA		MIPEP	34.0069	0.151002	0.373164	0.404654	0.685732	NA		MIPEP	36.2152	0.41224	0.435467	0.946661	0.343812	0.999831
	SH2D2A	0.869836	1.83558	1.92786	0.952134	0.341029	NA		MIPEP	30.6929	0.46318	0.436395	1.06138	0.288519	NA		PRKCH	180.29	0.119352	0.24105	0.495133	0.620506	0.999209		PRKCH	169.691	-0.0346642	0.286993	-0.120784	0.903862	0.999831
	VRK2	94.2045	0.0472046	0.235187	0.200711	0.840925	0.995488		PRKCH	132.919	-0.129389	0.240896	-0.537118	0.591186	0.903181		IFNGR1	41.4224	-0.231664	0.363938	-0.636547	0.52442	NA		IFNGR1	40.1541	-0.191718	0.44134	-0.434401	0.663997	0.999831
	TNFRSF1B	37.8447	0.769782	0.335497	2.29445	0.0217644	0.263029		IFNGR1	31.8735	-0.3524	0.394368	-0.89358	0.371546	NA		B4GALT7	16.0636	-0.231078	0.465312	-0.496608	0.619466	NA		B4GALT7	14.6602	-0.359645	0.588403	-0.611223	0.541052	NA
	VEZT	240.96	0.10358	0.205173	0.504841	0.613671	0.973117		B4GALT7	13.718	-0.168548	0.499715	-0.337288	0.7359	NA		SH2D2A	1.7558	0.705198	1.20774	0.583899	0.559288	NA		SH2D2A	1.35055	-0.223186	1.72651	-0.12927	0.897144	NA
	POU2F2	27.8261	0.436752	0.460127	0.949198	0.34252	0.906692		SH2D2A	1.4221	0.974319	1.30179	0.748443	0.454193	NA		VRK2	100.194	-0.0828623	0.212753	-0.389477	0.696923	0.999209		VRK2	100.265	-0.154966	0.319266	-0.485382	0.627406	0.999831
	BRD9	68.5664	-0.1358	0.308877	-0.439655	0.660187	0.984684		VRK2	81.1738	-0.0435561	0.28801	-0.151231	0.879793	0.978045		TNFRSF1B	46.7466	-0.240361	0.298491	-0.805255	0.420672	NA		TNFRSF1B	41.2774	-0.381306	0.410919	-0.927934	0.353442	0.999831
	SNX1	218.544	0.0582331	0.199818	0.291431	0.770721	0.993369		TNFRSF1B	41.2244	0.0573377	0.321667	0.178252	0.858525	NA		VEZT	246.965	-0.245664	0.250446	-0.980904	0.32664	0.999209		VEZT	234.893	-0.393768	0.321044	-1.22652	0.220001	0.999831
	TBPL1	4.11368	-0.250217	0.827956	-0.302211	0.762491	NA		VEZT	189.806	-0.358155	0.25276	-1.41698	0.156489	0.604618		POU2F2	32.265	-0.336386	0.476745	-0.705588	0.480445	NA		POU2F2	36.6203	-0.0620421	0.525136	-0.118145	0.905953	0.999831
	ARNTL2	5.74079	1.29689	0.73635	1.76124	0.0781986	NA		POU2F2	31.4919	0.194984	0.522912	0.37288	0.709237	NA		BRD9	70.3231	0.0235299	0.358628	0.0656108	0.947688	0.999209		BRD9	58.4241	-0.507424	0.400213	-1.26788	0.204839	0.999831
	BCLAF1	187.979	0.113632	0.225129	0.504743	0.613739	0.973117		BRD9	63.1517	0.270651	0.354116	0.764301	0.444688	0.845052		SNX1	230.385	-0.112597	0.221685	-0.507915	0.611513	0.999209		SNX1	219.462	-0.240116	0.304177	-0.789398	0.42988	0.999831
	SLC39A9	36.756	-0.299204	0.310824	-0.962617	0.33574	0.905522		SNX1	161.998	-0.519674	0.231304	-2.24672	0.0246581	0.23754		TBPL1	4.4597	0.184709	0.82146	0.224854	0.822093	NA		TBPL1	4.40311	0.718506	0.976566	0.735748	0.461884	NA
	ANK1	663.746	-0.295597	0.219637	-1.34584	0.178353	0.767288		TBPL1	4.42904	0.970374	0.792914	1.22381	0.221025	NA		ARNTL2	7.25895	-1.07031	0.845308	-1.26617	0.205451	NA		ARNTL2	10.3041	0.216043	0.759933	0.284293	0.776186	NA
	IBSP	2.19851	0.716878	1.21715	0.588979	0.555875	NA		ARNTL2	8.50609	0.713779	0.757603	0.942154	0.346114	NA		BCLAF1	199.281	-0.143926	0.234857	-0.612824	0.539992	0.999209		BCLAF1	184.544	-0.330563	0.319778	-1.03373	0.301264	0.999831
	TFB1M	44.9098	-0.694273	0.338079	-2.05358	0.0400163	0.373517		BCLAF1	160.697	-0.179258	0.2808	-0.638382	0.523225	0.879601		SLC39A9	37.7702	0.20112	0.2916	0.689711	0.490376	NA		SLC39A9	40.9849	0.382466	0.411147	0.930242	0.352246	0.999831
	RABEP1	398.804	0.307029	0.177354	1.73117	0.0834221	0.566837		SLC39A9	32.916	0.414883	0.365794	1.1342	0.256711	NA		ANK1	737.607	0.398244	0.23369	1.70415	0.0883525	0.763188		ANK1	786.38	0.780868	0.280625	2.7826	0.0053925	0.288339
	HMGB3	5.85189	0.863301	0.767817	1.12436	0.260861	NA		ANK1	505.7	-0.136878	0.339521	-0.403151	0.686837	0.921803		IBSP	2.25933	-1.06419	1.23585	-0.8611	0.389183	NA		IBSP	3.1125	-0.232399	1.22268	-0.190074	0.849251	NA
	NUP160	65.6894	-0.269715	0.249421	-1.08136	0.279536	0.875749		IBSP	1.91828	-0.318636	1.42676	-0.223329	0.823279	NA		TFB1M	44.401	0.45739	0.328373	1.3929	0.163651	NA		TFB1M	40.588	0.0135729	0.409981	0.033106	0.97359	0.999831
	BAK1	4.12474	0.125578	0.803971	0.156197	0.875878	NA		TFB1M	34.5644	0.432985	0.361281	1.19847	0.230734	NA		RABEP1	443.912	-0.208449	0.24704	-0.843789	0.398787	0.999209		RABEP1	397.478	-0.462625	0.309252	-1.49595	0.134667	0.999831
	MUSK	36.2276	0.479046	0.362774	1.32051	0.186665	0.778105		RABEP1	320.86	-0.524449	0.233668	-2.24442	0.0248053	0.23754		HMGB3	6.85134	-0.606351	0.777056	-0.780319	0.435203	NA		HMGB3	5.70861	-1.25667	0.966876	-1.29972	0.193698	NA
	IKZF2	56.9457	-0.118021	0.35175	-0.335526	0.737228	0.990333		HMGB3	7.88519	0.747279	0.634954	1.1769	0.239234	NA		NUP160	66.051	0.0774308	0.266204	0.29087	0.771151	0.999209		NUP160	70.2788	0.28374	0.360344	0.787415	0.431039	0.999831
	GRN	72.2818	-0.199948	0.299118	-0.668461	0.50384	0.958074		NUP160	55.6262	0.19194	0.315849	0.607696	0.543389	NA		BAK1	4.97554	0.498527	0.695259	0.717038	0.473351	NA		BAK1	3.55728	-0.568287	1.05935	-0.536449	0.591649	NA
	FAM13B	84.4451	0.431223	0.223763	1.92714	0.0539621	0.452783		BAK1	4.28424	0.167486	0.839124	0.199597	0.841796	NA		MUSK	44.5098	0.00774857	0.402267	0.0192622	0.984632	NA		MUSK	64.4089	0.413865	0.397426	1.04136	0.297707	0.999831
	ARHGAP31	74.5101	0.334962	0.227529	1.47217	0.140975	0.711453		MUSK	37.9549	0.221797	0.413501	0.536388	0.59169	NA		IKZF2	53.888	-0.314939	0.324522	-0.97047	0.331812	0.999209		IKZF2	60.8621	-0.0143615	0.384188	-0.0373814	0.970181	0.999831
	CENPQ	13.9051	0.20111	0.430398	0.467266	0.64031	0.979942		IKZF2	40.2315	-0.611157	0.37115	-1.64666	0.0996282	NA		GRN	93.0976	0.644316	0.259737	2.48065	0.0131145	0.288602		GRN	73.6179	0.174495	0.377979	0.461654	0.644329	0.999831
	SARS1	124.606	0.0793198	0.224162	0.353851	0.723451	0.990011		GRN	71.8894	0.578948	0.307386	1.88345	0.0596391	0.379865		FAM13B	102.239	-0.0884415	0.275946	-0.320503	0.748587	0.999209		FAM13B	98.6793	-0.0222329	0.349752	-0.0635678	0.949314	0.999831
	RANBP3	36.0206	-0.138326	0.326614	-0.423514	0.67192	0.985986		FAM13B	85.0734	0.0398096	0.248586	0.160144	0.872768	0.977662		ARHGAP31	85.2336	-0.138497	0.236072	-0.586671	0.557425	0.999209		ARHGAP31	81.4875	-0.0633279	0.328117	-0.193004	0.846956	0.999831
	ARID4A	108.587	-0.203816	0.199463	-1.02182	0.306865	0.893845		ARHGAP31	67.1649	-0.192901	0.25926	-0.744044	0.45685	0.851213		CENPQ	15.1829	-0.229584	0.456406	-0.503027	0.614945	NA		CENPQ	15.6973	0.0602784	0.543453	0.110917	0.911682	NA
	EIPR1	22.2478	-0.244435	0.366545	-0.666861	0.504861	0.958074		CENPQ	12.5103	-0.056028	0.478763	-0.117027	0.906839	NA		SARS1	139.33	0.0390062	0.257129	0.151699	0.879424	0.999209		SARS1	121.654	-0.207038	0.327203	-0.63275	0.526897	0.999831
	PNPLA6	24.4642	0.149059	0.379824	0.392443	0.694731	0.986604		SARS1	121.409	0.17895	0.305723	0.585335	0.558323	0.893415		RANBP3	38.4672	0.10804	0.328409	0.32898	0.742171	NA		RANBP3	31.9793	-0.145012	0.445985	-0.325149	0.745068	0.999831
	IFT88	65.5146	-0.00622205	0.300239	-0.0207236	0.983466	0.999204		RANBP3	29.8759	0.103969	0.367968	0.282548	0.777523	NA		ARID4A	115.295	0.189815	0.239396	0.79289	0.427842	0.999209		ARID4A	109.98	0.00798285	0.334354	0.0238754	0.980952	0.999831
	ALG1	11.3062	-0.420829	0.529157	-0.795282	0.42645	0.939174		ARID4A	83.3587	-0.09941	0.287647	-0.345597	0.729645	0.936229		EIPR1	24.9356	0.372991	0.383167	0.973444	0.330333	NA		EIPR1	25.3139	0.408617	0.48453	0.843326	0.399046	NA
	ZCCHC8	61.4775	0.322326	0.271171	1.18864	0.23458	0.836149		EIPR1	18.7875	0.226109	0.449851	0.502631	0.615224	NA		PNPLA6	28.8101	0.106597	0.363828	0.292987	0.769532	NA		PNPLA6	22.6898	-0.368307	0.476549	-0.772861	0.439604	NA
	CHPF2	6.87951	-0.334436	0.646186	-0.517554	0.604769	NA		PNPLA6	21.9954	-0.0661014	0.424422	-0.155744	0.876235	NA		IFT88	72.5663	0.103818	0.301445	0.3444	0.730545	0.999209		IFT88	67.0697	-0.165443	0.377742	-0.437979	0.661402	0.999831
	LRRC7	115.135	0.15903	0.295168	0.538778	0.59004	0.973117		IFT88	63.1705	0.301755	0.364834	0.827102	0.408179	0.82485		ALG1	11.8694	0.333506	0.528918	0.630543	0.528339	NA		ALG1	13.3315	0.459688	0.637737	0.720811	0.471026	NA
	FUT8	69.3568	0.227112	0.287079	0.791114	0.428878	0.941522		ALG1	9.8293	0.166875	0.653777	0.255247	0.798532	NA		ZCCHC8	72.9525	-0.0412764	0.331701	-0.124438	0.900968	0.999209		ZCCHC8	64.6902	-0.338232	0.384188	-0.880381	0.378653	0.999831
	UBA6	76.9718	0.062296	0.23031	0.270487	0.786785	0.993463		ZCCHC8	53.1251	-0.343084	0.366878	-0.935145	0.349714	NA		CHPF2	8.41254	0.549309	0.633827	0.866655	0.386131	NA		CHPF2	7.03061	0.324599	0.819275	0.396203	0.691955	NA
	GAB2	94.85	0.399026	0.250836	1.59078	0.111659	0.646702		CHPF2	7.60491	0.613276	0.778695	0.787568	0.430949	NA		LRRC7	107.595	-0.514476	0.270516	-1.90183	0.0571936	0.639119		LRRC7	137.776	-0.0301338	0.322386	-0.0934712	0.925529	0.999831
	ATP6V0A1	151.306	0.197555	0.225368	0.876586	0.380712	0.921172		LRRC7	94.3063	-0.283669	0.348587	-0.813769	0.415777	0.828573		FUT8	77.0002	-0.111888	0.349256	-0.320362	0.748694	0.999209		FUT8	82.8188	0.182769	0.392158	0.46606	0.641173	0.999831
	PIAS1	231.525	-0.0832632	0.188648	-0.441368	0.658946	0.984203		FUT8	65.115	0.0320814	0.393705	0.0814858	0.935056	0.984837		UBA6	80.7568	-0.128479	0.232619	-0.552313	0.580734	0.999209		UBA6	72.4752	-0.391271	0.334886	-1.16837	0.242657	0.999831
	SLC4A7	102.956	0.707514	0.268038	2.6396	0.00830034	0.133046		UBA6	65.3702	-0.0705318	0.298138	-0.236574	0.812987	0.961695		GAB2	101.105	-0.44194	0.273611	-1.61521	0.106265	0.816192		GAB2	110.021	-0.0495265	0.325034	-0.152373	0.878892	0.999831
	APBA2	15.1904	0.129041	0.589401	0.218936	0.8267	0.995488		GAB2	97.7591	0.152052	0.266641	0.570251	0.568508	0.899407		ATP6V0A1	173.177	-0.00521448	0.235976	-0.0220975	0.98237	0.999209		ATP6V0A1	137.495	-0.903519	0.339592	-2.66061	0.0078	0.349373
	MAP2K3	181.892	1.20701	0.229756	5.25348	1.49256e-07	1.38549e-05		ATP6V0A1	124.184	-0.328204	0.258827	-1.26804	0.204782	0.658401		PIAS1	237.926	-0.035173	0.20623	-0.170553	0.864576	0.999209		PIAS1	224.308	-0.116329	0.283543	-0.410268	0.681609	0.999831
	TMSB10	188.393	-0.0103438	0.284683	-0.0363346	0.971016	0.998443		PIAS1	179.426	-0.203259	0.246871	-0.823341	0.410314	0.825892		SLC4A7	122.146	-0.328535	0.252189	-1.30273	0.192667	0.961076		SLC4A7	134.098	-0.109118	0.310522	-0.351403	0.725286	0.999831
	ASTE1	8.51875	-0.768531	0.60167	-1.27733	0.201485	NA		SLC4A7	92.4243	-0.497412	0.241614	-2.0587	0.0395228	0.304223		APBA2	15.7784	-0.177284	0.573527	-0.309111	0.757237	NA		APBA2	23.2321	0.141997	0.636658	0.223035	0.823508	NA
	RNF19A	136.332	0.302472	0.250595	1.20702	0.227425	0.828571		APBA2	17.4366	0.384983	0.671762	0.573095	0.566581	NA		MAP2K3	239.778	-0.351446	0.212067	-1.65724	0.0974704	0.789574		MAP2K3	198.727	-0.687936	0.344947	-1.99432	0.0461169	0.787702
	PEX3	29.0129	-0.697405	0.356516	-1.95617	0.0504451	0.431411		MAP2K3	171.397	-0.818483	0.317364	-2.57901	0.0099085	0.145124		TMSB10	262.712	0.516387	0.297323	1.73679	0.0824246	0.746449		TMSB10	205.848	0.409696	0.295081	1.38842	0.165009	0.999831
	GABARAPL2	134.652	-0.285957	0.31882	-0.896924	0.36976	0.919582		TMSB10	241.728	0.971615	0.28245	3.43995	0.000581823	0.0232729		ASTE1	7.9146	0.434813	0.575897	0.755019	0.450238	NA		ASTE1	7.9025	0.365945	0.749091	0.488519	0.625182	NA
	MYOC	18.5833	-1.40208	0.446168	-3.14251	0.00167508	0.0404663		ASTE1	7.57638	0.889266	0.605616	1.46837	0.142005	NA		RNF19A	153.376	-0.147553	0.209054	-0.705813	0.480304	0.999209		RNF19A	146.191	-0.248196	0.298099	-0.832597	0.405072	0.999831
	SH3YL1	28.9258	-0.523938	0.320091	-1.63684	0.101664	0.624552		RNF19A	120.63	-0.21835	0.260396	-0.838531	0.401733	0.821514		PEX3	28.075	0.446491	0.337503	1.32292	0.185861	NA		PEX3	26.9946	0.206522	0.453906	0.454988	0.649118	0.999831
	FAM136A	21.758	-0.591764	0.37539	-1.5764	0.114934	0.654514		PEX3	19.8162	0.131367	0.409567	0.320746	0.748403	NA		GABARAPL2	132.69	-0.0481863	0.362959	-0.13276	0.894384	0.999209		GABARAPL2	125.699	0.0833224	0.416885	0.199869	0.841583	0.999831
	VCL	330.466	0.322056	0.244891	1.3151	0.188476	0.780071		GABARAPL2	105.406	0.043159	0.363626	0.118691	0.90552	0.980043		MYOC	10.6788	-0.457903	0.67784	-0.675532	0.499338	NA		MYOC	10.7646	0.212063	0.71331	0.297295	0.766241	NA
	DEPDC1B	8.21778	0.852772	0.814332	1.0472	0.295005	NA		MYOC	7.25487	-0.874583	0.773865	-1.13015	0.258414	NA		SH3YL1	29.5407	0.38423	0.325865	1.17911	0.238356	NA		SH3YL1	28.2156	0.333215	0.458597	0.726597	0.467473	0.999831
	DAPK2	342.615	-0.912034	0.257246	-3.54538	0.000392044	0.0128384		SH3YL1	21.1536	0.0885234	0.385515	0.229624	0.818384	NA		FAM136A	23.1151	0.533671	0.383936	1.39	0.164529	NA		FAM136A	22.3698	0.476772	0.484199	0.984662	0.32479	NA
	NSMAF	48.9553	-0.117265	0.252786	-0.463888	0.642728	0.980223		FAM136A	19.9671	0.768912	0.398593	1.92907	0.0537226	NA		VCL	411.394	0.138066	0.249087	0.554286	0.579383	0.999209		VCL	378.527	0.0868435	0.280854	0.309213	0.75716	0.999831
	ADSS2	20.3424	0.235925	0.388652	0.607034	0.543828	0.967328		VCL	306.071	-0.133778	0.257575	-0.519377	0.603498	0.903181		DEPDC1B	8.83924	-1.16154	0.847374	-1.37075	0.170453	NA		DEPDC1B	11.2502	-0.206601	0.798559	-0.258717	0.795853	NA
	STAP1	4.53521	0.856343	0.911328	0.939666	0.347389	NA		DEPDC1B	8.45678	0.0871162	0.855358	0.101848	0.918878	NA		DAPK2	295.354	0.416534	0.297033	1.40231	0.160822	0.925653		DAPK2	250.055	0.101328	0.320772	0.315887	0.752088	0.999831
	TIMP2	58.0734	-0.376757	0.292164	-1.28954	0.19721	0.789399		DAPK2	181.695	-0.410896	0.378627	-1.08523	0.277822	0.730356		NSMAF	50.2885	-0.00567994	0.277783	-0.0204474	0.983686	0.999209		NSMAF	51.0819	0.204023	0.361399	0.564537	0.572389	0.999831
	RFC1	92.3191	-0.323416	0.250829	-1.28939	0.197263	0.789399		NSMAF	45.7695	0.299924	0.313226	0.957531	0.3383	NA		ADSS2	25.6203	0.17508	0.43742	0.400257	0.688967	NA		ADSS2	24.1909	0.278851	0.481195	0.579497	0.562254	NA
	TBC1D23	123.68	0.44422	0.214031	2.0755	0.0379406	0.363643		ADSS2	19.2042	0.0931677	0.412317	0.225962	0.821231	NA		STAP1	4.55246	-1.18486	0.931742	-1.27166	0.203494	NA		STAP1	7.82767	0.334515	0.821674	0.407114	0.683924	NA
	CUL3	226.091	0.125835	0.179946	0.699294	0.484368	0.956165		STAP1	5.53726	-0.147239	1.01262	-0.145404	0.884392	NA		TIMP2	64.6998	0.432379	0.358846	1.20491	0.228237	0.999209		TIMP2	56.7091	0.394925	0.372236	1.06095	0.288712	0.999831
	MYOM2	718.791	0.616899	0.307404	2.0068	0.0447709	0.401067		TIMP2	52.8629	0.475141	0.375676	1.26476	0.205956	NA		RFC1	95.6221	0.233591	0.247406	0.944163	0.345086	0.999209		RFC1	84.4786	-0.0248508	0.347927	-0.0714254	0.943059	0.999831
	CYP46A1	8.34984	-0.924307	0.574064	-1.61011	0.107374	NA		RFC1	70.6448	0.0247881	0.281032	0.0882041	0.929714	0.984225		TBC1D23	148.409	-0.0836447	0.237977	-0.351483	0.725226	0.999209		TBC1D23	137.145	-0.0991762	0.303312	-0.326978	0.743685	0.999831
	ZZZ3	126.148	-0.344151	0.213952	-1.60854	0.107717	0.639958		TBC1D23	113.534	-0.247066	0.273374	-0.903766	0.366119	0.802082		CUL3	239.077	-0.163634	0.180107	-0.908537	0.363595	0.999209		CUL3	235.491	-0.158858	0.299778	-0.529921	0.596167	0.999831
	SLC18A1	2.52461	1.11475	1.26285	0.882726	0.377384	NA		CUL3	187.693	-0.246215	0.238151	-1.03386	0.301201	0.753465		MYOM2	946.327	-0.0411612	0.327943	-0.125513	0.900117	0.999209		MYOM2	861.048	-0.230079	0.42103	-0.546467	0.584745	0.999831
	USP2	201.342	0.828693	0.338828	2.44576	0.0144547	0.196774		MYOM2	627.991	-0.665744	0.375333	-1.77374	0.0761055	0.428098		CYP46A1	7.2508	0.396222	0.613407	0.645936	0.518321	NA		CYP46A1	8.95994	0.714845	0.692653	1.03204	0.302053	NA
	CASR	5.56609	-0.180798	0.9923	-0.182201	0.855425	NA		CYP46A1	6.5744	0.514738	0.691686	0.744178	0.456769	NA		ZZZ3	134.749	0.311975	0.234873	1.32827	0.184089	0.955646		ZZZ3	127.099	0.209778	0.307941	0.681228	0.495727	0.999831
	TUBG2	6.08788	0.0409108	0.632611	0.0646698	0.948437	NA		ZZZ3	97.6758	0.0536871	0.255703	0.209959	0.8337	0.966613		SLC18A1	3.0221	-0.956314	1.18495	-0.807047	0.419639	NA		SLC18A1	4.81107	0.598043	1.20404	0.496698	0.619402	NA
	RPL26L1	13.4661	-0.148581	0.444477	-0.334283	0.738166	0.990333		SLC18A1	3.67441	0.415862	1.30369	0.318988	0.749735	NA		USP2	259.078	-0.316784	0.344366	-0.919906	0.357622	0.999209		USP2	229.356	-0.369117	0.421546	-0.875627	0.381233	0.999831
	FLT4	5.61137	0.496295	0.669475	0.741319	0.4585	NA		USP2	186.739	-0.624225	0.403667	-1.54639	0.122011	0.536977		CASR	5.51542	-0.831897	1.03313	-0.80522	0.420693	NA		CASR	7.50815	0.0493555	0.89273	0.055286	0.955911	NA
	NSUN2	31.8681	0.252251	0.371356	0.67927	0.496967	0.957214		CASR	5.95754	0.784782	1.05925	0.740883	0.458764	NA		TUBG2	8.04047	0.399482	0.575987	0.69356	0.487958	NA		TUBG2	6.58636	-0.15917	0.778506	-0.204456	0.837997	NA
	FBXO42	135.812	0.14537	0.200475	0.725127	0.468374	0.95457		TUBG2	5.44125	0.0969457	0.699887	0.138516	0.889832	NA		RPL26L1	13.8883	0.035943	0.477887	0.0752124	0.940046	NA		RPL26L1	14.0678	-0.0806288	0.586654	-0.137438	0.890684	NA
	MFAP3	44.0615	-0.161273	0.301348	-0.535172	0.592531	0.973117		RPL26L1	13.4885	0.556486	0.532799	1.04446	0.296274	NA		FLT4	6.32058	-0.334682	0.646252	-0.517881	0.604541	NA		FLT4	6.79548	0.33849	0.785787	0.430766	0.666639	NA
	MRI1	21.6151	-0.377881	0.433685	-0.871326	0.383576	0.921172		FLT4	5.1622	-0.0674618	0.733743	-0.091942	0.926744	NA		NSUN2	33.6752	-0.305145	0.384849	-0.792895	0.427839	NA		NSUN2	38.6592	-0.0766595	0.459109	-0.166974	0.86739	0.999831
	METTL1	2.43942	-0.00570052	0.948605	-0.00600937	0.995205	NA		NSUN2	29.1061	-0.0310674	0.402485	-0.077189	0.938473	NA		FBXO42	158.185	0.0671932	0.270989	0.247955	0.804169	0.999209		FBXO42	145.662	-0.155529	0.307547	-0.505708	0.613062	0.999831
	AGA	11.0048	-0.267355	0.487964	-0.547899	0.583762	0.973117		FBXO42	116.537	-0.14813	0.261045	-0.567451	0.570408	0.900006		MFAP3	44.8383	0.0186254	0.301621	0.0617508	0.950761	NA		MFAP3	50.8717	0.163014	0.363872	0.447997	0.654155	0.999831
	PI4K2B	27.24	-0.0616942	0.373934	-0.164987	0.868954	0.995488		MFAP3	40.6538	0.340791	0.34741	0.980946	0.32662	NA		MRI1	22.0334	0.217541	0.448901	0.484609	0.627953	NA		MRI1	20.1031	0.0775585	0.55166	0.140591	0.888193	NA
	BOD1L1	184.017	-0.295965	0.242168	-1.22215	0.221652	0.824502		MRI1	21.5586	0.749587	0.418578	1.7908	0.0733262	NA		METTL1	2.42738	-0.47417	1.0152	-0.467072	0.640449	NA		METTL1	2.33483	-0.794478	1.29281	-0.614535	0.538862	NA
	MAT2B	30.6202	-0.278681	0.358908	-0.776468	0.437473	0.94474		METTL1	2.88134	0.452751	0.982384	0.46087	0.644892	NA		AGA	10.7543	-0.0263079	0.481689	-0.0546159	0.956444	NA		AGA	9.06902	-0.317228	0.701911	-0.451948	0.651306	NA
	TLL1	32.9342	0.0627689	0.49741	0.126191	0.89958	0.995488		AGA	8.06597	-0.217451	0.641439	-0.339006	0.734606	NA		PI4K2B	29.9475	0.063312	0.373122	0.169682	0.86526	NA		PI4K2B	33.8408	0.417503	0.467206	0.893617	0.371527	0.999831
	TRIO	306.697	0.565205	0.238755	2.3673	0.0179184	0.230033		PI4K2B	24.8815	0.224964	0.378645	0.594128	0.552426	NA		BOD1L1	191.412	0.20577	0.265832	0.774058	0.438897	0.999209		BOD1L1	174.609	0.0185586	0.347866	0.0533498	0.957453	0.999831
	VCAN	80.0791	1.12453	0.30931	3.6356	0.000277329	0.00987745		BOD1L1	139.504	-0.0308615	0.269491	-0.114518	0.908827	0.981239		MAT2B	29.1897	-0.10333	0.358375	-0.28833	0.773094	NA		MAT2B	30.556	0.26484	0.501492	0.528105	0.597426	0.999831
	CLEC16A	99.5794	0.163822	0.209553	0.781771	0.434349	0.942922		MAT2B	26.9568	0.349575	0.424796	0.822926	0.41055	NA		TLL1	32.0615	-0.394754	0.502798	-0.785114	0.432387	NA		TLL1	39.4969	0.253734	0.490173	0.517642	0.604708	0.999831
	MSR1	39.2085	0.272808	0.465469	0.586092	0.557814	0.97252		TLL1	28.3169	0.0611288	0.528361	0.115695	0.907894	NA		TRIO	396.578	-0.0279494	0.26727	-0.104574	0.916714	0.999209		TRIO	356.927	-0.119819	0.295591	-0.405352	0.685219	0.999831
	CDH1	7.85159	0.445936	0.858101	0.519678	0.603288	NA		TRIO	317.933	-0.00922066	0.270942	-0.0340318	0.972852	0.994358		VCAN	134.016	0.129404	0.263176	0.491701	0.622931	0.999209		VCAN	103.526	-0.501329	0.35404	-1.41602	0.156768	0.999831
	MTREX	132.413	0.102292	0.188556	0.542499	0.587475	0.973117		VCAN	153.409	1.11535	0.403056	2.76724	0.00565325	0.103898		CLEC16A	110.07	-0.0743257	0.205392	-0.361872	0.717448	0.999209		CLEC16A	103.41	-0.201474	0.313452	-0.642757	0.520382	0.999831
	DNAH5	16.4483	0.609208	0.637029	0.956326	0.338907	0.905846		CLEC16A	91.0696	0.00241468	0.252488	0.00956352	0.99237	0.998938		MSR1	48.8578	-0.100423	0.542927	-0.184967	0.853255	0.999209		MSR1	57.7236	0.48952	0.465132	1.05243	0.292601	0.999831
	ZFYVE16	91.2278	-0.205636	0.224702	-0.915151	0.360113	0.913549		MSR1	47.6292	0.67672	0.541646	1.24938	0.211527	NA		CDH1	8.59298	-0.712549	0.921412	-0.773323	0.439331	NA		CDH1	16.4044	0.84836	0.739139	1.14777	0.251064	NA
	RIPOR1	39.2842	0.320398	0.298531	1.07325	0.283159	0.877308		CDH1	9.53827	1.21532	1.00234	1.21249	0.225326	NA		MTREX	142.781	-0.0963203	0.213795	-0.450527	0.65233	0.999209		MTREX	131.049	-0.259846	0.294326	-0.882854	0.377315	0.999831
	C6	9.59911	0.467116	0.71888	0.649783	0.515832	NA		MTREX	111.988	-0.168098	0.234127	-0.717978	0.472771	0.856764		DNAH5	19.093	-0.302462	0.547016	-0.552931	0.580311	NA		DNAH5	26.3914	0.275567	0.567387	0.485678	0.627196	NA
	RAI14	31.27	0.678163	0.457141	1.48349	0.137945	0.704514		DNAH5	19.775	0.432185	0.688545	0.627678	0.530215	NA		ZFYVE16	100.89	0.291285	0.229172	1.27103	0.203717	0.971265		ZFYVE16	93.5395	0.0645944	0.322423	0.200341	0.841214	0.999831
	SOX30	2.27628	-0.775392	1.69693	-0.456937	0.647716	NA		ZFYVE16	70.8066	-0.077215	0.27222	-0.283649	0.776679	0.947976		RIPOR1	41.5516	-0.374509	0.3074	-1.21831	0.223106	NA		RIPOR1	38.679	-0.25804	0.394606	-0.65392	0.513163	0.999831
	PNKP	19.8005	0.411202	0.500941	0.820859	0.411727	0.934579		RIPOR1	35.3735	-0.144605	0.326366	-0.443076	0.657711	NA		C6	9.69503	-0.523723	0.794464	-0.659216	0.509757	NA		C6	13.2118	-0.0556516	0.743835	-0.0748171	0.94036	NA
	PHLPP2	31.2857	0.470635	0.382226	1.2313	0.21821	0.818737		C6	9.63116	0.197671	0.71577	0.276165	0.782422	NA		RAI14	42.5934	0.0772058	0.439063	0.175842	0.860418	NA		RAI14	47.664	0.502497	0.44908	1.11895	0.263162	0.999831
	SPDL1	8.1472	-0.479812	0.61444	-0.780893	0.434865	NA		RAI14	36.3109	0.336823	0.451728	0.745633	0.455889	NA		SOX30	2.68288	1.33221	1.48968	0.894297	0.371163	NA		SOX30	3.34668	1.25914	1.45988	0.862499	0.388413	NA
	STAU2	223.885	-0.268513	0.181734	-1.4775	0.13954	0.709988		SOX30	2.1619	1.31751	1.71818	0.766802	0.4432	NA		PNKP	24.9723	0.136382	0.45081	0.302526	0.762251	NA		PNKP	20.0425	-0.458158	0.595624	-0.769207	0.441771	NA
	SLC66A1	8.57411	0.389862	0.574151	0.679024	0.497123	NA		PNKP	19.5982	0.0593761	0.501934	0.118295	0.905834	NA		PHLPP2	33.8129	-0.460692	0.415841	-1.10786	0.267923	NA		PHLPP2	40.7977	-0.00880131	0.455501	-0.0193223	0.984584	0.999831
	CTNS	17.7361	0.176832	0.435441	0.406099	0.68467	0.985986		PHLPP2	30.1082	-0.0934766	0.428715	-0.218039	0.827399	NA		SPDL1	7.59527	0.128041	0.580943	0.220403	0.825558	NA		SPDL1	7.84273	0.453894	0.746075	0.608376	0.542938	NA
	PHF23	12.9394	-0.24619	0.466346	-0.527911	0.597561	0.973117		SPDL1	5.76589	-0.058168	0.708717	-0.0820751	0.934587	NA		STAU2	228.437	0.120256	0.214935	0.559499	0.575821	0.999209		STAU2	212.247	-0.0841134	0.275305	-0.305528	0.759964	0.999831
	CDH10	10.6523	0.999402	0.756233	1.32155	0.186317	0.777519		STAU2	181.617	0.105664	0.209686	0.503913	0.614322	0.903181		SLC66A1	9.95442	-0.12267	0.537638	-0.228165	0.819518	NA		SLC66A1	9.79676	-0.301541	0.677522	-0.445065	0.656273	NA
	INPP4A	68.2553	0.053005	0.240236	0.220637	0.825375	0.995488		SLC66A1	8.39836	-0.0205658	0.596845	-0.0344575	0.972512	NA		CTNS	19.7933	-0.0560975	0.445746	-0.125851	0.89985	NA		CTNS	18.2025	-0.459331	0.552265	-0.831722	0.405566	NA
	RAB27B	10.6136	0.351936	0.644807	0.545801	0.585203	0.973117		CTNS	19.1759	0.466576	0.456122	1.02292	0.306346	NA		RTN4R	1.22927	0.774479	1.67729	0.461745	0.644264	NA		RTN4R	0.964187	0.622174	1.99698	0.311557	0.755377	NA
	PSMA4	244.926	-0.0220449	0.192907	-0.114277	0.909018	0.996042		RTN4R	1.28969	1.66885	1.57312	1.06085	0.288758	NA		PHF23	13.7229	0.155387	0.478795	0.324537	0.745532	NA		PHF23	13.8432	0.177021	0.592818	0.298609	0.765238	NA
	MYO16	40.4779	0.489727	0.584162	0.838341	0.401839	0.928683		PHF23	12.3415	0.47829	0.516362	0.92627	0.354306	NA		CDH10	10.9843	-1.13587	0.759437	-1.49567	0.134739	NA		CDH10	15.004	-0.0803734	0.765489	-0.104996	0.916379	NA
	LSG1	46.901	0.0977457	0.297349	0.328723	0.742365	0.991042		CDH10	11.6347	-0.0791786	0.808035	-0.097989	0.921941	NA		INPP4A	76.5267	0.0634879	0.265348	0.239263	0.810902	0.999209		INPP4A	70.8933	0.0613264	0.345017	0.177749	0.85892	0.999831
	PARP3	10.0282	-0.583495	0.621139	-0.939394	0.347528	NA		INPP4A	60.3371	0.0196404	0.28016	0.0701043	0.944111	NA		RAB27B	9.70553	-1.08326	0.733763	-1.47631	0.13986	NA		RAB27B	15.7995	0.177867	0.708575	0.251021	0.801798	NA
	TNC	33.1782	1.521	0.60829	2.50045	0.0124034	0.178758		RAB27B	10.7671	0.294183	0.70927	0.414769	0.678311	NA		PSMA4	261.164	0.00642203	0.227932	0.0281752	0.977522	0.999209		PSMA4	220.632	-0.316124	0.315784	-1.00107	0.316791	0.999831
	THAP3	18.1335	-0.474817	0.429068	-1.10662	0.268457	0.865096		PSMA4	230.468	0.193364	0.276511	0.6993	0.484364	0.8629		MYO16	41.3016	-0.829142	0.619748	-1.33787	0.180939	NA		MYO16	63.6921	0.530971	0.545173	0.973949	0.330082	0.999831
	RIPOR3	37.9702	0.201378	0.383385	0.525262	0.599401	0.973117		MYO16	43.4851	0.451493	0.583886	0.773256	0.439371	NA		LSG1	51.7259	-0.018516	0.334705	-0.0553204	0.955883	0.999209		LSG1	46.0771	-0.265525	0.412531	-0.643648	0.519804	0.999831
	TDP1	7.55789	-0.230029	0.679586	-0.338485	0.734998	NA		LSG1	44.9294	0.181873	0.348526	0.521833	0.601786	NA		PARP3	10.4056	0.58909	0.551812	1.06756	0.285721	NA		PARP3	10.7355	1.20742	0.682871	1.76815	0.0770358	NA
	AIFM2	12.5536	-0.129312	0.468714	-0.275887	0.782635	0.993463		PARP3	7.69654	0.460987	0.664269	0.693976	0.487697	NA		TNC	62.8618	-0.731466	0.640046	-1.14283	0.253108	0.999209		TNC	47.9254	-0.18959	0.54008	-0.351041	0.725557	0.999831
	SPATA7	35.5198	-0.135994	0.310813	-0.437543	0.661718	0.985113		TNC	52.095	1.31349	0.69134	1.89992	0.0574431	NA		THAP3	19.38	0.379387	0.508072	0.746718	0.455234	NA		THAP3	17.6154	-0.0545394	0.592125	-0.0921078	0.926612	NA
	MED17	1.84877	-0.847339	1.3105	-0.646579	0.517905	NA		THAP3	12.2229	-0.199007	0.557344	-0.357063	0.721045	NA		RIPOR3	40.034	-0.369855	0.416668	-0.887649	0.37473	NA		RIPOR3	46.6735	-0.0359553	0.468738	-0.0767067	0.938857	0.999831
	RETSAT	43.8383	0.118311	0.32468	0.364392	0.715566	0.989305		RIPOR3	31.5946	-0.536355	0.482685	-1.11119	0.266487	NA		TDP1	10.6908	0.911402	0.615633	1.48043	0.138759	NA		TDP1	8.78245	0.446645	0.754233	0.592184	0.553727	NA
	CAPG	9.17882	0.337847	0.550853	0.613317	0.539667	NA		TDP1	9.58413	1.20707	0.63624	1.89719	0.0578032	NA		AIFM2	14.7456	0.38709	0.496407	0.779783	0.435519	NA		AIFM2	12.0274	-0.236338	0.615883	-0.383739	0.701172	NA
	AP2S1	83.4046	-0.0885345	0.270205	-0.327656	0.743172	0.991042		AIFM2	14.9913	0.896722	0.52644	1.70337	0.0884988	NA		SPATA7	42.6251	0.426625	0.316456	1.34813	0.177615	NA		SPATA7	38.5217	0.148426	0.417176	0.355787	0.722	0.999831
	USH2A	41.9732	0.54791	0.61863	0.885683	0.375788	0.91998		SPATA7	31.9621	0.246566	0.377656	0.652887	0.513829	NA		MED17	2.12862	1.03606	1.39375	0.743359	0.457264	NA		MED17	1.33958	1.8645	1.81995	1.02448	0.305608	NA
	ZPBP	10.1783	1.01322	0.834398	1.21431	0.22463	NA		MED17	1.26884	0.275708	1.79285	0.153782	0.877782	NA		RETSAT	51.3314	0.1049	0.325983	0.321796	0.747607	0.999209		RETSAT	51.6507	0.384928	0.414127	0.929492	0.352634	0.999831
	TG	8.78652	0.313336	0.923439	0.339315	0.734373	NA		RETSAT	37.034	-0.103279	0.394336	-0.261906	0.793394	NA		CAPG	11.227	-0.0292751	0.570915	-0.0512775	0.959104	NA		CAPG	10.3001	-0.38235	0.768704	-0.497396	0.61891	NA
	ADAM28	6.62296	0.605708	0.776943	0.779604	0.435624	NA		CAPG	11.5048	0.677931	0.536374	1.26391	0.206261	NA		AP2S1	101.394	0.447415	0.292165	1.53138	0.125676	0.867955		AP2S1	84.2205	0.0042528	0.338811	0.0125521	0.989985	0.999831
	BARX2	4.10087	-0.161021	0.992668	-0.16221	0.87114	NA		AP2S1	86.8581	0.45978	0.360386	1.2758	0.202027	0.653147		USH2A	45.4102	-0.391977	0.604781	-0.648131	0.516901	NA		USH2A	59.1687	0.25714	0.49367	0.520875	0.602454	0.999831
	DCUN1D1	97.5815	-0.291588	0.216441	-1.3472	0.177917	0.767177		USH2A	47.2658	0.570748	0.575804	0.99122	0.321578	NA		ZPBP	11.2554	-0.723288	0.753816	-0.959502	0.337306	NA		ZPBP	14.1365	0.486687	0.690327	0.70501	0.480804	NA
	JADE2	19.8098	-0.207942	0.384265	-0.541143	0.588409	0.973117		ZPBP	11.4827	0.195816	0.694741	0.281855	0.778054	NA		TG	10.4233	0.0851078	0.877264	0.097015	0.922714	NA		TG	14.2341	0.546576	0.730321	0.748405	0.454216	NA
	LCP2	20.3171	0.737018	0.509314	1.44708	0.147875	0.72216		TG	11.7562	0.931762	0.867155	1.0745	0.282597	NA		ADAM28	7.62293	0.0616478	0.65951	0.0934751	0.925526	NA		ADAM28	8.14055	-0.25306	0.76482	-0.330876	0.740738	NA
	TRIT1	16.1545	-0.398166	0.425972	-0.934722	0.349932	0.907095		ADAM28	6.62358	0.142077	0.830366	0.171102	0.864144	NA		BARX2	3.95312	-0.436673	1.21403	-0.359689	0.71908	NA		BARX2	6.44485	1.32822	1.07608	1.23431	0.217086	NA
	CUL7	21.7229	0.112579	0.393959	0.285763	0.77506	0.993369		BARX2	4.7758	0.835964	1.00115	0.835003	0.403716	NA		DCUN1D1	91.8344	-0.0578426	0.23167	-0.249677	0.802837	0.999209		DCUN1D1	86.6203	-0.028786	0.31913	-0.0902014	0.928127	0.999831
	CTNNA1	203.665	0.391052	0.182441	2.14345	0.0320774	0.328264		DCUN1D1	72.1657	-0.117008	0.305531	-0.382967	0.701744	0.92719		JADE2	19.2542	-0.0510628	0.393085	-0.129903	0.896643	NA		JADE2	15.2352	-0.7433	0.551633	-1.34745	0.177834	NA
	PHKA2	41.8731	0.0315394	0.268557	0.11744	0.906511	0.995528		JADE2	15.4635	-0.136859	0.463122	-0.295513	0.767602	NA		LCP2	25.3132	-0.319632	0.430953	-0.741686	0.458278	NA		LCP2	24.0285	-0.735481	0.500786	-1.46865	0.141927	NA
	CNTLN	69.1823	-0.175145	0.227316	-0.770492	0.441008	0.94474		LCP2	21.9004	0.0448623	0.454577	0.0986901	0.921384	NA		TRIT1	18.1392	0.501299	0.395181	1.26853	0.204608	NA		TRIT1	15.1628	0.101856	0.567817	0.179381	0.857639	NA
	EPHA3	33.795	-0.0508819	0.483708	-0.105191	0.916224	0.997826		TRIT1	13.8572	0.424768	0.468528	0.906601	0.364618	NA		ADRB1	1.3753	0.201203	1.35705	0.148265	0.882134	NA		ADRB1	1.30439	0.418197	1.75918	0.237723	0.812096	NA
	HSPA5	78.2685	0.350177	0.296493	1.18106	0.237578	0.84052		ADRB1	1.34836	0.978491	1.35281	0.7233	0.469496	NA		CUL7	23.2901	-0.147397	0.429786	-0.342953	0.731634	NA		CUL7	21.6615	-0.291055	0.555544	-0.523909	0.600342	NA
	DSG2	6.39817	-0.161741	0.697313	-0.231949	0.816577	NA		CUL7	18.2163	-0.175359	0.447932	-0.391485	0.695439	NA		CTNNA1	238.563	-0.105122	0.19387	-0.54223	0.58766	0.999209		CTNNA1	230.636	-0.136848	0.27344	-0.500469	0.616745	0.999831
	GEMIN8	14.0965	-0.117368	0.441493	-0.265843	0.79036	0.99378		CTNNA1	195.722	-0.0323465	0.223724	-0.144582	0.885041	0.978677		PHKA2	46.5912	0.0628349	0.274324	0.229053	0.818827	NA		PHKA2	46.3423	0.0688926	0.369339	0.186529	0.85203	0.999831
	OFD1	55.1188	0.0651559	0.291597	0.223445	0.823189	0.995488		PHKA2	34.0421	-0.220588	0.335324	-0.657834	0.510645	NA		CNTLN	80.0048	0.365447	0.270381	1.3516	0.176503	0.945231		CNTLN	77.6859	0.392503	0.347711	1.12882	0.258974	0.999831
	GPM6B	18.6674	0.261119	0.495119	0.527386	0.597926	0.973117		CNTLN	56.1637	0.00497892	0.287633	0.01731	0.986189	NA		EPHA3	37.1989	-0.119086	0.495305	-0.24043	0.809997	NA		EPHA3	44.4746	0.401958	0.476994	0.84269	0.399402	0.999831
	PREX2	75.3974	-0.170363	0.249386	-0.683129	0.494525	0.957214		EPHA3	33.2104	0.370196	0.477287	0.775626	0.43797	NA		HSPA5	97.6141	0.12394	0.333833	0.371263	0.710442	0.999209		HSPA5	80.277	-0.137124	0.381508	-0.359426	0.719277	0.999831
	WDR37	80.6444	-0.0331498	0.258495	-0.128241	0.897958	0.995488		HSPA5	79.403	0.169769	0.389536	0.435824	0.662964	0.917053		DSG2	6.96441	0.20243	0.709879	0.285161	0.775521	NA		DSG2	8.89572	1.08193	0.763135	1.41775	0.156265	NA
	YTHDC2	86.2137	0.0516648	0.2246	0.230031	0.818068	0.995488		DSG2	6.70105	0.692478	0.706983	0.979484	0.327341	NA		GEMIN8	15.5008	0.185633	0.430647	0.431056	0.666428	NA		GEMIN8	12.9856	-0.046177	0.583058	-0.0791978	0.936875	NA
	CTPS2	44.068	-0.445475	0.297878	-1.4955	0.134785	0.700624		GEMIN8	12.4294	0.189554	0.484049	0.3916	0.695354	NA		OFD1	61.8971	0.0712352	0.285562	0.249456	0.803008	0.999209		OFD1	57.5185	-0.228125	0.36246	-0.62938	0.5291	0.999831
	ATP6V1H	57.8056	-0.218193	0.260631	-0.83717	0.402497	0.928683		OFD1	46.9966	-0.0629595	0.316488	-0.198932	0.842316	NA		GPM6B	21.4487	-0.059806	0.551532	-0.108436	0.91365	NA		GPM6B	27.9751	0.146946	0.547355	0.268465	0.788342	0.999831
	POLR2B	61.3774	-0.186559	0.240435	-0.775922	0.437795	0.94474		GPM6B	19.6252	0.220793	0.569349	0.387799	0.698165	NA		PREX2	79.1152	0.102828	0.237723	0.432556	0.665337	0.999209		PREX2	83.6647	0.316293	0.343727	0.920187	0.357475	0.999831
	FAM214A	317.231	-0.159258	0.200218	-0.795423	0.426367	0.939174		PREX2	56.4446	-0.234251	0.279965	-0.836715	0.402753	NA		WDR37	86.201	0.0343378	0.254613	0.134863	0.89272	0.999209		WDR37	81.774	0.0166779	0.337312	0.0494435	0.960566	0.999831
	ARAP2	29.5284	0.929832	0.430339	2.1607	0.0307185	0.321621		WDR37	68.344	0.0222116	0.267048	0.0831746	0.933713	0.984837		YTHDC2	88.9157	-0.184319	0.238465	-0.77294	0.439558	0.999209		YTHDC2	89.0403	-0.11958	0.34555	-0.346056	0.7293	0.999831
	TPR	247.096	-0.120226	0.220292	-0.545756	0.585233	0.973117		YTHDC2	66.9346	-0.392626	0.292359	-1.34296	0.179286	0.629141		CTPS2	41.8925	0.138475	0.315755	0.438553	0.660985	NA		CTPS2	44.0701	0.193841	0.396318	0.489105	0.624767	0.999831
	CP	9.25166	1.65836	0.681424	2.43367	0.0149468	NA		CTPS2	33.3251	-0.0235313	0.369527	-0.0636794	0.949225	NA		ATP6V1H	62.6902	0.246003	0.266922	0.921626	0.356724	0.999209		ATP6V1H	60.4323	0.255454	0.369574	0.691212	0.489433	0.999831
	KATNIP	38.5707	0.393714	0.39003	1.00944	0.312761	0.898676		ATP6V1H	47.9899	0.144348	0.340988	0.423324	0.672059	NA		POLR2B	63.9218	0.119461	0.256734	0.46531	0.64171	0.999209		POLR2B	72.0793	0.351179	0.362792	0.967991	0.333049	0.999831
	DTNBP1	67.2283	-0.0671032	0.273833	-0.245052	0.806416	0.995425		POLR2B	55.8383	0.342525	0.291586	1.17469	0.240117	NA		FAM214A	310.594	-0.0564235	0.169799	-0.332295	0.739666	0.999209		FAM214A	301.395	-0.152202	0.266607	-0.570884	0.568078	0.999831
	ANO2	116.695	0.465599	0.268331	1.73517	0.0827113	0.565604		FAM214A	225.665	-0.366731	0.195916	-1.87188	0.061223	0.383702		ARAP2	35.1811	-0.530186	0.425226	-1.24683	0.212459	NA		ARAP2	38.734	-0.383908	0.474051	-0.809845	0.418029	0.999831
	C12orf4	35.9675	0.252379	0.372252	0.67798	0.497784	0.957214		ARAP2	31.7123	-0.250943	0.530535	-0.473001	0.636213	NA		TPR	254.814	0.000372892	0.240568	0.00155005	0.998763	0.999209		TPR	255.775	-0.0323171	0.336867	-0.0959345	0.923573	0.999831
	SCML1	55.7466	-0.136954	0.29316	-0.467164	0.640383	0.979942		TPR	200.624	-0.0439779	0.272913	-0.161143	0.871981	0.977662		CP	11.1013	-0.991174	0.570004	-1.73889	0.0820542	NA		CP	13.2004	-0.182006	0.622322	-0.292462	0.769933	NA
	WWC3	46.3491	0.103507	0.27778	0.372624	0.709428	0.986888		CP	10.412	-0.72784	0.656057	-1.10942	0.267251	NA		KATNIP	44.1569	-0.179428	0.382226	-0.469428	0.638764	NA		KATNIP	52.6553	-0.0965673	0.479658	-0.201325	0.840444	0.999831
	ARHGAP6	414.444	-0.349798	0.232028	-1.50757	0.131666	0.694189		KATNIP	45.5029	0.57492	0.478624	1.20119	0.229676	NA		DTNBP1	68.5575	-0.0438543	0.295806	-0.148253	0.882143	0.999209		DTNBP1	64.3908	-0.383178	0.35967	-1.06536	0.286713	0.999831
	FAM184B	62.4089	-0.358485	0.314759	-1.13892	0.254736	0.857411		DTNBP1	58.108	0.0273418	0.321005	0.0851756	0.932122	NA		ANO2	132.659	-0.213572	0.263402	-0.810822	0.417468	0.999209		ANO2	124.514	-0.160097	0.310618	-0.515415	0.606263	0.999831
	MAP4	3205.27	0.376815	0.251086	1.50074	0.133422	0.698623		ANO2	99.2916	-0.364673	0.23355	-1.56143	0.118422	0.530948		C12orf4	41.366	0.0503469	0.308709	0.163089	0.870449	NA		C12orf4	39.3321	-0.222942	0.421944	-0.52837	0.597242	0.999831
	GOPC	50.1042	-0.147613	0.288241	-0.512115	0.608571	0.973117		C12orf4	33.7691	0.0731177	0.376192	0.194363	0.845892	NA		SCML1	55.5147	-0.172225	0.343326	-0.501638	0.615923	0.999209		SCML1	62.3611	0.197631	0.444014	0.4451	0.656247	0.999831
	ROS1	3.03125	-0.575269	1.03508	-0.555774	0.578366	NA		SCML1	39.4836	-0.473779	0.375466	-1.26184	0.207005	NA		WWC3	50.1316	-0.0813047	0.267788	-0.303616	0.761421	0.999209		WWC3	50.8982	0.140021	0.370578	0.377845	0.705546	0.999831
	USP28	289.985	2.14769	0.25675	8.36491	6.0162e-17	3.37738e-14		WWC3	39.6566	-0.116757	0.349473	-0.334094	0.738309	NA		ARHGAP6	383.162	0.009248	0.249286	0.0370979	0.970407	0.999209		ARHGAP6	318.08	-0.248486	0.334187	-0.743555	0.457146	0.999831
	HDAC9	592.328	1.54059	0.246236	6.25658	3.93518e-10	7.10571e-08		ARHGAP6	243.76	-0.718727	0.302919	-2.37267	0.0176602	0.201538		FAM184B	45.9128	-0.834001	0.335505	-2.48581	0.0129257	NA		FAM184B	61.7808	-0.0501176	0.367894	-0.136229	0.891641	0.999831
	TSPAN17	51.3185	0.0100902	0.330934	0.0304901	0.975676	0.998858		FAM184B	41.6038	-0.599853	0.390504	-1.5361	0.124514	NA		MAP4	3482.79	-0.301715	0.249723	-1.2082	0.226972	0.999209		MAP4	3021.79	-0.793171	0.346106	-2.2917	0.0219231	0.591739
	NOP16	28.2472	0.411754	0.45916	0.896757	0.369849	0.919582		MAP4	2695.24	-0.474203	0.306755	-1.54587	0.122136	0.536977		GOPC	55.6196	0.241345	0.302427	0.798027	0.424855	0.999209		GOPC	50.0509	-0.0524358	0.381663	-0.137388	0.890724	0.999831
	CC2D2A	15.9129	-0.373482	0.468165	-0.797758	0.425011	0.939156		GOPC	44.2282	0.219204	0.328354	0.667583	0.5044	NA		ROS1	2.77329	-0.132828	1.14377	-0.116131	0.907548	NA		ROS1	3.30612	-0.0647664	1.12524	-0.0575581	0.954101	NA
	RRM2B	69.7026	0.0188519	0.296352	0.0636133	0.949278	0.997886		ROS1	2.26577	-0.0640055	1.28108	-0.0499623	0.960152	NA		USP28	353.843	-1.35977	0.289605	-4.69527	2.6626e-06	0.00193771		USP28	350.474	-1.08099	0.369591	-2.92483	0.00344644	0.227162
	ZNF800	50.5249	0.0835599	0.259421	0.322102	0.747375	0.991782		USP28	289.438	-1.3289	0.362671	-3.66421	0.000248102	0.0136791		HDAC9	709.168	-1.00279	0.329699	-3.04152	0.00235388	0.113259		HDAC9	786.6	-0.502776	0.395003	-1.27284	0.203074	0.999831
	SNX29	162.38	0.185316	0.227126	0.815915	0.414549	0.934796		HDAC9	635.753	-0.555537	0.340217	-1.63289	0.102491	0.490184		TSPAN17	59.0862	0.217988	0.367899	0.592522	0.553501	0.999209		TSPAN17	47.1884	-0.518432	0.405549	-1.27835	0.201128	0.999831
	LMO3	2.85556	-0.27588	1.06551	-0.258917	0.795699	NA		TSPAN17	44.1522	0.0198262	0.349753	0.0566864	0.954795	NA		NOP16	31.7933	-0.179189	0.483732	-0.370431	0.711061	NA		NOP16	32.5719	0.135373	0.547521	0.247247	0.804717	0.999831
	MRPS10	118.382	-0.218911	0.262122	-0.835152	0.403632	0.929665		NOP16	29.4245	0.262146	0.518122	0.505954	0.612889	NA		CC2D2A	18.5864	0.597149	0.419517	1.42342	0.154614	NA		CC2D2A	20.9759	0.67449	0.517869	1.30243	0.192768	NA
	RSF1	250.969	-0.169108	0.178876	-0.945388	0.344461	0.906692		CC2D2A	15.2212	0.566916	0.514418	1.10205	0.270439	NA		RRM2B	69.9559	-0.199889	0.312854	-0.638919	0.522875	0.999209		RRM2B	73.4078	-0.218964	0.437888	-0.500045	0.617043	0.999831
	VPS13D	296.011	0.193535	0.182688	1.05938	0.289429	0.881611		RRM2B	63.9572	0.197293	0.36971	0.533642	0.593589	0.903181		ZNF800	59.2506	0.16205	0.268904	0.602633	0.546753	0.999209		ZNF800	52.023	-0.108958	0.366087	-0.297628	0.765987	0.999831
	CELF2	444.107	0.29968	0.158451	1.89131	0.0585834	0.473767		ZNF800	42.2012	-0.161082	0.32944	-0.488957	0.624872	NA		SNX29	185.369	-0.0185493	0.232387	-0.0798209	0.93638	0.999209		SNX29	182.059	-0.057015	0.313255	-0.182008	0.855576	0.999831
	FAM120A	209.351	-0.0317479	0.240943	-0.131765	0.89517	0.995488		SNX29	159.418	0.140984	0.307663	0.458241	0.646779	0.914908		LMO3	2.75594	-0.319144	1.04142	-0.306451	0.759261	NA		LMO3	2.98668	-0.274714	1.18446	-0.231931	0.816591	NA
	R3HDM1	217.952	0.111776	0.174523	0.640467	0.521869	0.960848		LMO3	2.16435	0.178474	1.12703	0.158357	0.874175	NA		MRPS10	120.913	-0.0211806	0.337484	-0.0627603	0.949957	0.999209		MRPS10	103.942	-0.126425	0.386338	-0.327239	0.743487	0.999831
	COL9A2	1.49145	0.489056	1.52282	0.32115	0.748096	NA		MRPS10	90.2975	-0.166112	0.347549	-0.477952	0.632684	0.908926		RSF1	274.169	0.223006	0.191997	1.16151	0.245436	0.999209		RSF1	243.158	-0.0995604	0.271693	-0.366444	0.714034	0.999831
	KITLG	27.6578	1.15898	0.346056	3.34913	0.000810669	0.0229184		RSF1	195.257	-0.0963054	0.206096	-0.467285	0.640296	0.912472		VPS13D	319.162	-0.175331	0.217396	-0.806505	0.419951	0.999209		VPS13D	297.299	-0.349161	0.282878	-1.23432	0.217084	0.999831
	ERCC8	47.5511	-0.400241	0.295274	-1.35549	0.175261	0.764445		VPS13D	243.884	-0.311619	0.2332	-1.33627	0.181461	0.633327		CELF2	523.007	-0.00313339	0.215091	-0.0145677	0.988377	0.999209		CELF2	443.376	-0.341778	0.285501	-1.19712	0.231261	0.999831
	ADAMTS6	34.1233	0.268811	0.50995	0.527131	0.598102	0.973117		CELF2	431.775	0.0940807	0.225795	0.416663	0.676925	0.921369		FAM120A	228.815	0.0840618	0.213652	0.393452	0.693986	0.999209		FAM120A	214.532	0.0590802	0.338338	0.174619	0.861379	0.999831
	H6PD	161.239	-0.635205	0.228668	-2.77784	0.00547208	0.0971541		FAM120A	207.683	0.371728	0.276928	1.34233	0.17949	0.629141		R3HDM1	238.313	-0.0548671	0.192499	-0.285026	0.775624	0.999209		R3HDM1	245.519	0.0777669	0.279208	0.278527	0.780608	0.999831
	VAMP3	62.999	-0.230665	0.362022	-0.637159	0.524022	0.961288		R3HDM1	185.359	-0.151715	0.248989	-0.609322	0.542311	0.886837		COL9A2	2.10163	0.556746	1.37253	0.405634	0.685012	NA		COL9A2	3.57251	0.580273	1.35764	0.427413	0.669079	NA
	PER3	146.226	-1.19363	0.259465	-4.60034	4.21799e-06	0.000280937		COL9A2	2.21488	1.4204	1.47514	0.962896	0.3356	NA		KITLG	35.4944	-0.478407	0.36987	-1.29345	0.195857	NA		KITLG	35.3636	-0.198197	0.411338	-0.481835	0.629923	0.999831
	UTS2	1.56872	-0.445191	1.81658	-0.245071	0.806402	NA		KITLG	27.9188	-0.445286	0.351633	-1.26633	0.205393	NA		ERCC8	52.5071	0.477245	0.347139	1.37479	0.169195	0.934587		ERCC8	51.0889	0.671053	0.392299	1.71057	0.0871613	0.969655
	TNFRSF9	2.62497	-0.0222654	1.1831	-0.0188196	0.984985	NA		ERCC8	43.1152	0.563596	0.357299	1.57738	0.114709	NA		ADAMTS6	45.9914	0.16775	0.510194	0.328796	0.74231	NA		ADAMTS6	49.2306	0.191454	0.542155	0.353136	0.723986	0.999831
	LTBP1	180.368	0.50014	0.2755	1.81539	0.0694638	0.52164		ADAMTS6	42.8186	0.81161	0.514636	1.57706	0.114782	NA		H6PD	132.074	-0.0281218	0.264872	-0.106171	0.915446	0.999209		H6PD	108.978	-0.725666	0.374387	-1.93827	0.0525898	0.824322
	RCN1	11.38	-0.00203931	0.496701	-0.00410572	0.996724	0.999476		H6PD	89.9258	-0.560846	0.294518	-1.90429	0.0568731	0.369494		VAMP3	68.2926	0.133382	0.354494	0.376261	0.706723	0.999209		VAMP3	64.7822	0.328137	0.451518	0.726741	0.467385	0.999831
	ELN	22.5111	0.377741	0.459002	0.82296	0.410531	0.933652		VAMP3	56.0259	0.318677	0.387819	0.821715	0.411239	NA		PER3	122.061	0.569161	0.303076	1.87795	0.0603887	0.659502		PER3	102.23	0.121183	0.343906	0.352371	0.72456	0.999831
	RFC2	21.0549	0.0606885	0.361839	0.167723	0.866801	0.995488		PER3	82.9159	0.223208	0.304625	0.73273	0.463723	0.854943		UTS2	0.969315	0.407113	1.73197	0.235058	0.814164	NA		UTS2	2.74611	1.25178	1.45294	0.861547	0.388937	NA
	ARID1B	647.693	0.0780825	0.167044	0.467438	0.640187	0.979896		UTS2	1.7203	1.50558	1.76026	0.855317	0.392375	NA		TNFRSF9	2.0568	-0.778522	1.4121	-0.551321	0.581414	NA		TNFRSF9	4.17395	1.08188	1.2388	0.873334	0.382481	NA
	CLPTM1L	14.2932	-0.254158	0.502129	-0.50616	0.612744	0.973117		TNFRSF9	2.49564	-0.0977417	1.4203	-0.0688175	0.945135	NA		LTBP1	196.33	-0.470098	0.290083	-1.62057	0.105111	0.81269		LTBP1	204.465	-0.252976	0.30352	-0.833474	0.404578	0.999831
	NEDD4L	184.522	0.546829	0.238695	2.29091	0.0219688	0.263469		LTBP1	140.164	-0.862312	0.247924	-3.47813	0.000504932	0.0212384		RCN1	15.6251	0.635319	0.428304	1.48334	0.137985	NA		RCN1	12.5121	0.258743	0.612158	0.422674	0.672533	NA
	PPP1R3F	19.3696	-0.443922	0.459912	-0.965233	0.334428	0.905305		RCN1	12.1339	0.501903	0.516348	0.972024	0.331039	NA		ELN	26.9227	-0.171756	0.522102	-0.32897	0.742178	NA		ELN	26.8815	-0.189545	0.508389	-0.372835	0.709271	0.999831
	HEXB	34.2926	0.431133	0.380926	1.1318	0.257717	0.858454		ELN	23.2944	0.203562	0.435016	0.467943	0.639826	NA		RFC2	22.5686	-0.0756141	0.367872	-0.205545	0.837147	NA		RFC2	21.3328	-0.385243	0.486806	-0.791367	0.42873	NA
	PTCD2	22.2802	-0.378091	0.351769	-1.07483	0.282451	0.877191		RFC2	20.9718	0.330278	0.396605	0.832763	0.404979	NA		ARID1B	700.464	-0.0554766	0.191442	-0.289783	0.771982	0.999209		ARID1B	644.15	-0.239622	0.286636	-0.835981	0.403166	0.999831
	NEXMIF	8.76496	1.01725	0.73849	1.37748	0.168364	NA		ARID1B	520.858	-0.276602	0.203924	-1.3564	0.174973	0.62898		CLPTM1L	14.9262	0.177893	0.465819	0.381893	0.702541	NA		CLPTM1L	14.1437	0.129241	0.639417	0.202123	0.839821	NA
	JKAMP	18.7351	-0.33906	0.398827	-0.850141	0.395247	0.927181		CLPTM1L	15.3776	0.834828	0.489659	1.70492	0.0882096	NA		NEDD4L	196.637	-0.591176	0.227251	-2.60143	0.00928367	0.247096		NEDD4L	190.911	-0.22009	0.27786	-0.792088	0.428309	0.999831
	DKK3	6.1714	0.271086	0.651756	0.415931	0.67746	NA		NEDD4L	162.29	-0.458668	0.26658	-1.72056	0.0853305	0.455691		PPP1R3F	16.6954	-0.192242	0.459555	-0.418322	0.675712	NA		PPP1R3F	15.4669	0.174514	0.62644	0.278581	0.780566	NA
	NFE2L3	3.61748	-0.375831	0.987638	-0.380535	0.703548	NA		PPP1R3F	14.1985	0.101639	0.532786	0.190769	0.848707	NA		HEXB	37.4669	-0.304252	0.341528	-0.890857	0.373006	NA		HEXB	35.8438	-0.276216	0.423872	-0.651649	0.514627	0.999831
	MCUR1	28.1209	-0.047295	0.338687	-0.139642	0.888943	0.995488		HEXB	34.1084	0.148031	0.37148	0.398489	0.69027	NA		PTCD2	22.8751	0.263452	0.380179	0.692967	0.48833	NA		PTCD2	21.3215	0.211783	0.497827	0.425414	0.670535	NA
	LIMA1	182.134	0.234761	0.203261	1.15497	0.248102	0.852249		PTCD2	17.8321	0.241068	0.417051	0.57803	0.563244	NA		NEXMIF	9.55822	-0.852706	0.636728	-1.3392	0.180506	NA		NEXMIF	11.5917	-0.420997	0.685403	-0.614232	0.539062	NA
	LETMD1	41.7664	-0.393206	0.298713	-1.31633	0.188062	0.780071		NEXMIF	9.33712	-0.538687	0.718052	-0.750207	0.45313	NA		JKAMP	20.6413	0.391933	0.398721	0.982976	0.325619	NA		JKAMP	19.5199	0.302223	0.516476	0.585163	0.558438	NA
	SLC4A8	12.6377	0.645213	0.652031	0.989543	0.322397	0.90155		JKAMP	14.8707	0.0953431	0.454034	0.209991	0.833675	NA		DKK3	8.74561	0.392201	0.667597	0.587482	0.55688	NA		DKK3	11.4192	1.26295	0.66653	1.89482	0.0581165	NA
	LAMC3	8.24197	0.671358	0.884845	0.75873	0.448014	NA		DKK3	5.47044	-0.117869	0.73817	-0.159678	0.873135	NA		NFE2L3	4.63538	0.799765	0.867533	0.921884	0.356589	NA		NFE2L3	5.05056	1.21477	0.998111	1.21707	0.223577	NA
	PTGER3	13.048	-0.119264	0.641143	-0.186018	0.85243	0.995488		NFE2L3	4.10335	1.09551	0.997929	1.09778	0.2723	NA		MCUR1	35.896	0.515995	0.316284	1.63143	0.1028	NA		MCUR1	33.9646	0.518303	0.439421	1.17951	0.238193	0.999831
	TNIP3	5.22611	0.393976	0.940817	0.41876	0.675392	NA		MCUR1	29.5651	0.574474	0.345823	1.66118	0.096678	NA		LIMA1	246.084	0.403457	0.313803	1.2857	0.198547	0.969643		LIMA1	232.133	0.42142	0.284534	1.48109	0.138583	0.999831
	MAPK9	36.3206	-0.394936	0.322607	-1.2242	0.220876	0.8225		LIMA1	179.62	0.159635	0.275585	0.579258	0.562415	0.896114		LETMD1	43.1624	0.324725	0.32087	1.01201	0.311531	NA		LETMD1	37.5387	0.00141385	0.413274	0.00342109	0.99727	0.999831
	COL23A1	27.6614	0.607999	0.457391	1.32928	0.183757	0.774009		LETMD1	32.8271	0.162413	0.329925	0.492271	0.622528	NA		SLC4A8	12.7961	-0.624176	0.602601	-1.0358	0.300293	NA		SLC4A8	15.2032	-0.406439	0.665284	-0.610926	0.541249	NA
	BCAR1	73.8723	0.109733	0.318667	0.34435	0.730583	0.990333		SLC4A8	14.9631	0.465613	0.648269	0.718241	0.472609	NA		LAMC3	7.28472	-1.43021	0.943091	-1.51651	0.12939	NA		LAMC3	12.7448	0.364649	0.758873	0.480514	0.630862	NA
	FHIP1B	17.1469	-0.0298093	0.415956	-0.0716645	0.942869	0.997886		LAMC3	8.54284	0.298306	0.827218	0.360613	0.718389	NA		PTGER3	14.9405	0.101854	0.668423	0.15238	0.878887	NA		PTGER3	18.5358	0.398173	0.641129	0.62105	0.534566	NA
	HERPUD1	100.243	-0.224075	0.299312	-0.748632	0.454079	0.946943		PTGER3	15.445	0.856417	0.691472	1.23854	0.215515	NA		TNIP3	4.54596	-1.1026	1.06078	-1.03942	0.298609	NA		TNIP3	7.4502	0.399605	0.952543	0.419514	0.674841	NA
	HOMER3	1.10691	-0.222038	1.96856	-0.112792	0.910195	NA		TNIP3	5.93404	0.597525	0.897136	0.666036	0.505388	NA		MAPK9	36.8062	0.251691	0.296826	0.847941	0.396471	NA		MAPK9	37.6506	0.487327	0.418153	1.16543	0.243845	0.999831
	RAD51	4.56316	-0.117025	0.886852	-0.131955	0.89502	NA		MAPK9	28.7653	0.175311	0.365119	0.480146	0.631123	NA		COL23A1	28.521	-0.877561	0.420311	-2.08789	0.036808	NA		COL23A1	36.9327	-0.106659	0.505252	-0.2111	0.832809	0.999831
	POLQ	13.9984	0.044203	0.783786	0.0563968	0.955026	0.997886		COL23A1	29.3897	-0.190796	0.500538	-0.381182	0.703068	NA		BCAR1	79.5332	-0.146872	0.276781	-0.530642	0.595667	0.999209		BCAR1	70.6245	-0.358747	0.455725	-0.787199	0.431165	0.999831
	PIK3CB	180.256	0.34594	0.202704	1.70662	0.0878921	0.583423		BCAR1	72.1829	0.181848	0.396267	0.458901	0.646305	0.914908		FHIP1B	19.49	0.197797	0.380391	0.519985	0.603074	NA		FHIP1B	17.7357	-0.0289357	0.546668	-0.052931	0.957787	NA
	CYBA	20.415	-0.367171	0.436176	-0.841795	0.399903	0.927627		FHIP1B	16.3276	0.320786	0.444217	0.722139	0.470209	NA		HERPUD1	100.397	-0.107481	0.319509	-0.336393	0.736574	0.999209		HERPUD1	97.2804	0.0611849	0.408453	0.149797	0.880925	0.999831
	THOC3	4.16148	0.0304356	0.847947	0.0358933	0.971367	NA		HERPUD1	77.2452	-0.0703914	0.335912	-0.209553	0.834016	0.966613		RAD51	4.37395	-0.353445	0.913854	-0.386763	0.698932	NA		HOMER3	2.13536	1.97647	1.51119	1.30788	0.190913	NA
	HEBP2	290.033	-0.0940385	0.216852	-0.433652	0.664541	0.98585		HOMER3	1.16592	1.27331	1.83638	0.69338	0.488071	NA		POLQ	14.8902	-0.358566	0.701794	-0.510928	0.609401	NA		RAD51	7.83445	0.361154	0.894934	0.403554	0.686541	NA
	MPHOSPH9	48.8999	-0.165023	0.314318	-0.52502	0.59957	0.973117		RAD51	3.89437	0.105495	0.954502	0.110523	0.911994	NA		PIK3CB	214.751	-0.104811	0.245916	-0.426204	0.669959	0.999209		POLQ	21.0189	0.831706	0.675866	1.23058	0.218481	NA
	PLEKHA5	67.4351	0.385633	0.338569	1.13901	0.2547	0.857411		POLQ	14.4517	0.419779	0.680057	0.617271	0.537056	NA		CYBA	26.1869	0.774519	0.376794	2.05555	0.0398256	NA		PIK3CB	181.006	-0.457415	0.287356	-1.5918	0.111429	0.999831
	SIKE1	34.6059	0.0890281	0.325931	0.273151	0.784737	0.993463		PIK3CB	153.043	-0.39437	0.212077	-1.85956	0.0629484	0.389135		THOC3	3.53471	-1.0714	0.903306	-1.18609	0.235587	NA		CYBA	21.976	0.175199	0.491419	0.356517	0.721454	NA
	RRP12	96.4988	1.2874	0.24468	5.26157	1.42829e-07	1.34705e-05		CYBA	22.9472	0.892901	0.44699	1.99759	0.0457614	NA		HEBP2	308.501	0.0532219	0.278039	0.191419	0.848198	0.999209		THOC3	5.12945	0.393888	0.937011	0.420366	0.674218	NA
	FNIP2	479.686	2.86211	0.286945	9.97444	1.97214e-23	2.11359e-20		THOC3	3.46433	-0.256628	0.99319	-0.258388	0.796108	NA		MPHOSPH9	52.633	0.162252	0.315203	0.514754	0.606725	0.999209		HEBP2	275.895	-0.0899005	0.309106	-0.29084	0.771173	0.999831
	MSMO1	7.26648	-0.140879	0.59105	-0.238354	0.811607	NA		HEBP2	245.203	0.0213406	0.278559	0.0766106	0.938933	0.985047		PLEKHA5	85.2932	0.019961	0.372532	0.0535821	0.957268	0.999209		MPHOSPH9	58.8369	0.361609	0.40526	0.892288	0.372239	0.999831
	TTC17	254.66	-0.304529	0.172607	-1.76429	0.0776831	0.54975		MPHOSPH9	42.4955	0.19822	0.371907	0.532982	0.594046	NA		SIKE1	44.7769	0.421369	0.279719	1.5064	0.131965	NA		PLEKHA5	98.1509	0.39994	0.42189	0.947972	0.343144	0.999831
	ALX4	4.66495	-0.174215	0.734012	-0.237346	0.812388	NA		PLEKHA5	70.5348	0.122824	0.355177	0.34581	0.729485	0.936229		RRP12	115.476	-0.83835	0.257692	-3.2533	0.00114073	0.0729819		SIKE1	44.7939	0.520911	0.390128	1.33523	0.181801	0.999831
	FSTL4	16.3207	0.0862645	0.668273	0.129086	0.89729	0.995488		SIKE1	40.2262	0.642199	0.344881	1.86209	0.0625908	NA		FNIP2	711.315	-0.897946	0.342695	-2.62025	0.00878659	0.246729		RRP12	109.114	-0.803915	0.313291	-2.56603	0.0102869	0.408062
	FOXN3	532.599	0.150651	0.185621	0.811606	0.417018	0.935295		RRP12	95.8429	-0.679271	0.298568	-2.2751	0.0229002	0.229002		MSMO1	7.83792	0.168238	0.639088	0.263247	0.792361	NA		FNIP2	529.827	-1.50344	0.367302	-4.0932	4.25466e-05	0.0123967
	METTL24	10.6981	-0.0246296	0.735961	-0.0334659	0.973303	0.998443		FNIP2	588.662	-0.95709	0.416226	-2.29945	0.0214795	0.22139		TTC17	258.162	0.147762	0.196077	0.753589	0.451096	0.999209		MSMO1	7.20749	0.338145	0.748858	0.451548	0.651595	NA
	AKR7A2	71.6014	-0.0370504	0.256949	-0.144194	0.885348	0.995488		MSMO1	6.03196	0.0643573	0.736201	0.0874182	0.930339	NA		ALX4	5.7004	0.285941	0.79181	0.361123	0.718008	NA		TTC17	241.6	0.0727901	0.275134	0.264563	0.791346	0.999831
	MRTO4	35.9979	-0.0229701	0.291716	-0.0787414	0.937238	0.997886		TTC17	201.195	0.089888	0.218313	0.411739	0.68053	0.921369		FSTL4	16.4235	-0.219681	0.784862	-0.279897	0.779556	NA		ALX4	6.91582	1.24436	0.82535	1.50768	0.131637	NA
	NNAT	2.45822	-0.191661	0.975529	-0.196468	0.844244	NA		ALX4	4.6411	0.52876	0.770546	0.686215	0.492577	NA		FOXN3	555.789	-0.259169	0.250729	-1.03366	0.301293	0.999209		FSTL4	22.5723	0.342896	0.674077	0.508689	0.61097	NA
	USE1	37.2407	-0.101568	0.316375	-0.321038	0.748181	0.991782		FSTL4	18.2974	0.862415	0.682381	1.26383	0.20629	NA		METTL24	10.8392	-0.232636	0.853321	-0.272624	0.785142	NA		FOXN3	524.939	-0.400275	0.308624	-1.29697	0.194642	0.999831
	MCF2L2	41.8911	0.82451	0.375809	2.19396	0.0282383	0.307292		FOXN3	401.13	-0.632068	0.273708	-2.30928	0.0209282	0.219504		AKR7A2	75.6627	0.0116501	0.271419	0.0429229	0.965763	0.999209		METTL24	16.498	1.24976	0.726005	1.72142	0.0851751	NA
	LAMA3	42.7295	-0.0694591	0.408563	-0.170008	0.865004	0.995488		METTL24	10.9503	0.68903	0.781096	0.882133	0.377705	NA		MRTO4	40.4267	0.152713	0.312036	0.489407	0.624553	NA		AKR7A2	70.7858	-0.0217197	0.348669	-0.0622933	0.950329	0.999831
	AP5M1	41.5424	-0.413289	0.30798	-1.34194	0.179616	0.768343		AKR7A2	56.0665	-0.308817	0.351524	-0.878508	0.379668	NA		NNAT	2.21687	-0.591135	1.12992	-0.523164	0.60086	NA		MRTO4	33.4523	-0.425833	0.411939	-1.03373	0.301264	0.999831
	ANAPC4	22.1119	-0.17449	0.357297	-0.48836	0.625295	0.975377		MRTO4	37.1026	0.420734	0.355093	1.18486	0.236074	NA		USE1	38.2798	-0.0650249	0.347693	-0.187018	0.851646	NA		NNAT	2.44713	-0.318043	1.35435	-0.234831	0.81434	NA
	KCNQ1	21.1626	0.640622	0.454965	1.40807	0.159111	0.74382		NNAT	2.51691	0.352089	1.05051	0.33516	0.737505	NA		MCF2L2	56.1902	-0.143845	0.39618	-0.36308	0.716545	0.999209		USE1	34.8395	-0.170246	0.433607	-0.392628	0.694594	0.999831
	TRAPPC3	48.5891	-0.0514846	0.279084	-0.184477	0.853639	0.995488		USE1	32.4757	0.150718	0.357395	0.421712	0.673235	NA		LAMA3	42.3798	-0.267421	0.405939	-0.658772	0.510042	NA		MCF2L2	61.2401	-0.0543204	0.441465	-0.123046	0.902071	0.999831
	THRAP3	478.103	-0.0107606	0.222204	-0.0484265	0.961376	0.998297		MCF2L2	45.2362	-0.20758	0.38425	-0.540221	0.589045	NA		AP5M1	46.4429	0.50533	0.321264	1.57294	0.115732	NA		LAMA3	52.6888	0.301039	0.423773	0.710378	0.47747	0.999831
	PHPT1	272.041	-0.344915	0.326893	-1.05513	0.291366	0.881877		LAMA3	38.4411	0.0722822	0.463731	0.155871	0.876135	NA		ANAPC4	24.5161	0.264357	0.355163	0.744326	0.456679	NA		AP5M1	45.3122	0.696045	0.405884	1.71489	0.0863659	0.968938
	ENTPD2	1.02729	-0.153364	1.76332	-0.0869749	0.930691	NA		AP5M1	35.1378	0.392329	0.354684	1.10614	0.268668	NA		KCNQ1	25.1808	-0.213758	0.426127	-0.501631	0.615927	NA		ANAPC4	24.9747	0.236801	0.46292	0.511538	0.608974	NA
	ARID4B	238.706	0.3423	0.195669	1.74938	0.0802255	0.556013		ANAPC4	20.6216	0.40389	0.386246	1.04568	0.295709	NA		TRAPPC3	50.3107	-0.040385	0.318331	-0.126865	0.899047	0.999209		KCNQ1	27.0167	-0.127064	0.535945	-0.237084	0.812591	0.999831
	OPN3	9.18173	-0.128713	0.55833	-0.230532	0.817678	NA		KCNQ1	24.8364	0.187988	0.535269	0.351203	0.725436	NA		THRAP3	493.651	-0.113265	0.244734	-0.462809	0.643501	0.999209		TRAPPC3	45.5474	-0.354597	0.400716	-0.884907	0.376207	0.999831
	SDCCAG8	208.64	-0.226445	0.184084	-1.23012	0.218653	0.819211		TRAPPC3	38.6397	-0.16572	0.36029	-0.459963	0.645543	NA		PHPT1	293.085	0.302964	0.338203	0.895806	0.370356	0.999209		THRAP3	465.955	-0.345643	0.31331	-1.1032	0.269941	0.999831
	PTPRN	1.1784	0.448522	1.74386	0.2572	0.797024	NA		THRAP3	384.977	-0.217801	0.284494	-0.765574	0.44393	0.845052		ENTPD2	1.27296	0.584061	1.48236	0.394007	0.693576	NA		PHPT1	270.822	0.488603	0.358501	1.36291	0.172912	0.999831
	HHAT	24.1295	0.315587	0.508008	0.621224	0.534452	0.965623		PHPT1	203.19	-0.0460632	0.368743	-0.124919	0.900587	0.978677		ARID4B	270.726	-0.163082	0.183273	-0.889835	0.373555	0.999209		ENTPD2	1.41172	0.214872	1.76488	0.121749	0.903097	NA
	KIF1B	1281.72	0.195027	0.210436	0.926778	0.354042	0.911257		ARID4B	210.665	-0.252859	0.209433	-1.20735	0.227296	0.689931		OPN3	10.1546	0.316942	0.565477	0.560486	0.575148	NA		ARID4B	268.409	-0.281499	0.267113	-1.05386	0.291947	0.999831
	FOXC1	6.82909	-0.454144	0.716361	-0.633959	0.526108	NA		OPN3	9.43335	0.580968	0.598487	0.970727	0.331684	NA		SDCCAG8	213.131	0.0863033	0.20443	0.422165	0.672904	0.999209		OPN3	12.0363	0.453927	0.634224	0.71572	0.474164	NA
	TBC1D22A	136.404	0.197007	0.193772	1.01669	0.309299	0.896756		SDCCAG8	159.32	-0.101682	0.216704	-0.46922	0.638912	0.912127		HHAT	25.4727	-0.261472	0.553621	-0.472294	0.636717	NA		SDCCAG8	203.614	-0.0314815	0.286091	-0.11004	0.912378	0.999831
	SYNE2	582.845	0.572286	0.167648	3.41361	0.000641075	0.0187633		PTPRN	1.21133	0.432282	1.82439	0.236946	0.812699	NA		KIF1B	1401.03	-0.132316	0.200946	-0.658466	0.510239	0.999209		PTPRN	1.71395	0.62334	1.81029	0.344332	0.730597	NA
	PLEKHH1	6.83216	-0.00118419	0.65807	-0.0017995	0.998564	NA		HHAT	22.5788	-0.175625	0.58322	-0.30113	0.763315	NA		FOXC1	5.83076	0.00581807	0.717182	0.00811241	0.993527	NA		HHAT	32.4384	0.351905	0.558458	0.630137	0.528605	0.999831
	ATP9A	75.6325	0.45284	0.238611	1.89782	0.0577194	0.470903		KIF1B	1124.85	-0.182504	0.284034	-0.642544	0.52052	0.879601		TBC1D22A	158.789	0.0320446	0.202122	0.158541	0.87403	0.999209		KIF1B	1312.87	-0.31213	0.329203	-0.948138	0.343059	0.999831
	CBLN4	1.1888	-0.445582	1.63977	-0.271734	0.785827	NA		FOXC1	4.77184	0.0834069	0.785846	0.106136	0.915474	NA		SYNE2	676.652	-0.299685	0.179457	-1.66996	0.0949282	0.785806		FOXC1	7.02377	0.367096	0.822747	0.446183	0.655465	NA
	CHRDL2	5.05124	-0.864448	0.741385	-1.16599	0.243618	NA		TBC1D22A	142.944	0.349239	0.233696	1.49442	0.135067	0.565905		PLEKHH1	8.33628	0.525714	0.644165	0.816118	0.414433	NA		TBC1D22A	146.775	-0.237923	0.302863	-0.785578	0.432115	0.999831
	FAM168A	127.055	0.0422428	0.235707	0.179218	0.857767	0.995488		SYNE2	575.123	-0.154768	0.238432	-0.64911	0.516267	0.87891		ATP9A	97.6804	0.051697	0.297733	0.173636	0.862152	0.999209		SYNE2	627.889	-0.513143	0.266688	-1.92413	0.0543377	0.824697
	RELT	21.2532	0.597355	0.495986	1.20438	0.228443	0.829336		PLEKHH1	7.06203	0.394729	0.775773	0.50882	0.610878	NA		CBLN4	1.36996	0.712249	1.51308	0.470729	0.637834	NA		PLEKHH1	8.99908	0.600582	0.755949	0.794474	0.42692	NA
	GALC	22.5339	-0.199838	0.441648	-0.452483	0.650921	0.982927		ATP9A	85.7647	0.316853	0.318953	0.993415	0.320508	0.77377		CHRDL2	5.55736	0.92497	0.755448	1.2244	0.220801	NA		ATP9A	97.6131	0.00434471	0.343262	0.0126571	0.989901	0.999831
	NOP58	219.92	1.02855	0.212936	4.83031	1.36323e-06	0.00010302		CBLN4	0.821246	-0.211617	2.42596	-0.0872303	0.930488	NA		FAM168A	134.194	-0.0483107	0.243265	-0.198593	0.842581	0.999209		CBLN4	1.82293	0.441933	1.73414	0.254843	0.798845	NA
	SZRD1	121.814	0.134825	0.208211	0.647538	0.517284	0.960558		CHRDL2	7.74079	2.02654	0.81447	2.48817	0.0128404	NA		RELT	22.1024	-0.707463	0.438417	-1.61368	0.106598	NA		CHRDL2	7.42007	1.5831	0.826836	1.91465	0.0555373	NA
	KCNH2	2.1606	-0.459554	1.29043	-0.356124	0.721748	NA		FAM168A	109.889	0.00846632	0.291862	0.029008	0.976858	0.994852		GALC	22.1833	-0.0746705	0.452855	-0.164888	0.869032	NA		FAM168A	135.926	0.0339644	0.316547	0.107296	0.914554	0.999831
	CUL1	166.497	0.153422	0.216183	0.709685	0.477899	0.956165		RELT	18.4151	-1.05202	0.631158	-1.66682	0.0955506	NA		NOP58	264.787	-0.585483	0.214658	-2.72752	0.00638128	0.21475		RELT	20.8324	-0.151503	0.547862	-0.276535	0.782137	NA
	FAM114A2	32.4873	-0.216714	0.310817	-0.697239	0.485653	0.956435		GALC	18.3465	0.0244899	0.523155	0.0468119	0.962663	NA		SZRD1	126.841	-0.242754	0.214393	-1.13229	0.257514	0.999209		GALC	23.7131	0.122603	0.518398	0.236503	0.813042	NA
	CYFIP2	22.2226	-0.149027	0.396007	-0.376323	0.706677	0.986848		NOP58	205.132	-0.796779	0.311714	-2.55613	0.0105845	0.145403		KCNH2	1.89686	-0.305774	1.58458	-0.192969	0.846983	NA		NOP58	237.53	-0.883568	0.304263	-2.90396	0.00368475	0.235599
	TAB2	155.88	0.0664566	0.192	0.346128	0.729246	0.990333		SZRD1	105.222	-0.127428	0.249878	-0.509958	0.610081	0.903181		CUL1	183.482	-0.0726343	0.234968	-0.309125	0.757227	0.999209		SZRD1	125.001	-0.129514	0.311775	-0.415407	0.677844	0.999831
	GINM1	109.889	-0.0527667	0.19989	-0.263979	0.791796	0.99378		KCNH2	1.61306	0.527607	1.59243	0.331322	0.740401	NA		FAM114A2	35.9775	0.273886	0.330709	0.828178	0.40757	NA		KCNH2	3.93828	1.55205	1.16875	1.32795	0.184193	NA
	EIF2AK2	80.3497	0.151637	0.22824	0.664375	0.50645	0.958074		CUL1	134.069	-0.369985	0.280843	-1.31741	0.187703	0.636397		CYFIP2	23.2332	-0.040731	0.496778	-0.0819903	0.934654	NA		CUL1	168.314	-0.15207	0.332221	-0.457738	0.647141	0.999831
	USP36	86.8698	0.257854	0.230519	1.11858	0.263321	0.862939		FAM114A2	26.4563	0.0385996	0.367273	0.105098	0.916298	NA		TAB2	165.517	-0.0994548	0.197089	-0.504619	0.613826	0.999209		FAM114A2	30.8809	0.0828423	0.459103	0.180444	0.856804	0.999831
	KMT2C	656.179	0.0858889	0.170857	0.502693	0.61518	0.973183		CYFIP2	20.2456	-0.140263	0.517025	-0.271289	0.786169	NA		GINM1	112.939	-0.0829483	0.232602	-0.356611	0.721383	0.999209		CYFIP2	25.1292	0.188819	0.503927	0.374694	0.707888	NA
	MCOLN3	4.81842	-0.464803	0.799332	-0.58149	0.56091	NA		TAB2	129.677	-0.152611	0.229844	-0.663977	0.506705	0.876245		EIF2AK2	89.5766	-0.0306149	0.218559	-0.140076	0.8886	0.999209		TAB2	153.199	-0.0923238	0.290099	-0.318249	0.750296	0.999831
	PUM2	201.177	-0.0479901	0.18685	-0.256837	0.797304	0.994383		GINM1	83.4191	-0.309814	0.242771	-1.27615	0.201901	0.653147		USP36	98.556	-0.0958208	0.261142	-0.366929	0.713672	0.999209		GINM1	106.52	-0.310569	0.312735	-0.993073	0.320674	0.999831
	MRPL43	68.848	-0.324907	0.382088	-0.850346	0.395133	0.927181		EIF2AK2	66.791	-0.26479	0.274962	-0.963009	0.335543	0.785143		KMT2C	677.748	-0.190639	0.188393	-1.01192	0.311576	0.999209		EIF2AK2	89.7407	0.0264137	0.327718	0.0805989	0.935761	0.999831
	ITIH4	37.6163	0.546832	0.477674	1.14478	0.2523	0.855933		USP36	75.1631	-0.254419	0.29054	-0.875677	0.381206	0.811856		MCOLN3	3.88826	-0.405623	0.891844	-0.454814	0.649243	NA		USP36	82.9491	-0.57365	0.338515	-1.69461	0.0901495	0.987849
	HPF1	30.5281	-0.00284367	0.326473	-0.0087103	0.99305	0.999476		KMT2C	524.297	-0.313633	0.224369	-1.39784	0.16216	0.608596		PUM2	216.61	0.0635278	0.219334	0.289639	0.772093	0.999209		KMT2C	638.398	-0.374813	0.275962	-1.3582	0.1744	0.999831
	ZFR	277.976	0.146871	0.178135	0.824494	0.409659	0.93287		MCOLN3	3.45136	-0.570804	1.04264	-0.547461	0.584062	NA		MRPL43	64.8422	-0.126367	0.439669	-0.287414	0.773795	0.999209		MCOLN3	4.564	-0.464713	1.07244	-0.433321	0.664781	NA
	ZNF280C	22.0572	1.91496	0.38229	5.00919	5.46609e-07	4.38366e-05		PUM2	157.447	-0.201987	0.220264	-0.917021	0.359132	0.799377		ITIH4	45.2803	-0.121062	0.520377	-0.232642	0.816039	NA		PUM2	203.795	-0.0453569	0.279924	-0.162033	0.87128	0.999831
	NPFFR2	4.28222	0.449186	1.05793	0.424589	0.671136	NA		MRPL43	52.6523	0.0468342	0.409955	0.114242	0.909046	NA		HPF1	34.414	0.179223	0.310196	0.577775	0.563416	NA		MRPL43	64.261	0.144598	0.472421	0.306079	0.759545	0.999831
	PHF21B	10.4846	-0.462432	0.674368	-0.685726	0.492886	NA		ITIH4	37.7587	-0.190455	0.591866	-0.321787	0.747614	NA		ZFR	320.804	0.0738307	0.206968	0.356725	0.721298	0.999209		ITIH4	42.8996	-0.650095	0.533991	-1.21743	0.223441	0.999831
	TRAF1	5.66677	0.574034	0.68393	0.839316	0.401292	NA		HPF1	30.7464	0.4569	0.366368	1.24711	0.212358	NA		ZNF280C	27.1886	-1.15901	0.341839	-3.3905	0.000697648	NA		HPF1	33.8108	0.29222	0.421833	0.69274	0.488473	0.999831
	RC3H2	87.7405	-0.0750589	0.234082	-0.320652	0.748474	0.991782		ZFR	241.265	-0.11668	0.220673	-0.528745	0.596983	0.903181		NPFFR2	4.83784	0.124618	0.953431	0.130705	0.896009	NA		ZFR	284.723	-0.178859	0.29204	-0.612446	0.540243	0.999831
	IL17RB	6.97148	-0.636073	0.666055	-0.954985	0.339585	NA		ZNF280C	20.5957	-1.40628	0.417401	-3.36913	0.00075405	NA		PHF21B	9.15975	-0.521187	0.869894	-0.599138	0.549081	NA		ZNF280C	27.7362	-1.20029	0.468475	-2.56213	0.0104033	0.4091
	TRAF3IP2	16.7895	0.675122	0.475378	1.42018	0.155555	0.739644		NPFFR2	4.71421	0.501917	0.983137	0.510526	0.609683	NA		TRAF1	7.07347	-0.056151	0.63201	-0.0888451	0.929205	NA		NPFFR2	7.19088	0.991143	0.882205	1.12348	0.261232	NA
	GYG2	4.26261	0.617301	1.0249	0.602306	0.546971	NA		PHF21B	9.71948	0.489111	0.899038	0.544038	0.586415	NA		RC3H2	92.4032	0.0260396	0.237048	0.10985	0.912529	0.999209		PHF21B	14.691	0.438663	0.734065	0.59758	0.55012	NA
	DCBLD2	44.9245	-0.407175	0.278707	-1.46094	0.144032	0.715847		TRAF1	5.51856	-0.21917	0.685387	-0.319775	0.749139	NA		IL17RB	4.98577	-0.676917	0.727197	-0.930858	0.351927	NA		TRAF1	7.41458	0.0586782	0.76771	0.0764327	0.939075	NA
	SOAT1	20.5555	0.782906	0.453089	1.72793	0.0840006	0.569456		RC3H2	73.9167	0.0355884	0.270926	0.131358	0.895492	0.978677		TRAF3IP2	23.1948	0.181283	0.434868	0.41687	0.676773	NA		RC3H2	83.3812	-0.113466	0.332901	-0.34084	0.733224	0.999831
	PKP2	25.9543	-0.492912	0.350873	-1.40482	0.160076	0.744461		IL17RB	3.88186	-0.678249	0.894588	-0.758169	0.44835	NA		GYG2	5.30932	-0.936127	1.00113	-0.935067	0.349754	NA		IL17RB	7.08528	0.497986	0.785307	0.634129	0.525997	NA
	MSH4	27.2485	-0.00943513	0.361431	-0.0261049	0.979174	0.999204		TRAF3IP2	21.8331	0.574118	0.503448	1.14037	0.254131	NA		DCBLD2	47.9279	0.346624	0.300639	1.15296	0.248927	0.999209		TRAF3IP2	20.528	-0.235829	0.54068	-0.436171	0.662712	NA
	GDI2	126.593	0.0905529	0.199397	0.454134	0.649733	0.982422		GYG2	4.69743	-0.0794793	1.10093	-0.072193	0.942448	NA		SOAT1	25.2569	-0.307466	0.381271	-0.806424	0.419998	NA		GYG2	6.30243	-0.519095	0.932868	-0.556451	0.577903	NA
	PRDM1	12.8504	0.240158	0.626743	0.383185	0.701583	0.986732		DCBLD2	33.3566	-0.0292649	0.378416	-0.0773353	0.938357	NA		PKP2	23.0516	-0.250025	0.480726	-0.520098	0.602995	NA		DCBLD2	45.521	0.2444	0.395135	0.618522	0.536231	0.999831
	ATG5	63.5738	-0.0989066	0.267862	-0.369245	0.711945	0.98814		SOAT1	20.4482	-0.258041	0.502326	-0.513693	0.607467	NA		MSH4	31.1704	0.160711	0.35894	0.447738	0.654343	NA		SOAT1	22.4076	-0.642171	0.534237	-1.20204	0.22935	NA
	TMCC3	72.9445	-0.0223278	0.251462	-0.0887922	0.929247	0.997886		PKP2	19.3302	-0.0745573	0.47672	-0.156396	0.875721	NA		GDI2	137.62	-0.0470166	0.207705	-0.226362	0.82092	0.999209		PKP2	26.9175	0.384496	0.47561	0.808427	0.418845	0.999831
	PITHD1	45.7557	-0.104479	0.314073	-0.332657	0.739393	0.990587		MSH4	24.6552	0.276173	0.42427	0.650937	0.515087	NA		PRDM1	14.6979	-0.0506654	0.626492	-0.0808716	0.935544	NA		MSH4	28.4976	-0.307461	0.482062	-0.637805	0.523601	0.999831
	MTA3	86.6173	-0.0214743	0.320674	-0.0669663	0.946609	0.997886		GDI2	118.071	0.102719	0.278901	0.3683	0.71265	0.932575		ATG5	68.6496	0.103862	0.257338	0.4036	0.686507	0.999209		GDI2	121.997	-0.252818	0.302795	-0.834945	0.403749	0.999831
	USP13	481.434	0.0425571	0.257841	0.165052	0.868903	0.995488		PRDM1	12.7557	0.122723	0.667134	0.183955	0.854049	NA		TMCC3	71.6869	-0.253155	0.266151	-0.951173	0.341517	0.999209		PRDM1	16.0929	0.180449	0.655142	0.275436	0.782982	NA
	ATP11B	129.149	0.449601	0.202191	2.22364	0.0261726	0.29349		ATG5	55.5177	0.134907	0.300558	0.448856	0.653536	NA		PITHD1	46.1492	-0.0812167	0.295968	-0.274411	0.783769	NA		ATG5	71.2995	0.171508	0.337204	0.508617	0.611021	0.999831
	LAMC2	6.91994	0.310812	0.795276	0.390823	0.695928	NA		TMCC3	58.5086	-0.183633	0.282203	-0.650713	0.515232	NA		MTA3	91.8908	-0.0325078	0.330921	-0.0982345	0.921746	0.999209		TMCC3	81.0308	0.0343226	0.342318	0.100265	0.920134	0.999831
	CDK14	224.151	-0.0756706	0.184153	-0.410912	0.681137	0.985986		PITHD1	41.0287	0.252494	0.325516	0.775673	0.437942	NA		USP13	458.745	-0.50349	0.28724	-1.75286	0.0796269	0.743197		PITHD1	47.5183	0.215355	0.399867	0.538568	0.590185	0.999831
	SEC61A1	51.416	0.861223	0.262996	3.27466	0.00105788	0.0281521		MTA3	79.4798	0.147462	0.387934	0.380121	0.703856	0.928162		ATP11B	148.253	-0.237979	0.219884	-1.08229	0.279123	0.999209		MTA3	100.085	0.075461	0.420172	0.179596	0.85747	0.999831
	PPP1R12A	321.269	0.0238105	0.199215	0.119522	0.904862	0.995528		USP13	421.264	-0.192278	0.372807	-0.515758	0.606024	0.903181		LAMC2	7.5409	-0.379223	0.761922	-0.497719	0.618682	NA		USP13	470.925	-0.273213	0.390748	-0.699206	0.484424	0.999831
	RASGRF1	8.0406	0.403112	0.853936	0.472063	0.636882	NA		ATP11B	118.176	-0.268542	0.240777	-1.11532	0.264715	0.727114		CDK14	236.369	0.019936	0.20144	0.0989675	0.921164	0.999209		ATP11B	138.471	-0.231553	0.3058	-0.757205	0.448927	0.999831
	CAMK2B	442.548	-0.046016	0.224581	-0.204897	0.837653	0.995488		LAMC2	8.29393	0.642737	0.844596	0.760999	0.446657	NA		SEC61A1	60.6137	-0.515786	0.258862	-1.99251	0.0463149	0.584914		LAMC2	9.70384	0.149325	0.84131	0.177492	0.859122	NA
	CROCC	25.5657	0.267341	0.413147	0.647085	0.517577	0.960558		CDK14	173.619	-0.265611	0.222809	-1.1921	0.233221	0.698177		PPP1R12A	351.8	0.0482293	0.193118	0.24974	0.802788	0.999209		CDK14	215.488	-0.22677	0.28325	-0.8006	0.423363	0.999831
	POLR3E	48.3898	0.157411	0.282283	0.557637	0.577092	0.973117		SEC61A1	54.4787	-0.176022	0.326759	-0.538689	0.590101	NA		RASGRF1	7.85619	-1.5721	0.888063	-1.77025	0.076685	NA		SEC61A1	59.5804	-0.621966	0.399556	-1.55664	0.119555	0.999831
	ATP2B4	148.071	0.518572	0.196777	2.63533	0.00840565	0.134092		PPP1R12A	260.105	-0.18906	0.220892	-0.855895	0.392056	0.81404		CAMK2B	474.594	0.0450192	0.244489	0.184136	0.853907	0.999209		PPP1R12A	322.446	-0.269413	0.290706	-0.926755	0.354054	0.999831
	RIOK2	16.2152	-0.370782	0.440068	-0.842556	0.399477	0.927627		RASGRF1	9.14561	0.360996	0.885144	0.407839	0.683392	NA		CROCC	27.3064	-0.305504	0.41803	-0.730817	0.464891	NA		RASGRF1	12.9005	-0.0378993	0.756833	-0.0500762	0.960062	NA
	YIPF1	19.6299	-0.0119711	0.388324	-0.0308276	0.975407	0.998721		CAMK2B	352.633	-0.232948	0.295642	-0.787939	0.430732	0.837019		POLR3E	48.5277	-0.366634	0.286526	-1.27959	0.20069	0.969643		CAMK2B	392.944	-0.434956	0.354847	-1.22576	0.22029	0.999831
	NDC1	23.0012	-0.00364064	0.410954	-0.008859	0.992932	0.999476		CROCC	26.3254	0.160051	0.483076	0.331317	0.740405	NA		ATP2B4	183.073	-0.103058	0.221406	-0.465472	0.641594	0.999209		CROCC	35.7081	0.30645	0.486569	0.629818	0.528814	0.999831
	DGKG	49.005	-0.00821513	0.383336	-0.0214306	0.982902	0.999204		POLR3E	46.5021	0.140464	0.311172	0.451403	0.651699	NA		ZC3H11A	0.788067	1.42998	1.93663	0.738388	0.460279	NA		POLR3E	48.6208	-0.204053	0.407804	-0.50037	0.616814	0.999831
	FLYWCH1	60.2606	-0.0285627	0.261716	-0.109136	0.913094	0.99711		ATP2B4	147.228	-0.0538706	0.240827	-0.22369	0.822998	0.965337		RIOK2	16.4484	0.319924	0.429944	0.744107	0.456812	NA		ATP2B4	164.994	-0.100009	0.290979	-0.343697	0.731074	0.999831
	UNKL	32.6184	0.133104	0.322851	0.412277	0.680137	0.985986		RIOK2	14.0069	0.481708	0.510797	0.943053	0.345654	NA		YIPF1	20.19	-0.134743	0.376693	-0.3577	0.720568	NA		RIOK2	19.8427	0.544495	0.546962	0.995491	0.319498	NA
	TBXAS1	48.9226	0.705769	0.422009	1.6724	0.0944453	0.604132		YIPF1	19.8435	0.444305	0.404311	1.09892	0.271804	NA		NDC1	24.6608	0.00119192	0.383959	0.00310428	0.997523	NA		YIPF1	18.8202	-0.341223	0.520119	-0.656049	0.511793	NA
	PARP12	15.6384	-0.119859	0.500916	-0.239279	0.810889	0.995425		NDC1	21.2354	0.20404	0.45015	0.453271	0.650354	NA		DGKG	46.3269	-0.330004	0.387556	-0.851501	0.394491	NA		NDC1	29.2673	0.450505	0.462841	0.973348	0.33038	0.999831
	ALDH18A1	10.0023	0.176878	0.531488	0.332797	0.739287	NA		DGKG	44.1594	0.145749	0.449013	0.324598	0.745485	NA		FLYWCH1	61.7261	-0.0695842	0.26979	-0.25792	0.796469	0.999209		DGKG	51.8991	-0.311545	0.466498	-0.667836	0.504238	0.999831
	TARBP1	48.1417	-0.63191	0.294287	-2.14726	0.0317725	0.327704		FLYWCH1	48.6832	-0.129146	0.296105	-0.436151	0.662727	NA		UNKL	36.05	-0.0614598	0.327503	-0.187662	0.851142	NA		FLYWCH1	57.5274	-0.173936	0.379798	-0.45797	0.646974	0.999831
	GATB	35.1625	-0.139935	0.295228	-0.473989	0.635508	0.978483		UNKL	26.4819	-0.301364	0.366501	-0.822271	0.410923	NA		TBXAS1	60.4218	-0.434067	0.438759	-0.989305	0.322514	0.999209		UNKL	31.749	-0.378583	0.454301	-0.833331	0.404658	0.999831
	MXD1	77.985	1.28264	0.421014	3.04656	0.00231475	0.0508172		TBXAS1	61.7935	0.448044	0.445936	1.00473	0.315028	0.771034		PARP12	17.9428	0.323329	0.438572	0.737232	0.460981	NA		TBXAS1	55.4148	-0.501593	0.463622	-1.0819	0.279297	0.999831
	CDK17	66.788	0.272643	0.267598	1.01885	0.308274	0.896236		PARP12	13.599	0.101805	0.485125	0.209854	0.833782	NA		ALDH18A1	12.4733	0.149211	0.566022	0.263613	0.792078	NA		PARP12	16.5314	0.334376	0.573237	0.583312	0.559683	NA
	SLC2A3	21.0753	1.53857	0.435904	3.5296	0.000416191	0.0134424		ALDH18A1	10.7275	0.39234	0.645247	0.608046	0.543157	NA		TARBP1	48.6771	0.479467	0.28928	1.65745	0.0974288	0.789574		ALDH18A1	11.2099	0.0132459	0.678223	0.0195302	0.984418	NA
	PSD	1.4498	-1.12658	1.53984	-0.731622	0.464399	NA		TARBP1	33.6786	0.120843	0.324202	0.37274	0.709342	NA		GATB	38.8204	0.173835	0.328071	0.529872	0.596201	NA		TARBP1	50.3375	0.397128	0.367718	1.07998	0.280151	0.999831
	CTDP1	9.14991	-0.292244	0.609564	-0.479431	0.631632	NA		GATB	32.2283	0.301306	0.323601	0.931104	0.3518	NA		MXD1	87.6098	-1.01819	0.438834	-2.32023	0.0203287	0.362214		GATB	41.4177	0.612363	0.400056	1.53069	0.125845	0.999831
	YBX3	3666.26	0.0287495	0.183049	0.157059	0.875198	0.995488		MXD1	72.3081	-0.902377	0.39819	-2.2662	0.0234393	0.230996		CDK17	78.1633	-0.0220848	0.301827	-0.0731702	0.941671	0.999209		MXD1	75.318	-0.708279	0.428207	-1.65406	0.098116	0.990988
	STYK1	4.85662	-0.472841	0.775315	-0.60987	0.541948	NA		CDK17	65.3856	0.116356	0.312489	0.372353	0.70963	0.932161		SLC2A3	26.4287	-0.806738	0.47659	-1.69273	0.0905069	NA		CDK17	79.4546	-0.0339662	0.357543	-0.0949988	0.924316	0.999831
	WNK1	484.676	0.361175	0.244716	1.4759	0.139971	0.710489		SLC2A3	23.5101	-0.354584	0.45951	-0.771656	0.440318	NA		PSD	1.36212	0.447382	1.6925	0.264332	0.791524	NA		SLC2A3	25.5432	-1.06726	0.512437	-2.08271	0.0372779	NA
	CCAR1	272.192	0.232586	0.192378	1.20901	0.226661	0.827272		PSD	1.54693	1.36596	1.62431	0.840952	0.400375	NA		CTDP1	9.57276	0.155954	0.620561	0.251311	0.801574	NA		PSD	1.65615	0.454409	1.76765	0.25707	0.797125	NA
	OGFR	19.259	-0.0397036	0.423032	-0.0938549	0.925224	0.997886		CTDP1	9.83788	0.91566	0.590482	1.5507	0.120974	NA		YBX3	3687.53	-0.223757	0.149341	-1.4983	0.134055	0.891144		CTDP1	8.89526	0.335502	0.808664	0.414885	0.678226	NA
	GNA15	5.13401	0.754649	0.882714	0.85492	0.392596	NA		YBX3	3171.03	-0.0232354	0.223209	-0.104097	0.917092	0.981948		STYK1	3.4714	-0.933805	1.00006	-0.933744	0.350436	NA		YBX3	3531.01	-0.271394	0.324617	-0.836043	0.403131	0.999831
	CREB3L3	2.15416	0.637006	1.51593	0.420209	0.674333	NA		STYK1	4.15502	0.469122	0.812194	0.577598	0.563536	NA		WNK1	527.663	-0.355027	0.301542	-1.17737	0.239048	0.999209		STYK1	5.79294	0.866696	0.852233	1.01697	0.309167	NA
	PIGV	6.06533	-0.279657	0.772926	-0.361815	0.71749	NA		WNK1	407.455	-0.439691	0.28285	-1.5545	0.120065	0.534057		CCAR1	306.322	-0.0698024	0.2064	-0.33819	0.73522	0.999209		WNK1	500.859	-0.30201	0.333577	-0.905368	0.365271	0.999831
	PTPRU	12.8172	0.376517	0.453341	0.830538	0.406235	0.930776		CCAR1	230.117	-0.266997	0.20284	-1.3163	0.188075	0.636397		OGFR	21.1474	0.0405802	0.425202	0.0954374	0.923967	NA		CCAR1	282.576	-0.293136	0.278013	-1.0544	0.2917	0.999831
	SNRNP40	42.3583	0.100698	0.279568	0.360193	0.718703	0.990011		OGFR	17.2417	0.158575	0.423116	0.37478	0.707824	NA		GNA15	5.97359	-0.334418	0.899858	-0.371634	0.710166	NA		OGFR	18.4269	-0.0498751	0.546537	-0.0912565	0.927289	NA
	RIMBP2	12.8853	0.308158	0.682012	0.451836	0.651387	0.983106		GNA15	6.49789	0.516791	0.851635	0.606822	0.543969	NA		CREB3L3	2.7771	-0.150175	1.39376	-0.107748	0.914195	NA		GNA15	8.08028	-0.31519	0.861027	-0.366063	0.714318	NA
	COL11A1	14.9973	0.652003	0.65119	1.00125	0.316706	0.898737		CREB3L3	2.66196	0.646197	1.39914	0.461852	0.644187	NA		PIGV	5.64894	0.0815298	0.74795	0.109004	0.913199	NA		CREB3L3	3.41388	-0.077168	1.30089	-0.0593193	0.952698	NA
	QSER1	92.262	-0.228001	0.261521	-0.871829	0.383302	0.921172		PIGV	5.1727	0.329189	0.750558	0.438592	0.660957	NA		PTPRU	14.917	-0.0596142	0.42322	-0.140858	0.887982	NA		PIGV	5.27447	0.0603006	0.888361	0.0678785	0.945882	NA
	MPC1	109.666	-0.511422	0.288178	-1.77467	0.075952	0.54531		PTPRU	12.7895	0.128164	0.478898	0.267622	0.78899	NA		SNRNP40	43.2163	-0.285557	0.294651	-0.969134	0.332478	NA		PTPRU	13.3568	-0.410688	0.659903	-0.622346	0.533715	NA
	ACAA1	39.5755	-0.418966	0.321796	-1.30196	0.19293	0.785376		SNRNP40	35.5084	-0.177825	0.345685	-0.514413	0.606964	NA		RIMBP2	14.2741	-0.715989	0.721147	-0.992847	0.320784	NA		SNRNP40	41.7902	-0.106966	0.385313	-0.277609	0.781313	0.999831
	BCAT1	21.0497	0.0308281	0.455252	0.0677165	0.946011	0.997886		RIMBP2	16.0445	0.189229	0.749956	0.25232	0.800794	NA		COL11A1	15.4721	-0.741947	0.697759	-1.06333	0.287633	NA		RIMBP2	18.7219	-0.123076	0.671957	-0.18316	0.854672	NA
	HDAC7	48.0093	-0.0424852	0.260576	-0.163044	0.870484	0.995488		COL11A1	15.9051	-0.0127251	0.656429	-0.0193853	0.984534	NA		QSER1	95.5295	0.139971	0.278999	0.501691	0.615885	0.999209		COL11A1	21.4848	0.302433	0.605599	0.499394	0.617502	NA
	LZTS1	8.56013	0.190146	0.557401	0.34113	0.733006	NA		QSER1	70.6218	-0.0890651	0.278655	-0.319625	0.749253	0.941048		MPC1	109.673	0.22738	0.333632	0.681528	0.495538	0.999209		QSER1	92.578	-0.0686213	0.33613	-0.204151	0.838235	0.999831
	PRDM6	8.19949	-0.0109661	0.757675	-0.0144734	0.988452	NA		MPC1	77.7041	-0.121934	0.382857	-0.318484	0.750118	0.941048		ACAA1	42.7633	0.365688	0.36509	1.00164	0.316518	NA		MPC1	120.706	0.618515	0.40964	1.5099	0.131069	0.999831
	WNT8A	1.71229	0.143964	1.81044	0.0795191	0.93662	NA		ACAA1	29.9875	0.0840544	0.441099	0.190557	0.848873	NA		BCAT1	27.4259	0.252984	0.485007	0.521609	0.601943	NA		ACAA1	43.5942	0.667305	0.425504	1.56827	0.116819	0.999831
	NCKAP1	222.831	0.443788	0.213168	2.08186	0.0373548	0.360079		BCAT1	23.0353	0.400676	0.527481	0.759603	0.447492	NA		HDAC7	51.1862	-0.016264	0.281733	-0.0577284	0.953965	0.999209		BCAT1	27.5669	0.428506	0.528295	0.811111	0.417302	0.999831
	MRPS35	126.853	0.145365	0.207364	0.701013	0.483295	0.956165		HDAC7	41.5935	0.0753114	0.293358	0.256722	0.797394	NA		LZTS1	11.5652	0.0961506	0.686039	0.140153	0.888539	NA		HDAC7	50.1456	0.113776	0.392333	0.289999	0.771817	0.999831
	GUCY1B1	20.813	0.57863	0.398918	1.4505	0.146919	0.71993		LZTS1	8.97481	0.206536	0.636677	0.324398	0.745637	NA		PRDM6	9.06675	-0.143729	0.864115	-0.166331	0.867896	NA		LZTS1	12.5234	0.595281	0.640744	0.929047	0.352865	NA
	SFSWAP	142.265	0.10201	0.225018	0.453343	0.650302	0.982621		PRDM6	9.027	0.699684	0.841761	0.831214	0.405853	NA		WNT8A	1.35709	0.367418	1.78027	0.206383	0.836492	NA		PRDM6	10.2913	0.170726	0.767609	0.222412	0.823993	NA
	TNK2	109.433	-0.219893	0.282336	-0.778836	0.436076	0.944498		WNT8A	2.26935	2.24836	1.58081	1.42228	0.154945	NA		NCKAP1	246.26	-0.351472	0.241364	-1.45619	0.14534	0.910303		WNT8A	3.00437	1.23157	1.44805	0.850506	0.395044	NA
	MON2	187.446	0.0158674	0.178367	0.0889593	0.929114	0.997886		NCKAP1	200.187	-0.311502	0.262314	-1.18751	0.235025	0.698177		MRPS35	141.386	-0.0299575	0.196059	-0.152799	0.878557	0.999209		NCKAP1	237.561	-0.231006	0.321701	-0.718076	0.472711	0.999831
	CDH3	10.9164	0.284671	0.822465	0.346119	0.729253	0.990333		MRPS35	107.139	-0.211392	0.25026	-0.844691	0.398283	0.820095		GUCY1B1	27.0552	0.0324985	0.35014	0.0928158	0.92605	NA		MRPS35	134.515	-0.0530437	0.31043	-0.170872	0.864325	0.999831
	ARSF	4.84628	0.617703	0.902586	0.684371	0.493741	NA		GUCY1B1	17.26	-0.710344	0.428015	-1.65962	0.0969905	NA		SFSWAP	157.392	0.00884213	0.252698	0.034991	0.972087	0.999209		GUCY1B1	24.6328	-0.173795	0.501632	-0.346459	0.728998	NA
	GPBP1	223.086	0.107536	0.189752	0.56672	0.570904	0.973117		SFSWAP	117.061	-0.235326	0.269736	-0.872431	0.382973	0.811856		TNK2	112.288	0.0452867	0.288791	0.156815	0.875391	0.999209		SFSWAP	132.257	-0.381414	0.336428	-1.13372	0.256913	0.999831
	DGAT2	5.94	-0.379199	0.796723	-0.475949	0.634111	NA		TNK2	93.8477	0.204943	0.320623	0.639202	0.522691	0.879601		MON2	199.473	-0.0525337	0.222712	-0.235882	0.813524	0.999209		TNK2	107.621	0.064656	0.403742	0.160142	0.872769	0.999831
	ZNF112	1.35637	-0.904112	1.58724	-0.569613	0.56894	NA		MON2	151.421	-0.179345	0.215279	-0.833078	0.404801	0.823734		CDH3	11.9695	-0.387999	0.777737	-0.498882	0.617862	NA		MON2	195.994	-0.0962113	0.27623	-0.348301	0.727614	0.999831
	CS	218.315	-0.371493	0.358318	-1.03677	0.299843	0.888154		CDH3	13.0033	0.684023	0.867017	0.788939	0.430148	NA		ARSF	4.43771	-1.086	0.886363	-1.22523	0.220489	NA		CDH3	19.1715	0.834087	0.770209	1.08294	0.278837	NA
	LTK	1.5566	0.941617	1.5104	0.623424	0.533006	NA		ARSF	5.04752	-0.439342	1.13899	-0.38573	0.699697	NA		GPBP1	233.853	-0.168216	0.200353	-0.839598	0.401134	0.999209		ARSF	6.77271	0.232173	0.864591	0.268535	0.788288	NA
	ELMO2	31.3391	-0.572596	0.339553	-1.68632	0.0917335	0.595221		GPBP1	179.842	-0.295576	0.234692	-1.25942	0.207877	0.66472		DGAT2	4.5059	-0.611425	0.79754	-0.766639	0.443296	NA		GPBP1	233.046	-0.0857984	0.302028	-0.284075	0.776353	0.999831
	WAPL	172.824	0.238394	0.208106	1.14554	0.251987	0.855601		DGAT2	4.86202	0.0355729	0.810846	0.0438713	0.965007	NA		ZNF112	1.49671	1.18115	1.42855	0.826815	0.408342	NA		DGAT2	6.1591	0.0447367	0.832911	0.0537113	0.957165	NA
	VMP1	190.698	0.205904	0.197085	1.04475	0.296139	0.885412		ZNF112	0.921513	0.517481	2.04548	0.252988	0.800277	NA		CS	211.925	-0.132026	0.428598	-0.308042	0.75805	0.999209		ZNF112	1.42884	0.664062	1.72531	0.384894	0.700316	NA
	APPBP2	124.98	-0.00529573	0.195655	-0.0270667	0.978407	0.999204		CS	145.383	-0.429004	0.44732	-0.959055	0.337531	0.78693		LTK	2.25583	-0.0745957	1.24477	-0.0599274	0.952213	NA		CS	232.386	0.372117	0.486226	0.765317	0.444083	0.999831
	POLD1	2.96482	-0.270692	1.11853	-0.242006	0.808775	NA		LTK	1.76571	0.0588642	1.38808	0.042407	0.966174	NA		ELMO2	31.5512	0.42871	0.347153	1.23493	0.216856	NA		LTK	2.59731	0.845702	1.28265	0.659337	0.509679	NA
	SEZ6	2.50646	1.74768	1.37106	1.27469	0.202419	NA		ELMO2	25.3288	0.472908	0.397197	1.19061	0.233805	NA		WAPL	196.303	-0.0517414	0.198121	-0.26116	0.793969	0.999209		ELMO2	28.6542	0.0282866	0.484075	0.0584344	0.953403	0.999831
	EIF4B	144.883	-0.357396	0.284108	-1.25796	0.208406	0.80607		WAPL	143.981	-0.329484	0.245429	-1.34249	0.179439	0.629141		VMP1	209.044	-0.153917	0.215795	-0.713253	0.475689	0.999209		WAPL	179.154	-0.319637	0.291513	-1.09648	0.272871	0.999831
	SLC6A16	5.45458	0.951695	0.718923	1.32378	0.185577	NA		VMP1	174.383	-0.0255069	0.223593	-0.114077	0.909176	0.981239		APPBP2	134.188	0.00174328	0.215083	0.00810516	0.993533	0.999209		VMP1	201.1	-0.287933	0.279973	-1.02843	0.303748	0.999831
	SPHK2	9.49416	-0.677524	0.561314	-1.20703	0.22742	NA		APPBP2	102.082	-0.152185	0.241068	-0.631298	0.527846	0.880463		POLD1	3.13305	0.403485	1.26755	0.31832	0.750242	NA		APPBP2	129.08	-0.034195	0.306707	-0.111491	0.911227	0.999831
	RPL18	836.534	-0.327763	0.302572	-1.08326	0.278694	0.875319		POLD1	3.22789	1.3275	1.21031	1.09683	0.272716	NA		SEZ6	2.80917	-1.75584	1.23822	-1.41804	0.156179	NA		POLD1	4.85208	1.00161	1.13109	0.885533	0.375869	NA
	CA11	20.3744	-0.344968	0.399669	-0.863132	0.388065	0.923848		SEZ6	3.08472	-0.324988	1.2167	-0.267105	0.789388	NA		EIF4B	129.459	-0.114137	0.235186	-0.485307	0.627459	0.999209		SEZ6	4.02457	-0.010962	1.11508	-0.00983075	0.992156	NA
	ISOC2	39.9875	-0.154407	0.380442	-0.405862	0.684844	0.985986		EIF4B	106.118	-0.0901521	0.311646	-0.289278	0.772369	0.947179		SLC6A16	6.08545	-0.844247	0.695202	-1.21439	0.224599	NA		EIF4B	130.77	-0.0743306	0.410112	-0.181245	0.856175	0.999831
	U2AF2	27.5315	-0.39184	0.440011	-0.890524	0.373185	0.919646		SLC6A16	6.02706	0.0291277	0.675584	0.0431149	0.96561	NA		SPHK2	9.41613	0.521783	0.601678	0.867213	0.385825	NA		SLC6A16	7.55746	0.297889	0.768937	0.387403	0.698458	NA
	EPN1	102.946	0.130899	0.230092	0.568896	0.569427	0.973117		SPHK2	8.06949	0.718321	0.61245	1.17287	0.240849	NA		RPL18	796.123	-0.125651	0.378186	-0.332248	0.739702	0.999209		SPHK2	10.7412	0.725294	0.673548	1.07683	0.281558	NA
	MED29	41.5032	-0.0707141	0.370809	-0.190702	0.848759	0.995488		RPL18	703.845	0.257617	0.335937	0.766862	0.443163	0.845052		CA11	20.4739	0.181495	0.42311	0.428954	0.667957	NA		RPL18	693.881	-0.283505	0.376565	-0.752872	0.451527	0.999831
	ZNF275	14.1708	-0.243739	0.438047	-0.556422	0.577922	0.973117		CA11	12.4973	-0.656663	0.571348	-1.14932	0.250424	NA		ISOC2	43.8588	-0.147613	0.546181	-0.270264	0.786957	NA		CA11	19.0652	0.0258247	0.568378	0.0454357	0.96376	NA
	MTMR1	63.0954	-0.1507	0.293957	-0.512661	0.608188	0.973117		ISOC2	31.5022	-0.153758	0.469938	-0.327187	0.743526	NA		U2AF2	25.8825	-0.079397	0.524699	-0.151319	0.879724	NA		ISOC2	37.7728	0.15176	0.449533	0.337595	0.735668	0.999831
	GPC1	220.42	0.0837624	0.282161	0.29686	0.766573	0.993369		U2AF2	24.1756	0.408476	0.544365	0.750371	0.453031	NA		EPN1	111.515	-0.0883048	0.289949	-0.304553	0.760707	0.999209		U2AF2	27.0455	0.14901	0.613985	0.242694	0.808243	0.999831
	ADCK1	24.9786	0.172575	0.384687	0.448612	0.653711	0.98315		EPN1	88.2651	-0.168331	0.293211	-0.574094	0.565904	0.898626		MED29	45.9374	0.13106	0.33999	0.385482	0.69988	NA		EPN1	92.3399	-0.577389	0.337321	-1.71169	0.0869541	0.969655
	HAGH	134.997	-0.39496	0.297701	-1.3267	0.184608	0.774673		MED29	39.2508	0.293217	0.375675	0.780507	0.435093	NA		ZNF275	13.1558	-0.242366	0.476415	-0.508728	0.610943	NA		MED29	40.0108	-0.0979015	0.435744	-0.224677	0.822231	0.999831
	RNF4	15.2711	0.0769326	0.481174	0.159885	0.872972	0.995488		ZNF275	11.6503	0.0217391	0.517193	0.0420329	0.966472	NA		MTMR1	64.5746	0.00335724	0.333923	0.0100539	0.991978	0.999209		ZNF275	12.0353	-0.293593	0.610996	-0.480516	0.630861	NA
	CASP8	17.2659	0.330453	0.568159	0.58162	0.560823	0.973117		MTMR1	48.2455	-0.149102	0.33135	-0.449982	0.652724	NA		GPC1	292.897	0.479238	0.318809	1.50321	0.132784	0.888585		MTMR1	64.7167	-0.139183	0.382458	-0.363917	0.71592	0.999831
	LIMCH1	1273.45	0.0433144	0.164697	0.262995	0.792555	0.99378		GPC1	198.914	0.0296401	0.340218	0.0871211	0.930575	0.984225		ADCK1	26.6328	-0.21312	0.373246	-0.570991	0.568006	NA		GPC1	208.353	-0.247318	0.39646	-0.623816	0.532748	0.999831
	INTS13	18.5187	-0.00342138	0.400926	-0.00853369	0.993191	0.999476		ADCK1	21.8914	-0.0876186	0.399773	-0.219171	0.826517	NA		HAGH	126.7	-0.0904135	0.28662	-0.315448	0.752422	0.999209		ADCK1	27.7661	-0.0702219	0.481598	-0.14581	0.884071	0.999831
	TM7SF3	48.6107	-0.691686	0.27921	-2.4773	0.0132382	0.186013		HAGH	98.2339	-0.0714165	0.341139	-0.209347	0.834178	0.966613		RNF4	19.1557	0.307629	0.433537	0.70958	0.477965	NA		HAGH	120.115	0.215777	0.371555	0.580741	0.561415	0.999831
	SPA17	4.57032	0.993399	0.873931	1.1367	0.255663	NA		RNF4	14.9164	0.312695	0.486853	0.642278	0.520692	NA		CASP8	18.1222	-0.315536	0.555558	-0.567963	0.57006	NA		RNF4	16.7094	-0.262089	0.560726	-0.467409	0.640207	NA
	TSPAN32	1.37826	-0.583983	1.49622	-0.390306	0.69631	NA		CASP8	18.5712	0.394166	0.526324	0.748904	0.453915	NA		LIMCH1	1514.66	0.270231	0.16955	1.59381	0.110978	0.828348		CASP8	22.1011	0.101196	0.595355	0.169975	0.865029	NA
	CCN5	46.8324	-0.512953	0.302628	-1.69499	0.0900768	0.590574		LIMCH1	1066.7	-0.134766	0.240313	-0.560796	0.574937	0.902897		INTS13	23.4219	0.47411	0.344507	1.3762	0.168761	NA		LIMCH1	1428.39	0.20308	0.275124	0.73814	0.460429	0.999831
	DMRT3	1.69132	-0.106211	1.246	-0.0852413	0.93207	NA		INTS13	20.7438	0.60092	0.424276	1.41634	0.156675	NA		TM7SF3	52.0039	0.704122	0.294361	2.39203	0.0167553	0.326252		INTS13	20.0492	0.00629819	0.504261	0.0124899	0.990035	NA
	ST3GAL6	54.3647	0.775256	0.329739	2.35112	0.0187169	0.237773		TM7SF3	39.6922	0.609352	0.309967	1.96586	0.0493146	NA		SPA17	4.79843	-0.900456	0.80689	-1.11596	0.26444	NA		TM7SF3	45.5542	0.480134	0.386621	1.24187	0.214284	0.999831
	ATP2C2	8.2055	-0.00716796	0.827504	-0.00866215	0.993089	NA		SPA17	4.69243	-0.356172	0.96055	-0.3708	0.710786	NA		TSPAN32	0.84777	-0.790335	1.94233	-0.406901	0.684081	NA		SPA17	4.78461	-0.829634	0.934519	-0.887766	0.374667	NA
	NGFR	2.09587	1.72566	1.24852	1.38216	0.166922	NA		TSPAN32	1.41056	1.17025	1.48433	0.788401	0.430462	NA		CCN5	45.1887	0.209102	0.337047	0.620393	0.534999	NA		TSPAN32	1.63693	0.625395	1.59316	0.392549	0.694653	NA
	CDON	11.416	0.0949032	0.543067	0.174754	0.861273	0.995488		CCN5	34.602	-0.0492892	0.419416	-0.117519	0.906449	NA		DMRT3	1.81468	0.053056	1.21675	0.0436047	0.96522	NA		CCN5	29.6189	-0.687106	0.461838	-1.48776	0.136813	0.999831
	TAF2	58.8671	-0.416724	0.251708	-1.65558	0.0978059	0.614927		DMRT3	1.77877	0.778338	1.172	0.664113	0.506618	NA		ST3GAL6	59.5971	-0.657016	0.282823	-2.32306	0.0201759	0.362214		DMRT3	1.24757	-0.348961	1.87395	-0.186216	0.852275	NA
	HIPK2	344.159	0.585322	0.274163	2.13494	0.0327658	0.333572		ST3GAL6	54.218	-0.230251	0.322782	-0.713334	0.475639	NA		ATP2C2	8.40124	-0.142943	0.826572	-0.172935	0.862702	NA		ST3GAL6	61.8866	-0.293469	0.377163	-0.778097	0.436512	0.999831
	TNPO3	97.1377	-0.0338543	0.224285	-0.150943	0.880021	0.995488		ATP2C2	9.94754	0.803259	1.01179	0.793899	0.427254	NA		NGFR	3.50445	0.251375	0.869622	0.289062	0.772534	NA		ATP2C2	12.2647	0.395409	0.832302	0.475079	0.634731	NA
	RFXANK	31.3123	-0.392936	0.326341	-1.20406	0.228565	0.829347		NGFR	3.30639	0.756081	0.879772	0.859406	0.390116	NA		CDON	13.6805	0.141858	0.516511	0.274648	0.783587	NA		NGFR	4.25259	0.998961	0.999844	0.999117	0.317738	NA
	TMEM161A	59.977	0.0909244	0.284491	0.319604	0.749269	0.991782		CDON	10.8807	0.1129	0.56032	0.201493	0.840313	NA		TAF2	56.7488	0.141079	0.252349	0.559065	0.576118	0.999209		CDON	16.2999	0.415787	0.55765	0.745607	0.455905	NA
	LPAR2	2.60839	1.09929	1.00049	1.09876	0.271875	NA		TAF2	46.8569	0.244989	0.291472	0.840525	0.400614	NA		HIPK2	384.565	-0.447246	0.307743	-1.45331	0.146138	0.910303		TAF2	57.5624	0.187463	0.349481	0.536404	0.591679	0.999831
	CTSA	51.0023	-0.00881533	0.311902	-0.0282632	0.977452	0.999169		HIPK2	372.22	-0.0610534	0.375242	-0.162704	0.870751	0.977662		TNPO3	104.867	0.0354455	0.2455	0.144381	0.8852	0.999209		HIPK2	340.244	-0.505913	0.347212	-1.45707	0.145097	0.999831
	SUGP2	87.1719	0.0483021	0.241768	0.199787	0.841647	0.995488		TNPO3	94.7649	0.362741	0.25747	1.40887	0.158874	0.606563		RFXANK	31.5601	0.204972	0.368862	0.555686	0.578426	NA		TNPO3	98.0961	-0.134507	0.324511	-0.414491	0.678515	0.999831
	SLC12A2	187.183	-0.421417	0.188175	-2.23949	0.025124	0.286229		RFXANK	26.3807	0.260729	0.432688	0.602579	0.546789	NA		TMEM161A	69.4824	-0.0517375	0.326062	-0.158674	0.873926	0.999209		RFXANK	29.1952	0.0641478	0.442881	0.144842	0.884836	0.999831
	SNX24	66.9453	-0.269609	0.276864	-0.973794	0.330159	0.903744		TMEM161A	53.7312	0.0424545	0.301101	0.140998	0.887872	NA		LPAR2	2.98194	-0.99849	0.956466	-1.04394	0.296515	NA		TMEM161A	59.7495	-0.265281	0.375439	-0.70659	0.479821	0.999831
	EYA2	41.2757	0.183853	0.363669	0.50555	0.613173	0.973117		LPAR2	2.72686	-0.995665	1.07517	-0.926056	0.354417	NA		CTSA	67.3478	0.496092	0.349865	1.41795	0.156204	0.921818		LPAR2	2.52061	-1.51358	1.29704	-1.16695	0.243231	NA
	CNN2	9.56921	0.893717	0.536691	1.66524	0.0958657	NA		CTSA	54.4004	0.54096	0.355583	1.52133	0.128177	NA		SUGP2	97.4203	0.0764272	0.222924	0.34284	0.731719	0.999209		CTSA	49.2618	-0.114524	0.437915	-0.26152	0.793691	0.999831
	ABCA7	24.9163	0.149946	0.351502	0.426586	0.669681	0.985986		SUGP2	75.7101	0.0245142	0.282444	0.0867933	0.930836	0.984225		SLC12A2	177.934	0.153906	0.208214	0.73917	0.459804	0.999209		SUGP2	90.6736	0.111295	0.346271	0.321411	0.747899	0.999831
	SNCAIP	14.8383	0.345767	0.604497	0.571991	0.567328	0.973117		SLC12A2	120.175	-0.328076	0.237553	-1.38106	0.16726	0.618133		SNX24	72.5506	0.304	0.272125	1.11713	0.263937	0.999209		SLC12A2	167.414	-0.116508	0.314116	-0.370908	0.710706	0.999831
	DDX20	13.6761	-0.624747	0.445195	-1.40331	0.160524	0.744461		SNX24	55.4746	0.173898	0.332911	0.522357	0.601422	NA		EYA2	39.8366	-0.732239	0.444443	-1.64754	0.0994465	NA		SNX24	68.1509	0.0360453	0.347237	0.103806	0.917323	0.999831
	BTBD1	91.6676	-0.175107	0.255311	-0.685857	0.492803	0.957214		EYA2	41.9774	0.020791	0.464378	0.0447718	0.964289	NA		CNN2	13.5526	-0.3516	0.559532	-0.628382	0.529754	NA		EYA2	48.9855	-0.175155	0.508227	-0.344638	0.730366	0.999831
	FAR2	33.8745	0.109462	0.346692	0.315733	0.752206	0.99269		CNN2	12.0169	0.256517	0.516005	0.497121	0.619104	NA		ABCA7	31.7916	0.288294	0.395921	0.72816	0.466515	NA		CNN2	12.9865	-0.000247312	0.600948	-0.000411537	0.999672	NA
	BCAS1	8.42427	-0.0781756	0.795441	-0.0982795	0.92171	NA		ABCA7	32.4494	0.856771	0.399243	2.14599	0.0318738	NA		SNCAIP	16.6302	-0.183302	0.551542	-0.332344	0.739629	NA		ABCA7	21.3535	-0.966243	0.516103	-1.87219	0.0611804	NA
	POU1F1	1.47151	1.13286	2.03278	0.557294	0.577326	NA		SNCAIP	12.2118	-0.400401	0.630579	-0.634974	0.525445	NA		DDX20	12.7522	0.210547	0.477165	0.441245	0.659036	NA		SNCAIP	19.2278	0.267708	0.564753	0.474027	0.635481	NA
	SBNO2	29.564	0.798076	0.350396	2.27764	0.0227481	0.268985		DDX20	9.04419	-0.140279	0.596476	-0.23518	0.814069	NA		BTBD1	92.5596	-0.00874611	0.239801	-0.0364723	0.970906	0.999209		DDX20	12.6052	0.163646	0.599585	0.272933	0.784905	NA
	PMS1	48.547	-0.381081	0.261757	-1.45586	0.145432	0.717995		BTBD1	72.429	-0.11857	0.337107	-0.351728	0.725042	0.93487		FAR2	36.8762	-0.132003	0.388597	-0.339691	0.73409	NA		BTBD1	100.391	0.309958	0.389752	0.795271	0.426456	0.999831
	HMG20B	18.5459	-0.0648837	0.383112	-0.16936	0.865514	0.995488		FAR2	32.0221	0.0822307	0.43466	0.189184	0.849949	NA		BCAS1	11.6353	-0.103796	1.00555	-0.103223	0.917786	NA		FAR2	41.9663	0.274972	0.418172	0.657556	0.510823	0.999831
	CALCRL	31.3773	-0.22635	0.390551	-0.579567	0.562207	0.973117		BCAS1	10.3535	1.03816	0.87637	1.18461	0.236172	NA		POU1F1	1.98722	-0.338073	1.49017	-0.22687	0.820525	NA		BCAS1	12.5346	0.917239	0.792843	1.1569	0.247314	NA
	TAF11	71.0942	-0.254611	0.272876	-0.933064	0.350787	0.907527		POU1F1	2.01565	1.09095	1.40021	0.779137	0.435899	NA		CHI3L2	1.27838	1.12352	1.52795	0.73531	0.462151	NA		POU1F1	2.15541	-0.823776	1.73664	-0.474352	0.635249	NA
	ANKS1A	121.527	-0.435749	0.211603	-2.05928	0.0394674	0.372523		CHI3L2	1.65518	1.87354	1.55572	1.20429	0.228477	NA		SBNO2	33.3596	-0.588181	0.354797	-1.6578	0.0973586	NA		CHI3L2	2.51378	1.61177	1.53485	1.05011	0.293667	NA
	AP3D1	150.784	0.0564566	0.214146	0.263636	0.79206	0.99378		SBNO2	29.8093	-0.300721	0.401904	-0.748241	0.454315	NA		PMS1	48.8817	0.206291	0.269616	0.765129	0.444195	0.999209		SBNO2	31.1668	-0.739966	0.453581	-1.63139	0.102809	0.999831
	ZNF76	51.183	-0.428468	0.306668	-1.39717	0.162362	0.746112		PMS1	41.4742	0.378904	0.297169	1.27505	0.202293	NA		HMG20B	22.7971	0.36882	0.393137	0.938148	0.348168	NA		PMS1	46.1772	0.101888	0.376686	0.270484	0.786788	0.999831
	SLC9A3R2	53.3233	0.216682	0.383303	0.565302	0.571868	0.973117		HMG20B	17.8265	0.461385	0.416869	1.10679	0.268386	NA		CALCRL	44.7098	0.837414	0.437944	1.91215	0.055857	NA		HMG20B	17.8536	0.115779	0.53164	0.217776	0.827603	NA
	NTHL1	17.0178	-0.282359	0.413334	-0.683127	0.494527	0.957214		CALCRL	30.9959	0.558175	0.361951	1.54213	0.123042	NA		TAF11	71.5132	0.0962755	0.269911	0.356694	0.721321	0.999209		CALCRL	35.691	0.650479	0.460837	1.41152	0.158092	0.999831
	UHRF1BP1	67.3039	-0.00160686	0.244761	-0.00656502	0.994762	0.999476		TAF11	60.4314	0.219697	0.296708	0.740449	0.459028	NA		ANKS1A	115.411	0.135279	0.217431	0.62217	0.53383	0.999209		TAF11	64.6994	-0.0892229	0.380832	-0.234284	0.814765	0.999831
	GNAI3	37.9466	0.20162	0.294718	0.684112	0.493904	0.957214		ANKS1A	83.9537	-0.13834	0.250264	-0.552777	0.580416	0.902897		AP3D1	166.086	0.022564	0.22073	0.102225	0.918578	0.999209		ANKS1A	112.76	0.114809	0.309388	0.371085	0.710574	0.999831
	IPO5	209.858	0.0332006	0.222934	0.148926	0.881612	0.995488		AP3D1	145.694	0.192736	0.281376	0.684975	0.493359	0.86862		ZNF76	47.9965	-0.000809674	0.349324	-0.00231783	0.998151	0.999209		AP3D1	141.107	-0.327212	0.341856	-0.957163	0.338485	0.999831
	OAT	18.3102	-0.782398	0.43593	-1.79478	0.0726894	0.53659		ZNF76	42.282	0.310658	0.346442	0.896708	0.369875	NA		SLC9A3R2	60.3257	-0.136651	0.336283	-0.406356	0.684481	0.999209		ZNF76	51.4471	0.351249	0.406165	0.864794	0.387152	0.999831
	WDR3	26.7753	0.263906	0.336199	0.784968	0.432472	0.942867		SLC9A3R2	41.6588	-0.66281	0.416829	-1.59012	0.111807	NA		NTHL1	19.3008	0.376185	0.430961	0.872898	0.382719	NA		SLC9A3R2	37.7453	-0.808958	0.444138	-1.82141	0.0685444	0.895759
	PKN2	171.335	-0.246507	0.19315	-1.27625	0.201868	0.795372		NTHL1	14.048	0.0591267	0.511213	0.11566	0.907922	NA		UHRF1BP1	72.1743	-0.0105558	0.266111	-0.0396671	0.968359	0.999209		NTHL1	16.3071	-0.0371432	0.560343	-0.0662866	0.94715	NA
	WDR18	38.7528	-0.0885555	0.315089	-0.281049	0.778673	0.993463		UHRF1BP1	59.2961	0.0821741	0.266365	0.308502	0.7577	NA		GNAI3	42.7239	-0.0793025	0.316988	-0.250175	0.802452	NA		UHRF1BP1	70.8947	-0.0608922	0.345704	-0.17614	0.860184	0.999831
	TRAM2	18.2468	0.0833758	0.424592	0.196367	0.844323	0.995488		GNAI3	38.0152	0.258101	0.33064	0.78061	0.435032	NA		IPO5	219.567	-0.150162	0.255248	-0.588296	0.556333	0.999209		GNAI3	38.9005	-0.471021	0.400651	-1.17564	0.239739	0.999831
	NTN1	30.2555	0.471022	0.471828	0.998292	0.318138	0.899134		IPO5	183.004	-0.00512878	0.278691	-0.0184031	0.985317	0.997946		OAT	14.7815	0.141525	0.456588	0.309962	0.75659	NA		IPO5	194.551	-0.28995	0.355568	-0.815454	0.414812	0.999831
	GLP2R	5.53965	0.563599	1.13639	0.495958	0.619924	NA		OAT	12.5668	0.318845	0.483097	0.660002	0.509253	NA		WDR3	31.5054	0.00830684	0.321084	0.0258712	0.97936	NA		OAT	19.6067	0.648049	0.561935	1.15325	0.24881	NA
	MCM10	7.81061	0.402095	0.746054	0.538962	0.589913	NA		WDR3	23.6927	-0.240436	0.416749	-0.576932	0.563986	NA		PKN2	186.494	0.289255	0.204613	1.41367	0.157459	0.921818		WDR3	26.9171	-0.53005	0.487074	-1.08823	0.276492	0.999831
	DGKA	6.79481	0.0647017	0.592483	0.109204	0.91304	NA		PKN2	134.524	0.0151567	0.22177	0.068344	0.945512	0.986509		WDR18	42.9219	0.181072	0.300897	0.601772	0.547326	NA		PKN2	167.442	0.000758134	0.28735	0.00263836	0.997895	0.999831
	ERBB3	6.76351	-0.356815	0.743793	-0.479723	0.631424	NA		WDR18	34.2686	0.114326	0.347476	0.329018	0.742142	NA		TRAM2	22.6938	0.328406	0.399801	0.821424	0.411405	NA		WDR18	39.2422	0.131419	0.399201	0.329206	0.742	0.999831
	ROPN1	0.98947	0.163099	2.05865	0.0792263	0.936853	NA		TRAM2	21.1936	0.728593	0.417398	1.74556	0.0808875	NA		NTN1	31.4802	-0.567211	0.449359	-1.26227	0.206853	NA		TRAM2	20.3863	0.379296	0.515048	0.736428	0.46147	NA
	ANKRD44	96.6393	0.422583	0.252969	1.67049	0.0948225	0.605125		NTN1	35.0223	0.233119	0.539962	0.431732	0.665936	NA		GLP2R	5.50641	-0.766544	1.00375	-0.763683	0.445056	NA		NTN1	44.8416	0.285257	0.494608	0.576732	0.564121	0.999831
	KARS1	150.601	-0.0784406	0.218102	-0.359651	0.719108	0.990011		GLP2R	6.8344	1.22163	0.978521	1.24845	0.211867	NA		MCM10	7.89509	-0.647862	0.69536	-0.931693	0.351495	NA		GLP2R	9.41234	0.537303	0.961318	0.558923	0.576214	NA
	ADAT1	1.72596	-0.100969	1.36935	-0.0737352	0.941221	NA		MCM10	9.50894	0.125763	0.781321	0.160962	0.872123	NA		DGKA	7.9936	0.168098	0.620131	0.271068	0.786339	NA		MCM10	10.6437	0.102293	0.759744	0.134642	0.892895	NA
	PDIA5	16.7653	0.359797	0.479262	0.750731	0.452815	0.946663		DGKA	7.93407	0.567503	0.644354	0.880731	0.378463	NA		ERBB3	6.63399	0.397405	0.741651	0.535838	0.59207	NA		DGKA	7.7023	0.492156	0.744248	0.661279	0.508433	NA
	TBC1D22B	50.1989	0.477733	0.267534	1.78569	0.0741499	0.540268		ERBB3	6.25623	0.797293	0.783472	1.01764	0.308849	NA		ANKRD44	111.213	-0.200097	0.271673	-0.736536	0.461405	0.999209		ERBB3	8.42485	0.619951	0.841303	0.736893	0.461187	NA
	NDUFB4	334.531	-0.661613	0.705683	-0.93755	0.348476	0.906692		ROPN1	0.773368	0.317398	2.24782	0.141203	0.88771	NA		KARS1	159.166	0.0313487	0.216172	0.145017	0.884697	0.999209		ROPN1	1.16622	-0.228587	2.01679	-0.113342	0.909759	NA
	SPEN	216.807	0.722837	0.200501	3.60515	0.00031197	0.0107538		ANKRD44	100.541	0.0677709	0.301574	0.224724	0.822194	0.965337		ADAT1	2.54635	1.33109	1.10805	1.2013	0.229636	NA		ANKRD44	119.709	-0.157029	0.32349	-0.485423	0.627376	0.999831
	MYLK	42.7754	-0.168676	0.389847	-0.432671	0.665253	0.98585		KARS1	128.364	0.0603309	0.258794	0.233123	0.815666	0.962855		PDIA5	18.9883	-0.138335	0.488033	-0.283454	0.776829	NA		KARS1	139.558	-0.195088	0.347864	-0.560819	0.574921	0.999831
	ZC3H15	162.257	0.260323	0.181713	1.43261	0.15197	0.730661		ADAT1	2.05101	1.1401	1.26303	0.902669	0.366702	NA		TBC1D22B	52.9075	-0.555439	0.271414	-2.04646	0.0407109	0.541202		ADAT1	2.86524	1.49531	1.32753	1.12639	0.26	NA
	MAP2K4	104.233	-0.136261	0.200278	-0.68036	0.496276	0.957214		PDIA5	18.9222	0.486544	0.509101	0.955691	0.339228	NA		NDUFB4	301.225	-0.212201	0.86404	-0.245592	0.805998	0.999209		PDIA5	22.0453	0.290566	0.501049	0.579915	0.561972	NA
	PACC1	7.86251	0.338941	0.637963	0.531287	0.59522	NA		TBC1D22B	44.8304	-0.327076	0.313566	-1.04309	0.296908	NA		SPEN	255.398	-0.38342	0.22029	-1.74053	0.0817669	0.746449		TBC1D22B	59.5549	-0.302353	0.355574	-0.850324	0.395145	0.999831
	SNAP91	11.5467	0.395602	0.570643	0.693256	0.488149	0.956954		NDUFB4	223.161	-0.135986	0.568887	-0.239039	0.811075	0.961414		MYLK	44.9966	0.0625038	0.423976	0.147423	0.882798	NA		NDUFB4	318.197	0.486744	0.93587	0.520098	0.602995	0.999831
	SLK	191.37	0.0479522	0.20943	0.228965	0.818896	0.995488		SPEN	195.61	-0.542293	0.250205	-2.16739	0.0302048	0.2674		ZC3H15	186.39	-0.0646816	0.218102	-0.296565	0.766798	0.999209		SPEN	241.562	-0.49115	0.332753	-1.47602	0.139939	0.999831
	CYB5R4	37.2614	0.186063	0.283389	0.656566	0.51146	0.959845		MYLK	41.3923	0.561294	0.438506	1.28001	0.200541	NA		MAP2K4	106.273	-0.0133419	0.217887	-0.0612329	0.951174	0.999209		MYLK	51.636	0.497592	0.471807	1.05465	0.291585	0.999831
	COL17A1	1.93143	0.310159	1.59697	0.194218	0.846006	NA		ZC3H15	143.344	-0.232073	0.259721	-0.893547	0.371564	0.807663		PACC1	7.85839	-0.631741	0.683132	-0.924771	0.355085	NA		ZC3H15	161.36	-0.399874	0.312536	-1.27945	0.200739	0.999831
	GSTO2	6.73614	0.0017552	0.705426	0.00248815	0.998015	NA		MAP2K4	82.3247	-0.101881	0.246272	-0.413693	0.679099	0.921369		SNAP91	12.4549	-0.607316	0.711571	-0.853486	0.39339	NA		MAP2K4	101.474	-0.0848651	0.309979	-0.273777	0.784256	0.999831
	SEC61A2	9.15528	-0.0589975	0.529391	-0.111444	0.911264	NA		PACC1	8.22007	0.263052	0.669998	0.392616	0.694603	NA		SLK	207.281	-0.0378064	0.249437	-0.151567	0.879529	0.999209		PACC1	9.89285	0.000523	0.703737	0.000743175	0.999407	NA
	PRKCQ	220.75	-0.395643	0.189982	-2.08253	0.0372943	0.360079		SNAP91	12.911	0.178666	0.709662	0.251762	0.801225	NA		CYB5R4	40.1411	-0.214132	0.304072	-0.704215	0.481299	NA		SNAP91	16.3488	-0.03901	0.630698	-0.0618521	0.950681	NA
	TLE2	73.5164	-0.137658	0.249791	-0.551093	0.58157	0.973117		SLK	164.887	-0.0664705	0.266775	-0.249163	0.803235	0.959122		COL17A1	2.08468	-0.445499	1.68492	-0.264405	0.791468	NA		SLK	184.327	-0.261399	0.344423	-0.758946	0.447885	0.999831
	ASB1	38.1388	-0.190295	0.334263	-0.569296	0.569155	0.973117		CYB5R4	39.0276	0.349457	0.333509	1.04782	0.294721	NA		GSTO2	7.63388	0.0327232	0.763681	0.0428494	0.965822	NA		CYB5R4	38.1947	-0.187495	0.393755	-0.476172	0.633952	0.999831
	FAM107B	40.3972	0.649875	0.374702	1.73438	0.0828511	0.565662		COL17A1	2.18165	1.48154	1.6261	0.9111	0.362243	NA		SEC61A2	9.38526	-0.0394443	0.512781	-0.0769223	0.938685	NA		COL17A1	4.74521	1.34347	1.19331	1.12584	0.260234	NA
	ME1	178.765	0.317845	0.178083	1.78482	0.0742913	0.540858		GSTO2	5.83544	-0.168898	0.803558	-0.210187	0.833521	NA		PRKCQ	222.999	0.247035	0.269857	0.915432	0.359965	0.999209		GSTO2	7.66621	-0.238508	0.775962	-0.307371	0.758561	NA
	TBC1D1	344.337	0.927379	0.294363	3.15046	0.00163016	0.0397887		SEC61A2	7.88046	0.0715084	0.643354	0.111149	0.911498	NA		TLE2	66.1436	-0.433144	0.300726	-1.44033	0.149775	0.917698		SEC61A2	11.1444	0.355642	0.644525	0.551788	0.581093	NA
	CDK13	198.008	-0.153932	0.193591	-0.79514	0.426532	0.939174		PRKCQ	167.586	0.0529238	0.267138	0.198114	0.842956	0.970364		ASB1	38.7258	-0.0525408	0.405561	-0.129551	0.896922	NA		PRKCQ	217.838	0.0201658	0.319549	0.063107	0.949681	0.999831
	MTHFD2	54.9087	0.545246	0.339814	1.60454	0.108594	0.642036		TLE2	51.5853	-0.501638	0.362692	-1.3831	0.166636	NA		FAM107B	47.9489	-0.299851	0.399643	-0.750297	0.453076	0.999209		TLE2	69.5637	-0.041251	0.354808	-0.116263	0.907444	0.999831
	SLC9A7	41.4264	-0.0751527	0.310813	-0.241794	0.80894	0.995425		ASB1	31.633	-0.00292045	0.417851	-0.00698921	0.994423	NA		ME1	202.813	-0.150376	0.201841	-0.745023	0.456258	0.999209		ASB1	32.6413	-0.416587	0.509993	-0.816849	0.414015	0.999831
	FOXJ2	33.5592	-0.173341	0.351045	-0.493786	0.621457	0.974768		FAM107B	47.6807	0.13827	0.461371	0.299693	0.764411	NA		TBC1D1	510.758	-0.121139	0.265318	-0.456581	0.647972	0.999209		FAM107B	59.954	0.0567679	0.419504	0.135321	0.892358	0.999831
	YBX1	625.685	-0.310717	0.293337	-1.05925	0.289485	0.881611		ME1	149.874	-0.442427	0.266657	-1.65916	0.097083	0.477284		CDK13	211.836	0.153574	0.214775	0.715045	0.474581	0.999209		ME1	180.757	-0.327036	0.281176	-1.1631	0.244789	0.999831
	PDE4A	62.7126	-0.331316	0.288966	-1.14655	0.251566	0.85527		TBC1D1	326.952	-0.919726	0.358026	-2.56888	0.0102028	0.145349		MTHFD2	53.5083	-0.724922	0.337216	-2.14973	0.031577	0.461912		TBC1D1	325.004	-1.00381	0.29027	-3.45821	0.000543777	0.0692475
	PPP2R5A	133.915	0.625926	0.238872	2.62034	0.00878421	0.137526		CDK13	152.939	-0.128656	0.212082	-0.606632	0.544095	0.886837		SLC9A7	46.1526	0.190997	0.278812	0.685036	0.493321	NA		CDK13	206.216	0.105059	0.282957	0.371288	0.710423	0.999831
	CTNNA2	79.1041	0.148273	0.469786	0.315619	0.752292	0.99269		MTHFD2	44.6226	-0.536222	0.361777	-1.48219	0.13829	NA		FOXJ2	31.4378	-0.224829	0.344106	-0.653371	0.513517	NA		MTHFD2	67.4724	-0.226391	0.41713	-0.542736	0.587312	0.999831
	ELAVL1	52.704	-0.0405499	0.267777	-0.151431	0.879636	0.995488		SLC9A7	32.8665	-0.183186	0.330979	-0.553466	0.579945	NA		YBX1	636.417	0.0777958	0.360186	0.215988	0.828997	0.999209		SLC9A7	46.1506	0.0996165	0.374017	0.266342	0.789976	0.999831
	TIE1	21.0009	0.0726525	0.455695	0.159432	0.873328	0.995488		FOXJ2	30.8062	0.283554	0.436707	0.649299	0.516145	NA		PDE4A	57.1406	-0.124063	0.286586	-0.432898	0.665089	0.999209		FOXJ2	33.6602	-0.266396	0.48695	-0.54707	0.584331	0.999831
	DIP2B	180.272	0.696117	0.179439	3.87941	0.000104708	0.0044086		YBX1	487.135	-0.0398173	0.376681	-0.105706	0.915816	0.981726		PPP2R5A	153.068	-0.405178	0.25458	-1.59156	0.111484	0.828943		YBX1	634.634	0.331686	0.410594	0.80782	0.419194	0.999831
	SMARCD1	15.3375	-0.447696	0.452152	-0.990145	0.322103	0.90155		PDE4A	41.4037	-0.563113	0.427153	-1.3183	0.187405	NA		CTNNA2	81.2387	-0.268901	0.548603	-0.490155	0.624024	0.999209		PDE4A	60.5199	0.446122	0.366542	1.21711	0.223563	0.999831
	NFYC	89.8105	-0.243016	0.226764	-1.07167	0.283868	0.877692		PPP2R5A	122.336	-0.439617	0.293731	-1.49667	0.13448	0.564485		ELAVL1	60.1492	0.22803	0.246022	0.926868	0.353995	0.999209		PPP2R5A	155.477	-0.0753985	0.362519	-0.207985	0.835241	0.999831
	ZMYND12	4.24337	0.50557	0.771646	0.655183	0.51235	NA		CTNNA2	80.261	0.604221	0.539598	1.11976	0.262816	0.725123		TIE1	25.8686	0.320841	0.391269	0.820003	0.412214	NA		CTNNA2	115.467	0.448378	0.473733	0.946477	0.343905	0.999831
	NGEF	8.70998	0.924594	0.958218	0.96491	0.33459	NA		ELAVL1	45.0113	0.0432302	0.324462	0.133236	0.894006	NA		DIP2B	215.168	-0.337865	0.21197	-1.59393	0.110952	0.828348		ELAVL1	52.1839	-0.0777844	0.363778	-0.213824	0.830685	0.999831
	ASPM	5.80692	0.0212021	0.899342	0.0235752	0.981191	NA		TIE1	17.347	-0.0837533	0.464686	-0.180236	0.856967	NA		SMARCD1	15.7819	0.376341	0.430464	0.874267	0.381973	NA		TIE1	22.3002	0.445954	0.503987	0.884852	0.376236	NA
	CD84	8.27724	0.0802687	0.617256	0.130041	0.896534	NA		DIP2B	164.236	-0.515726	0.259659	-1.98617	0.0470145	0.336525		NFYC	97.7987	0.25144	0.271785	0.925145	0.35489	0.999209		DIP2B	204.505	-0.326333	0.285368	-1.14355	0.252811	0.999831
	ELOVL1	7.93314	0.2611	0.656685	0.397604	0.690922	NA		SMARCD1	12.095	0.334377	0.482294	0.693306	0.488118	NA		ZMYND12	5.45558	0.0861505	0.679273	0.126827	0.899077	NA		SMARCD1	13.2133	-0.0931795	0.604613	-0.154114	0.87752	NA
	SPI1	8.09484	0.107647	0.593529	0.181367	0.856079	NA		NFYC	72.8001	0.0951303	0.266633	0.356784	0.721254	0.934431		SLC9A3	1.12516	-0.0035524	2.56596	-0.00138443	0.998895	NA		NFYC	97.0854	0.360589	0.334649	1.07752	0.28125	0.999831
	POLR1H	15.9921	-0.701375	0.500471	-1.40143	0.161086	0.744619		ZMYND12	3.88974	-0.241609	0.870469	-0.277562	0.781349	NA		NGEF	10.018	-0.388965	0.840856	-0.462582	0.643664	NA		ZMYND12	5.27189	-0.0899877	0.893357	-0.10073	0.919765	NA
	MPPED2	76.165	0.143847	0.263895	0.545093	0.585689	0.973117		NGEF	11.3907	0.457886	0.930826	0.491914	0.62278	NA		ASPM	7.78312	0.370389	0.820638	0.451342	0.651743	NA		NGEF	14.0412	0.303208	0.716182	0.423367	0.672028	NA
	CLDN18	1.6459	1.011	1.5708	0.643621	0.519821	NA		ASPM	8.44742	1.04925	0.974678	1.07651	0.281701	NA		CD84	11.3448	0.598619	0.576219	1.03888	0.298863	NA		ASPM	9.82693	1.15633	0.820723	1.40892	0.158859	NA
	ZBTB11	45.9436	-0.0362782	0.273366	-0.132709	0.894423	0.995488		CD84	12.9614	1.34976	0.548987	2.45863	0.0139468	NA		ELOVL1	8.8978	-0.132685	0.578461	-0.229375	0.818577	NA		CD84	8.12513	0.0921474	0.820976	0.112241	0.910632	NA
	ATXN3	74.855	-0.357861	0.26291	-1.36115	0.173465	0.760825		ELOVL1	9.75601	0.676169	0.558121	1.21151	0.2257	NA		SPI1	8.68357	-0.0720673	0.571314	-0.126143	0.899619	NA		ELOVL1	7.44044	-0.555229	0.798278	-0.695534	0.486721	NA
	GOLGA5	24.5093	0.230776	0.347153	0.664767	0.5062	0.958074		SPI1	8.74163	0.238732	0.666206	0.358345	0.720085	NA		POLR1H	13.6668	0.126822	0.543554	0.23332	0.815513	NA		SPI1	9.8873	0.29872	0.683608	0.436976	0.662129	NA
	FGFR2	7.96544	0.441923	0.795484	0.55554	0.578526	NA		POLR1H	11.4381	0.363765	0.680284	0.534726	0.59284	NA		MPPED2	86.8335	-0.0246175	0.249303	-0.0987452	0.921341	0.999209		POLR1H	14.4968	0.627071	0.652349	0.961251	0.336426	NA
	LRRC40	28.7063	-0.35038	0.35506	-0.986816	0.323733	0.902593		MPPED2	59.6327	-0.516653	0.317184	-1.62888	0.103339	NA		CLDN18	1.56598	-1.19673	1.46243	-0.818315	0.413177	NA		MPPED2	87.6209	-0.0148315	0.345744	-0.0428973	0.965783	0.999831
	ISOC1	13.5574	-0.103139	0.471865	-0.218577	0.82698	0.995488		CLDN18	1.599	-0.379766	1.64798	-0.230444	0.817747	NA		ZBTB11	50.9895	0.121602	0.278724	0.43628	0.662633	0.999209		CLDN18	2.45147	-0.0569628	1.38623	-0.0410919	0.967223	NA
	EML1	73.3945	-0.163406	0.231226	-0.706692	0.479758	0.956165		ZBTB11	42.3085	0.183973	0.30305	0.607072	0.543803	NA		ATXN3	78.8105	0.299609	0.268211	1.11706	0.263968	0.999209		ZBTB11	46.6146	-0.00778402	0.379839	-0.0204929	0.98365	0.999831
	TRMT11	124.046	-0.735309	0.209218	-3.51455	0.000440496	0.0140352		ATXN3	63.5226	0.306131	0.273949	1.11747	0.263793	0.726238		GOLGA5	29.3227	0.0909021	0.338543	0.26851	0.788307	NA		ATXN3	82.572	0.314184	0.351721	0.893279	0.371708	0.999831
	THUMPD1	69.7197	-0.217999	0.246214	-0.885405	0.375938	0.91998		GOLGA5	23.137	0.10949	0.405027	0.270328	0.786908	NA		FGFR2	7.65952	-0.594937	0.822784	-0.723078	0.469632	NA		GOLGA5	26.7803	-0.133576	0.448489	-0.297835	0.765829	0.999831
	MSANTD3	4.96893	0.754685	0.748701	1.00799	0.313459	NA		FGFR2	8.96987	0.343172	0.860557	0.398779	0.690056	NA		LRRC40	28.8585	0.190047	0.347539	0.546838	0.58449	NA		FGFR2	14.4056	0.958575	0.726229	1.31994	0.186857	NA
	KIF26A	7.90997	0.165896	0.563899	0.294195	0.768609	NA		LRRC40	23.6918	0.294842	0.389861	0.756275	0.449484	NA		ISOC1	14.4577	0.101366	0.480646	0.210895	0.832969	NA		LRRC40	32.6776	0.540137	0.442183	1.22152	0.221888	0.999831
	ATG2B	47.4501	-0.222539	0.257525	-0.864145	0.387508	0.923269		ISOC1	10.8503	-0.01962	0.579841	-0.0338368	0.973007	NA		EML1	78.2371	0.144066	0.284299	0.506743	0.612335	0.999209		ISOC1	15.6552	0.607198	0.603704	1.00579	0.314518	NA
	ARFGEF1	165.822	0.00973555	0.181951	0.0535065	0.957328	0.997886		EML1	53.3871	-0.364395	0.337315	-1.08028	0.280017	NA		TRMT11	117.81	0.422911	0.210136	2.01256	0.044161	0.571345		EML1	67.8386	0.0668272	0.378434	0.176589	0.859831	0.999831
	ACSM2B	2.17396	0.407411	1.74234	0.23383	0.815117	NA		TRMT11	84.8758	0.155038	0.254181	0.60995	0.541895	0.886837		THUMPD1	66.3122	-0.153294	0.284874	-0.538112	0.5905	0.999209		TRMT11	105.152	0.139964	0.312345	0.448106	0.654077	0.999831
	ZFAT	40.035	0.404851	0.2791	1.45056	0.146903	0.71993		THUMPD1	52.0799	-0.181416	0.309963	-0.585284	0.558357	NA		MSANTD3	5.86136	-0.507583	0.727785	-0.697435	0.48553	NA		THUMPD1	61.3348	-0.295548	0.383126	-0.771412	0.440463	0.999831
	MTFR1	34.2823	0.0774684	0.316472	0.244788	0.806621	0.995425		MSANTD3	4.96919	-0.211971	0.73816	-0.287161	0.773989	NA		KIF26A	7.20442	-0.853306	0.632943	-1.34816	0.177608	NA		MSANTD3	4.58767	-0.302241	0.949075	-0.318459	0.750137	NA
	STAG3	6.53129	0.0511236	0.718198	0.0711831	0.943252	NA		KIF26A	6.47795	-0.452016	0.675605	-0.669054	0.503461	NA		ATG2B	49.3582	0.134421	0.275644	0.487661	0.62579	0.999209		KIF26A	8.37015	-0.205274	0.760518	-0.269914	0.787227	NA
	FECH	34.7829	-0.378208	0.349396	-1.08246	0.279047	0.875696		ATG2B	36.2824	-0.0972966	0.33605	-0.289531	0.772175	NA		ARFGEF1	185.01	0.0997767	0.186884	0.533896	0.593414	0.999209		ATG2B	49.7872	0.238436	0.373005	0.639228	0.522675	0.999831
	MYO9A	398.963	0.021595	0.183896	0.117431	0.906519	0.995528		ARFGEF1	144.808	0.0338267	0.222574	0.151979	0.879203	0.978045		ACSM2B	2.39317	0.00305074	1.36827	0.00222963	0.998221	NA		ARFGEF1	161.595	-0.254268	0.284898	-0.892487	0.372132	0.999831
	DDX3Y	40.3952	0.531797	0.484348	1.09796	0.27222	0.867658		ACSM2B	2.76294	0.755403	1.50238	0.502803	0.615103	NA		ZFAT	49.3769	0.0283076	0.278677	0.101579	0.919091	0.999209		ACSM2B	3.71185	1.15505	1.21948	0.947171	0.343552	NA
	PFKP	7.2701	-0.0230706	0.690378	-0.0334174	0.973342	NA		ZFAT	42.21	0.164655	0.311683	0.528279	0.597306	NA		MTFR1	38.7696	0.057693	0.321611	0.179388	0.857633	NA		ZFAT	42.7143	-0.205282	0.417973	-0.491136	0.62333	0.999831
	IDI1	86.7016	0.731229	0.286179	2.55515	0.0106142	0.161341		MTFR1	33.2444	0.256543	0.367593	0.697899	0.48524	NA		STAG3	6.26851	-0.557584	0.721218	-0.773113	0.439455	NA		MTFR1	38.3851	-0.0309883	0.429473	-0.0721541	0.942479	0.999831
	SP100	99.0748	0.206232	0.235947	0.874061	0.382085	0.921172		STAG3	5.80764	-0.447289	0.91462	-0.489044	0.624811	NA		FECH	34.7404	0.200923	0.336449	0.597188	0.550382	NA		STAG3	8.06837	0.135792	0.800331	0.16967	0.86527	NA
	KLF6	291.615	1.87554	0.291448	6.43526	1.23261e-10	2.54934e-08		FECH	26.703	0.0501736	0.404271	0.124109	0.901229	NA		MYO9A	442.983	0.0865153	0.187803	0.46067	0.645035	0.999209		FECH	31.4878	0.172217	0.457113	0.376748	0.706361	0.999831
	PLPP1	291.674	1.26993	0.227642	5.57862	2.42441e-08	2.85813e-06		MYO9A	327.491	-0.132273	0.191209	-0.69177	0.489081	0.865428		DDX3Y	45.3841	-0.364828	0.479547	-0.760776	0.446791	NA		MYO9A	403.485	-0.142517	0.257206	-0.554097	0.579513	0.999831
	NEO1	203.768	-0.671608	0.189894	-3.53674	0.000405093	0.0131561		DDX3Y	34.3834	-0.547346	0.531357	-1.03009	0.302967	NA		PFKP	7.35008	-0.17034	0.786568	-0.216561	0.828551	NA		DDX3Y	35.5721	0.128411	0.662809	0.193738	0.846381	0.999831
	TRAM1	42.5666	-0.320777	0.304989	-1.05177	0.292907	0.882915		PFKP	6.04864	-0.262797	0.938303	-0.280077	0.779418	NA		IDI1	93.058	-0.855803	0.314581	-2.72045	0.00651927	0.216887		PFKP	8.0934	-0.573085	0.747418	-0.766752	0.443229	NA
	PHKA1	156.838	0.0795189	0.234768	0.338713	0.734826	0.990333		IDI1	74.3005	-0.928784	0.40905	-2.27059	0.023172	0.229955		SP100	114.428	0.0148616	0.263198	0.0564655	0.954971	0.999209		IDI1	101.628	-0.2334	0.413617	-0.564291	0.572556	0.999831
	TNFRSF1A	98.7544	0.405182	0.323893	1.25098	0.210943	0.810126		SP100	98.4218	0.237963	0.260918	0.912023	0.361757	0.799396		KLF6	363.849	-1.07165	0.243413	-4.40261	1.06958e-05	0.00373594		SP100	103.859	-0.0243286	0.320171	-0.0759865	0.93943	0.999831
	CACNB1	442.259	-0.112191	0.222047	-0.50526	0.613376	0.973117		KLF6	314.929	-0.819575	0.39762	-2.0612	0.0392841	0.303985		PLPP1	357.09	-0.674708	0.277095	-2.43493	0.0148945	0.319985		KLF6	316.794	-1.37271	0.362564	-3.78613	0.000153014	0.028481
	EVI5	157.255	0.193585	0.224629	0.861799	0.388798	0.924251		PLPP1	287.22	-0.679013	0.301217	-2.25423	0.0241818	0.235469		NEO1	196.236	0.373953	0.235604	1.58721	0.112465	0.831983		PLPP1	403.751	-0.292916	0.374621	-0.781901	0.434273	0.999831
	STOML1	16.2334	-0.169974	0.477956	-0.355627	0.72212	0.990011		NEO1	133.963	-0.0795845	0.318991	-0.249488	0.802983	0.959122		TRAM1	48.1909	0.449395	0.274746	1.63567	0.101908	0.801134		NEO1	173.468	0.151618	0.314243	0.482486	0.629461	0.999831
	PKM	1107	-0.405708	0.292592	-1.3866	0.165564	0.750258		TRAM1	42.7764	0.705895	0.300041	2.35266	0.0186396	NA		PHKA1	181.712	-0.169563	0.295379	-0.574053	0.565932	0.999209		TRAM1	46.0282	0.350651	0.374156	0.937178	0.348667	0.999831
	DHX29	173.625	-0.0194331	0.187099	-0.103865	0.917276	0.997826		PHKA1	108.004	-1.29282	0.426546	-3.0309	0.00243822	0.0588636		TNFRSF1A	123.011	0.0859387	0.328073	0.26195	0.79336	0.999209		PHKA1	157.936	-0.17426	0.398326	-0.43748	0.661763	0.999831
	DNTTIP2	120.446	0.139776	0.248757	0.561897	0.574186	0.973117		TNFRSF1A	100.186	0.160609	0.373474	0.43004	0.667166	0.918057		CACNB1	521.831	0.379675	0.217417	1.7463	0.0807583	0.746449		TNFRSF1A	103.602	-0.35658	0.438027	-0.81406	0.415611	0.999831
	METTL22	67.3883	0.0451653	0.264577	0.170708	0.864453	0.995488		CACNB1	427.98	0.377114	0.260549	1.44738	0.14779	0.590505		EVI5	180.878	0.0241422	0.180746	0.13357	0.893743	0.999209		CACNB1	423.709	-0.0905761	0.306781	-0.295247	0.767805	0.999831
	TP53BP1	46.2077	0.0736228	0.272983	0.269698	0.787393	0.993715		EVI5	134.107	-0.200664	0.220619	-0.90955	0.36306	0.799396		STOML1	20.0007	0.335536	0.563627	0.595315	0.551633	NA		EVI5	175.136	-0.0493537	0.281854	-0.175104	0.860998	0.999831
	TRO	1.82406	-0.283528	1.19308	-0.237644	0.812157	NA		STOML1	16.6226	0.624593	0.510128	1.22439	0.220807	NA		PKM	1283.84	0.531897	0.272564	1.95146	0.0510026	0.608477		STOML1	14.4492	-0.727742	0.642613	-1.13247	0.257435	NA
	RRP15	126.172	0.00135838	0.234786	0.00578561	0.995384	0.999476		PKM	889.519	0.197857	0.362354	0.546031	0.585044	0.902897		DHX29	191.815	0.10085	0.216259	0.466341	0.640972	0.999209		PKM	1242.71	0.961019	0.344399	2.79042	0.00526393	0.288339
	DHX8	42.0604	0.0334115	0.312099	0.107054	0.914746	0.997587		DHX29	149.16	-0.00102094	0.23792	-0.0042911	0.996576	0.999091		DNTTIP2	127.977	-0.166794	0.235195	-0.709172	0.478217	0.999209		DHX29	163.459	-0.309915	0.296478	-1.04532	0.295875	0.999831
	PRKCZ	4.33751	0.311052	0.944454	0.329346	0.741894	NA		DNTTIP2	104.659	-0.147533	0.321721	-0.458575	0.646539	0.914908		METTL22	71.7576	-0.03941	0.319488	-0.123354	0.901827	0.999209		DNTTIP2	113.795	-0.424939	0.361558	-1.1753	0.239874	0.999831
	ZFY	26.5809	-0.0683621	0.508392	-0.134467	0.893033	0.995488		METTL22	56.6609	-0.0831838	0.329532	-0.25243	0.800708	NA		TP53BP1	58.8706	0.405277	0.28606	1.41675	0.156555	0.921818		METTL22	61.9649	-0.00674517	0.387608	-0.017402	0.986116	0.999831
	IARS2	92.6495	0.0121779	0.2116	0.0575515	0.954106	0.997886		TP53BP1	47.9144	0.419492	0.372334	1.12665	0.259888	NA		TRO	3.46653	1.22532	1.02519	1.19521	0.232006	NA		TP53BP1	53.7803	0.0881525	0.381343	0.231163	0.817188	0.999831
	SYT1	41.5983	0.534673	0.53338	1.00242	0.316139	0.898737		TRO	2.32375	1.14062	1.1551	0.987469	0.323413	NA		RRP15	132.69	-0.0610955	0.22411	-0.272614	0.78515	0.999209		TRO	2.46304	0.773407	1.45695	0.530841	0.595529	NA
	NAV3	180.568	-0.326671	0.226305	-1.4435	0.148879	0.723671		RRP15	100.251	-0.21084	0.275797	-0.764476	0.444583	0.845052		DHX8	44.3362	-0.116894	0.298568	-0.391517	0.695415	NA		RRP15	117.557	-0.294322	0.329292	-0.893801	0.371428	0.999831
	IDH3G	102.713	-0.0945692	0.316583	-0.298718	0.765155	0.993369		DHX8	44.8693	0.489143	0.397184	1.23153	0.218125	NA		PRKCZ	5.11342	0.0236773	0.975078	0.0242825	0.980627	NA		DHX8	52.2556	0.170764	0.405442	0.421179	0.673624	0.999831
	PDZD4	5.02858	0.751151	0.807161	0.930609	0.352056	NA		PRKCZ	4.84037	0.59931	0.982119	0.610221	0.541715	NA		ZFY	30.3913	0.0503755	0.554642	0.0908252	0.927631	NA		PRKCZ	7.26005	0.119285	0.890748	0.133916	0.893469	NA
	ATP2B3	1.17473	-0.368296	1.53527	-0.23989	0.810416	NA		ZFY	21.9037	-0.0974516	0.57472	-0.169564	0.865353	NA		IARS2	100.724	0.0295074	0.220616	0.13375	0.8936	0.999209		ZFY	22.9072	0.212484	0.722974	0.293902	0.768833	NA
	ROCK1	249.488	0.0267835	0.177771	0.150663	0.880242	0.995488		IARS2	74.3209	-0.194692	0.269652	-0.722014	0.470286	0.856747		SYT1	48.5629	-0.270911	0.506535	-0.534832	0.592766	0.999209		IARS2	105.694	0.258945	0.347579	0.744997	0.456274	0.999831
	CBFB	80.1111	0.416375	0.216913	1.91955	0.0549145	0.458039		SYT1	44.9764	0.175279	0.547264	0.320283	0.748754	NA		NAV3	206.833	0.499506	0.268377	1.86121	0.0627145	0.671183		SYT1	59.4708	0.209997	0.49685	0.422657	0.672546	0.999831
	PDK3	20.2767	-0.00529634	0.368953	-0.014355	0.988547	0.999476		NAV3	149.009	0.131527	0.301871	0.435705	0.663051	0.917053		IDH3G	107.063	-0.0628648	0.364236	-0.172594	0.862971	0.999209		NAV3	190.9	0.337553	0.32866	1.02706	0.304394	0.999831
	HYAL2	11.512	0.409762	0.661752	0.619207	0.53578	0.965703		IDH3G	80.6524	-0.264812	0.396006	-0.668708	0.503682	0.874478		PDZD4	4.71307	-0.925716	0.75992	-1.21818	0.223157	NA		IDH3G	88.4862	-0.511958	0.429196	-1.19283	0.232936	0.999831
	HDAC4	460.167	-0.5966	0.270652	-2.20431	0.0275029	0.303574		PDZD4	5.1877	-0.130535	0.795986	-0.163992	0.869738	NA		ATP2B3	1.08922	-0.474673	1.69589	-0.279896	0.779557	NA		PDZD4	6.32146	-0.519095	0.858769	-0.604464	0.545535	NA
	RASSF1	18.5704	0.093277	0.401795	0.232151	0.816421	0.995425		ATP2B3	0.756495	-0.62644	2.02858	-0.308808	0.757468	NA		ROCK1	273.219	0.0443715	0.194172	0.228517	0.819245	0.999209		ATP2B3	1.89739	1.35116	1.55348	0.869765	0.384429	NA
	FGFR3	0.77243	1.58849	1.95023	0.814516	0.415349	NA		ROCK1	211.453	-0.054893	0.225626	-0.243292	0.807779	0.960018		CBFB	95.707	-0.0922519	0.235416	-0.391868	0.695156	0.999209		ROCK1	250.124	-0.137143	0.294922	-0.465016	0.64192	0.999831
	IFI35	7.37496	0.639792	0.576206	1.11035	0.266847	NA		CBFB	78.3783	0.0419992	0.266269	0.157732	0.874668	0.977662		PDK3	21.512	0.00561172	0.36053	0.0155652	0.987581	NA		CBFB	86.7648	-0.325602	0.330112	-0.986338	0.323967	0.999831
	HEATR6	33.3426	-0.699019	0.351522	-1.98855	0.0467511	0.411229		PDK3	18.9242	0.21917	0.425412	0.515195	0.606417	NA		HYAL2	14.291	0.0570196	0.595634	0.0957292	0.923736	NA		PDK3	24.7433	0.375337	0.477628	0.785835	0.431964	NA
	COASY	29.4321	-0.323464	0.319184	-1.01341	0.310865	0.89866		HYAL2	11.3351	0.143041	0.672873	0.212582	0.831653	NA		HDAC4	409.57	-0.114224	0.337454	-0.338488	0.734996	0.999209		HYAL2	11.9326	0.172895	0.742339	0.232906	0.815834	NA
	PLEKHH3	46.1105	-0.995083	0.414103	-2.40299	0.0162618	0.214441		HDAC4	252.315	-0.835809	0.346759	-2.41035	0.0159374	0.187932		RASSF1	22.0942	0.175102	0.391297	0.447492	0.65452	NA		HDAC4	296.125	-0.620646	0.361474	-1.71699	0.0859817	0.966779
	MEF2A	664.954	0.041474	0.202123	0.205192	0.837422	0.995488		RASSF1	19.7081	0.470015	0.418986	1.12179	0.261952	NA		FGFR3	0.837877	-1.61219	1.78226	-0.904576	0.36569	NA		RASSF1	20.2079	-0.0590946	0.500705	-0.118023	0.90605	NA
	OTUD5	39.5726	-0.246655	0.320396	-0.769843	0.441393	0.94474		IFI35	7.01955	-0.308377	0.644744	-0.478293	0.632442	NA		IFI35	8.53731	-0.489778	0.611112	-0.801454	0.422869	NA		FGFR3	1.0529	-0.329105	1.86233	-0.176716	0.859731	NA
	TFE3	24.262	0.62627	0.42699	1.46671	0.142455	0.714574		HEATR6	25.1977	0.351976	0.40351	0.872286	0.383053	NA		HEATR6	31.2668	0.377629	0.332488	1.13576	0.256055	NA		IFI35	7.55671	-0.73205	0.785346	-0.932136	0.351266	NA
	TBC1D25	13.9933	-0.0799055	0.439854	-0.181664	0.855847	0.995488		COASY	25.5118	0.28117	0.415829	0.676167	0.498935	NA		COASY	30.823	0.209212	0.331908	0.630332	0.528478	NA		HEATR6	28.6911	0.428725	0.460076	0.931857	0.35141	0.999831
	ACSL4	53.9087	0.519211	0.313666	1.6553	0.0978646	0.614927		PLEKHH3	34.1957	0.798469	0.473498	1.68632	0.0917342	NA		PLEKHH3	50.6135	0.922787	0.387503	2.38137	0.0172486	0.32925		COASY	26.4054	-0.177984	0.471279	-0.377662	0.705682	NA
	INPP5A	122.534	0.0705439	0.209713	0.336382	0.736583	0.990333		MEF2A	513.353	-0.37729	0.265937	-1.41872	0.155981	0.604094		MEF2A	738.536	0.0339547	0.21528	0.157723	0.874675	0.999209		PLEKHH3	43.723	0.717123	0.523029	1.37109	0.170345	0.999831
	GPKOW	20.5915	-0.0164875	0.49718	-0.0331619	0.973545	0.998443		OTUD5	34.1022	0.211348	0.350483	0.60302	0.546496	NA		OTUD5	39.5121	0.0144259	0.294216	0.0490318	0.960894	NA		MEF2A	673.534	-0.119467	0.305122	-0.391539	0.695399	0.999831
	GRIPAP1	26.0519	0.00877461	0.362251	0.0242225	0.980675	0.999204		TFE3	25.5327	0.10479	0.37899	0.276498	0.782166	NA		TFE3	29.4753	-0.156549	0.359913	-0.434965	0.663588	NA		OTUD5	39.2799	0.0313221	0.422102	0.0742051	0.940847	0.999831
	FTSJ1	10.4302	-0.362822	0.546219	-0.664244	0.506534	NA		TBC1D25	14.9344	0.655021	0.432566	1.51427	0.129958	NA		TBC1D25	15.5054	0.179697	0.411613	0.436568	0.662424	NA		TFE3	27.8988	-0.0119399	0.468077	-0.0255083	0.97965	0.999831
	PRR11	6.55521	0.1231	0.88091	0.139742	0.888864	NA		ACSL4	52.1557	-0.148954	0.345606	-0.430995	0.666472	NA		ACSL4	65.9178	-0.110589	0.291208	-0.379758	0.704125	0.999209		TBC1D25	13.8508	0.00360469	0.575331	0.00626542	0.995001	NA
	REEP1	84.2388	-0.454576	0.228106	-1.99283	0.0462802	0.408381		INPP5A	107.932	0.00158365	0.253137	0.00625609	0.995008	0.998938		INPP5A	135.595	0.0112968	0.244566	0.0461911	0.963158	0.999209		ACSL4	66.0777	-0.164465	0.379257	-0.43365	0.664542	0.999831
	ATP11A	67.6561	0.250868	0.23531	1.06612	0.286371	0.880132		GPKOW	17.2203	-0.0226684	0.565176	-0.0401086	0.968007	NA		GPKOW	19.5869	-0.475754	0.515931	-0.922127	0.356462	NA		INPP5A	125.652	-0.0306419	0.30857	-0.0993028	0.920898	0.999831
	POLR1A	38.6035	0.426745	0.311507	1.36994	0.170707	0.758658		GRIPAP1	24.0207	0.142902	0.404189	0.353553	0.723674	NA		GRIPAP1	28.7775	0.0766855	0.333786	0.229744	0.818291	NA		GPKOW	21.3096	0.329073	0.580778	0.566606	0.570982	NA
	LAPTM4A	96.0543	-0.429826	0.34361	-1.25091	0.210967	0.810126		FTSJ1	10.8514	0.843972	0.575933	1.4654	0.142812	NA		FTSJ1	10.6883	0.205187	0.581422	0.352905	0.72416	NA		GRIPAP1	26.9761	-0.176115	0.449976	-0.391387	0.695511	0.999831
	TTC7A	40.3329	0.0669691	0.305551	0.219175	0.826514	0.995488		PRR11	6.8089	0.248427	0.794163	0.312816	0.75442	NA		PRR11	6.72252	-0.388175	0.789901	-0.491422	0.623128	NA		FTSJ1	11.1084	0.449905	0.723845	0.621548	0.534239	NA
	IP6K2	48.2776	-0.147442	0.264521	-0.557391	0.57726	0.973117		REEP1	79.9098	0.706396	0.262333	2.69275	0.00708659	0.117647		REEP1	99.1106	0.714153	0.239888	2.97703	0.0029106	0.132594		PRR11	10.7288	0.430019	0.811423	0.529957	0.596142	NA
	STON1-GTF2A1L	3.45734	-0.473867	1.08002	-0.438757	0.660838	NA		ATP11A	63.1243	-0.00845847	0.267945	-0.0315679	0.974817	0.99481		ATP11A	80.6577	0.0265067	0.278637	0.0951296	0.924212	0.999209		REEP1	93.1834	0.701385	0.320166	2.19069	0.0284743	0.655222
	SRBD1	52.1191	-0.243272	0.309329	-0.786451	0.431603	0.942867		POLR1A	36.3607	-0.0910322	0.334069	-0.272495	0.785241	NA		POLR1A	47.755	0.0365782	0.296788	0.123247	0.901912	0.999209		ATP11A	72.5648	-0.186771	0.342455	-0.545389	0.585486	0.999831
	RASGRP2	7.95896	0.230157	0.600448	0.383309	0.70149	NA		LAPTM4A	82.1031	0.446703	0.38641	1.15603	0.247667	0.70762		LAPTM4A	102.445	0.360609	0.349509	1.03176	0.302185	0.999209		POLR1A	45.4588	-0.0583772	0.403798	-0.14457	0.88505	0.999831
	PSME4	327.91	0.86144	0.234122	3.67946	0.000233732	0.00859153		TTC7A	38.906	0.172917	0.352556	0.490465	0.623805	NA		TTC7A	51.8266	0.410022	0.298241	1.3748	0.169193	0.934587		LAPTM4A	99.3495	0.467856	0.411163	1.13789	0.255168	0.999831
	SIRT2	335.17	-0.211651	0.261184	-0.81035	0.417739	0.935295		IP6K2	40.4358	0.121434	0.294386	0.412498	0.679974	NA		IP6K2	51.9852	0.141258	0.267415	0.528236	0.597336	0.999209		TTC7A	49.4661	0.206551	0.378057	0.546349	0.584826	0.999831
	ERLEC1	79.0787	-0.0245084	0.213585	-0.114747	0.908645	0.996042		STON1-GTF2A1L	4.33253	1.64891	0.945927	1.74316	0.081305	NA		STON1-GTF2A1L	3.71183	0.583584	0.93934	0.62127	0.534422	NA		IP6K2	50.6165	0.111705	0.375876	0.297186	0.766325	0.999831
	PPP2R5B	17.9916	0.920055	0.441783	2.0826	0.037288	0.360079		SRBD1	40.3122	-0.07786	0.369816	-0.210537	0.833249	NA		SRBD1	52.4844	0.0587216	0.303216	0.193663	0.84644	0.999209		STON1-GTF2A1L	4.92914	0.787926	0.986606	0.798623	0.424509	NA
	PYGM	3038.12	-0.424296	0.266743	-1.59065	0.111688	0.646702		RASGRP2	8.35766	0.141904	0.656981	0.215994	0.828992	NA		RASGRP2	10.6393	0.408217	0.50916	0.801747	0.4227	NA		SRBD1	57.6862	0.058104	0.356834	0.162832	0.870651	0.999831
	PITX1	29.4202	-0.0639101	0.404024	-0.158184	0.874312	0.995488		PSME4	284.987	-0.83078	0.291041	-2.85452	0.00431024	0.0883235		PSME4	364.079	-0.695374	0.221802	-3.13511	0.0017179	0.0917578		RASGRP2	13.5938	0.875477	0.67645	1.29422	0.195588	NA
	TRPC7	5.35184	0.353463	0.887475	0.398279	0.690424	NA		SIRT2	244.599	-0.317764	0.341117	-0.93154	0.351574	0.795715		SIRT2	332.257	-0.0662169	0.30217	-0.219138	0.826543	0.999209		PSME4	351.031	-0.621509	0.311991	-1.99207	0.0463631	0.787702
	MAST4	524.657	2.36063	0.284418	8.29985	1.04241e-16	5.58589e-14		ERLEC1	70.4467	0.132377	0.25512	0.518881	0.603844	0.903181		ERLEC1	86.2471	0.0580514	0.241432	0.240446	0.809984	0.999209		SIRT2	320.961	0.0517985	0.365757	0.14162	0.88738	0.999831
	ADGRF5	112.174	-0.0510952	0.265345	-0.192561	0.847303	0.995488		PPP2R5B	17.2226	-0.584536	0.457872	-1.27664	0.201731	NA		PPP2R5B	21.7101	-0.452737	0.399337	-1.13372	0.256911	NA		ERLEC1	85.436	0.216619	0.330011	0.656399	0.511567	0.999831
	SDK2	23.9486	0.21889	0.678165	0.322768	0.746871	0.991782		PYGM	1878.18	-0.814215	0.429335	-1.89646	0.0578999	0.372018		PYGM	2570.24	-0.407571	0.308052	-1.32306	0.185817	0.955646		PPP2R5B	22.0439	-0.332071	0.560401	-0.592559	0.553476	NA
	ADAM7	6.7291	0.770605	0.968765	0.795451	0.426351	NA		PITX1	28.7858	0.507672	0.457585	1.10946	0.267232	NA		PITX1	26.5314	-0.168618	0.424708	-0.39702	0.691352	NA		PYGM	2853.75	0.187456	0.39179	0.478461	0.632322	0.999831
	NUP133	63.2196	-0.455757	0.244165	-1.86659	0.0619582	0.490523		TRPC7	5.88431	0.413986	0.895398	0.462348	0.643831	NA		TRPC7	5.77415	-0.46256	0.922196	-0.501586	0.615959	NA		PITX1	25.0682	-0.964856	0.583968	-1.65224	0.0984851	NA
	NUCKS1	1013.14	-0.0603919	0.20019	-0.301673	0.762901	0.993369		MAST4	534.736	-1.34138	0.366963	-3.65537	0.000256812	0.0138645		MAST4	674.709	-1.21279	0.316117	-3.83653	0.000124787	0.0171163		TRPC7	7.7736	0.0432507	0.874149	0.0494775	0.960539	NA
	VPS35	94.5029	-0.0994176	0.225567	-0.440745	0.659397	0.984406		ADGRF5	77.8867	-0.675689	0.307652	-2.19628	0.0280722	0.254747		ADGRF5	108.105	-0.29922	0.26815	-1.11587	0.264479	0.999209		MAST4	725.868	-0.97473	0.352435	-2.7657	0.00568004	0.288339
	DNAJA2	88.6068	-0.185726	0.261094	-0.711337	0.476875	0.956165		SDK2	26.919	0.450415	0.635789	0.708434	0.478676	NA		SDK2	24.2784	-0.756412	0.710403	-1.06476	0.286983	NA		ADGRF5	95.3122	-0.369646	0.345241	-1.07069	0.284309	0.999831
	BCL3	18.5666	1.22675	0.491907	2.49387	0.0126358	0.180125		ADAM7	7.49709	0.393216	0.865623	0.454258	0.649643	NA		ADAM7	7.15056	-0.46846	0.995565	-0.470547	0.637964	NA		SDK2	36.5341	0.333174	0.642064	0.518911	0.603823	0.999831
	KCNAB2	9.33909	0.628313	0.575164	1.09241	0.274655	NA		NUP133	46.1328	0.0582116	0.290229	0.200571	0.841034	NA		NUP133	59.7938	0.121076	0.278054	0.435439	0.663244	0.999209		ADAM7	9.75673	-0.083081	0.89165	-0.0931767	0.925763	NA
	ABCC9	295.277	-0.443437	0.241782	-1.83404	0.0666485	0.51075		NUCKS1	761.536	-0.345269	0.239424	-1.44208	0.14928	0.590952		NUCKS1	1034.6	-0.0671717	0.229041	-0.293274	0.769313	0.999209		NUP133	59.724	0.0483164	0.358548	0.134756	0.892805	0.999831
	GAL	0.604327	0.54705	3.07209	0.178071	0.858667	NA		VPS35	85.5831	0.267576	0.261968	1.02141	0.30706	0.761121		VPS35	101.714	0.0933168	0.254769	0.366281	0.714156	0.999209		NUCKS1	943.291	-0.161216	0.273139	-0.590236	0.555032	0.999831
	CLEC2D	23.9401	-0.429677	0.362536	-1.1852	0.235939	0.837544		DNAJA2	65.5919	-0.286527	0.329375	-0.869912	0.384348	0.812437		DNAJA2	82.8916	-0.243698	0.249636	-0.976212	0.32896	0.999209		VPS35	92.7298	-0.0608959	0.33868	-0.179804	0.857306	0.999831
	FUNDC1	10.4418	-0.0780141	0.521607	-0.149565	0.881108	NA		BCL3	23.3802	0.050142	0.568127	0.0882585	0.929671	NA		BCL3	22.7688	-0.616092	0.503479	-1.22367	0.221077	NA		DNAJA2	87.0062	0.0795337	0.397384	0.200143	0.841369	0.999831
	MAOB	182.192	-0.748518	0.259912	-2.87989	0.00397814	0.0768825		KCNAB2	14.2375	0.843262	0.567517	1.48588	0.137311	NA		KCNAB2	15.1785	0.45418	0.51717	0.878203	0.379833	NA		BCL3	20.0009	-1.3012	0.643837	-2.02101	0.0432786	NA
	RORA	2784.48	-0.375638	0.193802	-1.93825	0.0525924	0.443816		ABCC9	209.267	-0.0964133	0.273766	-0.352174	0.724708	0.93487		ABCC9	283.286	0.141324	0.286036	0.494077	0.621252	0.999209		KCNAB2	14.1065	-0.0226372	0.614741	-0.036824	0.970625	NA
	DRD4	3.2284	-0.129983	0.955785	-0.135996	0.891825	NA		CLEC2D	24.6171	0.861426	0.367429	2.34447	0.0190542	NA		CLEC2D	26.7656	0.532662	0.364179	1.46264	0.143566	NA		ABCC9	290.907	0.0754986	0.342514	0.220425	0.82554	0.999831
	TGFBR3	96.5551	0.033947	0.248455	0.136632	0.891322	0.995488		FUNDC1	7.29477	-0.668399	0.653515	-1.02278	0.306414	NA		FUNDC1	12.0618	0.289305	0.476167	0.60757	0.543473	NA		CLEC2D	27.0905	0.553606	0.465367	1.18961	0.234199	0.999831
	PLA2G10	2.44346	0.564635	1.27214	0.443846	0.657154	NA		MAOB	96.0838	-0.825116	0.438157	-1.88315	0.0596798	0.379865		MAOB	152.434	0.0105284	0.32812	0.032087	0.974403	0.999209		FUNDC1	10.5788	0.127046	0.657507	0.193224	0.846784	NA
	ATP1B3	50.2473	0.627248	0.280288	2.23787	0.0252294	0.287094		RORA	1738.64	-0.770302	0.32908	-2.34077	0.0192438	0.214		RORA	2628.55	-0.00982648	0.243901	-0.0402889	0.967863	0.999209		MAOB	151.72	0.209898	0.376953	0.556828	0.577645	0.999831
	NEDD4	975.693	1.56896	0.166358	9.4312	4.05407e-21	3.67641e-18		DRD4	2.44167	-0.324711	1.07877	-0.301001	0.763413	NA		DRD4	3.48677	0.196052	0.879694	0.222864	0.823641	NA		RORA	2320.95	-0.446922	0.312165	-1.43168	0.152235	0.999831
	PIGB	13.9437	-0.11557	0.466693	-0.247636	0.804416	0.995425		TGFBR3	82.5103	-0.093176	0.290855	-0.320352	0.748701	0.941048		TGFBR3	91.8941	-0.432298	0.270415	-1.59865	0.109898	0.82772		DRD4	3.03282	-1.2275	1.18045	-1.03986	0.298407	NA
	MAPK6	134.969	0.486562	0.226076	2.15221	0.0313809	0.326924		PLA2G10	2.83762	0.398615	1.15767	0.344325	0.730602	NA		PLA2G10	3.48657	0.284887	1.14278	0.249292	0.803135	NA		TGFBR3	98.0397	-0.244722	0.339648	-0.720515	0.471208	0.999831
	GNB5	16.3522	0.450458	0.511432	0.880779	0.378438	0.921172		HES2	0.820372	1.14367	2.42453	0.471708	0.637135	NA		ATP1B3	64.6961	-0.084685	0.28039	-0.302026	0.762632	0.999209		PLA2G10	4.27674	0.619192	1.23356	0.501956	0.615699	NA
	RAB27A	24.1173	0.694529	0.368435	1.88508	0.0594193	0.47848		ATP1B3	57.2784	0.250843	0.308141	0.814053	0.415615	NA		NEDD4	1173.88	-1.04711	0.232501	-4.50368	6.67864e-06	0.00297147		ATP1B3	60.138	-0.210437	0.355996	-0.59112	0.55444	0.999831
	HDHD5	28.0271	-0.267241	0.406422	-0.657547	0.510829	0.959263		NEDD4	835.346	-1.84752	0.349372	-5.28813	1.23574e-07	6.30229e-05		PIGB	16.0363	0.253923	0.481664	0.527178	0.59807	NA		NEDD4	1119.68	-1.01174	0.33578	-3.0131	0.00258592	0.191349
	UFD1	73.2361	-0.208511	0.277106	-0.75246	0.451774	0.946121		PIGB	13.2066	0.218648	0.524016	0.417254	0.676493	NA		MAPK6	154.832	-0.276481	0.206339	-1.33994	0.180266	0.949999		PIGB	17.9179	0.545081	0.54465	1.00079	0.316928	NA
	LRP6	80.2872	-0.246217	0.217967	-1.12961	0.258641	0.858797		MAPK6	116.802	-0.452747	0.26783	-1.69043	0.0909462	0.464776		GNB5	17.3753	-0.504494	0.514958	-0.97968	0.327244	NA		MAPK6	139.799	-0.309569	0.31336	-0.9879	0.323202	0.999831
	GUCY2C	8.25999	0.131478	0.797896	0.16478	0.869117	NA		GNB5	14.8101	-0.410487	0.618487	-0.663696	0.506885	NA		RAB27A	27.4611	-0.617288	0.379334	-1.62729	0.103675	NA		GNB5	22.6454	-0.0698273	0.561997	-0.124248	0.901119	NA
	SCT	3.71784	-0.845424	0.891149	-0.948689	0.342779	NA		RAB27A	27.8693	0.225858	0.391866	0.576366	0.564368	NA		HDHD5	31.5269	0.402021	0.341751	1.17636	0.239452	NA		RAB27A	30.9883	-0.393105	0.457962	-0.858379	0.390683	0.999831
	PHRF1	33.9027	-0.218377	0.373767	-0.584259	0.559046	0.972764		HDHD5	27.7571	0.707679	0.40073	1.76598	0.0773997	NA		UFD1	67.2667	-0.315896	0.334307	-0.944929	0.344695	0.999209		HDHD5	31.0955	0.715409	0.478737	1.49437	0.13508	0.999831
	ELP1	25.3325	0.0742257	0.337625	0.219847	0.82599	0.995488		UFD1	62.7411	0.197422	0.310588	0.63564	0.525011	0.87969		LRP6	95.6777	0.481087	0.27068	1.77733	0.0755145	0.732742		UFD1	57.719	-0.789172	0.432308	-1.82548	0.0679279	0.895508
	NUCB2	122.24	-0.0710863	0.203652	-0.349058	0.727046	0.990333		LRP6	66.358	0.118635	0.27265	0.43512	0.663475	0.917309		GUCY2C	7.83903	-0.412343	0.756592	-0.545001	0.585753	NA		LRP6	87.4948	0.27843	0.32611	0.853791	0.393221	0.999831
	PFN2	13.2906	0.787588	0.514051	1.53212	0.125493	0.676963		GUCY2C	8.15936	0.332939	0.822906	0.404589	0.685779	NA		SCT	2.19782	-0.964047	1.14937	-0.838759	0.401605	NA		GUCY2C	12.305	0.303477	0.798047	0.380274	0.703742	NA
	PTPN3	189.173	0.806641	0.200382	4.02552	5.68504e-05	0.00265956		SCT	1.59833	-1.36023	1.43325	-0.949057	0.342592	NA		PHRF1	35.6561	0.143393	0.398593	0.359747	0.719036	NA		SCT	4.21048	0.478397	1.11679	0.428368	0.668384	NA
	SPTB	673.096	0.32061	0.226485	1.41559	0.156896	0.741736		PHRF1	27.632	0.0915334	0.422523	0.216635	0.828493	NA		ELP1	30.6405	0.265349	0.347862	0.762797	0.445584	NA		PHRF1	31.5377	-0.446798	0.546934	-0.816915	0.413977	0.999831
	DAPP1	7.15221	0.00514006	0.599104	0.00857957	0.993155	NA		ELP1	24.1425	0.23929	0.393472	0.60815	0.543088	NA		NUCB2	163.617	0.597888	0.257864	2.31861	0.0204161	0.362214		ELP1	28.1744	0.356839	0.438625	0.813539	0.415909	0.999831
	FGF10	10.8528	0.196123	0.553887	0.354084	0.723276	0.990011		NUCB2	118.47	0.411193	0.232468	1.76882	0.0769241	0.430937		PFN2	15.4369	-0.380216	0.430569	-0.883056	0.377206	NA		NUCB2	126.859	-0.115994	0.309206	-0.375134	0.707561	0.999831
	SLC44A1	88.7136	-0.0959249	0.225651	-0.425103	0.670762	0.985986		PFN2	13.0555	-0.173402	0.478345	-0.362505	0.716975	NA		PTPN3	247.661	-0.152818	0.363004	-0.420983	0.673768	0.999209		PFN2	16.8872	-0.368461	0.538882	-0.683751	0.494132	NA
	TMEM260	38.8831	-0.0596451	0.312789	-0.190688	0.84877	0.995488		PTPN3	192.238	-0.220025	0.290017	-0.758663	0.448054	0.846234		SPTB	731.753	-0.276324	0.209366	-1.31981	0.186898	0.955646		PTPN3	243.834	-0.428966	0.348392	-1.23127	0.21822	0.999831
	SMG6	173.113	0.307386	0.242915	1.26541	0.205726	0.803079		SPTB	755.296	0.212754	0.351669	0.604982	0.545191	0.886913		DAPP1	8.04292	-0.0553346	0.634024	-0.0872751	0.930453	NA		SPTB	626.206	-0.860245	0.412852	-2.08366	0.0371907	0.724395
	EXOC5	81.0762	0.198934	0.22824	0.871602	0.383425	0.921172		DAPP1	6.76246	0.0497486	0.730828	0.0680716	0.945729	NA		FGF10	11.0414	-0.185127	0.522261	-0.354473	0.722984	NA		DAPP1	8.72802	-0.0261555	0.687749	-0.0380307	0.969663	NA
	CLTCL1	334.096	-0.201939	0.251885	-0.801711	0.42272	0.937688		FGF10	9.6395	0.0956855	0.657179	0.1456	0.884237	NA		SLC44A1	93.315	0.0562883	0.233666	0.240892	0.809639	0.999209		FGF10	12.4429	-0.392151	0.678146	-0.578268	0.563083	NA
	FSTL3	5.46915	-0.444826	0.692423	-0.642419	0.520601	NA		SLC44A1	74.6133	0.00555841	0.279885	0.0198596	0.984155	0.997603		TMEM260	41.3775	-0.00429193	0.283339	-0.0151477	0.987914	NA		SLC44A1	93.4077	0.0403771	0.321361	0.125644	0.900014	0.999831
	DGCR2	63.603	-0.647754	0.303655	-2.13319	0.0329089	0.334293		TMEM260	38.3277	0.395398	0.357539	1.10589	0.268775	NA		SMG6	199.855	-0.0657351	0.219818	-0.299043	0.764907	0.999209		TMEM260	42.9123	-0.0807149	0.414771	-0.194601	0.845705	0.999831
	RNF126	51.2209	-0.419044	0.377036	-1.11142	0.26639	0.863952		SMG6	148.624	-0.303464	0.259289	-1.17037	0.241852	0.702563		EXOC5	93.4367	0.0362243	0.239782	0.151072	0.879919	0.999209		SMG6	181.851	-0.422899	0.314069	-1.34652	0.178136	0.999831
	MNT	17.679	-0.28553	0.443485	-0.643833	0.519684	0.960558		EXOC5	72.4061	-0.0836787	0.285448	-0.293148	0.769409	0.946841		CLTCL1	395.076	0.432116	0.274726	1.5729	0.115742	0.840804		EXOC5	85.9634	-0.0813705	0.344934	-0.235902	0.813509	0.999831
	ZXDC	188.129	0.491994	0.222221	2.21398	0.0268299	0.297529		CLTCL1	285.864	0.13621	0.284962	0.477994	0.632655	0.908926		FSTL3	5.45902	0.258054	0.75718	0.340809	0.733247	NA		CLTCL1	339.848	0.0522161	0.331364	0.157579	0.874789	0.999831
	JMJD6	26.4829	0.525208	0.406012	1.29358	0.195812	0.787326		FSTL3	5.24762	0.697519	0.770074	0.905781	0.365052	NA		DGCR2	64.5155	0.531405	0.294276	1.80581	0.0709487	0.712178		FSTL3	5.29365	0.430933	0.988911	0.435765	0.663007	NA
	POLB	94.4899	-0.153663	0.203506	-0.755081	0.4502	0.945906		DGCR2	49.2601	0.441005	0.338302	1.30358	0.192376	NA		RNF126	49.1995	0.021248	0.406229	0.0523055	0.958285	0.999209		DGCR2	55.1191	0.303356	0.391793	0.774277	0.438767	0.999831
	ST6GALNAC1	4.25373	0.743225	0.77538	0.95853	0.337796	NA		RNF126	43.847	0.407939	0.463556	0.880021	0.378848	NA		MNT	22.0602	0.669144	0.407296	1.6429	0.100404	NA		RNF126	41.9031	-0.182567	0.533009	-0.342521	0.731959	0.999831
	WIPI1	127.963	0.718539	0.244674	2.93672	0.003317	0.0662782		MNT	15.9864	0.438291	0.452545	0.968503	0.332793	NA		ZXDC	208.304	-0.395932	0.281285	-1.40758	0.159255	0.925653		MNT	15.6901	-0.291303	0.563896	-0.51659	0.605443	NA
	FRMPD1	11.3826	0.288362	0.626069	0.460591	0.645092	0.980656		ZXDC	159.182	-0.608758	0.32062	-1.89869	0.0576052	0.372018		JMJD6	28.9456	-0.380939	0.369597	-1.03069	0.302688	NA		ZXDC	188.169	-0.596715	0.363506	-1.64155	0.100683	0.999193
	GBA2	56.9092	-0.304705	0.308807	-0.986716	0.323782	0.902593		JMJD6	22.0126	-0.502604	0.470166	-1.06899	0.285073	NA		POLB	114.931	0.436583	0.260687	1.67474	0.0939846	0.785806		JMJD6	28.8573	-0.273092	0.502739	-0.543209	0.586986	0.999831
	NDST1	34.0725	-0.102961	0.346658	-0.297011	0.766458	0.993369		POLB	90.4717	0.413121	0.258872	1.59585	0.110522	0.509524		ST6GALNAC1	3.65655	-2.16201	0.931118	-2.32195	0.0202358	NA		POLB	106.877	0.377506	0.32968	1.14507	0.252181	0.999831
	AP3M2	28.1157	-0.359387	0.382662	-0.939177	0.34764	0.906692		ST6GALNAC1	3.55696	-1.01878	0.892951	-1.14092	0.253904	NA		WIPI1	159.928	-0.211447	0.247782	-0.85336	0.39346	0.999209		ST6GALNAC1	4.78339	-0.471829	0.93153	-0.50651	0.612499	NA
	CNGB1	9.9544	0.199467	0.87174	0.228815	0.819013	NA		WIPI1	150.815	0.0660445	0.383059	0.172413	0.863113	0.974194		FRMPD1	14.8716	0.441029	0.641898	0.68707	0.492039	NA		WIPI1	145.479	-0.551259	0.334502	-1.648	0.0993529	0.995431
	ST6GALNAC2	8.81557	-0.117753	0.706595	-0.166648	0.867647	NA		FRMPD1	11.3717	-0.247073	0.74873	-0.32999	0.741408	NA		GBA2	57.9163	0.18948	0.301539	0.628375	0.529758	0.999209		FRMPD1	17.6767	0.881	0.67377	1.30757	0.19102	NA
	CHAT	1.16381	-0.371864	1.812	-0.205224	0.837397	NA		GBA2	46.4181	0.172909	0.33589	0.514779	0.606707	NA		NDST1	41.8272	0.434618	0.343846	1.26399	0.206234	NA		GBA2	55.6555	0.310832	0.394593	0.787729	0.430855	0.999831
	PABPC1	231.402	0.0665215	0.259628	0.256218	0.797782	0.994492		NDST1	30.0364	0.143141	0.364467	0.392741	0.694511	NA		AP3M2	31.7051	0.513083	0.358013	1.43314	0.151818	NA		NDST1	34.1899	-0.107268	0.433198	-0.247619	0.80443	0.999831
	CFAP20	9.05333	0.0362579	0.532943	0.0680333	0.945759	NA		AP3M2	22.2925	0.151277	0.418933	0.3611	0.718025	NA		CNGB1	9.74402	-0.683247	0.908868	-0.751756	0.452198	NA		AP3M2	26.9148	0.417807	0.465665	0.897227	0.369598	0.999831
	CSNK2A2	38.2886	0.152287	0.302768	0.502983	0.614976	0.973183		CNGB1	10.4989	0.589394	0.878589	0.670842	0.502321	NA		ST6GALNAC2	9.32437	-0.0971959	0.650436	-0.149432	0.881213	NA		CNGB1	14.4197	0.0945812	0.777888	0.121587	0.903226	NA
	PTPN21	51.5399	0.60383	0.281182	2.14747	0.0317556	0.327704		ST6GALNAC2	8.84607	0.41356	0.717409	0.576463	0.564302	NA		PABPC1	259.335	-0.0529833	0.315229	-0.168079	0.866521	0.999209		ST6GALNAC2	11.07	-0.0100942	0.697253	-0.0144771	0.988449	NA
	EIF2B3	246.004	-0.0914246	0.17369	-0.526366	0.598634	0.973117		CHAT	1.40758	1.46139	1.73516	0.842223	0.399663	NA		CFAP20	10.4468	0.119234	0.550859	0.216451	0.828636	NA		CHAT	2.36738	0.547317	1.64085	0.333557	0.738714	NA
	CAMK2A	315.974	0.0202973	0.24517	0.0827888	0.934019	0.997886		PABPC1	262.874	0.612818	0.317908	1.92766	0.0538977	0.358422		CSNK2A2	41.5187	-0.111908	0.310082	-0.360899	0.718175	NA		PABPC1	234.327	-0.168415	0.371207	-0.453696	0.650048	0.999831
	TCOF1	43.6663	-0.253876	0.281409	-0.90216	0.366972	0.918326		CFAP20	9.24024	0.443291	0.536494	0.826274	0.408649	NA		PTPN21	58.0921	-0.43843	0.282036	-1.55452	0.120061	0.850532		CFAP20	10.8828	0.0945681	0.674033	0.140302	0.888421	NA
	CDC42	3.0553	-1.05837	0.979297	-1.08074	0.279811	NA		CSNK2A2	34.3693	-0.00180753	0.336679	-0.00536871	0.995716	NA		EIF2B3	269.068	0.141997	0.227041	0.625425	0.531692	0.999209		CSNK2A2	42.9402	-0.00339833	0.416486	-0.00815953	0.99349	0.999831
	OSBPL3	28.908	0.235113	0.342665	0.686129	0.492632	0.957214		PTPN21	47.3016	-0.348963	0.297827	-1.1717	0.241319	NA		CAMK2A	339.046	-0.106314	0.326799	-0.325319	0.74494	0.999209		PTPN21	59.849	-0.321376	0.361832	-0.888192	0.374437	0.999831
	SLC12A3	4.47701	-0.388694	1.10547	-0.351611	0.72513	NA		EIF2B3	193.999	-0.159397	0.22204	-0.717875	0.472834	0.856764		TCOF1	48.1367	0.314912	0.3152	0.999085	0.317753	0.999209		EIF2B3	249.155	-0.0575529	0.272443	-0.211248	0.832694	0.999831
	RAD18	18.2859	-0.414751	0.515045	-0.805272	0.420663	0.936655		CAMK2A	248.211	-0.472655	0.39802	-1.18751	0.235025	0.698177		CDC42	2.58027	0.617093	0.977736	0.631145	0.527946	NA		CAMK2A	336.219	0.24841	0.34887	0.712041	0.476439	0.999831
	ATP2B1	250.069	0.481206	0.171276	2.80953	0.0049614	0.0901232		TCOF1	41.6037	0.479505	0.317143	1.51195	0.130546	NA		OSBPL3	34.5724	-0.00786596	0.400905	-0.0196205	0.984346	NA		TCOF1	36.8835	-0.259696	0.430448	-0.603314	0.5463	0.999831
	NCK2	71.0973	-0.0172669	0.243693	-0.070855	0.943513	0.997886		CDC42	2.43125	0.808999	1.08146	0.748064	0.454422	NA		SLC12A3	4.30377	-1.70537	1.32423	-1.28782	0.19781	NA		CDC42	1.53664	-0.307538	1.65021	-0.186363	0.85216	NA
	MAP4K4	155.692	0.724074	0.230779	3.13753	0.0017038	0.0409921		OSBPL3	28.4942	0.0862379	0.415234	0.207685	0.835475	NA		RAD18	18.574	0.319514	0.462302	0.691136	0.48948	NA		OSBPL3	37.8739	0.141141	0.399125	0.353625	0.72362	0.999831
	MGAT4A	25.8439	-0.00414381	0.353994	-0.0117059	0.99066	0.999476		SLC12A3	5.7082	1.11614	1.03281	1.08068	0.27984	NA		ATP2B1	322.254	0.0598031	0.193463	0.30912	0.75723	0.999209		EPHA8	1.20064	0.921712	2.47071	0.373056	0.709107	NA
	RPL31	943.137	-0.411988	0.340827	-1.20879	0.226743	0.827272		RAD18	18.1175	0.650042	0.613547	1.05948	0.289381	NA		NCK2	77.5892	0.0678372	0.246615	0.275073	0.78326	0.999209		SLC12A3	6.3107	-0.0711433	1.09456	-0.0649974	0.948176	NA
	WDR1	108.059	0.524557	0.315277	1.6638	0.0961531	0.609108		ATP2B1	238.055	-0.138824	0.200296	-0.693094	0.488251	0.865217		MAP4K4	204.869	-0.0634632	0.224876	-0.282214	0.777779	0.999209		RAD18	20.1846	0.242598	0.566716	0.428076	0.668596	NA
	SNX13	132.872	-0.00161162	0.206655	-0.00779857	0.993778	0.999476		NCK2	57.3331	-0.13579	0.28856	-0.470577	0.637943	NA		MGAT4A	27.2389	-0.0433794	0.33605	-0.129086	0.89729	NA		ATP2B1	295.264	-0.222028	0.299052	-0.742442	0.45782	0.999831
	MS4A12	1.2053	-1.05682	2.2322	-0.473444	0.635896	NA		MAP4K4	154.013	-0.214527	0.244165	-0.878615	0.37961	0.811744		RPL31	917.397	0.0435952	0.363689	0.119869	0.904587	0.999209		NCK2	73.261	-0.0600483	0.349453	-0.171835	0.863567	0.999831
	ARHGAP10	424.888	0.688549	0.240421	2.86393	0.00418422	0.0796894		MGAT4A	25.3488	0.349683	0.383007	0.912991	0.361247	NA		WDR1	134.355	-0.134744	0.389049	-0.346341	0.729086	0.999209		MAP4K4	179.661	-0.350004	0.312473	-1.12011	0.262668	0.999831
	RPS6KA2	224.141	0.520695	0.204388	2.54758	0.0108472	0.163526		RPL31	790.319	0.369223	0.370958	0.995322	0.31958	0.77377		SNX13	147.584	0.0798987	0.236604	0.33769	0.735597	0.999209		MGAT4A	26.0787	-0.369323	0.464713	-0.794735	0.426768	NA
	ING3	50.5525	0.423828	0.301164	1.4073	0.159338	0.74382		WDR1	111.806	-0.00329158	0.402929	-0.00816912	0.993482	0.998938		ARHGAP10	483.244	-0.442472	0.247917	-1.78476	0.0743007	0.727153		RPL31	886.274	0.368293	0.379801	0.9697	0.332196	0.999831
	VASH1	15.1193	-0.102994	0.468636	-0.219774	0.826047	0.995488		SNX13	109.63	-0.104525	0.258229	-0.404777	0.685641	0.921803		RPS6KA2	342.536	0.459909	0.254374	1.808	0.0706064	0.709966		WDR1	139.077	0.139762	0.463172	0.301749	0.762843	0.999831
	LMCD1	910.825	1.64092	0.656781	2.49842	0.0124748	0.179129		MS4A12	0.849612	1.56457	2.46884	0.633726	0.526259	NA		ING3	52.083	-0.563337	0.307853	-1.82989	0.0672658	0.692541		SNX13	129.611	-0.0327481	0.317153	-0.103257	0.917759	0.999831
	BUD23	109.883	-0.00662194	0.260178	-0.0254516	0.979695	0.999204		ARHGAP10	358.86	-0.761166	0.271533	-2.80321	0.00505962	0.0967066		VASH1	21.2559	0.700694	0.445812	1.57172	0.116015	NA		MS4A12	1.3116	1.16141	2.10951	0.550557	0.581937	NA
	SEL1L	86.0219	0.0346146	0.265581	0.130336	0.896301	0.995488		RPS6KA2	245.132	0.0994449	0.288822	0.344312	0.730612	0.936229		LMCD1	1053	-1.22431	0.499221	-2.45245	0.0141888	0.30939		ARHGAP10	419.473	-0.472399	0.271985	-1.73686	0.0824125	0.958732
	TRIP13	1.0436	0.708949	1.82568	0.388321	0.697779	NA		ING3	40.9778	-0.625662	0.332423	-1.88213	0.0598187	NA		BUD23	116.296	-0.0748941	0.27184	-0.275508	0.782926	0.999209		RPS6KA2	258.499	-0.0251289	0.298252	-0.0842539	0.932855	0.999831
	ATP6AP1	48.8382	-0.235292	0.334091	-0.704274	0.481262	0.956165		VASH1	13.7066	0.278944	0.47295	0.589797	0.555327	NA		SEL1L	102.746	0.293519	0.219761	1.33562	0.181672	0.95031		ING3	56.1284	-0.230138	0.372171	-0.618367	0.536333	0.999831
	TCF3	21.3229	-0.0919671	0.384349	-0.23928	0.810888	0.995425		LMCD1	783.785	-1.80346	0.545421	-3.30656	0.000944502	0.0314127		TRIP13	1.48431	0.449314	1.4724	0.305157	0.760246	NA		VASH1	17.379	0.73495	0.536229	1.37059	0.170503	NA
	TRIB2	14.6721	0.397073	0.52218	0.760414	0.447007	0.945524		BUD23	103.675	0.273069	0.265282	1.02936	0.303313	0.755995		ATP6AP1	54.6907	0.331175	0.369152	0.897122	0.369654	0.999209		LMCD1	976.606	-0.456937	0.496911	-0.919556	0.357805	0.999831
	DAZAP1	79.8093	0.0607839	0.243211	0.249922	0.802647	0.995425		SEL1L	82.9139	0.239573	0.327133	0.732341	0.463961	0.854995		TCF3	23.95	0.22259	0.380232	0.585406	0.558275	NA		BUD23	100.775	-0.395423	0.359285	-1.10058	0.271078	0.999831
	MBD3	98.7781	0.0403023	0.237636	0.169597	0.865327	0.995488		TRIP13	1.15761	0.768998	1.68267	0.457011	0.647663	NA		TRIB2	18.3702	0.0367022	0.498921	0.0735631	0.941358	NA		SEL1L	90.8964	-0.122607	0.328991	-0.372676	0.70939	0.999831
	HLTF	35.7487	-0.313124	0.299156	-1.04669	0.295242	0.885412		ATP6AP1	43.2508	0.20116	0.410236	0.490352	0.623885	NA		DAZAP1	87.5223	0.0220348	0.278084	0.0792379	0.936843	0.999209		TRIP13	2.20852	0.758998	1.38913	0.546384	0.584802	NA
	FAM50A	96.7377	0.119591	0.243663	0.490805	0.623565	0.975377		TCF3	20.5983	0.389907	0.407211	0.957506	0.338312	NA		MBD3	107.418	0.0291902	0.262174	0.111339	0.911348	0.999209		ATP6AP1	45.6786	-0.156933	0.463191	-0.338807	0.734755	0.999831
	FAM3A	36.3503	-0.102426	0.297099	-0.344753	0.73028	0.990333		TRIB2	13.8155	-0.0234745	0.478619	-0.0490463	0.960882	NA		HLTF	40.5291	0.483673	0.322907	1.49787	0.134166	NA		TCF3	19.511	-0.00795526	0.515167	-0.0154421	0.987679	NA
	CPSF1	34.6841	0.0187987	0.34143	0.0550587	0.956092	0.997886		DAZAP1	79.3231	0.303888	0.30497	0.996452	0.319031	0.77377		FAM50A	118.817	0.236089	0.267619	0.882182	0.377678	0.999209		TRIB2	18.6032	-0.0984536	0.641526	-0.153468	0.878029	NA
	MYO3B	34.1416	0.0807872	0.585601	0.137956	0.890275	0.995488		MBD3	91.7959	0.0449932	0.316058	0.142357	0.886798	0.978677		FAM3A	35.7468	-0.25359	0.349082	-0.726447	0.467565	NA		DAZAP1	74.761	-0.538227	0.404782	-1.32967	0.183626	0.999831
	CYBRD1	24.086	-0.113914	0.381348	-0.298714	0.765158	0.993369		HLTF	27.257	-0.0209404	0.382548	-0.0547394	0.956346	NA		CPSF1	34.2764	-0.368306	0.387405	-0.9507	0.341757	NA		MBD3	94.2816	-0.157061	0.323049	-0.486182	0.626838	0.999831
	CDH19	6.66037	0.831481	0.731206	1.13714	0.255482	NA		FAM50A	104.211	0.38468	0.336382	1.14358	0.252798	0.713288		MYO3B	31.866	-0.673892	0.581389	-1.15911	0.246412	NA		HLTF	43.2804	0.691222	0.427482	1.61696	0.105886	0.999831
	PDCD2	30.1602	-0.396381	0.41159	-0.96305	0.335522	0.905305		FAM3A	27.4116	-0.39049	0.391509	-0.997398	0.318571	NA		CYBRD1	27.8978	0.332663	0.400021	0.831613	0.405627	NA		FAM50A	86.7905	-0.658971	0.35994	-1.83078	0.0671334	0.895508
	SLC6A15	4.50001	0.884757	1.05689	0.837135	0.402517	NA		CPSF1	29.1604	-0.0930898	0.390547	-0.238358	0.811604	NA		CDH19	6.41249	-1.4548	0.713989	-2.03756	0.0415941	NA		FAM3A	32.1904	-0.356461	0.44654	-0.798273	0.424712	0.999831
	RDH11	1.76138	-0.937938	1.3268	-0.706918	0.479618	NA		MYO3B	37.6621	0.667722	0.570493	1.17043	0.241827	NA		PDCD2	31.3042	0.279476	0.418304	0.668116	0.50406	NA		CPSF1	28.4298	-0.616209	0.476207	-1.294	0.195667	0.999831
	PRKACA	176.132	-0.362985	0.309289	-1.17361	0.240552	0.844007		CYBRD1	20.7399	-0.0361765	0.525604	-0.0688284	0.945126	NA		SLC6A15	5.07591	-0.495718	0.977814	-0.506966	0.612179	NA		MYO3B	53.8712	0.534188	0.546342	0.977752	0.328197	0.999831
	ADGRL1	12.4426	0.461872	0.513985	0.89861	0.36886	0.919582		CDH19	5.78663	-0.887985	0.879067	-1.01014	0.312426	NA		RDH11	1.9683	0.658168	1.26193	0.521554	0.601981	NA		CYBRD1	28.6803	0.540252	0.456201	1.18424	0.236317	0.999831
	ACTN1	44.7161	0.418506	0.366455	1.14204	0.253438	0.857411		PDCD2	32.6401	0.920285	0.418965	2.19657	0.0280514	NA		PRKACA	176.577	0.121209	0.293225	0.413366	0.679338	0.999209		CDH19	11.6982	0.645327	0.670565	0.962362	0.335868	NA
	ZFYVE26	39.2109	-0.230053	0.31883	-0.721554	0.470569	0.955698		SLC6A15	4.45127	0.368143	1.15729	0.318108	0.750403	NA		ADGRL1	14.4938	-0.383119	0.508307	-0.753716	0.45102	NA		PDCD2	28.368	0.241867	0.522389	0.463003	0.643362	0.999831
	RPS6KA6	7.86563	0.203353	0.617094	0.329533	0.741753	NA		RDH11	1.60567	1.24185	1.34435	0.923751	0.355616	NA		ACTN1	57.3623	0.0761685	0.326071	0.233595	0.815299	0.999209		SLC6A15	6.94969	-0.196231	0.926189	-0.21187	0.832209	NA
	EPN2	105.525	-0.253062	0.238927	-1.05916	0.289528	0.881611		PRKACA	121.255	-0.28489	0.420133	-0.678095	0.497711	0.869985		ZFYVE26	41.8692	0.222078	0.305476	0.726988	0.467233	NA		RDH11	1.74087	-0.00916086	1.56443	-0.00585571	0.995328	NA
	PTPN18	20.1298	-0.0415554	0.397923	-0.104431	0.916827	0.997826		ADGRL1	13.22	0.143942	0.532373	0.270379	0.786869	NA		RPS6KA6	7.13657	-0.63767	0.695932	-0.916283	0.359519	NA		PRKACA	183.293	0.465672	0.393276	1.18408	0.236379	0.999831
	LIMS2	62.9798	0.256551	0.299247	0.857322	0.391267	0.925837		SPP2	1.02688	1.29952	1.75313	0.741255	0.458539	NA		EPN2	111.549	0.211498	0.233648	0.905197	0.365361	0.999209		ADGRL1	17.5197	0.0796806	0.627557	0.12697	0.898965	NA
	ASIC4	1.6949	1.44463	1.61667	0.893584	0.371545	NA		ACTN1	45.7677	0.224759	0.323471	0.694835	0.487159	NA		PTPN18	26.1836	0.561178	0.350697	1.60018	0.109559	NA		SPP2	1.15042	0.918431	2.13746	0.429684	0.667425	NA
	SPEG	45.9638	-0.740809	0.339728	-2.1806	0.0292133	0.313658		ZFYVE26	30.952	0.0555337	0.347572	0.159776	0.873058	NA		LIMS2	65.0486	-0.333327	0.302112	-1.10332	0.269887	0.999209		ACTN1	49.4047	-0.319152	0.383345	-0.832545	0.405101	0.999831
	LNX1	89.0143	-0.172531	0.248967	-0.692988	0.488317	0.956954		RPS6KA6	7.51979	-0.0563429	0.777211	-0.0724937	0.942209	NA		ASIC4	2.01804	-1.72166	1.59206	-1.0814	0.279517	NA		ZFYVE26	37.9725	-0.107724	0.400663	-0.268863	0.788035	0.999831
	ALDH3A2	78.3116	0.00810364	0.261608	0.0309763	0.975288	0.998721		EPN2	83.5281	0.0091945	0.27828	0.0330405	0.973642	0.994358		SPEG	40.7099	0.313957	0.361512	0.868456	0.385145	NA		RPS6KA6	12.777	0.776736	0.670204	1.15895	0.246475	NA
	TFRC	55.5601	-0.111923	0.405504	-0.276011	0.78254	0.993463		PTPN18	18.0397	0.202353	0.453621	0.446084	0.655537	NA		LNX1	89.7362	-0.0438355	0.24336	-0.180126	0.857054	0.999209		EPN2	98.6518	0.0534931	0.32542	0.164382	0.869431	0.999831
	SREBF1	33.4332	-0.179098	0.337066	-0.531343	0.595181	0.973117		LIMS2	44.6749	-0.9586	0.330211	-2.903	0.00369612	NA		ALDH3A2	80.6886	-0.118406	0.297966	-0.397382	0.691086	0.999209		PTPN18	20.966	-0.0068597	0.54811	-0.0125152	0.990015	NA
	TRPC5	11.2549	-0.145797	0.865301	-0.168493	0.866195	0.995488		ASIC4	1.53394	0.0888312	1.3907	0.0638754	0.949069	NA		TFRC	58.1493	0.102994	0.36539	0.281875	0.77804	0.999209		LIMS2	57.121	-0.701748	0.380289	-1.8453	0.0649939	0.884711
	AFF4	172.601	0.504927	0.180184	2.80228	0.0050742	0.0917368		SPEG	33.5441	0.378008	0.379196	0.996869	0.318828	NA		SREBF1	43.2653	0.610495	0.304748	2.00328	0.0451471	NA		ASIC4	2.27163	-0.864826	1.63503	-0.528936	0.59685	NA
	UBE2D1	321.189	0.304381	0.245428	1.24021	0.214898	0.814908		LNX1	64.7342	-0.446824	0.377005	-1.18519	0.235941	0.698577		TRPC5	11.5199	0.950127	1.11115	0.855083	0.392505	NA		SPEG	39.8487	0.344194	0.438226	0.785426	0.432204	0.999831
	PALS1	110.748	-0.202052	0.197769	-1.02166	0.306942	0.893845		ALDH3A2	57.9889	-0.437257	0.393665	-1.11073	0.266683	NA		AFF4	205.014	-0.169958	0.189658	-0.896127	0.370185	0.999209		LNX1	82.7061	0.104087	0.363382	0.28644	0.774541	0.999831
	RHOBTB1	594.542	-0.67747	0.247479	-2.73748	0.00619115	0.106086		TFRC	49.1248	0.189174	0.448257	0.422021	0.67301	NA		UBE2D1	322.392	-0.602755	0.298633	-2.01838	0.0435517	0.564735		ALDH3A2	79.7569	-0.0288757	0.407516	-0.0708578	0.943511	0.999831
	SMC1A	76.848	0.14629	0.295672	0.494772	0.620761	0.974195		SREBF1	26.6247	0.0259698	0.371293	0.0699444	0.944238	NA		PALS1	117.264	0.168716	0.248559	0.678778	0.497279	0.999209		TFRC	86.0376	0.979045	0.42723	2.29161	0.0219282	0.591739
	HSD17B10	52.3295	-0.0963224	0.393615	-0.244712	0.806679	0.995425		TRPC5	14.7592	2.19681	0.904021	2.43004	0.0150971	NA		RHOBTB1	498.098	0.0346828	0.338155	0.102565	0.918308	0.999209		SREBF1	43.5191	0.69102	0.426078	1.62181	0.104843	0.999831
	MARK2	69.9581	0.00690419	0.2738	0.0252162	0.979883	0.999204		AFF4	155.562	-0.343256	0.23396	-1.46716	0.142333	0.582265		SMC1A	84.7559	-0.0444409	0.261305	-0.170073	0.864953	0.999209		TRPC5	19.8304	1.30408	0.767516	1.69909	0.0893015	NA
	HMMR	8.7736	-0.350318	0.611163	-0.5732	0.56651	NA		UBE2D1	233.919	-0.941067	0.315357	-2.98413	0.00284382	0.0651841		HSD17B10	60.7695	0.183839	0.489322	0.375702	0.707139	0.999209		AFF4	192.024	-0.396975	0.288331	-1.3768	0.168573	0.999831
	CHFR	31.7214	0.0514747	0.423226	0.121625	0.903196	0.995528		PALS1	87.094	-0.0265124	0.246274	-0.107654	0.91427	0.981687		MARK2	72.0301	-0.112013	0.263213	-0.425559	0.670429	0.999209		UBE2D1	314.614	-0.507959	0.401479	-1.26522	0.205792	0.999831
	TRHDE	34.8931	0.263762	0.426782	0.618024	0.536559	0.965703		RHOBTB1	354.049	-0.29065	0.324519	-0.895634	0.370448	0.806849		HMMR	7.54092	-0.473197	0.646964	-0.731411	0.464528	NA		PALS1	112.892	0.205507	0.3152	0.651989	0.514409	0.999831
	P4HA2	15.8834	0.279151	0.494848	0.564114	0.572676	0.973117		SMC1A	64.8886	-0.196472	0.32358	-0.607183	0.54373	0.886837		CHFR	34.717	-0.0165071	0.359084	-0.0459701	0.963334	NA		RHOBTB1	414.007	-0.654413	0.348042	-1.88027	0.0600716	0.852813
	FCGR2B	2.53844	-0.0918226	0.986769	-0.0930538	0.925861	NA		HSD17B10	51.8431	0.429082	0.405979	1.05691	0.290554	NA		TRHDE	38.1042	-0.25123	0.43552	-0.57685	0.564041	NA		SMC1A	71.7793	-0.377248	0.392792	-0.960426	0.336841	0.999831
	NFATC3	194.318	-0.561623	0.247764	-2.26677	0.0234042	0.273994		MARK2	62.0854	0.101682	0.273998	0.371105	0.71056	0.932236		P4HA2	22.4893	0.455853	0.473286	0.963167	0.335464	NA		HSD17B10	44.037	-0.332343	0.488774	-0.679951	0.496536	0.999831
	TRNT1	19.9563	0.233898	0.387163	0.604133	0.545755	0.968244		HMMR	7.83035	0.416102	0.772265	0.538807	0.59002	NA		FCGR2B	3.24201	0.485899	0.925423	0.525056	0.599544	NA		MARK2	67.113	-0.337552	0.368669	-0.915597	0.359878	0.999831
	ACADVL	630.884	-0.234385	0.352251	-0.665394	0.505799	0.958074		CHFR	28.2784	0.0627477	0.466435	0.134526	0.892987	NA		NFATC3	175.234	0.11204	0.221758	0.505235	0.613394	0.999209		HMMR	10.5665	0.360404	0.738009	0.488347	0.625304	NA
	STK10	42.5797	0.54467	0.323099	1.68577	0.0918404	0.595221		TRHDE	32.0299	-0.230875	0.421093	-0.548275	0.583503	NA		TRNT1	24.2032	0.111902	0.344694	0.324642	0.745452	NA		CHFR	34.7107	-0.327631	0.467373	-0.701006	0.4833	0.999831
	FBXW11	147.533	0.0522734	0.195911	0.266822	0.789606	0.99378		P4HA2	18.4376	0.585316	0.469737	1.24605	0.212746	NA		ACADVL	663.697	0.0305314	0.383894	0.0795309	0.93661	0.999209		TRHDE	44.8511	-0.200796	0.422566	-0.475183	0.634656	0.999831
	ACAP1	22.1202	-0.230295	0.417813	-0.551192	0.581502	0.973117		FCGR2B	2.13121	0.231961	1.06443	0.217921	0.827491	NA		STK10	51.3829	-0.170805	0.339748	-0.502741	0.615147	0.999209		P4HA2	15.9451	0.00537259	0.576067	0.00932632	0.992559	NA
	CRMP1	5.39507	0.323512	0.887094	0.364687	0.715345	NA		NFATC3	130.976	-0.0889703	0.228096	-0.390057	0.696495	0.924695		FBXW11	155.821	-0.120721	0.217857	-0.554126	0.579492	0.999209		FCGR2B	2.95548	0.102523	1.14291	0.0897032	0.928523	NA
	EVC	9.24626	0.0118875	0.815642	0.0145745	0.988372	NA		TRNT1	19.1835	0.0536203	0.421662	0.127164	0.898811	NA		ACAP1	21.5909	-0.109436	0.481731	-0.227173	0.820289	NA		NFATC3	171.018	-0.0984679	0.289308	-0.340356	0.733588	0.999831
	DERL2	23.9378	-0.266236	0.377069	-0.706065	0.480148	0.956165		ACADVL	439.039	-0.459961	0.41543	-1.10719	0.268211	0.729181		CRMP1	7.43767	0.140033	0.738033	0.189737	0.849515	NA		TRNT1	22.4206	-0.0272799	0.48593	-0.0561396	0.955231	NA
	SIDT1	10.895	0.170144	0.65808	0.258547	0.795985	0.993971		STK10	46.7656	0.108889	0.416057	0.261716	0.79354	NA		EVC	11.6192	0.135721	0.616583	0.220119	0.825779	NA		ACADVL	617.627	0.221022	0.438152	0.504441	0.613952	0.999831
	NDE1	30.3685	0.199577	0.386476	0.516402	0.605574	0.973117		FBXW11	121.481	-0.178771	0.236955	-0.754453	0.450577	0.846768		DERL2	23.9909	0.097911	0.379499	0.258001	0.796406	NA		STK10	53.789	-0.249955	0.393643	-0.634979	0.525442	0.999831
	IRAG1	10.2255	0.170201	0.5122	0.332295	0.739667	NA		ACAP1	16.0317	-0.263269	0.440474	-0.597696	0.550043	NA		SIDT1	11.5763	-0.162445	0.605745	-0.268174	0.788565	NA		FBXW11	147.631	-0.106536	0.300688	-0.354308	0.723108	0.999831
	TMEM38A	680.688	-0.50548	0.222085	-2.27607	0.0228421	0.269825		CRMP1	7.29076	0.824564	0.766899	1.07519	0.282289	NA		NDE1	34.5072	-0.0911062	0.368719	-0.247088	0.80484	NA		ACAP1	22.8138	0.27409	0.492671	0.556334	0.577982	NA
	AP1M1	48.7755	-0.0174667	0.29021	-0.0601865	0.952007	0.997886		EVC	11.0637	0.635555	0.699079	0.909131	0.363281	NA		IRAG1	10.8184	-0.340454	0.553796	-0.614765	0.53871	NA		CRMP1	9.12099	0.443393	0.805588	0.550397	0.582047	NA
	PVR	15.5968	1.77533	0.533673	3.32663	0.000879036	0.0242053		DERL2	23.5232	0.546098	0.436412	1.25134	0.210811	NA		TMEM38A	708.44	0.497031	0.290095	1.71334	0.0866503	0.760651		EVC	11.6081	0.188137	0.72643	0.258988	0.795644	NA
	XRCC1	10.8399	-0.374934	0.567988	-0.660109	0.509184	0.958756		SIDT1	10.4804	0.169712	0.668231	0.253972	0.799517	NA		AP1M1	50.0331	-0.118912	0.283976	-0.418738	0.675408	0.999209		DERL2	21.462	-0.386192	0.557342	-0.692917	0.488362	NA
	SCARB1	24.1382	-0.12751	0.381907	-0.333878	0.738472	0.990333		NDE1	27.5698	-0.143786	0.444189	-0.323705	0.746162	NA		PVR	19.3556	-1.04067	0.45103	-2.30733	0.0210367	NA		SIDT1	14.2959	0.495408	0.686937	0.721184	0.470796	NA
	MCM2	7.97965	-0.507417	0.632059	-0.802801	0.42209	NA		IRAG1	9.03353	-0.0390248	0.565936	-0.0689561	0.945025	NA		XRCC1	10.7163	0.232861	0.567418	0.410387	0.681522	NA		NDE1	33.5981	-0.0492533	0.471996	-0.104351	0.916891	0.999831
	MOV10L1	4.6426	-0.192773	1.12218	-0.171784	0.863607	NA		TMEM38A	500.447	0.156231	0.314235	0.497178	0.619063	0.904713		SCARB1	27.1774	0.259925	0.355457	0.731241	0.464632	NA		IRAG1	12.6511	0.101267	0.60332	0.167849	0.866702	NA
	PANX2	0.718787	0.627422	2.95682	0.212195	0.831955	NA		AP1M1	51.4031	0.519718	0.303106	1.71464	0.0864105	NA		MCM2	6.16338	-0.377788	0.647677	-0.583297	0.559693	NA		TMEM38A	617.965	0.214024	0.33082	0.646951	0.517664	0.999831
	SELENOO	52.8611	-0.197535	0.31287	-0.631366	0.527801	0.962583		PVR	16.0975	-0.808737	0.516719	-1.56514	0.11755	NA		MOV10L1	4.32861	-1.21844	1.1324	-1.07598	0.281938	NA		AP1M1	45.9992	-0.216077	0.399481	-0.540895	0.58858	0.999831
	TP63	1621.46	0.296	0.244515	1.21056	0.226065	0.826527		XRCC1	10.2816	0.701914	0.534392	1.31348	0.18902	NA		SELENOO	56.6237	0.218251	0.328523	0.66434	0.506473	0.999209		PVR	18.5085	-1.06524	0.551905	-1.93012	0.0535915	NA
	ALPK1	43.7425	0.171871	0.31704	0.54211	0.587742	0.973117		SCARB1	22.4041	0.222146	0.405424	0.547934	0.583737	NA		TP63	1536.99	-0.814259	0.34402	-2.3669	0.017938	0.338673		XRCC1	9.73221	-0.0750796	0.692449	-0.108426	0.913658	NA
	LLGL2	7.39172	1.19958	0.643333	1.86463	0.0622332	NA		MCM2	5.40429	-0.228349	0.780099	-0.292718	0.769738	NA		ALPK1	48.735	-0.106142	0.304469	-0.348615	0.727378	0.999209		SCARB1	28.1269	0.362836	0.464129	0.781757	0.434357	0.999831
	PDE8A	143.771	-0.153782	0.210891	-0.729201	0.465879	0.953047		MOV10L1	5.05709	1.00389	1.14652	0.875593	0.381252	NA		LLGL2	9.55229	-0.472312	0.534132	-0.884261	0.376555	NA		MCM2	8.64475	0.36874	0.720243	0.511966	0.608675	NA
	CLCN4	139.044	0.229076	0.281729	0.813108	0.416156	0.935295		PANX2	0.741987	0.0843342	2.87614	0.029322	0.976608	NA		PDE8A	157.936	0.231802	0.216442	1.07097	0.284185	0.999209		MOV10L1	6.84746	1.1761	1.03083	1.14092	0.253901	NA
	NLE1	7.95167	0.238694	0.558034	0.42774	0.66884	NA		SELENOO	41.1474	-0.0509832	0.350008	-0.145663	0.884187	NA		CLCN4	146.035	-0.470328	0.350212	-1.34298	0.179278	0.949999		PANX2	0.923297	-0.0316607	2.38504	-0.0132747	0.989409	NA
	SMARCE1	1.63671	-0.206667	1.23902	-0.166799	0.867528	NA		TP63	1088.62	-1.39544	0.339644	-4.10853	3.98184e-05	0.00406148		NLE1	8.38658	-0.251769	0.562136	-0.447878	0.654241	NA		SELENOO	49.7604	-0.204237	0.41837	-0.488173	0.625427	0.999831
	GSDMB	8.91322	-0.840508	0.579102	-1.4514	0.146669	NA		ALPK1	41.576	0.102183	0.334	0.305938	0.759652	NA		SMARCE1	1.48478	-0.557458	1.38995	-0.401064	0.688373	NA		TP63	1499.35	-0.879225	0.33268	-2.64285	0.00822104	0.358643
	KDM5A	160.894	-0.180609	0.233963	-0.771953	0.440142	0.94474		LLGL2	8.18875	-0.395463	0.743651	-0.531785	0.594875	NA		GSDMB	8.0784	0.381984	0.650292	0.587404	0.556932	NA		ALPK1	44.5923	-0.216185	0.396089	-0.545799	0.585204	0.999831
	ADAM11	2.22115	0.808355	1.2793	0.631874	0.527469	NA		PDE8A	111.039	-0.122773	0.240966	-0.509502	0.610401	0.903181		KDM5A	173.834	0.20586	0.222138	0.926723	0.354071	0.999209		LLGL2	11.2476	-0.259074	0.717783	-0.360936	0.718147	NA
	PPP2R3A	789.444	0.283366	0.235422	1.20365	0.228725	0.829532		CLCN4	102.811	-0.773104	0.378357	-2.04332	0.0410211	0.311066		ADAM11	2.26121	-1.68014	1.3685	-1.22772	0.219552	NA		PDE8A	143.712	0.113974	0.298003	0.382459	0.702121	0.999831
	FERMT2	132.878	0.0110504	0.205689	0.0537238	0.957155	0.997886		NLE1	6.85209	-0.223275	0.668906	-0.333792	0.738537	NA		PPP2R3A	870.657	-0.210514	0.270134	-0.779296	0.435806	0.999209		CLCN4	122.649	-0.623671	0.404548	-1.54165	0.123159	0.999831
	ABCB11	7.1551	-0.683296	1.04559	-0.653502	0.513433	NA		SMARCE1	1.25923	0.0560391	1.4026	0.0399537	0.96813	NA		FERMT2	146.268	0.0648738	0.233332	0.278032	0.780987	0.999209		NLE1	7.94299	-0.524428	0.726611	-0.721745	0.470451	NA
	DHRS9	2.18872	0.207383	1.12466	0.184397	0.853702	NA		FNDC8	1.0374	0.859916	1.5451	0.556544	0.577839	NA		ABCB11	7.4969	0.0931827	0.974386	0.0956322	0.923813	NA		SMARCE1	2.04192	1.33208	1.41106	0.944023	0.345158	NA
	CD5L	2.58802	-0.575214	1.38063	-0.416631	0.676949	NA		GSDMB	5.85065	-0.0745571	0.832616	-0.0895456	0.928648	NA		DHRS9	3.69859	1.07789	0.919077	1.1728	0.240877	NA		FNDC8	1.75017	0.213268	1.80506	0.118151	0.905948	NA
	PTGS2	1.55841	1.90531	1.74659	1.09088	0.275327	NA		KDM5A	134.356	0.0941554	0.261726	0.359747	0.719036	0.9331		CD5L	1.60707	-1.09605	1.54948	-0.707367	0.479338	NA		GSDMB	8.42538	0.443619	0.743754	0.596459	0.550868	NA
	IGF2BP2	33.8545	0.621949	0.420881	1.47773	0.13948	0.709988		ADAM11	2.09632	-0.403926	1.289	-0.313365	0.754004	NA		PTGS2	1.99722	-1.3735	1.54219	-0.890615	0.373136	NA		KDM5A	150.005	-0.176176	0.320654	-0.549429	0.582711	0.999831
	MAP3K13	47.9395	-0.0270014	0.348903	-0.0773895	0.938314	0.997886		PPP2R3A	597.479	-0.716985	0.300754	-2.38396	0.0171276	0.197962		IGF2BP2	36.8988	-0.658716	0.350029	-1.88189	0.059851	NA		ADAM11	3.91187	0.570398	1.18112	0.482929	0.629146	NA
	ST6GAL1	72.2187	0.322003	0.235101	1.36964	0.1708	0.758658		FERMT2	115.293	0.0240762	0.263528	0.091361	0.927206	0.984225		MAP3K13	51.3243	0.0264016	0.352461	0.0749066	0.940289	0.999209		PPP2R3A	982.82	0.318848	0.346213	0.920959	0.357072	0.999831
	TBX21	1.85792	0.0571356	1.51183	0.0377924	0.969853	NA		ABCB11	6.98204	0.74332	1.1391	0.652553	0.514044	NA		ST6GAL1	99.3498	0.343799	0.282763	1.21586	0.22404	0.997841		FERMT2	128.824	0.00412635	0.327137	0.0126135	0.989936	0.999831
	FRY	218.45	-0.129216	0.199555	-0.647522	0.517294	0.960558		DHRS9	3.65443	1.43174	0.987183	1.45033	0.146966	NA		TBX21	1.58589	-2.12432	1.89855	-1.11892	0.263176	NA		ABCB11	10.1225	0.365751	0.954693	0.383109	0.701639	NA
	PICALM	326.315	0.450827	0.207152	2.17631	0.0295323	0.315073		CD5L	2.02884	0.473044	1.5194	0.311336	0.755545	NA		FRY	232.878	0.111894	0.224812	0.497722	0.61868	0.999209		DHRS9	4.00505	0.0785478	1.11998	0.0701334	0.944087	NA
	NSF	49.4947	-0.197372	0.295445	-0.668051	0.504101	0.958074		PTGS2	1.64333	-1.0153	1.71606	-0.591645	0.554089	NA		PICALM	376.701	-0.21556	0.22037	-0.978171	0.32799	0.999209		CD5L	2.74065	0.965819	1.40589	0.686982	0.492094	NA
	GLI2	15.0565	0.15723	0.471053	0.333784	0.738543	0.990333		IGF2BP2	31.0618	-0.510837	0.428582	-1.19192	0.233291	NA		NSF	44.4267	-0.341007	0.334382	-1.01981	0.307817	NA		PTGS2	1.95275	-2.54394	1.85018	-1.37497	0.169141	NA
	CLASP1	468.119	0.159388	0.162396	0.98148	0.326356	0.903542		MAP3K13	44.1788	0.173581	0.39624	0.438071	0.661335	NA		GLI2	16.7037	-0.154404	0.495277	-0.311752	0.755229	NA		IGF2BP2	44.6956	-0.137456	0.428984	-0.320423	0.748647	0.999831
	MRPS34	90.5157	-0.305194	0.234179	-1.30325	0.19249	0.784398		ST6GAL1	78.8879	0.282787	0.304713	0.928044	0.353385	0.796019		CLASP1	515.079	-0.0843893	0.209145	-0.403496	0.686583	0.999209		MAP3K13	58.9639	0.267216	0.442284	0.604174	0.545728	0.999831
	NOTCH3	57.8675	0.0674299	0.319446	0.211084	0.832822	0.995488		TBX21	1.88971	0.0841431	1.63659	0.0514138	0.958996	NA		MRPS34	98.0966	0.319487	0.266216	1.2001	0.230099	0.999209		ST6GAL1	84.7603	0.0498588	0.350393	0.142294	0.886848	0.999831
	CLNS1A	76.88	-0.062762	0.226917	-0.276585	0.782098	0.993463		FRY	202.216	0.279891	0.254214	1.10101	0.270894	0.729181		NOTCH3	69.1212	0.149944	0.343947	0.43595	0.662873	0.999209		TBX21	2.38058	-0.145437	1.67043	-0.0870653	0.93062	NA
	PPP2R2C	9.31674	0.617724	0.795351	0.776669	0.437354	NA		PICALM	291.449	-0.302566	0.219757	-1.37682	0.168569	0.619604		CLNS1A	78.8406	-0.0645735	0.247672	-0.260721	0.794308	0.999209		FRY	257.077	0.454625	0.319139	1.42454	0.154291	0.999831
	TEAD2	12.3032	0.42758	0.458805	0.931944	0.351366	0.907791		NSF	39.7689	0.024662	0.315799	0.078094	0.937753	NA		PPP2R2C	9.65318	-0.688145	0.801981	-0.858056	0.390861	NA		PICALM	370.193	-0.241698	0.294714	-0.820111	0.412153	0.999831
	EED	12.9712	-0.486135	0.442908	-1.0976	0.27238	0.867658		GLI2	15.0702	0.0941954	0.560259	0.168128	0.866482	NA		TEAD2	13.7142	-0.282732	0.439573	-0.643196	0.520097	NA		NSF	44.5087	-0.334882	0.414481	-0.807955	0.419117	0.999831
	CDHR2	5.32596	-0.689845	0.92144	-0.74866	0.454062	NA		CLASP1	369.133	-0.463608	0.239724	-1.93392	0.0531224	0.355894		EED	11.751	-0.0530356	0.522797	-0.101446	0.919197	NA		GLI2	20.9714	0.442713	0.522883	0.846677	0.397175	NA
	SNCB	0.934591	0.633827	2.05947	0.307762	0.758263	NA		MRPS34	73.0494	0.0984335	0.289894	0.339549	0.734196	0.936229		CDHR2	5.27498	0.246842	0.88966	0.277457	0.781429	NA		CLASP1	496.108	-0.217278	0.274795	-0.790692	0.429124	0.999831
	TSG101	120.856	-0.0116615	0.195925	-0.0595202	0.952538	0.997886		NOTCH3	54.4655	0.246558	0.351351	0.701742	0.48284	NA		SNCB	1.01026	-0.412915	1.82905	-0.225753	0.821393	NA		MRPS34	86.2859	0.0478481	0.327561	0.146074	0.883863	0.999831
	NCBP3	49.0898	0.187747	0.264668	0.709369	0.478096	0.956165		CLNS1A	65.4893	0.0454293	0.313678	0.144828	0.884847	0.978677		TSG101	125.273	-0.10725	0.238847	-0.449031	0.653409	0.999209		NOTCH3	68.3837	0.606526	0.377833	1.60527	0.108433	0.999831
	ATP2A3	7.21483	0.765801	0.599284	1.27786	0.201299	NA		PPP2R2C	9.19403	-0.0386395	0.795352	-0.0485817	0.961253	NA		NCBP3	54.7278	-0.0542722	0.268078	-0.20245	0.839565	0.999209		CLNS1A	84.34	0.142738	0.334066	0.427276	0.669179	0.999831
	CA12	5.2917	-0.0320942	1.04237	-0.0307897	0.975437	NA		TEAD2	13.041	0.201534	0.475769	0.423596	0.671861	NA		ATP2A3	8.35781	-0.642358	0.59854	-1.07321	0.283177	NA		PPP2R2C	13.4239	-0.164378	0.809284	-0.203115	0.839045	NA
	MGLL	260.067	-0.0312906	0.203058	-0.154097	0.877533	0.995488		EED	10.152	0.275471	0.524508	0.525199	0.599445	NA		CA12	4.77208	-0.700626	1.17184	-0.597885	0.549917	NA		TEAD2	13.4252	-0.215222	0.590305	-0.364594	0.715415	NA
	NTN4	47.7914	0.228204	0.295868	0.771302	0.440528	0.94474		CDHR2	5.20477	0.773476	1.13535	0.681264	0.495704	NA		MGLL	301.1	0.24389	0.214735	1.13577	0.256052	0.999209		EED	12.2322	0.35177	0.604425	0.581992	0.560572	NA
	BCS1L	29.4754	-0.597336	0.380266	-1.57083	0.116221	0.656412		TSG101	104.932	0.0315268	0.272459	0.115712	0.907881	0.981239		NTN4	51.3523	-0.210308	0.315326	-0.666953	0.504802	0.999209		CDHR2	8.08303	0.713092	0.940228	0.758425	0.448197	NA
	NUAK1	104.747	-0.112398	0.263212	-0.427025	0.669361	0.985986		NCBP3	43.2335	-0.109926	0.30577	-0.359505	0.719217	NA		BCS1L	27.1952	0.196042	0.436646	0.448972	0.653452	NA		SNCB	1.09394	-0.105501	1.85837	-0.0567703	0.954728	NA
	DPP8	142.892	-0.233088	0.191505	-1.21714	0.223551	0.826015		ATP2A3	8.85253	0.30137	0.597183	0.504654	0.613802	NA		NUAK1	110.865	0.0516265	0.218438	0.236343	0.813166	0.999209		TSG101	120.839	-0.140581	0.320018	-0.43929	0.660451	0.999831
	SLC24A1	9.08487	0.255075	0.663171	0.384629	0.700513	NA		CA12	6.34279	0.926758	1.02207	0.906745	0.364542	NA		DPP8	145.15	0.0691478	0.22281	0.310344	0.756299	0.999209		NCBP3	50.1368	-0.219057	0.366172	-0.598234	0.549684	0.999831
	ZNF532	155.872	0.457285	0.199902	2.28755	0.0221637	0.264982		MGLL	250.097	0.286435	0.245501	1.16674	0.243317	0.703068		SLC24A1	11.0833	0.0607701	0.616549	0.098565	0.921484	NA		ATP2A3	9.73681	-0.138439	0.705955	-0.196101	0.844531	NA
	SCARF1	7.50165	0.40836	0.602852	0.67738	0.498165	NA		NTN4	43.6148	-0.112317	0.3317	-0.33861	0.734904	NA		ZNF532	193.73	0.015563	0.225351	0.0690612	0.944941	0.999209		CA12	7.45368	1.16477	1.00417	1.15994	0.246075	NA
	LMAN1	135.398	0.102003	0.208462	0.489314	0.624619	0.975377		BCS1L	22.5207	0.313674	0.451792	0.694288	0.487502	NA		SCARF1	9.43665	0.0880531	0.59438	0.148143	0.88223	NA		MGLL	264.655	0.0859044	0.280002	0.306799	0.758996	0.999831
	HACD3	43.4189	-0.535623	0.326308	-1.64146	0.100701	0.623185		NUAK1	74.4211	-0.47106	0.285829	-1.64805	0.0993419	0.484826		LMAN1	157.923	0.115688	0.208779	0.554119	0.579498	0.999209		NTN4	62.1813	0.262528	0.369806	0.709906	0.477762	0.999831
	IPCEF1	2.25727	0.793702	1.10948	0.715381	0.474374	NA		DPP8	112.238	0.00888284	0.252412	0.0351919	0.971927	0.994358		HACD3	45.7642	0.497794	0.315558	1.5775	0.11468	NA		BCS1L	25.5783	0.320299	0.497097	0.64434	0.519355	NA
	ZZEF1	86.5436	-0.13392	0.208567	-0.642096	0.520811	0.960558		SLC24A1	8.81713	-0.0504695	0.702248	-0.0718685	0.942707	NA		IPCEF1	2.36446	-0.697079	1.13093	-0.616378	0.537645	NA		NUAK1	103.73	-0.0165923	0.348529	-0.0476068	0.96203	0.999831
	NOX3	4.62999	0.75183	1.13406	0.662955	0.507359	NA		ZNF532	148.292	-0.184256	0.283145	-0.650747	0.51521	0.87891		ZZEF1	87.986	-0.0230339	0.235485	-0.0978147	0.922079	0.999209		DPP8	139.757	0.160533	0.316616	0.507027	0.612136	0.999831
	ENO1	136.05	0.238568	0.303084	0.787134	0.431203	0.942867		SCARF1	7.44546	0.129817	0.628285	0.20662	0.836306	NA		NOX3	5.18381	-0.702734	1.00087	-0.702125	0.482601	NA		SLC24A1	11.6582	0.0299015	0.714424	0.041854	0.966615	NA
	SLC12A1	6.76301	0.982358	0.918238	1.06983	0.284696	NA		LMAN1	126.079	0.0833518	0.253746	0.328485	0.742545	0.940207		ENO1	203.562	0.596737	0.328936	1.81414	0.0696562	0.704059		ZNF532	182.018	-0.13811	0.308953	-0.447026	0.654856	0.999831
	MYDGF	18.93	-0.0359249	0.373584	-0.0961631	0.923391	0.997886		HACD3	34.9523	0.403711	0.390158	1.03474	0.300791	NA		SLC12A1	7.16227	-1.37778	0.892786	-1.54324	0.122774	NA		SCARF1	10.8234	0.0928438	0.650394	0.14275	0.886488	NA
	ANO8	6.2569	-0.0995238	0.627396	-0.15863	0.87396	NA		IPCEF1	2.23858	0.0140783	1.12665	0.0124958	0.99003	NA		MYDGF	21.7447	0.224395	0.376741	0.595621	0.551428	NA		LMAN1	132.488	-0.275828	0.331033	-0.833236	0.404711	0.999831
	TUBE1	15.5066	0.107641	0.442896	0.243038	0.807976	0.995425		ZZEF1	78.5387	0.274168	0.287665	0.953081	0.340549	0.788111		ANO8	6.28215	-0.118131	0.641347	-0.184192	0.853862	NA		HACD3	51.2512	0.781823	0.400137	1.95389	0.0507146	0.814181
	ARHGEF10L	97.3062	-0.381379	0.202588	-1.88254	0.0597634	0.480266		NOX3	5.7052	0.371601	0.989845	0.375413	0.707353	NA		TUBE1	17.0962	-0.0491655	0.428095	-0.114847	0.908566	NA		IPCEF1	2.47051	-0.574132	1.30375	-0.440371	0.659669	NA
	TXK	19.5462	-0.450949	0.462438	-0.975156	0.329483	0.903744		ENO1	221.736	1.18792	0.396643	2.99493	0.00274506	0.0636531		ARHGEF10L	100.83	0.271639	0.233823	1.16173	0.245345	0.999209		ZZEF1	85.6389	-0.0776686	0.325309	-0.238753	0.811297	0.999831
	WSCD2	2.84311	-1.0254	1.30013	-0.788689	0.430294	NA		SLC12A1	8.3684	0.255725	0.798108	0.320414	0.748655	NA		TXK	21.6284	0.553595	0.450988	1.22752	0.219629	NA		NOX3	7.18226	-0.117834	0.917366	-0.128448	0.897794	NA
	KCNQ2	1.45605	1.42971	1.48422	0.963278	0.335408	NA		MYDGF	22.0483	0.786651	0.403592	1.94913	0.0512804	NA		WSCD2	2.8877	1.07022	1.27463	0.839629	0.401117	NA		ENO1	137.311	-0.320201	0.413406	-0.774544	0.438609	0.999831
	TACR2	1.64653	1.0143	1.28972	0.786452	0.431603	NA		ANO8	5.1043	0.0019155	0.747157	0.00256372	0.997954	NA		KCNQ2	1.96331	-1.07826	1.34581	-0.801199	0.423016	NA		SLC12A1	11.8993	0.461556	0.773488	0.59672	0.550694	NA
	ACTR6	33.9808	0.179921	0.320121	0.56204	0.574088	0.973117		TUBE1	14.2462	0.0551075	0.456581	0.120696	0.903932	NA		TACR2	1.99173	-0.291246	1.09606	-0.265721	0.790454	NA		MYDGF	20.4343	0.274914	0.498144	0.551877	0.581033	NA
	TIPIN	28.4831	0.304891	0.447781	0.680894	0.495938	0.957214		ARHGEF10L	69.7316	-0.109536	0.252818	-0.433258	0.664827	0.917386		ACTR6	36.1744	-0.231036	0.317008	-0.728804	0.466122	NA		ANO8	6.19889	0.00329227	0.804299	0.00409334	0.996734	NA
	SRI	25.9953	-0.328843	0.401122	-0.819808	0.412325	0.934796		TXK	20.4915	0.776715	0.501087	1.55006	0.121127	NA		TIPIN	29.3592	-0.417256	0.381626	-1.09336	0.274235	NA		TUBE1	16.4644	0.0391903	0.555879	0.0705015	0.943795	NA
	EIF4G3	506.552	0.172056	0.148568	1.1581	0.246823	0.851248		WSCD2	3.58774	1.94827	1.2955	1.50387	0.132615	NA		SRI	27.8543	0.362301	0.341192	1.06187	0.288296	NA		ARHGEF10L	95.4981	0.234872	0.316269	0.742633	0.457704	0.999831
	NUP37	21.3363	-0.466337	0.405437	-1.15021	0.250058	0.853494		KCNQ2	1.71824	-0.170834	1.2974	-0.131673	0.895243	NA		EIF4G3	575.417	0.000470071	0.165713	0.00283665	0.997737	0.999209		TXK	20.7801	0.193806	0.570626	0.339638	0.734129	NA
	SEMA3A	47.0594	0.789294	0.57277	1.37803	0.168195	0.754915		TACR2	1.50373	-0.00379644	1.20223	-0.00315784	0.99748	NA		NUP37	20.1578	0.122732	0.427187	0.287302	0.773881	NA		WSCD2	4.6917	1.51121	1.18377	1.27661	0.201738	NA
	GTSE1	4.52025	0.393501	1.08872	0.361436	0.717774	NA		ACTR6	31.6064	-0.00423144	0.351053	-0.0120536	0.990383	NA		SEMA3A	49.5348	-0.791228	0.55634	-1.4222	0.154968	0.921818		KCNQ2	2.24641	-0.0869295	1.39405	-0.0623576	0.950278	NA
	SEMA3C	230.38	1.21705	0.298159	4.0819	4.46697e-05	0.00213203		TIPIN	26.8466	-0.152362	0.488831	-0.311687	0.755278	NA		GTSE1	6.33899	0.149444	0.906858	0.164793	0.869107	NA		TACR2	2.74106	-0.0929056	1.30783	-0.0710378	0.943368	NA
	TTC38	20.0727	-0.0800043	0.41409	-0.193205	0.846798	0.995488		SRI	25.4399	0.736484	0.392921	1.87438	0.0608776	NA		SEMA3C	303.87	-0.413437	0.309515	-1.33576	0.181629	0.95031		ACTR6	36.6012	-0.255058	0.41729	-0.611224	0.541051	0.999831
	ACAT1	251.875	0.0377971	0.233126	0.162132	0.871202	0.995488		EIF4G3	439.21	-0.139024	0.176157	-0.789206	0.429992	0.837019		TTC38	21.4992	0.115217	0.421558	0.273312	0.784613	NA		TIPIN	38.2807	-0.158131	0.486042	-0.325344	0.744921	0.999831
	GRAMD4	16.9186	0.363872	0.490174	0.742333	0.457885	0.949633		NUP37	16.378	0.189537	0.436524	0.434197	0.664145	NA		ACAT1	247.768	-0.412058	0.229719	-1.79375	0.0728539	0.725138		SRI	27.4127	0.420494	0.50354	0.835075	0.403675	0.999831
	CELSR1	12.408	0.105789	0.768788	0.137604	0.890553	0.995488		SEMA3A	45.5303	-0.123834	0.530875	-0.233264	0.815556	NA		GRAMD4	23.3871	0.365344	0.424432	0.860783	0.389358	NA		EIF4G3	530.121	-0.270948	0.255048	-1.06234	0.28808	0.999831
	WNT8B	1.60591	-0.200734	1.63211	-0.12299	0.902115	NA		GTSE1	6.18175	1.44757	1.07196	1.35039	0.176892	NA		CELSR1	13.5025	-0.339511	0.846799	-0.400935	0.688468	NA		NUP37	21.1291	0.50618	0.499813	1.01274	0.311185	NA
	ZNF638	517.172	0.250706	0.210413	1.1915	0.233458	0.8345		SEMA3C	232.798	-0.519054	0.362292	-1.4327	0.151945	0.596665		WNT8B	1.56744	-0.21875	1.66935	-0.131039	0.895744	NA		SEMA3A	64.565	0.0941538	0.448415	0.209971	0.833691	0.999831
	SLC25A40	16.0386	-0.430432	0.410152	-1.04944	0.293973	0.884729		TTC38	16.8469	0.0454386	0.435496	0.104338	0.916901	NA		ZNF638	586.33	-0.0569261	0.268351	-0.212133	0.832003	0.999209		GTSE1	8.20502	0.489978	0.978823	0.500579	0.616668	NA
	TIMM21	58.1305	-0.378287	0.266101	-1.42159	0.155146	0.738602		ACAT1	182.861	-0.714282	0.27783	-2.57093	0.0101425	0.145349		SLC25A40	16.4437	0.26868	0.423056	0.635092	0.525368	NA		SEMA3C	267.112	-0.141794	0.32718	-0.433383	0.664737	0.999831
	ADD2	9.37766	0.015013	0.730274	0.0205581	0.983598	NA		GRAMD4	18.012	0.284256	0.462926	0.61404	0.539189	NA		TIMM21	61.8565	0.350768	0.306554	1.14423	0.252529	0.999209		TTC38	18.2702	-0.121942	0.521816	-0.233688	0.815227	NA
	RASAL2	294.428	0.8167	0.188047	4.34307	1.40505e-05	0.000845107		CELSR1	15.2063	1.06838	0.863706	1.23698	0.216096	NA		ADD2	9.9539	-0.11303	0.69209	-0.163317	0.870269	NA		ACAT1	285.955	0.155578	0.324527	0.479399	0.631655	0.999831
	VPS9D1	22.6252	0.0712908	0.410281	0.173761	0.862054	0.995488		WNT8B	1.92251	1.27977	1.5761	0.811987	0.416799	NA		RASAL2	349.332	-0.481812	0.279062	-1.72655	0.0842494	0.754615		GRAMD4	18.244	0.016898	0.558678	0.0302463	0.975871	NA
	MARK3	235.791	0.131168	0.189862	0.69086	0.489653	0.957142		ZNF638	395.528	-0.653086	0.304849	-2.14233	0.0321671	0.276298		VPS9D1	25.6618	0.108837	0.372231	0.29239	0.769989	NA		CELSR1	23.0189	0.319821	0.754739	0.423751	0.671748	NA
	SLC25A3	588.496	-0.260983	0.263192	-0.991609	0.321388	0.901513		SLC25A40	13.8698	0.449358	0.447208	1.00481	0.31499	NA		MARK3	273.506	0.109342	0.206962	0.528318	0.597278	0.999209		WNT8B	2.3273	0.333059	1.49328	0.223038	0.823506	NA
	FNDC3B	695.62	1.55965	0.235771	6.6151	3.71295e-11	8.75439e-09		TIMM21	44.9481	0.0948256	0.316892	0.299236	0.76476	NA		SLC25A3	571.861	-0.0889205	0.217363	-0.409087	0.682476	0.999209		ZNF638	547.104	-0.315665	0.308237	-1.0241	0.305789	0.999831
	FOSL2	56.532	0.827057	0.327675	2.52402	0.0116023	0.170547		ADD2	10.2996	0.669991	0.637395	1.05114	0.293195	NA		FNDC3B	829.147	-1.05356	0.238514	-4.41719	9.9993e-06	0.00373594		SLC25A40	18.1159	0.443861	0.509334	0.871453	0.383507	NA
	CACNG5	2.91501	-0.0782058	1.32322	-0.0591026	0.95287	NA		RASAL2	278.844	-0.476386	0.277741	-1.71522	0.0863049	0.457304		FOSL2	66.9267	-0.456538	0.292772	-1.55936	0.11891	0.847364		TIMM21	61.0969	0.423295	0.377791	1.12045	0.262523	0.999831
	CACNG4	4.65894	1.91248	1.10928	1.72408	0.0846929	NA		VPS9D1	17.9756	-0.396163	0.461721	-0.858014	0.390885	NA		CACNG5	2.40381	-1.05881	1.61079	-0.657326	0.510971	NA		ADD2	12.5196	0.692325	0.699074	0.990347	0.322005	NA
	FRYL	186.941	0.259275	0.187748	1.38098	0.167286	0.753587		MARK3	207.157	-0.0625606	0.224254	-0.278972	0.780266	0.950011		CACNG4	4.98503	-1.09667	0.902538	-1.2151	0.224328	NA		RASAL2	322.885	-0.569748	0.303852	-1.87508	0.0607812	0.856863
	TMEM131	236.647	-0.188116	0.216005	-0.870888	0.383815	0.921172		SLC25A3	451.934	-0.0651721	0.304966	-0.213703	0.830779	0.966031		FRYL	223.366	0.0754602	0.192013	0.392995	0.694323	0.999209		VPS9D1	24.9015	0.198913	0.499107	0.398537	0.690234	NA
	FSCN1	11.0465	0.327056	0.525617	0.622232	0.533789	0.965135		FNDC3B	649.886	-1.12991	0.252611	-4.4729	7.71659e-06	0.00143108		TMEM131	234.778	-0.0113773	0.244267	-0.0465775	0.96285	0.999209		MARK3	253.463	-0.0353823	0.2849	-0.124192	0.901163	0.999831
	ACTB	85.8459	-0.863809	0.415277	-2.08008	0.0375179	0.36106		FOSL2	53.9088	-0.436963	0.365814	-1.1945	0.232284	NA		FSCN1	18.713	0.644584	0.454671	1.41769	0.15628	NA		SLC25A3	611.444	0.36788	0.358726	1.02552	0.305118	0.999831
[truncated: 23,356 more rows]

## Sheet: RE group (control leg)
Supplemental Table 1: Changes in gene expression by time point
[truncated: 20,502 more rows]

[truncated: 2 more sheets: WC group (disuse leg), WC group (control leg)]
