# Supplementary material for: Transcriptomic time course of skeletal muscle disuse and rehabilitation in middle‐aged adults
Source: Physiol Rep. 2025 Aug 7;13(15):e70497. doi: 10.14814/phy2.70497 (PMC12329351; doi:10.14814/phy2.70497)
Supplement: Supplementary file 2 — Table S2. [file PHY2-13-e70497-s002.xlsx]

## Sheet: Disuse phase
Supplemental Table 2: GO BP terms enriched by timepoint
		Upregulated											Downregulated
		Day 0 vs Day 7A disuse leg											Day 0 vs Day 7A disuse leg
	ID	Description	GeneRatio	BgRatio	pvalue	p.adjust	qvalue	geneID	Count			ID	Description	GeneRatio	BgRatio	pvalue	p.adjust	qvalue	geneID	Count
	GO:0006958	complement activation, classical pathway	6/130	34/13889	6.5e-07	0.0017149	0.00151045	C3/C1S/C1R/C1QB/CR1/C1QC	6			GO:0045333	cellular respiration	37/216	228/18358	1.49e-31	4e-28	3.68e-28	NDUFAB1/COX10/MDH1/NDUFS1/COQ9/ACO2/ETFB/PPIF/PPARGC1A/NDUFS8/ATP5F1B/COX7A2/NDUFS7/NDUFA8/NDUFA1/COX6B1/COX7B/PDHA1/MYBBP1A/COQ10A/UQCRC2/NDUFB10/NDUFS6/ATP5F1A/NDUFS2/SUCLG1/IDH3A/TMEM135/UQCRFS1/ETFDH/CYCS/UQCRH/CYC1/UQCR10/NDUFA6/NDUFS3/CHCHD10	37
	GO:0002455	humoral immune response mediated by circulating immunoglobulin	6/130	45/13889	3.62e-06	0.00477332	0.00420425	C3/C1S/C1R/C1QB/CR1/C1QC	6			GO:0009060	aerobic respiration	32/216	182/18358	1.68e-28	2.26e-25	2.08e-25	NDUFAB1/COX10/MDH1/NDUFS1/COQ9/ACO2/PPIF/NDUFS8/ATP5F1B/COX7A2/NDUFS7/NDUFA8/NDUFA1/COX6B1/COX7B/PDHA1/UQCRC2/NDUFB10/NDUFS6/ATP5F1A/NDUFS2/SUCLG1/IDH3A/TMEM135/UQCRFS1/CYCS/UQCRH/CYC1/UQCR10/NDUFA6/NDUFS3/CHCHD10	32
	GO:0006956	complement activation	6/130	51/13889	7.64e-06	0.00672042	0.00591922	C3/C1S/C1R/C1QB/CR1/C1QC	6			GO:0015980	energy derivation by oxidation of organic compounds	38/216	322/18358	4.06e-27	3.63e-24	3.35e-24	NDUFAB1/COX10/MDH1/NDUFS1/COQ9/ACO2/ETFB/PPIF/PPARGC1A/NDUFS8/ATP5F1B/COX7A2/NDUFS7/ACADM/NDUFA8/NDUFA1/COX6B1/COX7B/PDHA1/MYBBP1A/COQ10A/UQCRC2/NDUFB10/NDUFS6/ATP5F1A/NDUFS2/SUCLG1/IDH3A/TMEM135/UQCRFS1/ETFDH/CYCS/UQCRH/CYC1/UQCR10/NDUFA6/NDUFS3/CHCHD10	38
	GO:0007519	skeletal muscle tissue development	8/130	150/13889	8.21e-05	0.0268823	0.0236775	CHRNA1/CHRND/ANKRD1/NUPR1/COL19A1/KLF5/MYH14/MSTN	8			GO:0006091	generation of precursor metabolites and energy	43/216	495/18358	3.47e-25	1.88e-22	1.73e-22	NDUFAB1/COX10/MDH1/NDUFS1/COQ9/ACO2/ETFB/PPIF/PPARGC1A/NDUFS8/ATP5F1B/TPI1/COX7A2/NDUFS7/ACADM/NDUFA8/NDUFA1/COX6B1/COX7B/PDHA1/MYBBP1A/COQ10A/UQCRC2/NDUFB10/NDUFS6/ATP5F1A/ACSS1/PFKFB1/NDUFS2/ALDH4A1/SUCLG1/PGAM2/IDH3A/TMEM135/UQCRFS1/ETFDH/CYCS/UQCRH/CYC1/UQCR10/NDUFA6/NDUFS3/CHCHD10	43
	GO:0016064	immunoglobulin mediated immune response	7/130	112/13889	8.58e-05	0.0268823	0.0236775	C3/C1S/C1R/C1QB/CR1/SLC15A4/C1QC	7			GO:0022904	respiratory electron transport chain	25/216	112/18358	3.51e-25	1.88e-22	1.73e-22	NDUFAB1/NDUFS1/COQ9/ETFB/PPARGC1A/NDUFS8/COX7A2/NDUFS7/NDUFA8/NDUFA1/COX6B1/COX7B/MYBBP1A/UQCRC2/NDUFB10/NDUFS6/NDUFS2/UQCRFS1/ETFDH/CYCS/UQCRH/CYC1/UQCR10/NDUFA6/NDUFS3	25
	GO:0043589	skin morphogenesis	3/130	10/13889	9.16e-05	0.0268823	0.0236775	COL1A1/TP63/COL1A2	3			GO:0006119	oxidative phosphorylation	26/216	134/18358	1.83e-24	8.2e-22	7.55e-22	NDUFAB1/NDUFS1/COQ9/PPIF/NDUFS8/ATP5F1B/COX7A2/NDUFS7/NDUFA8/NDUFA1/COX6B1/COX7B/UQCRC2/NDUFB10/NDUFS6/ATP5F1A/NDUFS2/TMEM135/UQCRFS1/CYCS/UQCRH/CYC1/UQCR10/NDUFA6/NDUFS3/CHCHD10	26
	GO:0048630	skeletal muscle tissue growth	3/130	10/13889	9.16e-05	0.0268823	0.0236775	CHRNA1/CHRND/MSTN	3			GO:0019646	aerobic electron transport chain	21/216	83/18358	1.47e-22	5.62e-20	5.18e-20	NDUFAB1/NDUFS1/COQ9/NDUFS8/COX7A2/NDUFS7/NDUFA8/NDUFA1/COX6B1/COX7B/UQCRC2/NDUFB10/NDUFS6/NDUFS2/UQCRFS1/CYCS/UQCRH/CYC1/UQCR10/NDUFA6/NDUFS3	21
	GO:0061469	regulation of type B pancreatic cell proliferation	3/130	10/13889	9.16e-05	0.0268823	0.0236775	NUPR1/NR1D1/SFRP1	3			GO:0022900	electron transport chain	26/216	165/18358	5.03e-22	1.69e-19	1.55e-19	NDUFAB1/NDUFS1/COQ9/ETFB/PPARGC1A/NDUFS8/COX7A2/NDUFS7/NDUFA8/NDUFA1/COX6B1/COX7B/MYBBP1A/UQCRC2/NDUFB10/NDUFS6/NDUFS2/ALDH4A1/UQCRFS1/ETFDH/CYCS/UQCRH/CYC1/UQCR10/NDUFA6/NDUFS3	26
	GO:0098883	synapse pruning	3/130	10/13889	9.16e-05	0.0268823	0.0236775	C3/C1QB/C1QC	3			GO:0042773	ATP synthesis coupled electron transport	21/216	91/18358	1.22e-21	3.27e-19	3.01e-19	NDUFAB1/NDUFS1/COQ9/NDUFS8/COX7A2/NDUFS7/NDUFA8/NDUFA1/COX6B1/COX7B/UQCRC2/NDUFB10/NDUFS6/NDUFS2/UQCRFS1/CYCS/UQCRH/CYC1/UQCR10/NDUFA6/NDUFS3	21
	GO:0019724	B cell mediated immunity	7/130	116/13889	0.000107094	0.0282728	0.0249022	C3/C1S/C1R/C1QB/CR1/SLC15A4/C1QC	7			GO:0042775	mitochondrial ATP synthesis coupled electron transport	21/216	91/18358	1.22e-21	3.27e-19	3.01e-19	NDUFAB1/NDUFS1/COQ9/NDUFS8/COX7A2/NDUFS7/NDUFA8/NDUFA1/COX6B1/COX7B/UQCRC2/NDUFB10/NDUFS6/NDUFS2/UQCRFS1/CYCS/UQCRH/CYC1/UQCR10/NDUFA6/NDUFS3	21
	GO:0060538	skeletal muscle organ development	8/130	160/13889	0.000128757	0.0309018	0.0272177	CHRNA1/CHRND/ANKRD1/NUPR1/COL19A1/KLF5/MYH14/MSTN	8			GO:0046034	ATP metabolic process	24/216	209/18358	4.03e-17	9.82e-15	9.05e-15	NDUFAB1/NDUFS1/MYH7/AK1/PPARGC1A/NDUFS8/ATP5F1B/TPI1/NDUFS7/NDUFA8/NDUFA1/NDUFB10/NDUFS6/ATP5F1A/ATP5MC3/ATP5MJ/PFKFB1/NDUFS2/ATP5MC1/PGAM2/NMNAT1/NDUFA6/MYH6/NDUFS3	24
	GO:0095500	acetylcholine receptor signaling pathway	4/130	32/13889	0.000215065	0.0473142	0.0416735	CHRNA1/CHRND/CHRNG/RGS10	4			GO:0015986	proton motive force-driven ATP synthesis	16/216	67/18358	5.1e-17	1.14e-14	1.05e-14	NDUFAB1/NDUFS1/NDUFS8/ATP5F1B/NDUFS7/NDUFA8/NDUFA1/NDUFB10/NDUFS6/ATP5F1A/ATP5MC3/ATP5MJ/NDUFS2/ATP5MC1/NDUFA6/NDUFS3	16
	GO:1905145	cellular response to acetylcholine	4/130	34/13889	0.000273376	0.0505603	0.0445326	CHRNA1/CHRND/CHRNG/RGS10	4			GO:0009205	purine ribonucleoside triphosphate metabolic process	24/216	234/18358	5.48e-16	1.13e-13	1.04e-13	NDUFAB1/NDUFS1/MYH7/AK1/PPARGC1A/NDUFS8/ATP5F1B/TPI1/NDUFS7/NDUFA8/NDUFA1/NDUFB10/NDUFS6/ATP5F1A/ATP5MC3/ATP5MJ/PFKFB1/NDUFS2/ATP5MC1/PGAM2/NMNAT1/NDUFA6/MYH6/NDUFS3	24
	GO:0034394	protein localization to cell surface	5/130	63/13889	0.000302649	0.0505603	0.0445326	ERBB4/FBLN5/EGF/TYROBP/ASTN2	5			GO:0009144	purine nucleoside triphosphate metabolic process	24/216	239/18358	8.88e-16	1.7e-13	1.57e-13	NDUFAB1/NDUFS1/MYH7/AK1/PPARGC1A/NDUFS8/ATP5F1B/TPI1/NDUFS7/NDUFA8/NDUFA1/NDUFB10/NDUFS6/ATP5F1A/ATP5MC3/ATP5MJ/PFKFB1/NDUFS2/ATP5MC1/PGAM2/NMNAT1/NDUFA6/MYH6/NDUFS3	24
	GO:0001736	establishment of planar polarity	4/130	35/13889	0.000306426	0.0505603	0.0445326	ERBB4/TP63/ASTN2/SFRP1	4			GO:0009199	ribonucleoside triphosphate metabolic process	24/216	241/18358	1.07e-15	1.92e-13	1.77e-13	NDUFAB1/NDUFS1/MYH7/AK1/PPARGC1A/NDUFS8/ATP5F1B/TPI1/NDUFS7/NDUFA8/NDUFA1/NDUFB10/NDUFS6/ATP5F1A/ATP5MC3/ATP5MJ/PFKFB1/NDUFS2/ATP5MC1/PGAM2/NMNAT1/NDUFA6/MYH6/NDUFS3	24
	GO:0007164	establishment of tissue polarity	4/130	35/13889	0.000306426	0.0505603	0.0445326	ERBB4/TP63/ASTN2/SFRP1	4			GO:0006754	ATP biosynthetic process	17/216	96/18358	1.16e-15	1.94e-13	1.79e-13	NDUFAB1/NDUFS1/PPARGC1A/NDUFS8/ATP5F1B/NDUFS7/NDUFA8/NDUFA1/NDUFB10/NDUFS6/ATP5F1A/ATP5MC3/ATP5MJ/NDUFS2/ATP5MC1/NDUFA6/NDUFS3	17
	GO:1905144	response to acetylcholine	4/130	36/13889	0.000342246	0.0531489	0.0468125	CHRNA1/CHRND/CHRNG/RGS10	4			GO:0009152	purine ribonucleotide biosynthetic process	22/216	207/18358	4.54e-15	7.16e-13	6.6e-13	NDUFAB1/NDUFS1/AK1/PPARGC1A/NDUFS8/ATP5F1B/NDUFS7/NDUFA8/NDUFA1/PDHA1/NDUFB10/NDUFS6/ATP5F1A/PANK1/ATP5MC3/ACSS1/ATP5MJ/NDUFS2/ATP5MC1/NDUFA6/ADSS1/NDUFS3	22
	GO:0071625	vocalization behavior	3/130	16/13889	0.000410437	0.0567023	0.0499423	NRXN3/CNTNAP2/MYH14	3			GO:0009141	nucleoside triphosphate metabolic process	24/216	258/18358	5.02e-15	7.48e-13	6.89e-13	NDUFAB1/NDUFS1/MYH7/AK1/PPARGC1A/NDUFS8/ATP5F1B/TPI1/NDUFS7/NDUFA8/NDUFA1/NDUFB10/NDUFS6/ATP5F1A/ATP5MC3/ATP5MJ/PFKFB1/NDUFS2/ATP5MC1/PGAM2/NMNAT1/NDUFA6/MYH6/NDUFS3	24
	GO:2000008	regulation of protein localization to cell surface	4/130	38/13889	0.000422722	0.0567023	0.0499423	ERBB4/EGF/TYROBP/ASTN2	4			GO:0009142	nucleoside triphosphate biosynthetic process	18/216	124/18358	6.27e-15	8.84e-13	8.15e-13	NDUFAB1/NDUFS1/AK1/PPARGC1A/NDUFS8/ATP5F1B/NDUFS7/NDUFA8/NDUFA1/NDUFB10/NDUFS6/ATP5F1A/ATP5MC3/ATP5MJ/NDUFS2/ATP5MC1/NDUFA6/NDUFS3	18
	GO:0072593	reactive oxygen species metabolic process	8/130	191/13889	0.000429563	0.0567023	0.0499423	GADD45A/FBLN5/CDKN1A/PXDNL/SH3PXD2B/TYROBP/GPX3/TPO	8			GO:0009206	purine ribonucleoside triphosphate biosynthetic process	17/216	107/18358	7.69e-15	1.03e-12	9.5e-13	NDUFAB1/NDUFS1/PPARGC1A/NDUFS8/ATP5F1B/NDUFS7/NDUFA8/NDUFA1/NDUFB10/NDUFS6/ATP5F1A/ATP5MC3/ATP5MJ/NDUFS2/ATP5MC1/NDUFA6/NDUFS3	17
	GO:0098926	postsynaptic signal transduction	4/130	39/13889	0.000467643	0.0568159	0.0500424	CHRNA1/CHRND/CHRNG/RGS10	4			GO:0009145	purine nucleoside triphosphate biosynthetic process	17/216	108/18358	9.03e-15	1.15e-12	1.06e-12	NDUFAB1/NDUFS1/PPARGC1A/NDUFS8/ATP5F1B/NDUFS7/NDUFA8/NDUFA1/NDUFB10/NDUFS6/ATP5F1A/ATP5MC3/ATP5MJ/NDUFS2/ATP5MC1/NDUFA6/NDUFS3	17
	GO:0002253	activation of immune response	13/130	472/13889	0.000479233	0.0568159	0.0500424	C3/C1S/C1R/NR1D1/NFKBIA/C1QB/CR1/EZR/SLC15A4/ALPK1/LIMK1/TYROBP/C1QC	13			GO:0009260	ribonucleotide biosynthetic process	22/216	221/18358	1.79e-14	2.18e-12	2.01e-12	NDUFAB1/NDUFS1/AK1/PPARGC1A/NDUFS8/ATP5F1B/NDUFS7/NDUFA8/NDUFA1/PDHA1/NDUFB10/NDUFS6/ATP5F1A/PANK1/ATP5MC3/ACSS1/ATP5MJ/NDUFS2/ATP5MC1/NDUFA6/ADSS1/NDUFS3	22
	GO:2000269	regulation of fibroblast apoptotic process	3/130	17/13889	0.000494987	0.0568159	0.0500424	NUPR1/TP63/SFRP1	3			GO:0009201	ribonucleoside triphosphate biosynthetic process	17/216	113/18358	1.97e-14	2.3e-12	2.12e-12	NDUFAB1/NDUFS1/PPARGC1A/NDUFS8/ATP5F1B/NDUFS7/NDUFA8/NDUFA1/NDUFB10/NDUFS6/ATP5F1A/ATP5MC3/ATP5MJ/NDUFS2/ATP5MC1/NDUFA6/NDUFS3	17
	GO:0006959	humoral immune response	7/130	153/13889	0.000585022	0.0643525	0.0566805	SLPI/C3/C1S/C1R/C1QB/CR1/C1QC	7			GO:0006164	purine nucleotide biosynthetic process	23/216	251/18358	2.65e-14	2.96e-12	2.73e-12	NDUFAB1/NDUFS1/AK1/PPARGC1A/NDUFS8/ATP5F1B/NDUFS7/NDUFA8/NDUFA1/PDHA1/NDUFB10/NDUFS6/ATP5F1A/PANK1/ATP5MC3/ACSS1/ATP5MJ/NDUFS2/ATP5MC1/NMNAT1/NDUFA6/ADSS1/NDUFS3	23
	GO:0002460	adaptive immune response based on somatic recombination of immune receptors built from immunoglobulin superfamily domains	9/130	254/13889	0.000639029	0.0674815	0.0594364	C3/C1S/C1R/RELB/C1QB/CR1/SLC15A4/IL18/C1QC	9			GO:0046390	ribose phosphate biosynthetic process	22/216	228/18358	3.43e-14	3.67e-12	3.38e-12	NDUFAB1/NDUFS1/AK1/PPARGC1A/NDUFS8/ATP5F1B/NDUFS7/NDUFA8/NDUFA1/PDHA1/NDUFB10/NDUFS6/ATP5F1A/PANK1/ATP5MC3/ACSS1/ATP5MJ/NDUFS2/ATP5MC1/NDUFA6/ADSS1/NDUFS3	22
	GO:0043616	keratinocyte proliferation	4/130	43/13889	0.000681687	0.0682557	0.0601183	TP63/CDKN1A/FST/ZFP36	4			GO:0009150	purine ribonucleotide metabolic process	29/216	434/18358	3.72e-14	3.84e-12	3.53e-12	NDUFAB1/NDUFS1/MYH7/AK1/PPARGC1A/NDUFS8/ATP5F1B/TPI1/NDUFS7/NDUFA8/NDUFA1/PDHA1/NDUFB10/NDUFS6/ATP5F1A/PANK1/ATP5MC3/ACSS1/ATP5MJ/PFKFB1/NDUFS2/ATP5MC1/SUCLG1/PGAM2/NMNAT1/NDUFA6/ADSS1/MYH6/NDUFS3	29
	GO:0002443	leukocyte mediated immunity	10/130	312/13889	0.000699976	0.0682557	0.0601183	S100A13/C3/C1S/C1R/C1QB/CR1/SLC15A4/TYROBP/IL18/C1QC	10			GO:0072522	purine-containing compound biosynthetic process	23/216	260/18358	5.65e-14	5.61e-12	5.17e-12	NDUFAB1/NDUFS1/AK1/PPARGC1A/NDUFS8/ATP5F1B/NDUFS7/NDUFA8/NDUFA1/PDHA1/NDUFB10/NDUFS6/ATP5F1A/PANK1/ATP5MC3/ACSS1/ATP5MJ/NDUFS2/ATP5MC1/NMNAT1/NDUFA6/ADSS1/NDUFS3	23
	GO:0060537	muscle tissue development	11/130	371/13889	0.000723924	0.0682557	0.0601183	CHRNA1/CHRND/ANKRD1/NUPR1/ERBB4/COL14A1/COL19A1/KLF5/PRKAR1A/MYH14/MSTN	11			GO:0006120	mitochondrial electron transport, NADH to ubiquinone	12/216	44/18358	7.85e-14	7.51e-12	6.92e-12	NDUFAB1/NDUFS1/COQ9/NDUFS8/NDUFS7/NDUFA8/NDUFA1/NDUFB10/NDUFS6/NDUFS2/NDUFA6/NDUFS3	12
	GO:0002252	immune effector process	13/130	496/13889	0.000761465	0.0693196	0.0610554	S100A13/C3/C1S/C1R/RELB/C1QB/CR1/SLC15A4/LIMK1/TYROBP/IL18/C1QC/DOCK2	13			GO:0009259	ribonucleotide metabolic process	29/216	453/18358	1.11e-13	1.02e-11	9.39e-12	NDUFAB1/NDUFS1/MYH7/AK1/PPARGC1A/NDUFS8/ATP5F1B/TPI1/NDUFS7/NDUFA8/NDUFA1/PDHA1/NDUFB10/NDUFS6/ATP5F1A/PANK1/ATP5MC3/ACSS1/ATP5MJ/PFKFB1/NDUFS2/ATP5MC1/SUCLG1/PGAM2/NMNAT1/NDUFA6/ADSS1/MYH6/NDUFS3	29
	GO:0001501	skeletal system development	12/130	442/13889	0.000900442	0.0792389	0.0697922	COL1A1/TP63/COL19A1/FRZB/ANXA2/TIMP1/BPNT2/SH3PXD2B/TYROBP/FST/COL1A2/SFRP1	12			GO:0042776	proton motive force-driven mitochondrial ATP synthesis	13/216	58/18358	1.14e-13	1.02e-11	9.39e-12	NDUFAB1/NDUFS1/NDUFS8/ATP5F1B/NDUFS7/NDUFA8/NDUFA1/NDUFB10/NDUFS6/ATP5F1A/NDUFS2/NDUFA6/NDUFS3	13
	GO:0042744	hydrogen peroxide catabolic process	3/130	22/13889	0.00108332	0.0866657	0.0763336	PXDNL/GPX3/TPO	3			GO:0019693	ribose phosphate metabolic process	29/216	462/18358	1.82e-13	1.58e-11	1.45e-11	NDUFAB1/NDUFS1/MYH7/AK1/PPARGC1A/NDUFS8/ATP5F1B/TPI1/NDUFS7/NDUFA8/NDUFA1/PDHA1/NDUFB10/NDUFS6/ATP5F1A/PANK1/ATP5MC3/ACSS1/ATP5MJ/PFKFB1/NDUFS2/ATP5MC1/SUCLG1/PGAM2/NMNAT1/NDUFA6/ADSS1/MYH6/NDUFS3	29
	GO:0044342	type B pancreatic cell proliferation	3/130	22/13889	0.00108332	0.0866657	0.0763336	NUPR1/NR1D1/SFRP1	3			GO:0016054	organic acid catabolic process	22/216	249/18358	2.1e-13	1.71e-11	1.57e-11	DECR1/ECH1/ETFB/CPT1A/ALDH5A1/ACADM/GOT1/GOT2/TST/IVD/GLUL/HADH/SLC16A3/AIG1/SLC16A1/ALDH4A1/GPT2/LDHD/GPT/DCXR/ETFDH/ECI2	22
	GO:0150146	cell junction disassembly	3/130	22/13889	0.00108332	0.0866657	0.0763336	C3/C1QB/C1QC	3			GO:0046395	carboxylic acid catabolic process	22/216	249/18358	2.1e-13	1.71e-11	1.57e-11	DECR1/ECH1/ETFB/CPT1A/ALDH5A1/ACADM/GOT1/GOT2/TST/IVD/GLUL/HADH/SLC16A3/AIG1/SLC16A1/ALDH4A1/GPT2/LDHD/GPT/DCXR/ETFDH/ECI2	22
	GO:0044346	fibroblast apoptotic process	3/130	23/13889	0.00123734	0.0933309	0.0822041	NUPR1/TP63/SFRP1	3			GO:0009165	nucleotide biosynthetic process	23/216	283/18358	3.41e-13	2.69e-11	2.48e-11	NDUFAB1/NDUFS1/AK1/PPARGC1A/NDUFS8/ATP5F1B/NDUFS7/NDUFA8/NDUFA1/PDHA1/NDUFB10/NDUFS6/ATP5F1A/PANK1/ATP5MC3/ACSS1/ATP5MJ/NDUFS2/ATP5MC1/NMNAT1/NDUFA6/ADSS1/NDUFS3	23
	GO:0150077	regulation of neuroinflammatory response	3/130	23/13889	0.00123734	0.0933309	0.0822041	NUPR1/NR1D1/IL18	3			GO:1901293	nucleoside phosphate biosynthetic process	23/216	285/18358	3.96e-13	3.03e-11	2.79e-11	NDUFAB1/NDUFS1/AK1/PPARGC1A/NDUFS8/ATP5F1B/NDUFS7/NDUFA8/NDUFA1/PDHA1/NDUFB10/NDUFS6/ATP5F1A/PANK1/ATP5MC3/ACSS1/ATP5MJ/NDUFS2/ATP5MC1/NMNAT1/NDUFA6/ADSS1/NDUFS3	23
	GO:0002065	columnar/cuboidal epithelial cell differentiation	5/130	88/13889	0.00140047	0.0973689	0.0857607	TP63/CDKN1A/KLF5/WNT4/FST	5			GO:0010257	NADH dehydrogenase complex assembly	12/216	54/18358	1.15e-12	8.34e-11	7.68e-11	NDUFAB1/NDUFS1/TIMM21/DMAC2/NDUFS8/NDUFS7/NDUFA8/NDUFA1/NDUFB10/NDUFS2/NDUFA6/NDUFS3	12
	GO:0032371	regulation of sterol transport	4/130	52/13889	0.00140152	0.0973689	0.0857607	EGF/TTC39B/NFKBIA/ANXA2	4			GO:0032981	mitochondrial respiratory chain complex I assembly	12/216	54/18358	1.15e-12	8.34e-11	7.68e-11	NDUFAB1/NDUFS1/TIMM21/DMAC2/NDUFS8/NDUFS7/NDUFA8/NDUFA1/NDUFB10/NDUFS2/NDUFA6/NDUFS3	12
	GO:0032374	regulation of cholesterol transport	4/130	52/13889	0.00140152	0.0973689	0.0857607	EGF/TTC39B/NFKBIA/ANXA2	4			GO:0044282	small molecule catabolic process	25/216	387/18358	5.13e-12	3.62e-10	3.34e-10	DECR1/ECH1/ETFB/CPT1A/TPI1/ALDH5A1/ACADM/GOT1/GOT2/PNKD/TST/IVD/GLUL/HADH/SLC16A3/AIG1/SLC16A1/ALDH4A1/PGAM2/GPT2/LDHD/GPT/DCXR/ETFDH/ECI2	25
												GO:0006936	muscle contraction	23/216	347/18358	2.29e-11	1.58e-09	1.45e-09	MYOM2/TMEM38A/MYH7/SNTA1/MAP2K6/MYL2/CASQ2/MYOT/CSRP3/CKMT2/TBX3/TPM3/GRIP2/GPD1L/MYL3/PGAM2/KCND3/TCAP/ATP2A2/KCNJ12/MYL6B/MYH6/PLN	23
												GO:0033108	mitochondrial respiratory chain complex assembly	13/216	92/18358	5.68e-11	3.81e-09	3.51e-09	NDUFAB1/NDUFS1/TIMM21/DMAC2/NDUFS8/NDUFS7/NDUFA8/NDUFA1/NDUFB10/NDUFS2/UQCRFS1/NDUFA6/NDUFS3	13
												GO:0003012	muscle system process	25/216	450/18358	1.31e-10	8.57e-09	7.9e-09	MYOM2/LMCD1/TMEM38A/MYH7/SNTA1/MAP2K6/MYL2/CASQ2/MYOT/CSRP3/CKMT2/TBX3/TPM3/GRIP2/GPD1L/MYL3/PDLIM5/PGAM2/KCND3/TCAP/ATP2A2/KCNJ12/MYL6B/MYH6/PLN	25
												GO:0072329	monocarboxylic acid catabolic process	14/216	131/18358	4.65e-10	2.97e-08	2.74e-08	DECR1/ECH1/ETFB/CPT1A/ACADM/IVD/HADH/SLC16A3/AIG1/SLC16A1/LDHD/DCXR/ETFDH/ECI2	14
												GO:0060048	cardiac muscle contraction	14/216	137/18358	8.46e-10	5.27e-08	4.86e-08	TMEM38A/MYH7/SNTA1/MAP2K6/MYL2/CASQ2/CSRP3/GPD1L/MYL3/KCND3/TCAP/ATP2A2/MYH6/PLN	14
												GO:0006941	striated muscle contraction	15/216	180/18358	3.61e-09	2.2e-07	2.03e-07	TMEM38A/MYH7/SNTA1/MAP2K6/MYL2/CASQ2/CSRP3/GPD1L/MYL3/PGAM2/KCND3/TCAP/ATP2A2/MYH6/PLN	15
												GO:0006122	mitochondrial electron transport, ubiquinol to cytochrome c	6/216	13/18358	3.97e-09	2.36e-07	2.18e-07	UQCRC2/UQCRFS1/CYCS/UQCRH/CYC1/UQCR10	6
												GO:1902600	proton transmembrane transport	13/216	134/18358	6.52e-09	3.8e-07	3.5e-07	PPIF/ATP5F1B/NDUFS7/COX6B1/COX7B/ATP5F1A/ATP5MC3/SLC16A1/ATP5MC1/UQCRFS1/UQCRH/CYC1/UQCR10	13
												GO:0002026	regulation of the force of heart contraction	7/216	26/18358	1.54e-08	8.79e-07	8.1e-07	MYH7/MYL2/CSRP3/MYL3/ATP2A2/MYH6/PLN	7
												GO:0006006	glucose metabolic process	14/216	187/18358	4.75e-08	2.65e-06	2.44e-06	MDH1/SLC25A11/PPARGC1A/CPT1A/TPI1/ACADM/GOT1/FBP2/PDHA1/PFKFB1/PGAM2/PGM2L1/GPT/DCXR	14
												GO:0006094	gluconeogenesis	10/216	84/18358	5.34e-08	2.92e-06	2.69e-06	MDH1/SLC25A11/PPARGC1A/TPI1/ACADM/GOT1/FBP2/PFKFB1/PGAM2/GPT	10
												GO:0019395	fatty acid oxidation	11/216	109/18358	6.49e-08	3.48e-06	3.2e-06	DECR1/ECH1/ETFB/PPARGC1A/CPT1A/ACADM/FABP3/IVD/HADH/ETFDH/ECI2	11
												GO:0055001	muscle cell development	14/216	192/18358	6.61e-08	3.48e-06	3.2e-06	MYOM2/ACTN2/MYH7/MYL2/VEGFA/CSRP3/TBX3/ALPK3/KLHL40/PDLIM5/MYORG/TCAP/ATP2A2/MYH6	14
												GO:0019319	hexose biosynthetic process	10/216	87/18358	7.5e-08	3.87e-06	3.56e-06	MDH1/SLC25A11/PPARGC1A/TPI1/ACADM/GOT1/FBP2/PFKFB1/PGAM2/GPT	10
												GO:0051146	striated muscle cell differentiation	17/216	297/18358	8.93e-08	4.52e-06	4.16e-06	MYOM2/ACTN2/MYH7/MYL2/RIPOR2/VEGFA/SMYD1/ACADM/CSRP3/TBX3/ALPK3/KLHL40/PDLIM5/MYORG/TCAP/MAMSTR/MYH6	17
												GO:0034440	lipid oxidation	11/216	116/18358	1.24e-07	6.14e-06	5.66e-06	DECR1/ECH1/ETFB/PPARGC1A/CPT1A/ACADM/FABP3/IVD/HADH/ETFDH/ECI2	11
												GO:0055006	cardiac cell development	10/216	92/18358	1.28e-07	6.26e-06	5.77e-06	ACTN2/MYL2/VEGFA/INHBA/CSRP3/TBX3/ALPK3/PDLIM5/TCAP/MYH6	10
												GO:0046364	monosaccharide biosynthetic process	10/216	96/18358	1.93e-07	9.23e-06	8.51e-06	MDH1/SLC25A11/PPARGC1A/TPI1/ACADM/GOT1/FBP2/PFKFB1/PGAM2/GPT	10
												GO:0060047	heart contraction	15/216	246/18358	2.33e-07	1.1e-05	1.01e-05	TMEM38A/MYH7/SNTA1/MAP2K6/MYL2/CASQ2/CSRP3/GPD1L/MYL3/KCND3/TCAP/ATP2A2/KCNJ12/MYH6/PLN	15
												GO:0006635	fatty acid beta-oxidation	9/216	76/18358	2.63e-07	1.22e-05	1.12e-05	DECR1/ECH1/ETFB/CPT1A/ACADM/IVD/HADH/ETFDH/ECI2	9
												GO:0042692	muscle cell differentiation	19/216	410/18358	4.13e-07	1.88e-05	1.73e-05	MYOM2/ACTN2/MYH7/MYL2/RIPOR2/VEGFA/SMYD1/ACADM/CSRP3/TBX3/ALPK3/KLHL40/PDLIM5/MYORG/TCAP/ATP2A2/MAMSTR/DUSP29/MYH6	19
												GO:0003015	heart process	15/216	258/18358	4.3e-07	1.92e-05	1.77e-05	TMEM38A/MYH7/SNTA1/MAP2K6/MYL2/CASQ2/CSRP3/GPD1L/MYL3/KCND3/TCAP/ATP2A2/KCNJ12/MYH6/PLN	15
												GO:0009062	fatty acid catabolic process	10/216	105/18358	4.5e-07	1.98e-05	1.82e-05	DECR1/ECH1/ETFB/CPT1A/ACADM/IVD/HADH/AIG1/ETFDH/ECI2	10
												GO:0019318	hexose metabolic process	14/216	228/18358	5.47e-07	2.36e-05	2.18e-05	MDH1/SLC25A11/PPARGC1A/CPT1A/TPI1/ACADM/GOT1/FBP2/PDHA1/PFKFB1/PGAM2/PGM2L1/GPT/DCXR	14
												GO:0030258	lipid modification	13/216	196/18358	5.86e-07	2.5e-05	2.3e-05	PLPP1/DECR1/ECH1/ETFB/PPARGC1A/CPT1A/LPCAT3/ACADM/FABP3/IVD/HADH/ETFDH/ECI2	13
												GO:0055013	cardiac muscle cell development	9/216	85/18358	6.95e-07	2.91e-05	2.68e-05	ACTN2/MYL2/VEGFA/CSRP3/TBX3/ALPK3/PDLIM5/TCAP/MYH6	9
												GO:0060537	muscle tissue development	19/216	425/18358	7.11e-07	2.93e-05	2.7e-05	ACTN2/MYH7/PPARGC1A/MYL2/VEGFA/SMYD1/ACADM/CSRP3/TBX3/ALPK3/KLHL40/MYL3/PDLIM5/MYORG/VAMP5/TCAP/MYL6B/MYH6/PLN	19
												GO:0006631	fatty acid metabolic process	18/216	393/18358	9.99e-07	4.06e-05	3.74e-05	NDUFAB1/DECR1/ECH1/ETFB/PPARGC1A/CPT1A/ACADM/FABP3/IVD/CD36/HADH/AIG1/ACSS1/DBI/ACOT11/MID1IP1/ETFDH/ECI2	18
												GO:0008016	regulation of heart contraction	13/216	212/18358	1.42e-06	5.69e-05	5.24e-05	TMEM38A/MYH7/SNTA1/MYL2/CASQ2/CSRP3/GPD1L/MYL3/KCND3/ATP2A2/KCNJ12/MYH6/PLN	13
												GO:0005996	monosaccharide metabolic process	14/216	256/18358	2.17e-06	8.55e-05	7.88e-05	MDH1/SLC25A11/PPARGC1A/CPT1A/TPI1/ACADM/GOT1/FBP2/PDHA1/PFKFB1/PGAM2/PGM2L1/GPT/DCXR	14
												GO:1903522	regulation of blood circulation	14/216	260/18358	2.6e-06	9.98e-05	9.19e-05	TMEM38A/MYH7/SNTA1/MYL2/CASQ2/CSRP3/GPD1L/MYL3/KCND3/ATP2A2/KCNJ12/MYH6/PLN/SMTNL1	14
												GO:0055007	cardiac muscle cell differentiation	10/216	127/18358	2.61e-06	9.98e-05	9.19e-05	ACTN2/MYL2/VEGFA/ACADM/CSRP3/TBX3/ALPK3/PDLIM5/TCAP/MYH6	10
												GO:0035051	cardiocyte differentiation	11/216	161/18358	3.3e-06	0.000124682	0.000114845	ACTN2/MYL2/VEGFA/ACADM/INHBA/CSRP3/TBX3/ALPK3/PDLIM5/TCAP/MYH6	11
												GO:0048738	cardiac muscle tissue development	13/216	243/18358	6.4e-06	0.000238299	0.000219498	ACTN2/MYH7/MYL2/VEGFA/ACADM/CSRP3/TBX3/ALPK3/MYL3/PDLIM5/TCAP/MYH6/PLN	13
												GO:0009063	amino acid catabolic process	9/216	112/18358	7.05e-06	0.000258812	0.000238392	ETFB/ALDH5A1/GOT1/GOT2/IVD/GLUL/ALDH4A1/GPT2/GPT	9
												GO:0033539	fatty acid beta-oxidation using acyl-CoA dehydrogenase	4/216	12/18358	8.57e-06	0.000310443	0.000285949	ETFB/ACADM/IVD/ETFDH	4
												GO:0045214	sarcomere organization	6/216	44/18358	1.2e-05	0.00043005	0.00039612	MYOM2/ACTN2/MYH7/CSRP3/TCAP/MYH6	6
												GO:0014706	striated muscle tissue development	13/216	259/18358	1.27e-05	0.000447725	0.000412401	ACTN2/MYH7/MYL2/VEGFA/ACADM/CSRP3/TBX3/ALPK3/MYL3/PDLIM5/TCAP/MYH6/PLN	13
												GO:0030239	myofibril assembly	7/216	70/18358	1.81e-05	0.000630619	0.000580864	MYOM2/ACTN2/MYH7/MYL2/CSRP3/TCAP/MYH6	7
												GO:0055002	striated muscle cell development	7/216	71/18358	1.99e-05	0.000683794	0.000629844	MYOM2/ACTN2/MYH7/MYL2/CSRP3/TCAP/MYH6	7
												GO:0070252	actin-mediated cell contraction	8/216	103/18358	2.94e-05	0.000998678	0.000919884	MYH7/SNTA1/GPD1L/KCND3/ATP2A2/MYL6B/MYH6/PLN	8
												GO:0006099	tricarboxylic acid cycle	5/216	32/18358	3.35e-05	0.00111951	0.00103118	MDH1/ACO2/PDHA1/SUCLG1/IDH3A	5
												GO:0002027	regulation of heart rate	8/216	105/18358	3.38e-05	0.00111951	0.00103118	MYH7/SNTA1/CASQ2/GPD1L/KCND3/ATP2A2/MYH6/PLN	8
												GO:0006536	glutamate metabolic process	5/216	34/18358	4.54e-05	0.00148325	0.00136622	ALDH5A1/GOT1/GOT2/GLUL/ALDH4A1	5
												GO:0044242	cellular lipid catabolic process	11/216	221/18358	6.42e-05	0.00207218	0.00190869	DECR1/ECH1/ETFB/CPT1A/ACADM/IVD/HADH/AIG1/ETFDH/BCO2/ECI2	11
												GO:0007517	muscle organ development	14/216	350/18358	7.24e-05	0.00230951	0.00212729	MYH7/MYL2/RIPOR2/SMYD1/CSRP3/ITGB1BP2/KLHL40/MYL3/MYORG/VAMP5/TCAP/MYL6B/MYH6/SMTNL1	14
												GO:1901606	alpha-amino acid catabolic process	7/216	92/18358	0.000106398	0.00335593	0.00309115	GOT1/GOT2/IVD/GLUL/ALDH4A1/GPT2/GPT	7
												GO:0006123	mitochondrial electron transport, cytochrome c to oxygen	4/216	22/18358	0.000115447	0.00359901	0.00331505	COX7A2/COX6B1/COX7B/CYCS	4
												GO:0010927	cellular component assembly involved in morphogenesis	8/216	126/18358	0.000123426	0.0038035	0.00350341	MYOM2/ACTN2/MYH7/MYL2/CSRP3/TCAP/MYH6/PLN	8
												GO:0070296	sarcoplasmic reticulum calcium ion transport	5/216	42/18358	0.000128488	0.00391449	0.00360565	TMEM38A/CASQ2/ATP2A2/DHRS7C/PLN	5
												GO:0043648	dicarboxylic acid metabolic process	7/216	95/18358	0.000130275	0.00392436	0.00361473	MDH1/ALDH5A1/GOT1/GOT2/GLUL/ALDH4A1/GPT2	7
												GO:0006942	regulation of striated muscle contraction	7/216	96/18358	0.000139137	0.00414473	0.00381772	TMEM38A/MYH7/MYL2/CASQ2/MYL3/ATP2A2/PLN	7
												GO:0030048	actin filament-based movement	8/216	130/18358	0.00015335	0.00451793	0.00416148	MYH7/SNTA1/GPD1L/KCND3/ATP2A2/MYL6B/MYH6/PLN	8
												GO:0003300	cardiac muscle hypertrophy	7/216	99/18358	0.000168695	0.004916	0.00452814	LMCD1/MYH7/CSRP3/PDLIM5/TCAP/ATP2A2/MYH6	7
												GO:0014897	striated muscle hypertrophy	7/216	102/18358	0.00020314	0.00585612	0.00539408	LMCD1/MYH7/CSRP3/PDLIM5/TCAP/ATP2A2/MYH6	7
												GO:0010882	regulation of cardiac muscle contraction by calcium ion signaling	4/216	26/18358	0.000227403	0.00643585	0.00592807	TMEM38A/CASQ2/ATP2A2/PLN	4
												GO:0014896	muscle hypertrophy	7/216	104/18358	0.000229103	0.00643585	0.00592807	LMCD1/MYH7/CSRP3/PDLIM5/TCAP/ATP2A2/MYH6	7
												GO:0016051	carbohydrate biosynthetic process	10/216	214/18358	0.000230452	0.00643585	0.00592807	MDH1/SLC25A11/PPARGC1A/TPI1/ACADM/GOT1/FBP2/PFKFB1/PGAM2/GPT	10
												GO:0042180	cellular ketone metabolic process	10/216	216/18358	0.000248334	0.00686375	0.00632221	COQ9/PPARGC1A/CPT1A/TPI1/FABP3/GOT2/PNKD/COQ10A/MID1IP1/PPTC7	10
												GO:0009065	glutamine family amino acid catabolic process	4/216	27/18358	0.000264503	0.00723605	0.00666514	GOT1/GOT2/GLUL/ALDH4A1	4
												GO:0120161	regulation of cold-induced thermogenesis	8/216	146/18358	0.000338922	0.00917828	0.00845413	DECR1/MAP2K6/PPARGC1A/VEGFA/MFN2/CD36/HADH/ACOT11	8
												GO:0106106	cold-induced thermogenesis	8/216	147/18358	0.000354865	0.00951392	0.00876329	DECR1/MAP2K6/PPARGC1A/VEGFA/MFN2/CD36/HADH/ACOT11	8
												GO:0048644	muscle organ morphogenesis	6/216	80/18358	0.000360371	0.00956587	0.00881114	MYH7/MYL2/MYL3/TCAP/MYH6/SMTNL1	6
												GO:0007512	adult heart development	3/216	13/18358	0.000421111	0.0110686	0.0101953	MYH7/TCAP/MYH6	3
												GO:0003299	muscle hypertrophy in response to stress	4/216	31/18358	0.000457083	0.0115607	0.0106486	MYH7/TCAP/ATP2A2/MYH6	4
												GO:0010880	regulation of release of sequestered calcium ion into cytosol by sarcoplasmic reticulum	4/216	31/18358	0.000457083	0.0115607	0.0106486	TMEM38A/CASQ2/DHRS7C/PLN	4
												GO:0014887	cardiac muscle adaptation	4/216	31/18358	0.000457083	0.0115607	0.0106486	MYH7/TCAP/ATP2A2/MYH6	4
												GO:0014898	cardiac muscle hypertrophy in response to stress	4/216	31/18358	0.000457083	0.0115607	0.0106486	MYH7/TCAP/ATP2A2/MYH6	4
												GO:0003229	ventricular cardiac muscle tissue development	5/216	55/18358	0.000464242	0.0116321	0.0107143	MYH7/MYL2/TBX3/MYL3/MYH6	5
												GO:0030049	muscle filament sliding	3/216	14/18358	0.000531321	0.0131895	0.0121489	MYH7/MYL6B/MYH6	3
												GO:1990845	adaptive thermogenesis	8/216	160/18358	0.00062383	0.0153439	0.0141333	DECR1/MAP2K6/PPARGC1A/VEGFA/MFN2/CD36/HADH/ACOT11	8
												GO:0055008	cardiac muscle tissue morphogenesis	5/216	60/18358	0.000695019	0.0169395	0.015603	MYH7/MYL2/MYL3/TCAP/MYH6	5
												GO:0014808	release of sequestered calcium ion into cytosol by sarcoplasmic reticulum	4/216	35/18358	0.000733169	0.0175424	0.0161583	TMEM38A/CASQ2/DHRS7C/PLN	4
												GO:0140053	mitochondrial gene expression	8/216	164/18358	0.000733575	0.0175424	0.0161583	MRPS7/MRPS12/PTCD3/MRPL35/TBRG4/FASTKD1/MRPL41/CHCHD10	8
												GO:1901605	alpha-amino acid metabolic process	9/216	205/18358	0.000739385	0.0175424	0.0161583	ALDH5A1/GOT1/GOT2/TST/IVD/GLUL/ALDH4A1/GPT2/GPT	9
												GO:1990542	mitochondrial transmembrane transport	6/216	92/18358	0.000761012	0.0178971	0.0164851	MPC1/TIMM21/CPT1A/TST/SFXN5/MCU	6
												GO:0033275	actin-myosin filament sliding	3/216	16/18358	0.000803339	0.0187283	0.0172506	MYH7/MYL6B/MYH6	3
												GO:1903514	release of sequestered calcium ion into cytosol by endoplasmic reticulum	4/216	36/18358	0.000817277	0.018889	0.0173987	TMEM38A/CASQ2/DHRS7C/PLN	4
												GO:0006103	2-oxoglutarate metabolic process	3/216	17/18358	0.000967053	0.0217871	0.0200682	GOT1/GOT2/GPT2	3
												GO:0006744	ubiquinone biosynthetic process	3/216	17/18358	0.000967053	0.0217871	0.0200682	COQ9/COQ10A/PPTC7	3
												GO:1901663	quinone biosynthetic process	3/216	17/18358	0.000967053	0.0217871	0.0200682	COQ9/COQ10A/PPTC7	3
												GO:0120162	positive regulation of cold-induced thermogenesis	6/216	98/18358	0.00105988	0.0236794	0.0218111	DECR1/PPARGC1A/VEGFA/MFN2/CD36/HADH	6
												GO:0043649	dicarboxylic acid catabolic process	3/216	18/18358	0.00115044	0.0252622	0.023269	GOT1/GOT2/GLUL	3
												GO:0045945	positive regulation of transcription by RNA polymerase III	3/216	18/18358	0.00115044	0.0252622	0.023269	INHBA/ICE2/MYBBP1A	3
												GO:0015718	monocarboxylic acid transport	8/216	176/18358	0.00115899	0.0252622	0.023269	MPC1/MAP2K6/CPT1A/FABP3/GOT2/CD36/SLC16A3/SLC16A1	8
												GO:0001659	temperature homeostasis	8/216	178/18358	0.00124592	0.026938	0.0248126	DECR1/MAP2K6/PPARGC1A/VEGFA/MFN2/CD36/HADH/ACOT11	8
												GO:0006743	ubiquinone metabolic process	3/216	19/18358	0.00135436	0.0288177	0.0265441	COQ9/COQ10A/PPTC7	3
												GO:0055003	cardiac myofibril assembly	3/216	19/18358	0.00135436	0.0288177	0.0265441	MYL2/CSRP3/TCAP	3
												GO:0014823	response to activity	5/216	70/18358	0.00140084	0.029572	0.0272389	PPARGC1A/HADH/ATP5F1A/PERM1/SMTNL1	5
												GO:0060415	muscle tissue morphogenesis	5/216	73/18358	0.00168982	0.0353937	0.0326012	MYH7/MYL2/MYL3/TCAP/MYH6	5
												GO:0042181	ketone biosynthetic process	4/216	44/18358	0.00175033	0.0363769	0.0335068	COQ9/TPI1/COQ10A/PPTC7	4
												GO:0015711	organic anion transport	13/216	431/18358	0.00184299	0.0378231	0.0348389	MPC1/SLC25A11/MAP2K6/CPT1A/FABP3/GOT2/CD36/SLC16A3/SFXN5/SLC16A1/SLC2A4/SLC38A3/CPTP	13
												GO:0016042	lipid catabolic process	11/216	329/18358	0.00184812	0.0378231	0.0348389	DECR1/ECH1/ETFB/CPT1A/ACADM/IVD/HADH/AIG1/ETFDH/BCO2/ECI2	11
												GO:0010822	positive regulation of mitochondrion organization	5/216	75/18358	0.00190532	0.0384072	0.035377	PPIF/PPARGC1A/MCU/ENDOG/CHCHD10	5
												GO:0086003	cardiac muscle cell contraction	5/216	75/18358	0.00190532	0.0384072	0.035377	SNTA1/GPD1L/KCND3/ATP2A2/PLN	5
												GO:0010821	regulation of mitochondrion organization	7/216	150/18358	0.00201558	0.0403266	0.0371449	TFRC/PPIF/PPARGC1A/MCU/TMEM135/ENDOG/CHCHD10	7
												GO:0055010	ventricular cardiac muscle tissue morphogenesis	4/216	46/18358	0.00206591	0.0408678	0.0376434	MYH7/MYL2/MYL3/MYH6	4
												GO:0010881	regulation of cardiac muscle contraction by regulation of the release of sequestered calcium ion	3/216	22/18358	0.00209724	0.0408678	0.0376434	TMEM38A/CASQ2/PLN	3
												GO:0006090	pyruvate metabolic process	6/216	112/18358	0.0021036	0.0408678	0.0376434	TPI1/PDHA1/SLC16A3/SLC16A1/PFKFB1/PGAM2	6
												GO:1905954	positive regulation of lipid localization	6/216	112/18358	0.0021036	0.0408678	0.0376434	MAP2K6/LPCAT3/FABP3/CD36/FITM1/DBI	6
												GO:0140694	non-membrane-bounded organelle assembly	12/216	387/18358	0.00218218	0.0420894	0.0387686	LDAF1/MYOM2/WDR62/ACTN2/MYH7/MYL2/MRPS7/CSRP3/G3BP2/FITM1/TCAP/MYH6	12
												GO:0006520	amino acid metabolic process	10/216	289/18358	0.00230217	0.0440865	0.0406081	ETFB/ALDH5A1/GOT1/GOT2/TST/IVD/GLUL/ALDH4A1/GPT2/GPT	10
												GO:0009064	glutamine family amino acid metabolic process	5/216	79/18358	0.00239567	0.0455518	0.0419578	ALDH5A1/GOT1/GOT2/GLUL/ALDH4A1	5

## Sheet: RE group
Supplemental Table 2: GO BP terms enriched by timepoint
		Upregulated											Upregulated
		Day 7A vs Day 7B disuse leg											Day 7A vs Day 7B control leg
	ID	Description	GeneRatio	BgRatio	pvalue	p.adjust	qvalue	geneID	Count			ID	Description	GeneRatio	BgRatio	pvalue	p.adjust	qvalue	geneID	Count
	GO:0001816	cytokine production	0.109375	390/9366	3.51289e-10	1.40762e-06	1.11858e-06	CX3CL1/MAP2K3/HDAC9/ATP2B1/IL12RB2/CYLD/MAST2/TGFB2/JAK2/HMOX1/NFATC2/NFAT5/SLC7A5/HOMER2/BMPR1A/PANX1/TRIM38/PDE4D/IL1R1/ERRFI1/NR4A3/ELF1/EGR1/KLF2/RFTN1/RARA/RNF128/AKIRIN2/RAB1A/ITGAV/IQGAP1/TNFRSF21/IL18/CYRIB/RUNX1/IL6R/DDX21/STAT3/PRNP/EIF2AK3/PTPN11/LITAF/S100A13/IL1RAP/ARID5A/C5AR1/MBP/HSPA1A/OTUD7B	49			GO:0033993	response to lipid	0.142473	491/9101	4.71536e-11	1.82202e-07	1.46027e-07	TFPI/PDK4/ABCB4/CRY1/MAP2K3/NEDD4/DNAJA1/XBP1/SLC7A5/DDX5/CCL2/CRYAB/PPARD/ERRFI1/SGK1/NR4A3/RAMP3/NR4A1/FOSB/ZFP36/LBP/JUND/RARA/AKIRIN2/PIM1/THBS1/CYP1B1/ABHD2/NPC1/S100A8/PAM/ANKRD1/NOCT/EIF4E/ZFP36L2/BCL2L11/HNRNPU/S100A9/ATP1A1/IGFBP7/FOS/PRKCE/TRIB1/THBD/NRIP1/CSF1/ZFP36L1/LITAF/CD55/ARID5A/MBP/HSPA1A/SOD2	53
	GO:0001817	regulation of cytokine production	47/448	381/9366	1.53098e-09	2.99381e-06	2.37907e-06	CX3CL1/MAP2K3/HDAC9/ATP2B1/IL12RB2/CYLD/MAST2/TGFB2/JAK2/HMOX1/SLC7A5/HOMER2/BMPR1A/PANX1/TRIM38/PDE4D/IL1R1/ERRFI1/NR4A3/ELF1/EGR1/KLF2/RFTN1/RARA/RNF128/AKIRIN2/RAB1A/ITGAV/IQGAP1/TNFRSF21/IL18/CYRIB/RUNX1/IL6R/DDX21/STAT3/PRNP/EIF2AK3/PTPN11/LITAF/S100A13/IL1RAP/ARID5A/C5AR1/MBP/HSPA1A/OTUD7B	47			GO:0001816	cytokine production	0.115591	384/9101	1.23385e-09	2.3838e-06	1.91052e-06	MAP2K3/CYLD/XBP1/NFAT5/SLC7A5/PANX1/TRIM38/IL1R1/ERRFI1/NR4A3/ELF1/EGR1/SRGN/FRMD8/ZFP36/LBP/RFTN1/RARA/IL6ST/AKIRIN2/THBS1/CYP1B1/ITGAV/IQGAP1/APP/HSPD1/CYRIB/IL6R/IFI16/RBM47/DDX21/SMAD3/PRNP/EIF2AK3/GAS6/LITAF/IL1RAP/CD55/ARID5A/MBP/HSPA1A/TMSB4X/DDX3X	43
	GO:0061061	muscle structure development	0.118304	466/9366	2.44973e-09	2.99381e-06	2.37907e-06	SPAG9/HDAC9/ACTN2/RBFOX1/SLC9A1/TGFB2/MYH9/NFATC2/BMPR1A/RIPOR2/PPARD/QKI/VEGFA/HBEGF/FHL2/EGR1/NR4A1/SOX4/FLNC/CSRP3/SYNE1/RARA/LARGE1/MYO18B/SORT1/TBX3/AKIRIN2/MDM2/LAMC1/FLNB/ALPK3/MYPN/ANKRD1/ARID5B/IL18/AKAP6/HOMER1/HNRNPU/KLHL40/BTG2/ATF3/XIRP2/VGLL2/FOS/AKAP13/LMOD2/MYOZ2/CHD2/NUPR1/MAFF/ZFP36L1/MRTFA/BMPR2	53			GO:0001817	regulation of cytokine production	42/372	375/9101	1.94528e-09	2.50552e-06	2.00807e-06	MAP2K3/CYLD/XBP1/SLC7A5/PANX1/TRIM38/IL1R1/ERRFI1/NR4A3/ELF1/EGR1/SRGN/FRMD8/ZFP36/LBP/RFTN1/RARA/IL6ST/AKIRIN2/THBS1/CYP1B1/ITGAV/IQGAP1/APP/HSPD1/CYRIB/IL6R/IFI16/RBM47/DDX21/SMAD3/PRNP/EIF2AK3/GAS6/LITAF/IL1RAP/CD55/ARID5A/MBP/HSPA1A/TMSB4X/DDX3X	42
	GO:0030335	positive regulation of cell migration	0.09375	325/9366	2.98858e-09	2.99381e-06	2.37907e-06	CX3CL1/SPAG9/MAP2K3/HDAC9/KITLG/SYNE2/MAP4K4/SEMA3C/ITGA6/TGFB2/JAK2/NRP1/HMOX1/FBXO31/MET/RAPGEF2/RIPOR2/VEGFA/HBEGF/IL1R1/NFE2L2/EPHA4/NR4A3/TEK/AGO2/DOCK4/DIAPH1/RRAS2/ETS1/ITGAV/CCN1/ADAMTS1/MCU/IL6R/MAPRE2/DAPK3/STAT3/INSR/PRKCE/IRS2/C5AR1/BMPR2	42			GO:0034097	response to cytokine	49/372	492/9101	4.36138e-09	3.20767e-06	2.57082e-06	GCLM/CD44/TNFRSF1A/CYLD/XBP1/NFAT5/PPP2CB/GSDME/CCL2/SRSF3/ACTR3/IL1R1/SRSF7/CSF3R/EGR1/ZFP36/ACTN4/RARA/IL6ST/THBS1/CYP1B1/APP/HSPD1/UGCG/ANKRD1/ARID5B/VEGFC/ZFP36L2/HNRNPU/IFNGR2/HK2/IL6R/GBP2/IFI16/RBM47/NFIL3/LIMS1/FOS/CTBP2/GAS6/CSF1/SOCS3/ZFP36L1/IL1RAP/PTPN1/SLC22A5/MBP/HSPA1A/TMSB4X	49
	GO:0040017	positive regulation of locomotion	43/448	341/9366	4.09337e-09	3.28042e-06	2.60683e-06	CX3CL1/SPAG9/MAP2K3/HDAC9/KITLG/SYNE2/MAP4K4/SEMA3C/ITGA6/TGFB2/JAK2/NRP1/HMOX1/FBXO31/MET/RAPGEF2/RIPOR2/VEGFA/HBEGF/IL1R1/NFE2L2/EPHA4/NR4A3/TEK/AGO2/DOCK4/DIAPH1/RRAS2/ETS1/ITGAV/CCN1/ADAMTS1/MCU/IL6R/STX3/MAPRE2/DAPK3/STAT3/INSR/PRKCE/IRS2/C5AR1/BMPR2	43			GO:0002237	response to molecule of bacterial origin	25/372	158/9101	4.76375e-09	3.20767e-06	2.57082e-06	MAP2K3/XBP1/SLC7A5/CCL2/PPARD/NR4A1/ZFP36/LBP/JUND/RARA/AKIRIN2/S100A8/ANKRD1/NOCT/CYRIB/S100A9/FOS/PRKCE/TRIB1/THBD/CSF1/LITAF/CD55/ARID5A/SOD2	25
	GO:0033002	muscle cell proliferation	24/448	128/9366	6.61128e-09	3.9073e-06	3.10498e-06	CX3CL1/TGFB2/JAK2/HMOX1/BMPR1A/PPARGC1A/PPARD/HBEGF/KPNA1/NR4A3/CDKN1A/CNN1/PPARG/PIM1/VGLL4/IL18/ADAMTS1/RUNX1/IL6R/FOS/TRIB1/PRKG1/BMPR2/MIR17HG	24			GO:0071345	cellular response to cytokine stimulus	45/372	432/9101	4.98085e-09	3.20767e-06	2.57082e-06	GCLM/CD44/TNFRSF1A/CYLD/XBP1/NFAT5/PPP2CB/GSDME/CCL2/SRSF3/ACTR3/IL1R1/SRSF7/CSF3R/EGR1/ZFP36/ACTN4/IL6ST/THBS1/CYP1B1/HSPD1/UGCG/ANKRD1/ARID5B/VEGFC/ZFP36L2/HNRNPU/IFNGR2/HK2/IL6R/GBP2/IFI16/RBM47/NFIL3/LIMS1/FOS/CTBP2/GAS6/CSF1/SOCS3/ZFP36L1/IL1RAP/PTPN1/HSPA1A/TMSB4X	45
	GO:2000147	positive regulation of cell motility	42/448	334/9366	6.82583e-09	3.9073e-06	3.10498e-06	CX3CL1/SPAG9/MAP2K3/HDAC9/KITLG/SYNE2/MAP4K4/SEMA3C/ITGA6/TGFB2/JAK2/NRP1/HMOX1/FBXO31/MET/RAPGEF2/RIPOR2/VEGFA/HBEGF/IL1R1/NFE2L2/EPHA4/NR4A3/TEK/AGO2/DOCK4/DIAPH1/RRAS2/ETS1/ITGAV/CCN1/ADAMTS1/MCU/IL6R/MAPRE2/DAPK3/STAT3/INSR/PRKCE/IRS2/C5AR1/BMPR2	42			GO:0030335	positive regulation of cell migration	38/372	332/9101	6.66689e-09	3.68012e-06	2.94947e-06	MAP2K3/BCAR1/ICAM1/XBP1/FGF9/MET/VEGFA/HBEGF/IL1R1/NR4A3/PLAU/KDR/DOCK4/LBP/ACTN4/DIAPH1/ETS1/SDCBP/THBS1/CYP1B1/ITGAV/ITGAX/APP/CCN1/VEGFC/ADAMTS1/MCU/IL6R/PLPP3/SMAD3/PRKCE/ANO6/GAS6/CSF1/IRS2/BMPR2/TMSB4X/SOD2	38
	GO:0060537	muscle tissue development	37/448	277/9366	1.12086e-08	5.61409e-06	4.4613e-06	HDAC9/SEMA3C/ACTN2/RBFOX1/SLC9A1/TGFB2/BMPR1A/PPARGC1A/VEGFA/FHL2/EGR1/NR4A1/CSRP3/RARA/MYO18B/TBX3/FLNB/ALPK3/PIM1/VGLL4/ANKRD1/AKAP6/HOMER1/HNRNPU/KLHL40/RUNX1/BTG2/ATF3/XIRP2/ADAMTS9/VGLL2/FOS/AKAP13/MYOZ2/NUPR1/MAFF/MIR17HG	37			GO:0071396	cellular response to lipid	38/372	336/9101	9.29955e-09	4.49168e-06	3.59991e-06	TFPI/PDK4/ABCB4/CRY1/MAP2K3/NEDD4/DNAJA1/XBP1/SLC7A5/DDX5/CCL2/PPARD/ERRFI1/SGK1/NR4A3/RAMP3/ZFP36/LBP/RARA/PIM1/CYP1B1/ABHD2/NPC1/ANKRD1/EIF4E/ZFP36L2/BCL2L11/HNRNPU/ATP1A1/FOS/PRKCE/TRIB1/NRIP1/ZFP36L1/LITAF/CD55/ARID5A/HSPA1A	38
	GO:0032870	cellular response to hormone stimulus	45/448	389/9366	2.59805e-08	1.04911e-05	8.33685e-06	TFPI/PDK4/CRY1/HDAC9/PLPP1/NEDD4/ATP2B1/ACTN2/SLC9A1/OSBPL8/SORBS1/JAK2/UBR5/ZMIZ1/PPARD/NR3C1/NFE2L2/ERRFI1/SGK1/NR4A3/NR4A1/CSRP3/RARA/PPARG/PTPRE/ABHD2/NPC1/UGCG/LATS2/THRB/EIF4E/HNRNPU/NR4A2/STAT3/FOS/INSR/PRKCE/PTPN11/ZFP36L1/IRS2/PTPN1/ESRRG/STRN3/ARID5A/HSPA1A	45			GO:0032496	response to lipopolysaccharide	24/372	153/9101	1.16427e-08	4.98188e-06	3.99278e-06	MAP2K3/XBP1/SLC7A5/CCL2/PPARD/NR4A1/ZFP36/LBP/JUND/RARA/AKIRIN2/S100A8/ANKRD1/NOCT/S100A9/FOS/PRKCE/TRIB1/THBD/CSF1/LITAF/CD55/ARID5A/SOD2	24
	GO:0001944	vasculature development	50/448	457/9366	2.61818e-08	1.04911e-05	8.33685e-06	CX3CL1/TNFRSF12A/HDAC9/SEMA3C/TGFB2/NRP1/HMOX1/MYH9/NFATC2/BMPR1A/ZMIZ1/FBXW7/RAPGEF2/ELK3/QKI/VEGFA/NFE2L2/ERRFI1/GADD45A/TEK/EGR1/NR4A1/AGO2/SOX4/KLF2/SAT1/PPARG/MYO18B/ETS1/CEMIP2/TBX3/SRPK2/MDM2/ITGAV/CCN1/RSPO3/IL18/DDAH1/ADAMTS1/RUNX1/IL6R/ADAMTS9/AMOTL1/STAT3/JUNB/EIF2AK3/ANXA2/ZFP36L1/C5AR1/BMPR2	50			GO:2000147	positive regulation of cell motility	38/372	340/9101	1.28931e-08	4.98188e-06	3.99278e-06	MAP2K3/BCAR1/ICAM1/XBP1/FGF9/MET/VEGFA/HBEGF/IL1R1/NR4A3/PLAU/KDR/DOCK4/LBP/ACTN4/DIAPH1/ETS1/SDCBP/THBS1/CYP1B1/ITGAV/ITGAX/APP/CCN1/VEGFC/ADAMTS1/MCU/IL6R/PLPP3/SMAD3/PRKCE/ANO6/GAS6/CSF1/IRS2/BMPR2/TMSB4X/SOD2	38
	GO:0001568	blood vessel development	48/448	435/9366	3.90012e-08	1.41187e-05	1.12196e-05	CX3CL1/TNFRSF12A/HDAC9/SEMA3C/TGFB2/NRP1/HMOX1/MYH9/BMPR1A/ZMIZ1/FBXW7/RAPGEF2/ELK3/QKI/VEGFA/NFE2L2/GADD45A/TEK/EGR1/NR4A1/AGO2/SOX4/KLF2/SAT1/PPARG/MYO18B/ETS1/CEMIP2/TBX3/SRPK2/MDM2/ITGAV/CCN1/RSPO3/IL18/DDAH1/ADAMTS1/RUNX1/IL6R/ADAMTS9/AMOTL1/STAT3/JUNB/EIF2AK3/ANXA2/ZFP36L1/C5AR1/BMPR2	48			GO:0009617	response to bacterium	33/372	273/9101	1.83316e-08	6.43938e-06	5.16091e-06	MAP2K3/TNFRSF1A/LYZ/XBP1/SLC7A5/CCL2/PPARD/SNX3/NR4A1/ZFP36/LBP/JUND/RARA/AKIRIN2/S100A8/ANKRD1/NOCT/CYRIB/IL6R/GBP2/S100A9/ADAMTS9/FOS/PRKCE/TRIB1/THBD/CSF1/H2BC21/LITAF/CD55/ARID5A/SLC22A5/SOD2	33
	GO:0001667	ameboidal-type cell migration	37/448	291/9366	4.2282e-08	1.41187e-05	1.12196e-05	MAP2K3/HDAC9/KITLG/MAP4K4/SEMA3C/TGFB2/NRP1/HMOX1/MYH9/MET/FBXW7/CORO1C/PPARD/VEGFA/HBEGF/NFE2L2/GADD45A/TEK/NR4A1/AGO2/SDC4/MACF1/PPARG/ETS1/DNAJA4/IQGAP1/ARID5B/S100A9/ADAMTS9/AMOTL1/MAPRE2/GDNF/ZEB2/PRKCE/PTPN11/IRS2/BMPR2	37			GO:0040017	positive regulation of locomotion	38/372	346/9101	2.08152e-08	6.70248e-06	5.37177e-06	MAP2K3/BCAR1/ICAM1/XBP1/FGF9/MET/VEGFA/HBEGF/IL1R1/NR4A3/PLAU/KDR/DOCK4/LBP/ACTN4/DIAPH1/ETS1/SDCBP/THBS1/CYP1B1/ITGAV/ITGAX/APP/CCN1/VEGFC/ADAMTS1/MCU/IL6R/PLPP3/SMAD3/PRKCE/ANO6/GAS6/CSF1/IRS2/BMPR2/TMSB4X/SOD2	38
	GO:0008284	positive regulation of cell population proliferation	51/448	486/9366	7.37677e-08	2.24873e-05	1.78698e-05	CX3CL1/KITLG/IL12RB2/TGFB2/JAK2/NRP1/HMOX1/NFATC2/SLC7A5/DOT1L/BMPR1A/ZMIZ1/AREG/PPARD/E2F3/VEGFA/HBEGF/EPHA4/NR4A3/TEK/EGR1/NR4A1/CDKN1A/SOX4/RARA/TBX3/SRPK2/AKIRIN2/MDM2/LAMC1/MYC/PIM1/ITGAV/GAREM1/CCN1/OSMR/IL18/HNRNPU/ADAMTS1/IL6R/ATF3/IL31RA/STX3/STAT3/GDNF/INSR/IRS2/S100A13/C5AR1/BMPR2/MIR17HG	51			GO:0001819	positive regulation of cytokine production	29/372	224/9101	3.03452e-08	9.01952e-06	7.22879e-06	XBP1/SLC7A5/PANX1/IL1R1/NR4A3/EGR1/FRMD8/LBP/RFTN1/RARA/IL6ST/AKIRIN2/THBS1/CYP1B1/APP/HSPD1/CYRIB/IL6R/IFI16/RBM47/DDX21/SMAD3/EIF2AK3/IL1RAP/CD55/ARID5A/MBP/HSPA1A/DDX3X	29
	GO:0010631	epithelial cell migration	30/448	212/9366	7.85679e-08	2.24873e-05	1.78698e-05	MAP2K3/HDAC9/KITLG/MAP4K4/TGFB2/NRP1/HMOX1/MYH9/MET/FBXW7/CORO1C/PPARD/VEGFA/HBEGF/NFE2L2/GADD45A/TEK/NR4A1/MACF1/PPARG/ETS1/DNAJA4/S100A9/ADAMTS9/MAPRE2/ZEB2/PRKCE/PTPN11/IRS2/BMPR2	30			GO:0009611	response to wounding	35/372	310/9101	3.88216e-08	1.07148e-05	8.58745e-06	TFPI/TNFRSF12A/CD44/DGKD/XBP1/MYH9/PPARD/VEGFA/HBEGF/PLAU/SDC4/CDKN1A/MACF1/ZFP36/KDR/ARL8B/IL6ST/THBS1/ABHD2/CCN1/S100A8/DST/ZFP36L2/UBASH3B/PLPP3/SMAD3/MAP2K1/PRKCE/ANO6/THBD/ANXA2/GAS6/PRKG1/ZFP36L1/SOD2	35
	GO:0090132	epithelium migration	30/448	213/9366	8.74567e-08	2.33626e-05	1.85654e-05	MAP2K3/HDAC9/KITLG/MAP4K4/TGFB2/NRP1/HMOX1/MYH9/MET/FBXW7/CORO1C/PPARD/VEGFA/HBEGF/NFE2L2/GADD45A/TEK/NR4A1/MACF1/PPARG/ETS1/DNAJA4/S100A9/ADAMTS9/MAPRE2/ZEB2/PRKCE/PTPN11/IRS2/BMPR2	30			GO:0032870	cellular response to hormone stimulus	40/372	386/9101	4.427e-08	1.14039e-05	9.13981e-06	TFPI/PDK4/CRY1/GCLM/BCAR1/NEDD4/DNAJA1/OSBPL8/XBP1/SLC39A14/DDX5/PPARD/ERRFI1/SGK1/NR4A3/RAMP3/NR4A1/FOSB/ZFP36/CSRP3/RARA/CYP1B1/ABHD2/NPC1/UGCG/EIF4E/ZFP36L2/BCL2L11/HNRNPU/ATP1A1/IGFBP7/FOS/PRKCE/CSF1/SOCS3/ZFP36L1/IRS2/PTPN1/ARID5A/HSPA1A	40
	GO:0048514	blood vessel morphogenesis	43/448	382/9366	1.191e-07	2.83024e-05	2.24908e-05	CX3CL1/TNFRSF12A/HDAC9/TGFB2/NRP1/HMOX1/MYH9/BMPR1A/ZMIZ1/FBXW7/RAPGEF2/ELK3/QKI/VEGFA/NFE2L2/GADD45A/TEK/NR4A1/AGO2/SOX4/KLF2/SAT1/PPARG/MYO18B/ETS1/CEMIP2/SRPK2/ITGAV/CCN1/RSPO3/IL18/DDAH1/ADAMTS1/RUNX1/ADAMTS9/AMOTL1/STAT3/JUNB/EIF2AK3/ANXA2/ZFP36L1/C5AR1/BMPR2	43			GO:0042060	wound healing	29/372	239/9101	1.2801e-07	3.09143e-05	2.47766e-05	TFPI/TNFRSF12A/CD44/DGKD/XBP1/MYH9/PPARD/VEGFA/HBEGF/PLAU/SDC4/CDKN1A/MACF1/KDR/ARL8B/IL6ST/THBS1/CCN1/S100A8/DST/UBASH3B/PLPP3/SMAD3/PRKCE/ANO6/THBD/ANXA2/GAS6/PRKG1	29
	GO:0090130	tissue migration	30/448	216/9366	1.20075e-07	2.83024e-05	2.24908e-05	MAP2K3/HDAC9/KITLG/MAP4K4/TGFB2/NRP1/HMOX1/MYH9/MET/FBXW7/CORO1C/PPARD/VEGFA/HBEGF/NFE2L2/GADD45A/TEK/NR4A1/MACF1/PPARG/ETS1/DNAJA4/S100A9/ADAMTS9/MAPRE2/ZEB2/PRKCE/PTPN11/IRS2/BMPR2	30			GO:0000165	MAPK cascade	0.110215	424/9101	2.03166e-07	4.61784e-05	3.70101e-05	RB1CC1/CD44/MAP2K3/CYLD/DNAJA1/ICAM1/GSDME/CCL2/CRYAB/TPD52L1/VEGFA/ERRFI1/GADD45A/RAMP3/RAP1B/ZFP36/KDR/ARHGEF6/MYC/SDCBP/THBS1/ITGAV/IQGAP1/GAREM1/APP/CCN1/ZFP36L2/SH3RF1/ATF3/RNF149/SPRED1/SMAD3/MAP2K1/PRKCE/SH3RF3/TRIB1/RELL1/GAS6/ZFP36L1/PTPN1/MBP	41
	GO:1902893	regulation of miRNA transcription	13/448	48/9366	2.39752e-07	5.33714e-05	4.24123e-05	TGFB2/BMPR1A/PPARD/NR3C1/EGR1/RARA/PPARG/ETS1/MYC/STAT3/FOS/TEAD1/MRTFA	13			GO:0048545	response to steroid hormone	26/372	206/9101	2.68449e-07	5.55106e-05	4.44895e-05	TFPI/CRY1/NEDD4/DNAJA1/DDX5/PPARD/ERRFI1/SGK1/NR4A3/FOSB/ZFP36/THBS1/CYP1B1/ABHD2/NPC1/PAM/EIF4E/ZFP36L2/BCL2L11/HNRNPU/ATP1A1/IGFBP7/FOS/ZFP36L1/MBP/HSPA1A	26
	GO:0000165	MAPK cascade	46/448	437/9366	3.10089e-07	6.25719e-05	4.97235e-05	CX3CL1/SPAG9/RB1CC1/MAP2K3/KITLG/PTPN3/MAP4K4/CYLD/TGFB2/JAK2/NRP1/GADD45B/DOK5/GSDME/FBXW7/RAPGEF2/SH2B3/DUSP16/VEGFA/EPHA4/ERRFI1/GADD45A/DUSP1/TEK/PPARG/MYC/ITGAV/IQGAP1/GAREM1/CCN1/IL18/ATF3/RNF149/IL31RA/AKAP13/INSR/PRKCE/TRIB1/PTPN11/RELL1/ZFP36L1/STK40/PTPN1/C5AR1/MBP/PPP1CB	46			GO:0006935	chemotaxis	33/372	306/9101	2.87322e-07	5.55106e-05	4.44895e-05	TRIO/BCAR1/PLXNA2/MET/CCL2/VEGFA/HBEGF/CSF3R/PLAU/NR4A1/KDR/DOCK4/PALLD/LBP/THBS1/MYPN/ITGAV/APP/CCN1/S100A8/VEGFC/CYRIB/ENAH/MCU/IL6R/S100A9/SMAD3/MAP2K1/ANO6/GAS6/CSF1/BMPR2/TMSB4X	33
	GO:0061614	miRNA transcription	13/448	49/9366	3.12313e-07	6.25719e-05	4.97235e-05	TGFB2/BMPR1A/PPARD/NR3C1/EGR1/RARA/PPARG/ETS1/MYC/STAT3/FOS/TEAD1/MRTFA	13			GO:0042330	taxis	33/372	306/9101	2.87322e-07	5.55106e-05	4.44895e-05	TRIO/BCAR1/PLXNA2/MET/CCL2/VEGFA/HBEGF/CSF3R/PLAU/NR4A1/KDR/DOCK4/PALLD/LBP/THBS1/MYPN/ITGAV/APP/CCN1/S100A8/VEGFC/CYRIB/ENAH/MCU/IL6R/S100A9/SMAD3/MAP2K1/ANO6/GAS6/CSF1/BMPR2/TMSB4X	33
	GO:0007507	heart development	43/448	400/9366	4.34499e-07	8.29066e-05	6.58827e-05	RB1CC1/MAP2K3/HDAC9/SEMA3C/ACTN2/SLC9A1/TGFB2/NRP1/BMPR1A/ZMIZ1/PPARD/VEGFA/FHL2/TEK/CDKN1A/SOX4/FLRT3/CSRP3/RARA/MYO18B/TBX3/MDM2/ALPK3/PIM1/GREB1L/CCN1/VGLL4/PAM/ANKRD1/AKAP6/HNRNPU/ADAMTS1/RUNX1/XIRP2/ADAMTS9/AKAP13/INSR/PTPN11/FLRT2/ZFP36L1/RBM20/BMPR2/MIR17HG	43			GO:0097190	apoptotic signaling pathway	38/372	386/9101	3.72667e-07	6.85707e-05	5.49567e-05	TNFRSF12A/RB1CC1/GCLM/CD44/USP28/FNIP2/TNFRSF1A/CYLD/DNAJA1/PPP1R15A/ICAM1/XBP1/GSDME/DDX5/TPD52L1/PPARD/CDKN1A/MYC/IER3/THBS1/CYP1B1/ITGAV/S100A8/BAG3/BCL2L11/SH3RF1/IL6R/LMNA/ATF3/S100A9/IFI16/SMAD3/EIF2AK3/AEN/PTPN1/HSPA1A/DDX3X/SOD2	38
	GO:0048660	regulation of smooth muscle cell proliferation	17/448	87/9366	5.91366e-07	0.000103026	8.1871e-05	CX3CL1/JAK2/HMOX1/BMPR1A/PPARGC1A/PPARD/HBEGF/NR4A3/CDKN1A/CNN1/PPARG/IL18/ADAMTS1/IL6R/TRIB1/PRKG1/BMPR2	17			GO:0090130	tissue migration	26/372	210/9101	3.93389e-07	6.90934e-05	5.53756e-05	MAP2K3/BCAR1/MYH9/MET/CORO1C/PPARD/VEGFA/HBEGF/GADD45A/NR4A1/MACF1/KDR/ETS1/THBS1/CYP1B1/DNAJA4/VEGFC/ACTC1/PLPP3/S100A9/ADAMTS9/SPRED1/PRKCE/IRS2/BMPR2/TMSB4X	26
	GO:0150115	cell-substrate junction organization	17/448	87/9366	5.91366e-07	0.000103026	8.1871e-05	MAP4K4/ACTN2/SLC9A1/ITGA6/SORBS1/NRP1/CORO1C/VEGFA/TEK/SDC4/MACF1/LAMC1/DST/MAPRE2/DAPK3/LIMS1/PEAK1	17			GO:0032103	positive regulation of response to external stimulus	32/372	296/9101	4.15111e-07	6.97387e-05	5.58928e-05	TNFRSF1A/PVR/CYLD/MET/VEGFA/PLAU/KDR/LBP/RFTN1/IL6ST/ETS1/AKIRIN2/THBS1/APP/S100A8/HSPD1/VEGFC/MCU/IL6R/S100A9/IFI16/RBM47/SMAD3/PRKCE/ANO6/THBD/GAS6/CSF1/BMPR2/HSPA1A/TMSB4X/DDX3X	32
	GO:1902895	positive regulation of miRNA transcription	11/448	37/9366	7.32869e-07	0.000119954	9.53228e-05	TGFB2/BMPR1A/NR3C1/EGR1/PPARG/ETS1/MYC/STAT3/FOS/TEAD1/MRTFA	11			GO:0034612	response to tumor necrosis factor	20/372	139/9101	8.29009e-07	0.00013347	0.000106971	TNFRSF1A/CYLD/PPP2CB/GSDME/CCL2/ZFP36/ACTN4/THBS1/CYP1B1/ANKRD1/ZFP36L2/GBP2/LIMS1/FOS/GAS6/ZFP36L1/SLC22A5/MBP/HSPA1A/TMSB4X	20
	GO:0018108	peptidyl-tyrosine phosphorylation	28/448	210/9366	7.48402e-07	0.000119954	9.53228e-05	MAP2K3/KITLG/IL12RB2/JAK2/NRP1/MET/AREG/FBXW7/SH2B3/VEGFA/HBEGF/CBLB/EPHA4/ERRFI1/TEK/SH3BP5/IL18/DYRK1A/IL6R/RICTOR/IL31RA/WEE1/INSR/PRKCE/PRNP/PEAK1/PTPN11/PTPN1	28			GO:0071383	cellular response to steroid hormone stimulus	20/372	141/9101	1.04541e-06	0.000151437	0.000121371	TFPI/CRY1/NEDD4/DNAJA1/DDX5/PPARD/ERRFI1/SGK1/NR4A3/ZFP36/CYP1B1/ABHD2/NPC1/EIF4E/ZFP36L2/BCL2L11/HNRNPU/ATP1A1/ZFP36L1/HSPA1A	20
	GO:0042692	muscle cell differentiation	33/448	274/9366	8.26734e-07	0.000127412	0.00010125	SPAG9/HDAC9/ACTN2/SLC9A1/MYH9/NFATC2/BMPR1A/RIPOR2/QKI/VEGFA/FHL2/FLNC/CSRP3/SYNE1/RARA/MYO18B/SORT1/TBX3/AKIRIN2/MDM2/LAMC1/ALPK3/MYPN/ANKRD1/AKAP6/HOMER1/HNRNPU/KLHL40/AKAP13/LMOD2/MYOZ2/MRTFA/BMPR2	33			GO:0010631	epithelial cell migration	25/372	207/9101	1.05818e-06	0.000151437	0.000121371	MAP2K3/BCAR1/MYH9/MET/CORO1C/PPARD/VEGFA/HBEGF/GADD45A/NR4A1/MACF1/KDR/ETS1/THBS1/CYP1B1/DNAJA4/VEGFC/PLPP3/S100A9/ADAMTS9/SPRED1/PRKCE/IRS2/BMPR2/TMSB4X	25
	GO:0018212	peptidyl-tyrosine modification	28/448	212/9366	9.09315e-07	0.000130628	0.000103805	MAP2K3/KITLG/IL12RB2/JAK2/NRP1/MET/AREG/FBXW7/SH2B3/VEGFA/HBEGF/CBLB/EPHA4/ERRFI1/TEK/SH3BP5/IL18/DYRK1A/IL6R/RICTOR/IL31RA/WEE1/INSR/PRKCE/PRNP/PEAK1/PTPN11/PTPN1	28			GO:0090132	epithelium migration	25/372	207/9101	1.05818e-06	0.000151437	0.000121371	MAP2K3/BCAR1/MYH9/MET/CORO1C/PPARD/VEGFA/HBEGF/GADD45A/NR4A1/MACF1/KDR/ETS1/THBS1/CYP1B1/DNAJA4/VEGFC/PLPP3/S100A9/ADAMTS9/SPRED1/PRKCE/IRS2/BMPR2/TMSB4X	25
	GO:0007044	cell-substrate junction assembly	16/448	80/9366	9.14939e-07	0.000130628	0.000103805	MAP4K4/ACTN2/SLC9A1/ITGA6/SORBS1/NRP1/CORO1C/VEGFA/TEK/SDC4/MACF1/LAMC1/DST/DAPK3/LIMS1/PEAK1	16			GO:0010942	positive regulation of cell death	35/372	359/9101	1.38989e-06	0.000191805	0.000153724	TNFRSF12A/TNFRSF1A/CYLD/DNAJA1/GSDME/CCL2/TPD52L1/E2F3/GADD45A/EGR1/RAMP3/NR4A1/CDKN1A/SRPK2/MYC/THBS1/CYP1B1/PHLDA1/CCN1/S100A8/HSPD1/CAMK2D/ANKRD1/BCL2L11/ATF3/S100A9/RYBP/STK17A/FOS/PRNP/ANO6/ALDH1A3/TGM2/DDX3X/SOD2	35
	GO:0001819	positive regulation of cytokine production	29/448	225/9366	9.68315e-07	0.000130628	0.000103805	CX3CL1/IL12RB2/JAK2/HMOX1/SLC7A5/BMPR1A/PANX1/PDE4D/IL1R1/NR4A3/EGR1/RFTN1/RARA/AKIRIN2/RAB1A/IL18/CYRIB/RUNX1/IL6R/DDX21/STAT3/EIF2AK3/PTPN11/S100A13/IL1RAP/ARID5A/C5AR1/MBP/HSPA1A	29			GO:0060326	cell chemotaxis	20/372	145/9101	1.63962e-06	0.000213825	0.000171372	BCAR1/MET/CCL2/VEGFA/HBEGF/CSF3R/NR4A1/KDR/DOCK4/LBP/THBS1/S100A8/VEGFC/MCU/IL6R/S100A9/ANO6/GAS6/CSF1/TMSB4X	20
	GO:0048659	smooth muscle cell proliferation	17/448	90/9366	9.78002e-07	0.000130628	0.000103805	CX3CL1/JAK2/HMOX1/BMPR1A/PPARGC1A/PPARD/HBEGF/NR4A3/CDKN1A/CNN1/PPARG/IL18/ADAMTS1/IL6R/TRIB1/PRKG1/BMPR2	17			GO:0001667	ameboidal-type cell migration	30/372	285/9101	1.7007e-06	0.000213825	0.000171372	MAP2K3/BCAR1/MYH9/MET/ZFAND5/CORO1C/PPARD/VEGFA/HBEGF/GADD45A/NR4A1/SDC4/MACF1/KDR/ETS1/THBS1/CYP1B1/DNAJA4/IQGAP1/ARID5B/VEGFC/PLPP3/S100A9/ADAMTS9/AMOTL1/SPRED1/PRKCE/IRS2/BMPR2/TMSB4X	30
	GO:0043549	regulation of kinase activity	44/448	430/9366	1.24387e-06	0.00016078	0.000127765	MAP2K3/KITLG/OSBPL8/TGFB2/JAK2/GADD45B/MET/PRKAG2/AREG/FBXW7/RAPGEF2/CORO1C/SH2B3/DUSP16/VEGFA/HBEGF/CBLB/EPHA4/ERRFI1/GADD45A/DUSP1/TEK/EGR1/SDC4/CDKN1A/ATG14/SH3BP5/PPARG/IQGAP1/CCN1/RUBCN/NRBF2/LATS2/IL18/HNRNPU/IL6R/PKIG/AKAP13/INSR/PRNP/TRIB1/IRS2/PTPN1/C5AR1	44			GO:0061041	regulation of wound healing	13/372	65/9101	1.71547e-06	0.000213825	0.000171372	TFPI/TNFRSF12A/XBP1/HBEGF/PLAU/THBS1/UBASH3B/SMAD3/PRKCE/ANO6/THBD/ANXA2/PRKG1	13
	GO:0048545	response to steroid hormone	27/448	209/9366	2.20467e-06	0.000276066	0.000219379	TFPI/CRY1/PLPP1/NEDD4/ATP2B1/TGFB2/JAK2/UBR5/ZMIZ1/AREG/PPARD/NR3C1/ERRFI1/SGK1/NR4A3/ABHD2/NPC1/PAM/EIF4E/HNRNPU/TRIM63/FOS/ZFP36L1/ESRRG/STRN3/MBP/HSPA1A	27			GO:0051403	stress-activated MAPK cascade	20/372	146/9101	1.82979e-06	0.000220947	0.00017708	RB1CC1/MAP2K3/CYLD/DNAJA1/CRYAB/TPD52L1/VEGFA/GADD45A/ZFP36/ARHGEF6/MYC/SDCBP/APP/SH3RF1/SMAD3/MAP2K1/SH3RF3/TRIB1/RELL1/ZFP36L1	20
	GO:0051146	striated muscle cell differentiation	26/448	199/9366	2.75303e-06	0.000334285	0.000265643	SPAG9/HDAC9/ACTN2/SLC9A1/MYH9/NFATC2/BMPR1A/RIPOR2/VEGFA/FHL2/FLNC/CSRP3/RARA/MYO18B/SORT1/TBX3/ALPK3/MYPN/ANKRD1/AKAP6/HOMER1/HNRNPU/KLHL40/AKAP13/LMOD2/MYOZ2	26			GO:0050921	positive regulation of chemotaxis	14/372	77/9101	2.2864e-06	0.00025798	0.000206761	MET/VEGFA/KDR/LBP/THBS1/VEGFC/MCU/IL6R/SMAD3/ANO6/GAS6/CSF1/BMPR2/TMSB4X	14
	GO:2000628	regulation of miRNA metabolic process	13/448	59/9366	3.1047e-06	0.000365898	0.000290765	TGFB2/BMPR1A/PPARD/NR3C1/EGR1/RARA/PPARG/ETS1/MYC/STAT3/FOS/TEAD1/MRTFA	13			GO:0071356	cellular response to tumor necrosis factor	18/372	123/9101	2.30245e-06	0.00025798	0.000206761	TNFRSF1A/CYLD/PPP2CB/GSDME/CCL2/ZFP36/ACTN4/THBS1/CYP1B1/ANKRD1/ZFP36L2/GBP2/LIMS1/FOS/GAS6/ZFP36L1/HSPA1A/TMSB4X	18
	GO:0030155	regulation of cell adhesion	44/448	447/9366	3.51481e-06	0.000402395	0.000319768	CX3CL1/KITLG/MAP4K4/PLXNA2/SLC9A1/TGFB2/JAK2/NRP1/NFAT5/MAP3K8/ZMIZ1/CORO1C/SH2B3/RIPOR2/VEGFA/CBLB/EPHA4/NR4A3/DUSP1/TEK/SDC4/SOX4/MACF1/RARA/ETS1/LAMC1/ITGAV/CCN1/TNFRSF21/IL18/DLG5/CYRIB/RUNX1/STX3/DAPK3/LIMS1/SOCS6/PRKCE/PRNP/PEAK1/PTPN11/PRKG1/MBP/PPP1CB	44			GO:0008284	positive regulation of cell population proliferation	42/372	482/9101	2.33677e-06	0.00025798	0.000206761	FOSL2/CDC7/XBP1/FGF9/SLC7A5/DOT1L/NAMPT/PPARD/E2F3/VEGFA/HBEGF/ODC1/NR4A3/EGR1/NR4A1/CDKN1A/KDR/RARA/IL6ST/SRPK2/AKIRIN2/MYC/PIM1/SDCBP/THBS1/ITGAV/ITGAX/GAREM1/CCN1/VEGFC/HNRNPU/ADAMTS1/IL6R/ATF3/MARCKSL1/GAS6/CSF1/IRS2/CD55/SERTAD1/BMPR2/MIR17HG	42
	GO:0001525	angiogenesis	35/448	322/9366	4.21068e-06	0.000468672	0.000372436	CX3CL1/TNFRSF12A/HDAC9/TGFB2/NRP1/HMOX1/MYH9/BMPR1A/FBXW7/ELK3/VEGFA/NFE2L2/GADD45A/TEK/NR4A1/AGO2/KLF2/SAT1/PPARG/ETS1/CEMIP2/SRPK2/ITGAV/CCN1/RSPO3/IL18/DDAH1/ADAMTS1/RUNX1/ADAMTS9/AMOTL1/STAT3/EIF2AK3/ANXA2/C5AR1	35			GO:0048008	platelet-derived growth factor receptor signaling pathway	10/372	39/9101	2.53586e-06	0.000272182	0.000218143	BCAR1/ZFAND5/PLEKHA1/VEGFA/CBLB/NR4A3/IQGAP1/CSRNP1/ARID5B/PTPN1	10
	GO:0010632	regulation of epithelial cell migration	23/448	168/9366	4.69989e-06	0.000498118	0.000395835	MAP2K3/HDAC9/MAP4K4/TGFB2/NRP1/HMOX1/MET/FBXW7/CORO1C/VEGFA/HBEGF/NFE2L2/GADD45A/TEK/MACF1/PPARG/ETS1/DNAJA4/ADAMTS9/MAPRE2/PRKCE/IRS2/BMPR2	23			GO:0043068	positive regulation of programmed cell death	32/372	322/9101	2.66967e-06	0.000272886	0.000218707	TNFRSF12A/TNFRSF1A/CYLD/DNAJA1/GSDME/CCL2/TPD52L1/E2F3/GADD45A/NR4A1/CDKN1A/SRPK2/MYC/THBS1/CYP1B1/PHLDA1/CCN1/S100A8/HSPD1/CAMK2D/ANKRD1/BCL2L11/ATF3/S100A9/RYBP/STK17A/PRNP/ANO6/ALDH1A3/TGM2/DDX3X/SOD2	32
	GO:0007169	transmembrane receptor protein tyrosine kinase signaling pathway	40/448	394/9366	4.72385e-06	0.000498118	0.000395835	PDK4/NEDD4/PTPN3/DGKD/OSBPL8/SORBS1/JAK2/NRP1/DOK5/MET/RAPGEF1/AREG/FBXW7/RAPGEF2/SH2B3/VEGFA/HBEGF/CBLB/EPHA4/ERRFI1/NR4A3/TEK/FLRT3/CSRP3/PTPRE/SORT1/IQGAP1/GAREM1/CSRNP1/ARID5B/CRIM1/IL31RA/STAT3/INSR/EIF2AK3/PTPN11/FLRT2/IRS2/PTPN1/RNF115	40			GO:0043549	regulation of kinase activity	38/372	418/9101	2.68366e-06	0.000272886	0.000218707	MAP2K3/DNAJA1/OSBPL8/SLC8A3/MET/CORO1C/TPD52L1/VEGFA/HBEGF/CBLB/ERRFI1/GADD45A/EGR1/SDC4/CDKN1A/ATG14/KDR/THBS1/IQGAP1/APP/CCN1/NRBF2/VEGFC/HNRNPU/UBASH3B/IL6R/SPRED1/MIDN/PKIG/MAP2K1/PRNP/TRIB1/GAS6/CSF1/IRS2/PTPN1/SERTAD1/DDX3X	38
	GO:2000630	positive regulation of miRNA metabolic process	11/448	44/9366	4.84998e-06	0.000498245	0.000395936	TGFB2/BMPR1A/NR3C1/EGR1/PPARG/ETS1/MYC/STAT3/FOS/TEAD1/MRTFA	11			GO:0097193	intrinsic apoptotic signaling pathway	24/372	204/9101	2.79235e-06	0.000276657	0.00022173	CD44/USP28/FNIP2/TNFRSF1A/CYLD/DNAJA1/PPP1R15A/XBP1/GSDME/DDX5/CDKN1A/MYC/IER3/CYP1B1/S100A8/BCL2L11/S100A9/IFI16/EIF2AK3/AEN/PTPN1/HSPA1A/DDX3X/SOD2	24
	GO:0071383	cellular response to steroid hormone stimulus	21/448	145/9366	4.97374e-06	0.000498245	0.000395936	TFPI/CRY1/PLPP1/NEDD4/ATP2B1/JAK2/UBR5/ZMIZ1/PPARD/NR3C1/ERRFI1/SGK1/NR4A3/ABHD2/NPC1/EIF4E/HNRNPU/ZFP36L1/ESRRG/STRN3/HSPA1A	21			GO:0001944	vasculature development	40/372	453/9101	2.98657e-06	0.000288503	0.000231223	TNFRSF12A/XBP1/MYH9/FGF9/ZFAND5/CCL2/VEGFA/ERRFI1/GADD45A/EGR1/NR4A1/KDR/SAT1/MYO18B/ETS1/CEMIP2/SRPK2/THBS1/CYP1B1/ITGAV/ENPEP/ITGAX/CCN1/VEGFC/ADAMTS1/HK2/IL6R/PLPP3/ADAMTS9/AMOTL1/SPRED1/MAP2K1/JUNB/EIF2AK3/ANXA2/SOCS3/ZFP36L1/COL4A1/BMPR2/SOD2	40
	GO:0014706	striated muscle tissue development	22/448	157/9366	5.15076e-06	0.000503393	0.000400027	SEMA3C/ACTN2/SLC9A1/TGFB2/BMPR1A/VEGFA/FHL2/CSRP3/RARA/MYO18B/TBX3/ALPK3/PIM1/VGLL4/ANKRD1/AKAP6/HNRNPU/RUNX1/XIRP2/ADAMTS9/AKAP13/MIR17HG	22			GO:0031098	stress-activated protein kinase signaling cascade	20/372	152/9101	3.45746e-06	0.000325844	0.000261151	RB1CC1/MAP2K3/CYLD/DNAJA1/CRYAB/TPD52L1/VEGFA/GADD45A/ZFP36/ARHGEF6/MYC/SDCBP/APP/SH3RF1/SMAD3/MAP2K1/SH3RF3/TRIB1/RELL1/ZFP36L1	20
	GO:0048738	cardiac muscle tissue development	21/448	147/9366	6.20078e-06	0.00057301	0.00045535	ACTN2/SLC9A1/TGFB2/BMPR1A/VEGFA/FHL2/CSRP3/RARA/MYO18B/TBX3/ALPK3/PIM1/VGLL4/ANKRD1/AKAP6/HNRNPU/RUNX1/XIRP2/ADAMTS9/AKAP13/MIR17HG	21			GO:2000116	regulation of cysteine-type endopeptidase activity	18/372	127/9101	3.6813e-06	0.00033868	0.000271438	CD44/CRYAB/VEGFA/NR4A1/MYC/THBS1/CCN1/S100A8/HSPD1/BCL2L11/CAST/SH3RF1/S100A9/IFI16/SMAD3/EIF2AK3/GAS6/DDX3X	18
	GO:0010586	miRNA metabolic process	14/448	72/9366	6.24238e-06	0.00057301	0.00045535	TGFB2/BMPR1A/PPARD/NR3C1/EGR1/AGO2/RARA/PPARG/ETS1/MYC/STAT3/FOS/TEAD1/MRTFA	14			GO:0043065	positive regulation of apoptotic process	31/372	313/9101	4.13094e-06	0.000371208	0.000297508	TNFRSF12A/TNFRSF1A/CYLD/DNAJA1/GSDME/CCL2/TPD52L1/E2F3/GADD45A/NR4A1/SRPK2/MYC/THBS1/CYP1B1/PHLDA1/CCN1/S100A8/HSPD1/CAMK2D/ANKRD1/BCL2L11/ATF3/S100A9/RYBP/STK17A/PRNP/ANO6/ALDH1A3/TGM2/DDX3X/SOD2	31
	GO:0043408	regulation of MAPK cascade	38/448	370/9366	6.2921e-06	0.00057301	0.00045535	CX3CL1/SPAG9/RB1CC1/MAP2K3/KITLG/MAP4K4/CYLD/TGFB2/JAK2/NRP1/GADD45B/DOK5/GSDME/FBXW7/RAPGEF2/SH2B3/DUSP16/VEGFA/EPHA4/ERRFI1/GADD45A/DUSP1/TEK/PPARG/MYC/IQGAP1/GAREM1/CCN1/ATF3/RNF149/AKAP13/INSR/PRKCE/PTPN11/RELL1/STK40/PTPN1/C5AR1	38			GO:1903034	regulation of response to wounding	14/372	81/9101	4.27629e-06	0.000375536	0.000300977	TFPI/TNFRSF12A/XBP1/HBEGF/PLAU/THBS1/UBASH3B/SMAD3/MAP2K1/PRKCE/ANO6/THBD/ANXA2/PRKG1	14
	GO:0002237	response to molecule of bacterial origin	22/448	161/9366	7.80557e-06	0.000695043	0.000552324	CX3CL1/MAP2K3/IL12RB2/JAK2/SLC7A5/PPARD/NR4A1/JUND/RARA/AKIRIN2/ANKRD1/IL18/NOCT/CYRIB/S100A9/FOS/PRKCE/TRIB1/THBD/LITAF/ARID5A/C5AR1	22			GO:0045321	leukocyte activation	40/372	464/9101	5.38816e-06	0.000462664	0.000370806	CD44/KLF6/CBFB/ICAM1/XBP1/MYH9/MAP3K8/CCL2/CBLB/NR4A3/HSPH1/EGR1/SDC4/CDKN1A/LBP/JUND/RARA/IL6ST/AKIRIN2/THBS1/APP/HSPD1/DLG5/ZFP36L2/CYRIB/SH3RF1/IFNGR2/IL6R/NFIL3/SMAD3/PRKCE/JUNB/PRNP/GAS6/CSF1/ZFP36L1/IRS2/CD55/MIR17HG/RASSF5	40
	GO:0050730	regulation of peptidyl-tyrosine phosphorylation	20/448	138/9366	8.26433e-06	0.000704578	0.000559901	KITLG/JAK2/NRP1/AREG/FBXW7/SH2B3/VEGFA/HBEGF/CBLB/EPHA4/ERRFI1/SH3BP5/IL18/IL6R/RICTOR/IL31RA/PRKCE/PRNP/PTPN11/PTPN1	20			GO:0030155	regulation of cell adhesion	39/372	448/9101	5.64056e-06	0.000473807	0.000379738	CD44/CBFB/PLXNA2/XBP1/NFAT5/MAP3K8/CCL2/CORO1C/VEGFA/CBLB/NR4A3/HSPH1/PLAU/SDC4/MACF1/KDR/ACTN4/RARA/IL6ST/ETS1/THBS1/CYP1B1/ITGAV/CCN1/HSPD1/DLG5/SPOCK1/CYRIB/UBASH3B/PLPP3/SMAD3/LIMS1/PRKCE/PRNP/CSF1/PRKG1/CD55/MBP/TGM2	39
	GO:0055001	muscle cell development	20/448	138/9366	8.26433e-06	0.000704578	0.000559901	HDAC9/ACTN2/NFATC2/BMPR1A/VEGFA/FHL2/FLNC/CSRP3/MYO18B/TBX3/ALPK3/MYPN/ANKRD1/AKAP6/HOMER1/HNRNPU/KLHL40/AKAP13/LMOD2/MYOZ2	20			GO:0043066	negative regulation of apoptotic process	0.112903	500/9101	5.94058e-06	0.000483087	0.000387175	PDK4/RB1CC1/GCLM/CD44/DNAJA1/ICAM1/XBP1/SLC7A5/CCL2/CRYAB/PPARD/VEGFA/CPEB4/FHL2/NR4A1/KDR/THOC6/IL6ST/MYC/PIM1/IER3/THBS1/ITGAV/CCN1/HSPD1/BAG3/CAST/SH3RF1/ACTC1/BTG2/LMNA/SMAD3/PRNP/GAS6/SOCS3/IRS2/PTPN1/PIM3/HSPA1A/DDX3X/MIR17HG/SOD2	42
	GO:0019932	second-messenger-mediated signaling	21/448	152/9366	1.05546e-05	0.000881092	0.00070017	SLC9A1/TMEM38B/NFATC2/NFAT5/HOMER2/RAPGEF2/PDE10A/VEGFA/PDE4D/FHL2/ATF1/CAMK2D/AKAP6/DDAH1/MCU/PRNP/EIF2AK3/MYOZ2/NUDT4/PRKG1/PDE7A	21			GO:0052548	regulation of endopeptidase activity	21/372	171/9101	6.00108e-06	0.000483087	0.000387175	CD44/CRYAB/VEGFA/NR4A1/AKIRIN2/MYC/THBS1/CCN1/S100A8/HSPD1/SPOCK1/BCL2L11/CAST/SH3RF1/S100A9/IFI16/SMAD3/EIF2AK3/GAS6/MBP/DDX3X	21
	GO:0007264	small GTPase mediated signal transduction	35/448	336/9366	1.0859e-05	0.000888003	0.000705662	KITLG/MAP4K4/ARHGAP10/TGFB2/NRP1/HMOX1/DOK5/PPP2CB/MET/RHEB/RAPGEF1/RAPGEF2/RIPOR2/CTNNAL1/PLEKHG1/GPSM2/CDKN1A/DOCK4/YWHAQ/ITGAV/RAB15/ARHGAP17/ARHGAP26/TIAM2/CYRIB/AUTS2/ARHGAP42/RRAD/MAPRE2/AKAP13/RALGAPA1/ABRA/DENND4A/RALGAPA2/ARHGEF12	35			GO:0014910	regulation of smooth muscle cell migration	10/372	43/9101	6.60642e-06	0.000520964	0.000417532	FGF9/PPARD/NR4A3/PLAU/DOCK4/CYP1B1/ABHD2/ADAMTS1/TRIB1/PRKG1	10
	GO:1902532	negative regulation of intracellular signal transduction	35/448	337/9366	1.15883e-05	0.00092869	0.000737995	MAP2K3/DGKD/CYLD/TGFB2/HOMER2/PPP2CB/MET/SH2B3/DUSP16/RIPOR2/PDE10A/PDE4D/FHL2/NFE2L2/EPHA4/ERRFI1/DUSP1/PPARG/MDM2/MYC/NPC1/VGLL4/DLG5/CYRIB/DYRK1A/ATF3/RNF149/ARHGAP42/RNF34/PRNP/MYOZ2/LITAF/PTPN1/HSPA1A/OTUD7B	35			GO:0052547	regulation of peptidase activity	23/372	201/9101	7.22084e-06	0.000558026	0.000447236	TFPI/CD44/CRYAB/VEGFA/NR4A1/AKIRIN2/MYC/THBS1/APP/CCN1/S100A8/HSPD1/SPOCK1/BCL2L11/CAST/SH3RF1/S100A9/IFI16/SMAD3/EIF2AK3/GAS6/MBP/DDX3X	23
	GO:0048662	negative regulation of smooth muscle cell proliferation	9/448	32/9366	1.26717e-05	0.00098249	0.000780747	HMOX1/PPARGC1A/PPARD/CDKN1A/CNN1/PPARG/TRIB1/PRKG1/BMPR2	9			GO:0050865	regulation of cell activation	31/372	324/9101	8.4054e-06	0.000636833	0.000510396	CBFB/XBP1/MAP3K8/CCL2/CBLB/NR4A3/HSPH1/SDC4/CDKN1A/LBP/JUND/RARA/IL6ST/AKIRIN2/THBS1/HSPD1/DLG5/ZFP36L2/CYRIB/UBASH3B/SH3RF1/JUNB/PRNP/THBD/GAS6/PRKG1/ZFP36L1/IRS2/CD55/MIR17HG/RASSF5	31
	GO:0045859	regulation of protein kinase activity	37/448	367/9366	1.27501e-05	0.00098249	0.000780747	MAP2K3/KITLG/OSBPL8/TGFB2/JAK2/GADD45B/PRKAG2/AREG/FBXW7/RAPGEF2/CORO1C/SH2B3/DUSP16/VEGFA/HBEGF/CBLB/EPHA4/ERRFI1/GADD45A/DUSP1/EGR1/SDC4/CDKN1A/SH3BP5/PPARG/IQGAP1/CCN1/LATS2/IL18/IL6R/PKIG/AKAP13/INSR/PRNP/TRIB1/PTPN1/C5AR1	37			GO:0071216	cellular response to biotic stimulus	17/372	122/9101	8.66269e-06	0.000643704	0.000515903	MAP2K3/XBP1/SLC7A5/CCL2/PPARD/ZFP36/LBP/RARA/ANKRD1/BCL2L11/CYRIB/PRKCE/EIF2AK3/TRIB1/LITAF/CD55/ARID5A	17
	GO:0044262	cellular carbohydrate metabolic process	24/448	191/9366	1.30824e-05	0.000989079	0.000785984	PDK4/CRY1/RB1CC1/SYNJ2/SORBS1/PRKAG2/INPP4B/PPARGC1A/NR3C1/GBE1/ARPP19/IER3/GABARAPL1/B4GALT5/NNMT/STAT3/INSR/PRKCE/NUPR1/IRS2/STK40/GK/PPP1CB/GANC	24			GO:0043086	negative regulation of catalytic activity	33/372	358/9101	9.4323e-06	0.000687668	0.000551139	TFPI/CD44/DNAJA1/PPP1R15A/SLC8A3/SLC39A14/CRYAB/CORO1C/VEGFA/CBLB/ERRFI1/GADD45A/NR4A1/CDKN1A/ZFP36/THBS1/APP/SPOCK1/CAST/HNRNPU/UBASH3B/SH3RF1/IFI16/ABCE1/SPRED1/MIDN/PKIG/PRNP/TRIB1/GAS6/IRS2/PTPN1/DDX3X	33
	GO:0034219	carbohydrate transmembrane transport	13/448	68/9366	1.62282e-05	0.00119348	0.00094841	SLC2A3/OSBPL8/SORBS1/PRKAG2/PPARD/NFE2L2/NR4A3/SLC17A5/ARPP19/SORT1/INSR/PTPN11/IRS2	13			GO:0043542	endothelial cell migration	19/372	149/9101	9.65857e-06	0.000691124	0.000553909	MAP2K3/BCAR1/MYH9/MET/VEGFA/GADD45A/NR4A1/KDR/ETS1/THBS1/CYP1B1/DNAJA4/VEGFC/PLPP3/S100A9/ADAMTS9/SPRED1/BMPR2/TMSB4X	19
	GO:0036294	cellular response to decreased oxygen levels	16/448	99/9366	1.65803e-05	0.00119348	0.00094841	SLC9A1/HMOX1/PPARD/VEGFA/CPEB4/NFE2L2/EPHA4/EGR1/JUND/PPARG/MDM2/MYC/DDAH1/FOS/PRKCE/ZFP36L1	16			GO:0071384	cellular response to corticosteroid stimulus	9/372	36/9101	1.02052e-05	0.000716964	0.000574618	ERRFI1/SGK1/ZFP36/CYP1B1/EIF4E/ZFP36L2/BCL2L11/HNRNPU/ZFP36L1	9
	GO:0048008	platelet-derived growth factor receptor signaling pathway	10/448	41/9366	1.66795e-05	0.00119348	0.00094841	JAK2/NRP1/VEGFA/CBLB/NR4A3/IQGAP1/CSRNP1/ARID5B/PTPN11/PTPN1	10			GO:0010632	regulation of epithelial cell migration	20/372	164/9101	1.11252e-05	0.000767637	0.00061523	MAP2K3/BCAR1/MET/CORO1C/VEGFA/HBEGF/GADD45A/MACF1/KDR/ETS1/THBS1/DNAJA4/VEGFC/PLPP3/ADAMTS9/SPRED1/PRKCE/IRS2/BMPR2/TMSB4X	20
	GO:0071396	cellular response to lipid	35/448	344/9366	1.80929e-05	0.00125269	0.000995465	TFPI/PDK4/ABCB4/CX3CL1/CRY1/MAP2K3/PLPP1/NEDD4/ATP2B1/JAK2/SLC7A5/UBR5/ZMIZ1/PPARD/NR3C1/ERRFI1/SGK1/NR4A3/RARA/PIM1/ABHD2/NPC1/ANKRD1/IL18/EIF4E/HNRNPU/FOS/PRKCE/TRIB1/ZFP36L1/LITAF/ESRRG/STRN3/ARID5A/HSPA1A	35			GO:0061061	muscle structure development	39/372	462/9101	1.16707e-05	0.000791154	0.000634078	WDR1/XBP1/MYH9/FGF9/DDX5/CRYAB/MYF6/PPARD/VEGFA/HBEGF/FHL2/EGR1/NR4A1/MORF4L2/FLNC/CSRP3/ACTN4/RARA/LARGE1/MYO18B/AKIRIN2/MYPN/ANKRD1/ARID5B/HNRNPU/ADPRHL1/KLHL40/ACTC1/BTG2/LMNA/ATF3/XIRP2/SMAD3/VGLL2/FOS/MAFF/ZFP36L1/BMPR2/SOD2	39
	GO:0044057	regulation of system process	33/448	316/9366	1.84965e-05	0.00125269	0.000995465	CRY1/ATP2B1/DLGAP4/SLC9A1/TGFB2/TMEM38B/JAK2/HBEGF/PDE4D/ERRFI1/SGK1/NR4A3/NR4A1/DOCK4/CSRP3/CNN1/PPARG/MYBPH/MDM2/CAMK2D/TNFRSF21/THRB/AKAP6/HOMER1/TRIM63/ARHGAP42/DAPK3/EIF2AK3/PTPN11/PRKG1/SLC22A5/BMPR2/MIR17HG	33			GO:0001568	blood vessel development	37/372	432/9101	1.43568e-05	0.000956461	0.000766566	TNFRSF12A/XBP1/MYH9/FGF9/CCL2/VEGFA/GADD45A/EGR1/NR4A1/KDR/SAT1/MYO18B/ETS1/CEMIP2/SRPK2/THBS1/CYP1B1/ITGAV/ENPEP/ITGAX/CCN1/VEGFC/ADAMTS1/HK2/IL6R/PLPP3/ADAMTS9/AMOTL1/SPRED1/MAP2K1/JUNB/EIF2AK3/ANXA2/SOCS3/ZFP36L1/COL4A1/BMPR2	37
	GO:0010828	positive regulation of glucose transmembrane transport	8/448	26/9366	1.87575e-05	0.00125269	0.000995465	OSBPL8/SORBS1/NFE2L2/NR4A3/ARPP19/INSR/PTPN11/IRS2	8			GO:0071219	cellular response to molecule of bacterial origin	15/372	102/9101	1.51837e-05	0.000994401	0.000796973	MAP2K3/XBP1/SLC7A5/CCL2/PPARD/ZFP36/LBP/RARA/ANKRD1/CYRIB/PRKCE/TRIB1/LITAF/CD55/ARID5A	15
	GO:0033173	calcineurin-NFAT signaling cascade	8/448	26/9366	1.87575e-05	0.00125269	0.000995465	SLC9A1/NFATC2/NFAT5/HOMER2/FHL2/AKAP6/PRNP/MYOZ2	8			GO:0010611	regulation of cardiac muscle hypertrophy	9/372	38/9101	1.64339e-05	0.00105835	0.000848222	TNFRSF1A/LMCD1/GLRX3/ERRFI1/NR4A3/IL6ST/CAMK2D/LMNA/SMAD3	9
	GO:0008285	negative regulation of cell population proliferation	39/448	403/9366	1.9202e-05	0.00126135	0.00100235	RB1CC1/PLPP1/TGFB2/JAK2/HMOX1/GSDME/PMP22/FBXW7/RAPGEF2/PPARGC1A/SH2B3/PPARD/E2F3/CBLB/DUSP1/SDC4/CDKN1A/SOX4/CNN1/RARA/PPARG/ETS1/TBX3/MYC/VGLL4/TNFRSF21/DLG5/DDAH1/ADAMTS1/BTG2/STAT3/PPM1D/PRNP/TRIB1/NUPR1/PRKG1/BMPR2/HSPA1A/MIR17HG	39			GO:0060537	muscle tissue development	27/372	272/9101	1.6864e-05	0.00106824	0.000856152	FGF9/ZFAND5/DDX5/MYF6/VEGFA/FHL2/EGR1/NR4A1/CSRP3/RARA/MYO18B/PIM1/ANKRD1/HNRNPU/ADPRHL1/KLHL40/ACTC1/BTG2/LMNA/ATF3/XIRP2/ADAMTS9/SMAD3/VGLL2/FOS/MAFF/MIR17HG	27
	GO:0048589	developmental growth	39/448	404/9366	2.03257e-05	0.00131363	0.00104389	SPAG9/DIP2B/SEMA3C/RASAL2/TGFB2/TMEM38B/NRP1/BMPR1A/ZMIZ1/AREG/PPARD/VEGFA/KPNA1/CDKN1A/FLRT3/KLF2/MACF1/RARA/LARGE1/PIM1/IQGAP1/VGLL4/GOLGA4/GAS2/ARID5B/LATS2/AKAP6/AUTS2/RUNX1/STAT3/AKAP13/INSR/PTPN11/PRKG1/ZFP36L1/STK40/BMPR2/COLQ/MIR17HG	39			GO:0001503	ossification	24/372	227/9101	1.76867e-05	0.00110228	0.000883432	CBFB/FGF9/DDX5/FHL2/SRGN/JUND/CHSY1/IL6ST/BMP2K/CCN1/VEGFC/NOCT/HNRNPU/KLF10/IL6R/SGMS2/DDX21/SMAD3/JUNB/EIF2AK3/ANO6/CSF1/IARS1/BMPR2	24
	GO:0014910	regulation of smooth muscle cell migration	10/448	42/9366	2.09691e-05	0.0013337	0.00105984	NRP1/BMPR1A/PPARD/NFE2L2/NR4A3/DOCK4/ABHD2/ADAMTS1/TRIB1/PRKG1	10			GO:0014909	smooth muscle cell migration	10/372	48/9101	1.87728e-05	0.00114331	0.000916319	FGF9/PPARD/NR4A3/PLAU/DOCK4/CYP1B1/ABHD2/ADAMTS1/TRIB1/PRKG1	10
	GO:0150116	regulation of cell-substrate junction organization	12/448	60/9366	2.13137e-05	0.00133444	0.00106043	MAP4K4/SLC9A1/NRP1/CORO1C/VEGFA/TEK/SDC4/MACF1/MAPRE2/DAPK3/LIMS1/PEAK1	12			GO:2001233	regulation of apoptotic signaling pathway	25/372	243/9101	1.89368e-05	0.00114331	0.000916319	TNFRSF12A/RB1CC1/GCLM/CD44/CYLD/DNAJA1/ICAM1/XBP1/GSDME/TPD52L1/MYC/IER3/THBS1/ITGAV/S100A8/BCL2L11/SH3RF1/LMNA/ATF3/S100A9/EIF2AK3/PTPN1/HSPA1A/DDX3X/SOD2	25
	GO:1901652	response to peptide	33/448	319/9366	2.24725e-05	0.00136721	0.00108647	PDK4/CRY1/HDAC9/ATP2B1/ACTN2/SLC9A1/OSBPL8/SORBS1/JAK2/AREG/NFE2L2/EPHA4/ERRFI1/NR4A3/EGR1/NR4A1/KLF2/CSRP3/JUND/PPARG/PTPRE/SORT1/MDM2/NR4A2/BTG2/STAT3/FOS/INSR/PRNP/PTPN11/ZFP36L1/IRS2/PTPN1	33			GO:0070371	ERK1 and ERK2 cascade	19/372	157/9101	2.05958e-05	0.00119099	0.000954535	CD44/ICAM1/CCL2/ERRFI1/RAMP3/RAP1B/KDR/MYC/ITGAV/GAREM1/APP/CCN1/ZFP36L2/ATF3/SPRED1/MAP2K1/GAS6/ZFP36L1/PTPN1	19
	GO:0030036	actin cytoskeleton organization	45/448	496/9366	2.25196e-05	0.00136721	0.00108647	CX3CL1/ACTN2/SLC9A1/SORBS1/JAK2/NRP1/MYH9/MET/CORO1C/TEK/WIPF3/SDC4/FLNC/PALLD/CSRP3/CNN1/DIAPH1/SPIRE1/FLNB/MYPN/IQGAP1/ARHGAP17/SSH2/PAM/ARHGAP26/ANKRD1/GAS2/CYRIB/ENAH/MCU/FMNL2/AUTS2/XIRP2/RICTOR/AMOTL1/DAPK3/XIRP1/AKAP13/LMOD2/PRKCE/MYOZ2/PRKG1/PTPN1/MRTFA/MICAL3	45			GO:0032755	positive regulation of interleukin-6 production	9/372	39/9101	2.06034e-05	0.00119099	0.000954535	XBP1/LBP/AKIRIN2/APP/HSPD1/IL6R/IL1RAP/ARID5A/MBP	9
	GO:0071456	cellular response to hypoxia	15/448	91/9366	2.38674e-05	0.00142741	0.00113431	SLC9A1/HMOX1/PPARD/VEGFA/NFE2L2/EPHA4/EGR1/JUND/PPARG/MDM2/MYC/DDAH1/FOS/PRKCE/ZFP36L1	15			GO:0045597	positive regulation of cell differentiation	40/372	491/9101	2.06957e-05	0.00119099	0.000954535	CBFB/PLXNA2/XBP1/SLC7A5/RHEB/MYF6/PPARD/VEGFA/MORF4L2/MACF1/ZFP36/KDR/JUND/RARA/IL6ST/ETS1/PIM1/SDCBP/CCN1/VEGFC/NOCT/HNRNPU/KLF10/IL6R/ADAMTS9/SLC9B2/SMAD3/MAP2K1/FOS/JUNB/TRIB1/METRNL/GAS6/CSF1/SOCS3/ZFP36L1/TGM2/BMPR2/HSPA1A/SOD2	40
	GO:1904659	glucose transmembrane transport	12/448	61/9366	2.54033e-05	0.00148382	0.00117913	SLC2A3/OSBPL8/SORBS1/PRKAG2/PPARD/NFE2L2/NR4A3/ARPP19/SORT1/INSR/PTPN11/IRS2	12			GO:0002694	regulation of leukocyte activation	28/372	291/9101	2.09595e-05	0.00119099	0.000954535	CBFB/XBP1/MAP3K8/CCL2/CBLB/NR4A3/HSPH1/SDC4/CDKN1A/LBP/JUND/RARA/IL6ST/AKIRIN2/THBS1/HSPD1/DLG5/ZFP36L2/CYRIB/SH3RF1/JUNB/PRNP/GAS6/ZFP36L1/IRS2/CD55/MIR17HG/RASSF5	28
	GO:0097720	calcineurin-mediated signaling	8/448	27/9366	2.55511e-05	0.00148382	0.00117913	SLC9A1/NFATC2/NFAT5/HOMER2/FHL2/AKAP6/PRNP/MYOZ2	8			GO:0043281	regulation of cysteine-type endopeptidase activity involved in apoptotic process	16/372	118/9101	2.2582e-05	0.00125528	0.00100606	CD44/CRYAB/VEGFA/NR4A1/MYC/THBS1/CCN1/S100A8/HSPD1/BCL2L11/SH3RF1/S100A9/SMAD3/EIF2AK3/GAS6/DDX3X	16
	GO:0043434	response to peptide hormone	29/448	266/9366	2.69503e-05	0.00154271	0.00122594	PDK4/CRY1/HDAC9/ATP2B1/ACTN2/SLC9A1/OSBPL8/SORBS1/JAK2/AREG/NFE2L2/ERRFI1/NR4A3/EGR1/NR4A1/CSRP3/JUND/PPARG/PTPRE/SORT1/NR4A2/BTG2/STAT3/FOS/INSR/PTPN11/ZFP36L1/IRS2/PTPN1	29			GO:2000117	negative regulation of cysteine-type endopeptidase activity	10/372	49/9101	2.27406e-05	0.00125528	0.00100606	CD44/CRYAB/VEGFA/NR4A1/THBS1/CAST/SH3RF1/IFI16/GAS6/DDX3X	10
	GO:1901653	cellular response to peptide	27/448	240/9366	2.92964e-05	0.00165339	0.00131388	PDK4/HDAC9/ATP2B1/ACTN2/SLC9A1/OSBPL8/SORBS1/JAK2/NFE2L2/EPHA4/ERRFI1/NR4A3/NR4A1/KLF2/CSRP3/PPARG/PTPRE/MDM2/NR4A2/STAT3/FOS/INSR/PRNP/PTPN11/ZFP36L1/IRS2/PTPN1	27			GO:0050920	regulation of chemotaxis	16/372	119/9101	2.51339e-05	0.00133676	0.00107136	MET/CCL2/VEGFA/KDR/LBP/THBS1/VEGFC/CYRIB/MCU/IL6R/SMAD3/ANO6/GAS6/CSF1/BMPR2/TMSB4X	16
	GO:0008645	hexose transmembrane transport	12/448	62/9366	3.01589e-05	0.00167843	0.00133378	SLC2A3/OSBPL8/SORBS1/PRKAG2/PPARD/NFE2L2/NR4A3/ARPP19/SORT1/INSR/PTPN11/IRS2	12			GO:0035767	endothelial cell chemotaxis	6/372	16/9101	2.53152e-05	0.00133676	0.00107136	MET/VEGFA/NR4A1/KDR/THBS1/TMSB4X	6
	GO:0050731	positive regulation of peptidyl-tyrosine phosphorylation	15/448	93/9366	3.11386e-05	0.00170921	0.00135824	KITLG/JAK2/NRP1/AREG/FBXW7/VEGFA/HBEGF/EPHA4/IL18/IL6R/RICTOR/IL31RA/PRNP/PTPN11/PTPN1	15			GO:0043408	regulation of MAPK cascade	32/372	359/9101	2.54946e-05	0.00133676	0.00107136	RB1CC1/CD44/MAP2K3/CYLD/DNAJA1/ICAM1/GSDME/CCL2/TPD52L1/VEGFA/ERRFI1/GADD45A/RAMP3/RAP1B/KDR/MYC/SDCBP/THBS1/IQGAP1/GAREM1/APP/CCN1/SH3RF1/ATF3/RNF149/SPRED1/MAP2K1/PRKCE/SH3RF3/RELL1/GAS6/PTPN1	32
	GO:0046323	glucose import	10/448	44/9366	3.24435e-05	0.00175677	0.00139604	SLC2A3/OSBPL8/SORBS1/PRKAG2/NFE2L2/ARPP19/SORT1/INSR/PTPN11/IRS2	10			GO:0014743	regulation of muscle hypertrophy	9/372	40/9101	2.56387e-05	0.00133676	0.00107136	TNFRSF1A/LMCD1/GLRX3/ERRFI1/NR4A3/IL6ST/CAMK2D/LMNA/SMAD3	9
	GO:0051960	regulation of nervous system development	29/448	269/9366	3.32374e-05	0.00177576	0.00141113	CX3CL1/SPEN/DIP2B/SEMA3C/PLXNA2/NRP1/SLC7A5/FBXO31/RHEB/BMPR1A/RAPGEF2/VEGFA/EPHA4/FLRT3/MACF1/RARA/BHLHE40/GOLGA4/TNFRSF21/TIAM2/DLG5/BTG2/EIF2AK3/ANXA2/FLRT2/IL1RAP/MBP/BMPR2/CUX1	29			GO:0098609	cell-cell adhesion	38/372	461/9101	2.59912e-05	0.00133676	0.00107136	CD44/CBFB/PVR/ICAM1/XBP1/MYH9/NFAT5/MAP3K8/CCL2/VEGFA/CBLB/NR4A3/HSPH1/SDC4/PALLD/RARA/IL6ST/ETS1/CYP1B1/MYPN/ITGAV/ITGAX/CCN1/S100A8/HSPD1/DLG5/CYRIB/UBASH3B/PLPP3/S100A9/LIMS1/PRNP/ANXA2/PRKG1/ZFP36L1/IL1RAP/CD55/MBP	38
	GO:0015749	monosaccharide transmembrane transport	12/448	63/9366	3.56692e-05	0.0018667	0.00148339	SLC2A3/OSBPL8/SORBS1/PRKAG2/PPARD/NFE2L2/NR4A3/ARPP19/SORT1/INSR/PTPN11/IRS2	12			GO:0002687	positive regulation of leukocyte migration	12/372	71/9101	2.62924e-05	0.00133676	0.00107136	ICAM1/VEGFA/IL1R1/LBP/THBS1/APP/VEGFC/MCU/IL6R/ANO6/GAS6/CSF1	12
	GO:0048041	focal adhesion assembly	13/448	73/9366	3.58712e-05	0.0018667	0.00148339	MAP4K4/ACTN2/SLC9A1/SORBS1/NRP1/CORO1C/VEGFA/TEK/SDC4/MACF1/DAPK3/LIMS1/PEAK1	13			GO:0071407	cellular response to organic cyclic compound	31/372	345/9101	2.92998e-05	0.00147032	0.0011784	TFPI/ABCB4/CRY1/GCLM/NEDD4/DNAJA1/DDX5/CCL2/PPARD/ERRFI1/SGK1/NR4A3/EGR1/RAMP3/RAP1B/ZFP36/DIAPH1/PIM1/CYP1B1/ABHD2/NPC1/APP/EIF4E/ZFP36L2/BCL2L11/HNRNPU/ATP1A1/NRIP1/ZFP36L1/TGM2/HSPA1A	31
	GO:0010563	negative regulation of phosphorus metabolic process	30/448	285/9366	3.83566e-05	0.00194551	0.00154602	SPAG9/PPP1R15A/TGFB2/GADD45B/PRKAG2/CORO1C/SH2B3/DUSP16/PDE4D/CBLB/ERRFI1/GADD45A/DUSP1/CDKN1A/ATG14/ARPP19/SH3BP5/PPARG/IER3/IQGAP1/RUBCN/LATS2/HNRNPU/STAT3/PKIG/PRNP/TRIB1/NUPR1/IRS2/PTPN1	30			GO:0051384	response to glucocorticoid	12/372	72/9101	3.04084e-05	0.00150638	0.00120731	ERRFI1/FOSB/ZFP36/CYP1B1/PAM/EIF4E/ZFP36L2/BCL2L11/HNRNPU/IGFBP7/FOS/ZFP36L1	12
	GO:0045936	negative regulation of phosphate metabolic process	30/448	285/9366	3.83566e-05	0.00194551	0.00154602	SPAG9/PPP1R15A/TGFB2/GADD45B/PRKAG2/CORO1C/SH2B3/DUSP16/PDE4D/CBLB/ERRFI1/GADD45A/DUSP1/CDKN1A/ATG14/ARPP19/SH3BP5/PPARG/IER3/IQGAP1/RUBCN/LATS2/HNRNPU/STAT3/PKIG/PRNP/TRIB1/NUPR1/IRS2/PTPN1	30			GO:0071385	cellular response to glucocorticoid stimulus	8/372	32/9101	3.20672e-05	0.001561	0.00125108	ERRFI1/ZFP36/CYP1B1/EIF4E/ZFP36L2/BCL2L11/HNRNPU/ZFP36L1	8
	GO:0055013	cardiac muscle cell development	11/448	54/9366	3.9245e-05	0.00196568	0.00156205	ACTN2/BMPR1A/VEGFA/FHL2/CSRP3/MYO18B/TBX3/ALPK3/AKAP6/HNRNPU/AKAP13	11			GO:0031960	response to corticosteroid	13/372	84/9101	3.23189e-05	0.001561	0.00125108	ERRFI1/SGK1/FOSB/ZFP36/CYP1B1/PAM/EIF4E/ZFP36L2/BCL2L11/HNRNPU/IGFBP7/FOS/ZFP36L1	13
	GO:0014855	striated muscle cell proliferation	10/448	45/9366	3.99569e-05	0.00197664	0.00157076	TGFB2/JAK2/BMPR1A/PPARD/KPNA1/PIM1/VGLL4/RUNX1/FOS/MIR17HG	10			GO:0030193	regulation of blood coagulation	8/372	33/9101	4.0837e-05	0.00192432	0.00154226	TFPI/PLAU/THBS1/UBASH3B/ANO6/THBD/ANXA2/PRKG1	8
	GO:0003007	heart morphogenesis	21/448	166/9366	4.09526e-05	0.00200118	0.00159026	SEMA3C/TGFB2/NRP1/BMPR1A/ZMIZ1/VEGFA/FHL2/TEK/SOX4/TBX3/MDM2/PIM1/CCN1/ANKRD1/ADAMTS1/XIRP2/INSR/FLRT2/RBM20/BMPR2/MIR17HG	21			GO:1900046	regulation of hemostasis	8/372	33/9101	4.0837e-05	0.00192432	0.00154226	TFPI/PLAU/THBS1/UBASH3B/ANO6/THBD/ANXA2/PRKG1	8
	GO:0097190	apoptotic signaling pathway	37/448	389/9366	4.59195e-05	0.00221465	0.0017599	CX3CL1/TNFRSF12A/RB1CC1/USP28/KITLG/FNIP2/CYLD/PPP1R15A/ITGA6/TGFB2/JAK2/NRP1/HMOX1/GSDME/FBXW7/PPARD/NFE2L2/CDKN1A/SORT1/MDM2/MYC/IER3/ITGAV/TP53BP2/ZNF385B/ITPRIP/NR4A2/IL6R/ATF3/S100A9/DAPK3/GDNF/RNF34/EIF2AK3/NUPR1/PTPN1/HSPA1A	37			GO:0030162	regulation of proteolysis	35/372	419/9101	4.18e-05	0.00194597	0.00155961	TFPI/CD44/RNF19A/MYH9/CRYAB/VEGFA/CSNK1A1/PLAU/NR4A1/AKIRIN2/MYC/SDCBP/THBS1/APP/CCN1/S100A8/HSPD1/SPOCK1/BCL2L11/CAST/SH3RF1/KLHL40/S100A9/IFI16/RYBP/SMAD3/PRNP/EIF2AK3/SH3RF3/TRIB1/ANXA2/GAS6/MBP/HSPA1A/DDX3X	35
	GO:0051893	regulation of focal adhesion assembly	11/448	55/9366	4.69791e-05	0.00221465	0.0017599	MAP4K4/SLC9A1/NRP1/CORO1C/VEGFA/TEK/SDC4/MACF1/DAPK3/LIMS1/PEAK1	11			GO:0045861	negative regulation of proteolysis	18/372	152/9101	4.54973e-05	0.00203071	0.00162754	TFPI/CD44/CRYAB/VEGFA/PLAU/NR4A1/SDCBP/THBS1/APP/SPOCK1/CAST/SH3RF1/KLHL40/IFI16/RYBP/PRNP/GAS6/DDX3X	18
	GO:0090109	regulation of cell-substrate junction assembly	11/448	55/9366	4.69791e-05	0.00221465	0.0017599	MAP4K4/SLC9A1/NRP1/CORO1C/VEGFA/TEK/SDC4/MACF1/DAPK3/LIMS1/PEAK1	11			GO:0071222	cellular response to lipopolysaccharide	14/372	99/9101	4.56494e-05	0.00203071	0.00162754	MAP2K3/XBP1/SLC7A5/CCL2/PPARD/ZFP36/LBP/RARA/ANKRD1/PRKCE/TRIB1/LITAF/CD55/ARID5A	14
	GO:0050865	regulation of cell activation	32/448	317/9366	4.85431e-05	0.00226177	0.00179734	CX3CL1/KITLG/JAK2/HMOX1/NFATC2/MAP3K8/ZMIZ1/SH2B3/RIPOR2/CBLB/NR4A3/SDC4/CDKN1A/SOX4/JUND/RARA/AKIRIN2/TNFRSF21/IL18/DLG5/CYRIB/RUNX1/IL31RA/SOCS6/JUNB/PRNP/THBD/PTPN11/PRKG1/ZFP36L1/IRS2/MIR17HG	32			GO:0030195	negative regulation of blood coagulation	7/372	25/9101	4.57226e-05	0.00203071	0.00162754	TFPI/PLAU/THBS1/UBASH3B/THBD/ANXA2/PRKG1	7
	GO:0046326	positive regulation of glucose import	7/448	22/9366	4.98121e-05	0.00229422	0.00182313	OSBPL8/SORBS1/NFE2L2/ARPP19/INSR/PTPN11/IRS2	7			GO:1900047	negative regulation of hemostasis	7/372	25/9101	4.57226e-05	0.00203071	0.00162754	TFPI/PLAU/THBS1/UBASH3B/THBD/ANXA2/PRKG1	7
	GO:0061469	regulation of type B pancreatic cell proliferation	5/448	9366-10-01	5.05338e-05	0.00230101	0.00182852	ERRFI1/NR4A3/NR4A1/NUPR1/IRS2	5			GO:0007159	leukocyte cell-cell adhesion	21/372	196/9101	4.87826e-05	0.002142	0.00171673	CD44/CBFB/ICAM1/XBP1/NFAT5/MAP3K8/CCL2/CBLB/NR4A3/HSPH1/SDC4/RARA/IL6ST/ETS1/S100A8/HSPD1/DLG5/CYRIB/S100A9/PRNP/CD55	21
	GO:0032496	response to lipopolysaccharide	20/448	156/9366	5.14016e-05	0.00231423	0.00183903	CX3CL1/MAP2K3/IL12RB2/JAK2/SLC7A5/PPARD/NR4A1/JUND/RARA/AKIRIN2/ANKRD1/IL18/NOCT/S100A9/FOS/PRKCE/TRIB1/THBD/LITAF/ARID5A	20			GO:0045859	regulation of protein kinase activity	31/372	355/9101	5.07455e-05	0.00220315	0.00176574	MAP2K3/DNAJA1/OSBPL8/SLC8A3/CORO1C/TPD52L1/VEGFA/HBEGF/CBLB/ERRFI1/GADD45A/EGR1/SDC4/CDKN1A/THBS1/IQGAP1/APP/CCN1/VEGFC/UBASH3B/IL6R/SPRED1/PKIG/MAP2K1/PRNP/TRIB1/GAS6/CSF1/PTPN1/SERTAD1/DDX3X	31
	GO:0003013	circulatory system process	33/448	333/9366	5.34651e-05	0.00238039	0.0018916	MAP2K3/SLC2A3/ATP2B1/SLC4A4/SLC9A1/TGFB2/TMEM38B/JAK2/HMOX1/SLC7A5/PPARD/VEGFA/HBEGF/PDE4D/SGK1/TEK/ABCC4/KLF2/DOCK4/CSRP3/PPARG/SLC38A2/MDM2/IER3/CAMK2D/THRB/DDAH1/ARHGAP42/AKAP13/INSR/PRKG1/SLC22A5/BMPR2	33			GO:0006954	inflammatory response	30/372	339/9101	5.25511e-05	0.00225619	0.00180825	CD44/MAP2K3/TNFRSF1A/CYLD/LYZ/CCL2/PPARD/IL1R1/ZFP36/CSRP3/LBP/IL6ST/ETS1/IER3/THBS1/APP/S100A8/TRIM55/IFNGR2/IL6R/S100A9/IFI16/SMAD3/FOS/METRNL/ANO6/CSF1/SOCS3/IL1RAP/TMSB4X	30
	GO:0034097	response to cytokine	44/448	500/9366	5.81458e-05	0.00254647	0.00202358	CX3CL1/IL12RB2/CYLD/JAK2/NFAT5/PPP2CB/GSDME/TLE4/SH2B3/RIPOR2/IL1R1/NFE2L2/DUSP1/EGR1/KLF2/RARA/PPARG/FLNB/SPPL2A/OSMR/TNFRSF21/UGCG/ANKRD1/ARID5B/IL18/AKAP6/HNRNPU/TRIM63/IL6R/GBP2/IL31RA/NFIL3/DAPK3/STAT3/LIMS1/FOS/PTPN11/CIITA/ZFP36L1/IL1RAP/PTPN1/SLC22A5/MBP/HSPA1A	44			GO:0060284	regulation of cell development	37/372	459/9101	5.38881e-05	0.00228817	0.00183388	TNFRSF1A/CBFB/PLXNA2/XBP1/SLC7A5/RHEB/MYF6/VEGFA/CSF3R/MACF1/ZFP36/RARA/BHLHE40/IL6ST/ETS1/MYC/DYNLT1/VEGFC/ZFP36L2/UBASH3B/SH3RF1/KLF10/BTG2/SLC9B2/MAP2K1/FOS/JUNB/TRIB1/ANXA2/GAS6/CSF1/ZFP36L1/MBP/TGM2/BMPR2/HSPA1A/MIR17HG	37
	GO:0035051	cardiocyte differentiation	15/448	98/9366	5.84665e-05	0.00254647	0.00202358	SEMA3C/ACTN2/SLC9A1/TGFB2/BMPR1A/VEGFA/FHL2/CSRP3/RARA/MYO18B/TBX3/ALPK3/AKAP6/HNRNPU/AKAP13	15			GO:0043410	positive regulation of MAPK cascade	24/372	244/9101	5.78009e-05	0.00241102	0.00193233	RB1CC1/CD44/MAP2K3/ICAM1/GSDME/CCL2/TPD52L1/VEGFA/GADD45A/RAMP3/RAP1B/KDR/SDCBP/THBS1/IQGAP1/GAREM1/APP/SH3RF1/MAP2K1/PRKCE/SH3RF3/RELL1/GAS6/PTPN1	24
	GO:1901888	regulation of cell junction assembly	18/448	133/9366	5.93002e-05	0.00255501	0.00203037	MAP4K4/SLC9A1/NRP1/RAPGEF1/RAPGEF2/CORO1C/VEGFA/TEK/SDC4/FLRT3/MACF1/DLG5/DAPK3/LIMS1/PEAK1/FLRT2/IL1RAP/COLQ	18			GO:0097529	myeloid leukocyte migration	15/372	114/9101	5.80291e-05	0.00241102	0.00193233	WDR1/CCL2/VEGFA/IL1R1/CSF3R/LBP/THBS1/S100A8/TRIM55/VEGFC/MCU/IL6R/S100A9/ANO6/CSF1	15
	GO:0009617	response to bacterium	29/448	278/9366	6.08832e-05	0.00259531	0.00206239	CX3CL1/MAP2K3/IL12RB2/JAK2/SLC7A5/PPARD/SLC17A5/NR4A1/JUND/RARA/AKIRIN2/RAB1A/ANKRD1/IL18/NOCT/CYRIB/IL6R/GBP2/S100A9/ADAMTS9/FOS/PPM1D/PRKCE/TRIB1/THBD/LITAF/ARID5A/SLC22A5/C5AR1	29			GO:0001649	osteoblast differentiation	16/372	128/9101	6.23283e-05	0.00256209	0.00205341	CBFB/FGF9/DDX5/FHL2/JUND/IL6ST/CCN1/VEGFC/NOCT/HNRNPU/IL6R/DDX21/SMAD3/JUNB/IARS1/BMPR2	16
	GO:0003181	atrioventricular valve morphogenesis	6/448	16/9366	6.15437e-05	0.00259585	0.00206282	TGFB2/BMPR1A/SOX4/MDM2/CCN1/BMPR2	6			GO:0048514	blood vessel morphogenesis	32/372	377/9101	6.63976e-05	0.00270063	0.00216445	TNFRSF12A/XBP1/MYH9/FGF9/CCL2/VEGFA/GADD45A/NR4A1/KDR/SAT1/MYO18B/ETS1/CEMIP2/SRPK2/THBS1/CYP1B1/ITGAV/ENPEP/ITGAX/CCN1/VEGFC/ADAMTS1/HK2/ADAMTS9/AMOTL1/SPRED1/JUNB/EIF2AK3/ANXA2/ZFP36L1/COL4A1/BMPR2	32
	GO:0071496	cellular response to external stimulus	24/448	210/9366	6.30007e-05	0.00260477	0.00206991	PDK4/MAP3K14/WIPI1/ATP2B1/SLC9A1/HMOX1/SLC7A5/PRKAG2/CPEB4/NFE2L2/GADD45A/CDKN1A/ATG14/SLC38A2/PIM1/GABARAPL1/ANKRD1/NR4A2/ATF3/RICTOR/FOS/PPM1D/EIF2AK3/BMPR2	24			GO:0010466	negative regulation of peptidase activity	13/372	90/9101	6.79745e-05	0.00273597	0.00219277	TFPI/CD44/CRYAB/VEGFA/NR4A1/THBS1/APP/SPOCK1/CAST/SH3RF1/IFI16/GAS6/DDX3X	13
	GO:0071453	cellular response to oxygen levels	16/448	110/9366	6.30554e-05	0.00260477	0.00206991	SLC9A1/HMOX1/PPARD/VEGFA/CPEB4/NFE2L2/EPHA4/EGR1/JUND/PPARG/MDM2/MYC/DDAH1/FOS/PRKCE/ZFP36L1	16			GO:0045444	fat cell differentiation	17/372	143/9101	7.02866e-05	0.00279987	0.00224399	TRIO/OSBPL8/XBP1/PPARD/NR4A3/NR4A1/ZFP36/PIM1/ARID5B/NOCT/ZFP36L2/HNRNPU/SMAD3/CTBP2/METRNL/ZFP36L1/SOD2	17
	GO:0070884	regulation of calcineurin-NFAT signaling cascade	7/448	23/9366	6.86803e-05	0.00277982	0.00220902	SLC9A1/NFAT5/HOMER2/FHL2/AKAP6/PRNP/MYOZ2	7			GO:0001934	positive regulation of protein phosphorylation	32/372	379/9101	7.3475e-05	0.00289701	0.00232184	RB1CC1/CD44/MAP2K3/FNIP2/TNFRSF1A/OSBPL8/FGF9/TPD52L1/VEGFA/HBEGF/EGR1/RAMP3/SDC4/CDKN1A/ATG14/KDR/IL6ST/SDCBP/THBS1/IQGAP1/APP/CCN1/VEGFC/IL6R/PLPP3/MAP2K1/PRNP/GAS6/CSF1/PTPN1/BMPR2/DDX3X	32
	GO:0106056	regulation of calcineurin-mediated signaling	7/448	23/9366	6.86803e-05	0.00277982	0.00220902	SLC9A1/NFAT5/HOMER2/FHL2/AKAP6/PRNP/MYOZ2	7			GO:0051249	regulation of lymphocyte activation	24/372	248/9101	7.49061e-05	0.00292361	0.00234316	CBFB/XBP1/MAP3K8/CCL2/CBLB/HSPH1/SDC4/CDKN1A/RARA/IL6ST/AKIRIN2/HSPD1/DLG5/ZFP36L2/CYRIB/SH3RF1/JUNB/PRNP/GAS6/ZFP36L1/IRS2/CD55/MIR17HG/RASSF5	24
	GO:0014909	smooth muscle cell migration	10/448	48/9366	7.20119e-05	0.00284777	0.00226302	NRP1/BMPR1A/PPARD/NFE2L2/NR4A3/DOCK4/ABHD2/ADAMTS1/TRIB1/PRKG1	10			GO:0090303	positive regulation of wound healing	7/372	27/9101	7.86925e-05	0.00304068	0.00243698	XBP1/HBEGF/PLAU/THBS1/PRKCE/ANO6/THBD	7
	GO:0060411	cardiac septum morphogenesis	10/448	48/9366	7.20119e-05	0.00284777	0.00226302	SEMA3C/TGFB2/NRP1/BMPR1A/SOX4/TBX3/MDM2/CCN1/BMPR2/MIR17HG	10			GO:0097191	extrinsic apoptotic signaling pathway	17/372	145/9101	8.37811e-05	0.00320525	0.00256888	TNFRSF12A/RB1CC1/GCLM/TNFRSF1A/CYLD/ICAM1/THBS1/ITGAV/BAG3/BCL2L11/SH3RF1/IL6R/LMNA/ATF3/SMAD3/HSPA1A/DDX3X	17
	GO:0009755	hormone-mediated signaling pathway	17/448	123/9366	7.24914e-05	0.00284777	0.00226302	CRY1/PLPP1/NEDD4/JAK2/UBR5/ZMIZ1/PPARD/NR3C1/NR4A3/RARA/PPARG/ABHD2/LATS2/THRB/PTPN11/ESRRG/STRN3	17			GO:0009267	cellular response to starvation	15/372	118/9101	8.67945e-05	0.00327768	0.00262693	PDK4/XBP1/SLC7A5/CPEB4/CDKN1A/ATG14/GABARAPL1/MAP1LC3B/KLF10/ATF3/IFI16/FOS/EIF2AK3/GAS6/BMPR2	15
	GO:0033674	positive regulation of kinase activity	26/448	240/9366	7.81067e-05	0.00300936	0.00239142	MAP2K3/KITLG/OSBPL8/TGFB2/JAK2/MET/PRKAG2/AREG/FBXW7/RAPGEF2/VEGFA/HBEGF/EPHA4/TEK/EGR1/SDC4/CDKN1A/ATG14/IQGAP1/CCN1/IL18/IL6R/AKAP13/INSR/PRNP/PTPN1	26			GO:0036293	response to decreased oxygen levels	20/372	189/9101	8.7718e-05	0.00327768	0.00262693	SLC8A3/CRYAB/PPARD/VEGFA/CPEB4/EGR1/PLAU/ACTN4/JUND/MYC/THBS1/PAM/VEGFC/HK2/LMNA/SMAD3/FOS/PRKCE/ZFP36L1/SOD2	20
	GO:0042060	wound healing	26/448	240/9366	7.81067e-05	0.00300936	0.00239142	TFPI/CX3CL1/TNFRSF12A/DGKD/TGFB2/JAK2/HMOX1/MYH9/ELK3/SH2B3/PPARD/VEGFA/HBEGF/NFE2L2/SDC4/CDKN1A/MACF1/PPARG/CCN1/DST/PRKCE/JMJD1C/THBD/ANXA2/PRKG1/MRTFA	26			GO:0006986	response to unfolded protein	14/372	105/9101	8.82192e-05	0.00327768	0.00262693	DNAJA1/PPP1R15A/XBP1/HSPH1/DNAJB5/THBS1/HSPD1/BAG3/HSPB8/BCL2L11/ATF3/EIF2AK3/PTPN1/HSPA1A	14
	GO:0045860	positive regulation of protein kinase activity	23/448	200/9366	8.11404e-05	0.00306726	0.00243743	MAP2K3/KITLG/OSBPL8/TGFB2/JAK2/PRKAG2/AREG/FBXW7/RAPGEF2/VEGFA/HBEGF/EPHA4/EGR1/SDC4/CDKN1A/IQGAP1/CCN1/IL18/IL6R/AKAP13/INSR/PRNP/PTPN1	23			GO:0009743	response to carbohydrate	16/372	132/9101	9.0607e-05	0.00333434	0.00267234	GCLM/MAP2K3/RASAL2/XBP1/SLC39A14/PPARD/EGR1/THBS1/SLC9B2/NDUFAF2/PRKCE/GAS6/ZFP36L1/IRS2/PIM3/SOD2	16
	GO:0071375	cellular response to peptide hormone stimulus	23/448	200/9366	8.11404e-05	0.00306726	0.00243743	PDK4/HDAC9/ATP2B1/ACTN2/SLC9A1/OSBPL8/SORBS1/JAK2/NFE2L2/ERRFI1/NR4A3/NR4A1/CSRP3/PPARG/PTPRE/NR4A2/STAT3/FOS/INSR/PTPN11/ZFP36L1/IRS2/PTPN1	23			GO:0070848	response to growth factor	35/372	436/9101	9.39612e-05	0.00340067	0.0027255	GCLM/CD44/MAP2K3/BCAR1/NEDD4/FGF9/DDX5/CCL2/UBE2D3/VEGFA/ERRFI1/EGR1/NR4A1/ZFP36/KDR/MYC/SDCBP/THBS1/PCSK6/IQGAP1/GAREM1/APP/CCN1/ANKRD1/VEGFC/ZFP36L2/SPRED1/SMAD3/LIMS1/FOS/GAS6/ZFP36L1/PTPN1/BMPR2/HSPA1A	35
	GO:0008643	carbohydrate transport	13/448	79/9366	8.44583e-05	0.00315727	0.00250896	SLC2A3/OSBPL8/SORBS1/PRKAG2/PPARD/NFE2L2/NR4A3/SLC17A5/ARPP19/SORT1/INSR/PTPN11/IRS2	13			GO:0071363	cellular response to growth factor stimulus	34/372	419/9101	9.61045e-05	0.00340067	0.0027255	GCLM/CD44/MAP2K3/BCAR1/NEDD4/FGF9/DDX5/CCL2/UBE2D3/VEGFA/ERRFI1/EGR1/NR4A1/ZFP36/KDR/SDCBP/THBS1/PCSK6/IQGAP1/GAREM1/APP/CCN1/ANKRD1/VEGFC/ZFP36L2/SPRED1/SMAD3/LIMS1/FOS/GAS6/ZFP36L1/PTPN1/BMPR2/HSPA1A	34
	GO:0032609	type II interferon production	10/448	49/9366	8.66731e-05	0.00315727	0.00250896	IL12RB2/JAK2/SLC7A5/PDE4D/IL1R1/RARA/IL18/CYRIB/PRNP/ARID5A	10			GO:0051090	regulation of DNA-binding transcription factor activity	24/372	252/9101	9.6409e-05	0.00340067	0.0027255	CYLD/PPP2CB/TRIM38/VEGFA/SGK1/JUND/RLIM/BHLHE40/PIM1/CYP1B1/APP/S100A8/PPRC1/ARID5B/PLPP3/S100A9/SMAD3/PRNP/TRIB1/ABRA/GAS6/IL1RAP/HSPA1A/TMSB4X	24
	GO:0032649	regulation of type II interferon production	10/448	49/9366	8.66731e-05	0.00315727	0.00250896	IL12RB2/JAK2/SLC7A5/PDE4D/IL1R1/RARA/IL18/CYRIB/PRNP/ARID5A	10			GO:0010562	positive regulation of phosphorus metabolic process	37/372	472/9101	9.68098e-05	0.00340067	0.0027255	RB1CC1/CD44/MAP2K3/FNIP2/TNFRSF1A/SLC4A4/PPP1R15A/OSBPL8/FGF9/MET/TPD52L1/VEGFA/HBEGF/EGR1/RAMP3/SDC4/CDKN1A/ATG14/KDR/IL6ST/SDCBP/THBS1/IQGAP1/APP/CCN1/VEGFC/IL6R/PLPP3/SMAD3/MAP2K1/PRNP/GAS6/CSF1/PTPN1/BMPR2/TMSB4X/DDX3X	37
	GO:0035914	skeletal muscle cell differentiation	10/448	49/9366	8.66731e-05	0.00315727	0.00250896	RBFOX1/EGR1/NR4A1/ANKRD1/KLHL40/BTG2/ATF3/FOS/NUPR1/MAFF	10			GO:0045937	positive regulation of phosphate metabolic process	37/372	472/9101	9.68098e-05	0.00340067	0.0027255	RB1CC1/CD44/MAP2K3/FNIP2/TNFRSF1A/SLC4A4/PPP1R15A/OSBPL8/FGF9/MET/TPD52L1/VEGFA/HBEGF/EGR1/RAMP3/SDC4/CDKN1A/ATG14/KDR/IL6ST/SDCBP/THBS1/IQGAP1/APP/CCN1/VEGFC/IL6R/PLPP3/SMAD3/MAP2K1/PRNP/GAS6/CSF1/PTPN1/BMPR2/TMSB4X/DDX3X	37
	GO:0032740	positive regulation of interleukin-17 production	5/448	9366-11-01	8.90118e-05	0.00318102	0.00252784	JAK2/SLC7A5/RFTN1/IL18/ARID5A	5			GO:0050818	regulation of coagulation	8/372	37/9101	9.83907e-05	0.00342146	0.00274216	TFPI/PLAU/THBS1/UBASH3B/ANO6/THBD/ANXA2/PRKG1	8
	GO:0009611	response to wounding	31/448	313/9366	9.11031e-05	0.00318102	0.00252784	TFPI/CX3CL1/TNFRSF12A/DGKD/TGFB2/JAK2/NRP1/HMOX1/MYH9/ELK3/SH2B3/PPARD/VEGFA/HBEGF/NFE2L2/EPHA4/SDC4/CDKN1A/FLRT3/MACF1/PPARG/ABHD2/CCN1/DST/PRKCE/JMJD1C/THBD/ANXA2/PRKG1/ZFP36L1/MRTFA	31			GO:0035914	skeletal muscle cell differentiation	9/372	47/9101	9.91728e-05	0.00342146	0.00274216	DDX5/EGR1/NR4A1/ANKRD1/KLHL40/BTG2/ATF3/FOS/MAFF	9
	GO:0003171	atrioventricular valve development	6/448	17/9366	9.12947e-05	0.00318102	0.00252784	TGFB2/BMPR1A/SOX4/MDM2/CCN1/BMPR2	6			GO:0050819	negative regulation of coagulation	7/372	28/9101	0.000101277	0.00346313	0.00277556	TFPI/PLAU/THBS1/UBASH3B/THBD/ANXA2/PRKG1	7
	GO:0032620	interleukin-17 production	6/448	17/9366	9.12947e-05	0.00318102	0.00252784	JAK2/SLC7A5/RFTN1/IL18/PRNP/ARID5A	6			GO:0045785	positive regulation of cell adhesion	25/372	269/9101	0.000102617	0.00346424	0.00277645	CD44/CBFB/XBP1/NFAT5/MAP3K8/CCL2/VEGFA/NR4A3/HSPH1/SDC4/KDR/RARA/IL6ST/ETS1/ITGAV/CCN1/HSPD1/CYRIB/PLPP3/SMAD3/LIMS1/PRKCE/CSF1/CD55/TGM2	25
	GO:0032660	regulation of interleukin-17 production	6/448	17/9366	9.12947e-05	0.00318102	0.00252784	JAK2/SLC7A5/RFTN1/IL18/PRNP/ARID5A	6			GO:0003300	cardiac muscle hypertrophy	10/372	58/9101	0.000103999	0.00346424	0.00277645	TNFRSF1A/LMCD1/GLRX3/ERRFI1/NR4A3/CSRP3/IL6ST/CAMK2D/LMNA/SMAD3	10
	GO:0055006	cardiac cell development	11/448	59/9366	9.24366e-05	0.00319305	0.00253739	ACTN2/BMPR1A/VEGFA/FHL2/CSRP3/MYO18B/TBX3/ALPK3/AKAP6/HNRNPU/AKAP13	11			GO:0044344	cellular response to fibroblast growth factor stimulus	10/372	58/9101	0.000103999	0.00346424	0.00277645	GCLM/CD44/FGF9/CCL2/NR4A1/ZFP36/THBS1/IQGAP1/ZFP36L2/ZFP36L1	10
	GO:0003206	cardiac chamber morphogenesis	13/448	80/9366	9.65428e-05	0.00327836	0.00260519	SEMA3C/TGFB2/NRP1/BMPR1A/FHL2/TEK/SOX4/TBX3/MDM2/CCN1/ADAMTS1/BMPR2/MIR17HG	13			GO:0010594	regulation of endothelial cell migration	15/372	120/9101	0.000105366	0.00347979	0.00278891	MAP2K3/BCAR1/MET/VEGFA/GADD45A/KDR/ETS1/THBS1/DNAJA4/VEGFC/PLPP3/ADAMTS9/SPRED1/BMPR2/TMSB4X	15
	GO:0055007	cardiac muscle cell differentiation	13/448	80/9366	9.65428e-05	0.00327836	0.00260519	ACTN2/SLC9A1/BMPR1A/VEGFA/FHL2/CSRP3/RARA/MYO18B/TBX3/ALPK3/AKAP6/HNRNPU/AKAP13	13			GO:0010951	negative regulation of endopeptidase activity	11/372	70/9101	0.000113297	0.00366689	0.00293887	CD44/CRYAB/VEGFA/NR4A1/THBS1/SPOCK1/CAST/SH3RF1/IFI16/GAS6/DDX3X	11
	GO:0048016	inositol phosphate-mediated signaling	8/448	32/9366	9.80077e-05	0.00330014	0.0026225	SLC9A1/NFATC2/NFAT5/HOMER2/FHL2/AKAP6/PRNP/MYOZ2	8			GO:0045598	regulation of fat cell differentiation	12/372	82/9101	0.000113449	0.00366689	0.00293887	TRIO/XBP1/PPARD/ZFP36/PIM1/NOCT/ZFP36L2/HNRNPU/SMAD3/METRNL/ZFP36L1/SOD2	12
	GO:0002694	regulation of leukocyte activation	29/448	287/9366	0.000107822	0.00360036	0.00286107	CX3CL1/KITLG/JAK2/HMOX1/NFATC2/MAP3K8/ZMIZ1/RIPOR2/CBLB/NR4A3/SDC4/CDKN1A/SOX4/JUND/RARA/AKIRIN2/TNFRSF21/IL18/DLG5/CYRIB/RUNX1/IL31RA/SOCS6/JUNB/PRNP/PTPN11/ZFP36L1/IRS2/MIR17HG	29			GO:0001525	angiogenesis	28/372	320/9101	0.000113879	0.00366689	0.00293887	TNFRSF12A/XBP1/MYH9/FGF9/CCL2/VEGFA/GADD45A/NR4A1/KDR/SAT1/ETS1/CEMIP2/SRPK2/THBS1/CYP1B1/ITGAV/ENPEP/ITGAX/CCN1/VEGFC/ADAMTS1/HK2/ADAMTS9/AMOTL1/SPRED1/EIF2AK3/ANXA2/COL4A1	28
	GO:0030522	intracellular receptor signaling pathway	23/448	204/9366	0.000110014	0.00364319	0.00289511	CRY1/PLPP1/NEDD4/CYLD/JAK2/UBR5/ZMIZ1/PPARD/NR3C1/NR4A3/NR4A1/KLF2/RFTN1/RARA/PPARG/PIM1/THRB/NR4A2/STAT3/RNF34/ESRRG/STRN3/HSPA1A	23			GO:0001666	response to hypoxia	19/372	178/9101	0.000116994	0.00372865	0.00298837	SLC8A3/CRYAB/PPARD/VEGFA/EGR1/PLAU/ACTN4/JUND/MYC/THBS1/PAM/VEGFC/HK2/LMNA/SMAD3/FOS/PRKCE/ZFP36L1/SOD2	19
	GO:0007162	negative regulation of cell adhesion	20/448	165/9366	0.000113849	0.00373928	0.00297146	CX3CL1/MAP4K4/PLXNA2/JAK2/CORO1C/SH2B3/RIPOR2/VEGFA/CBLB/EPHA4/DUSP1/SDC4/TNFRSF21/DLG5/RUNX1/SOCS6/PRNP/PTPN11/PRKG1/MBP	20			GO:0061614	miRNA transcription	9/372	48/9101	0.000117727	0.00372865	0.00298837	DDX5/PPARD/EGR1/RARA/ETS1/MYC/SMAD3/FOS/TEAD1	9
	GO:0010634	positive regulation of epithelial cell migration	16/448	116/9366	0.000120532	0.00392661	0.00312033	MAP2K3/HDAC9/MAP4K4/TGFB2/NRP1/HMOX1/MET/VEGFA/HBEGF/NFE2L2/TEK/ETS1/MAPRE2/PRKCE/IRS2/BMPR2	16			GO:0061045	negative regulation of wound healing	8/372	38/9101	0.000120246	0.00376262	0.00301559	TFPI/PLAU/THBS1/UBASH3B/SMAD3/THBD/ANXA2/PRKG1	8
	GO:0032729	positive regulation of type II interferon production	8/448	33/9366	0.000124028	0.0040079	0.00318493	IL12RB2/JAK2/SLC7A5/PDE4D/IL1R1/IL18/CYRIB/ARID5A	8			GO:0043502	regulation of muscle adaptation	0.0268817	59/9101	0.000120747	0.00376262	0.00301559	TNFRSF1A/LMCD1/GLRX3/ERRFI1/NR4A3/IL6ST/CAMK2D/LMNA/SMAD3/MIR17HG	10
	GO:0043068	positive regulation of programmed cell death	31/448	319/9366	0.000129366	0.00414696	0.00329543	TNFRSF12A/STK17B/CYLD/SLC9A1/ITGA6/TGFB2/JAK2/GADD45B/HMOX1/GSDME/FBXW7/RAPGEF2/E2F3/NR3C1/GADD45A/NR4A1/CDKN1A/SOX4/PPARG/SRPK2/MYC/CCN1/TP53BP2/CAMK2D/ANKRD1/LATS2/ATF3/S100A9/DAPK3/PRNP/NUPR1	31			GO:0035966	response to topologically incorrect protein	15/372	122/9101	0.000127313	0.00393548	0.00315413	DNAJA1/PPP1R15A/XBP1/HSPH1/AKIRIN2/DNAJB5/THBS1/HSPD1/BAG3/HSPB8/BCL2L11/ATF3/EIF2AK3/PTPN1/HSPA1A	15
	GO:0014912	negative regulation of smooth muscle cell migration	6/448	18/9366	0.000131449	0.0041803	0.00332192	BMPR1A/PPARD/NFE2L2/ABHD2/TRIB1/PRKG1	6			GO:0070482	response to oxygen levels	21/372	210/9101	0.000132586	0.00406598	0.00325872	SLC8A3/SLC7A5/CRYAB/PPARD/VEGFA/CPEB4/EGR1/PLAU/ACTN4/JUND/MYC/THBS1/PAM/VEGFC/HK2/LMNA/SMAD3/FOS/PRKCE/ZFP36L1/SOD2	21
	GO:0071345	cellular response to cytokine stimulus	39/448	440/9366	0.000133347	0.00420725	0.00334334	CX3CL1/IL12RB2/CYLD/JAK2/NFAT5/PPP2CB/GSDME/TLE4/SH2B3/RIPOR2/IL1R1/NFE2L2/DUSP1/EGR1/KLF2/PPARG/FLNB/SPPL2A/OSMR/TNFRSF21/UGCG/ANKRD1/ARID5B/IL18/AKAP6/HNRNPU/IL6R/GBP2/IL31RA/NFIL3/DAPK3/STAT3/LIMS1/FOS/PTPN11/ZFP36L1/IL1RAP/PTPN1/HSPA1A	39			GO:0046649	lymphocyte activation	32/372	392/9101	0.000138664	0.00408991	0.0032779	CD44/KLF6/CBFB/ICAM1/XBP1/MYH9/MAP3K8/CCL2/CBLB/HSPH1/EGR1/SDC4/CDKN1A/RARA/IL6ST/AKIRIN2/HSPD1/DLG5/ZFP36L2/CYRIB/SH3RF1/IL6R/NFIL3/SMAD3/JUNB/PRNP/GAS6/ZFP36L1/IRS2/CD55/MIR17HG/RASSF5	32
	GO:0031669	cellular response to nutrient levels	19/448	155/9366	0.000144705	0.00452995	0.00359978	PDK4/WIPI1/ATP2B1/HMOX1/SLC7A5/PRKAG2/CPEB4/NFE2L2/CDKN1A/ATG14/SLC38A2/PIM1/GABARAPL1/ATF3/RICTOR/FOS/PPM1D/EIF2AK3/BMPR2	19			GO:0022407	regulation of cell-cell adhesion	23/372	242/9101	0.000138831	0.00408991	0.0032779	CD44/CBFB/XBP1/NFAT5/MAP3K8/CCL2/VEGFA/CBLB/NR4A3/HSPH1/SDC4/RARA/IL6ST/ETS1/HSPD1/DLG5/CYRIB/UBASH3B/PLPP3/PRNP/PRKG1/CD55/MBP	23
	GO:0042326	negative regulation of phosphorylation	26/448	250/9366	0.000153265	0.00468353	0.00372182	SPAG9/GADD45B/PRKAG2/CORO1C/SH2B3/DUSP16/PDE4D/CBLB/ERRFI1/GADD45A/DUSP1/CDKN1A/ATG14/SH3BP5/PPARG/IER3/RUBCN/LATS2/HNRNPU/STAT3/PKIG/PRNP/TRIB1/NUPR1/IRS2/PTPN1	26			GO:0042327	positive regulation of phosphorylation	34/372	427/9101	0.000138853	0.00408991	0.0032779	RB1CC1/CD44/MAP2K3/FNIP2/TNFRSF1A/SLC4A4/OSBPL8/FGF9/MET/TPD52L1/VEGFA/HBEGF/EGR1/RAMP3/SDC4/CDKN1A/ATG14/KDR/IL6ST/SDCBP/THBS1/IQGAP1/APP/CCN1/VEGFC/IL6R/PLPP3/MAP2K1/PRNP/GAS6/CSF1/PTPN1/BMPR2/DDX3X	34
	GO:0043410	positive regulation of MAPK cascade	26/448	250/9366	0.000153265	0.00468353	0.00372182	CX3CL1/SPAG9/RB1CC1/MAP2K3/KITLG/TGFB2/JAK2/NRP1/GADD45B/DOK5/GSDME/FBXW7/RAPGEF2/VEGFA/EPHA4/GADD45A/TEK/IQGAP1/GAREM1/AKAP13/INSR/PRKCE/PTPN11/RELL1/PTPN1/C5AR1	26			GO:0014812	muscle cell migration	10/372	60/9101	0.000139718	0.00408991	0.0032779	FGF9/PPARD/NR4A3/PLAU/DOCK4/CYP1B1/ABHD2/ADAMTS1/TRIB1/PRKG1	10
	GO:0010676	positive regulation of cellular carbohydrate metabolic process	8/448	34/9366	0.000155497	0.00468353	0.00372182	CRY1/SORBS1/PPARGC1A/ARPP19/NNMT/INSR/PRKCE/IRS2	8			GO:0014897	striated muscle hypertrophy	10/372	60/9101	0.000139718	0.00408991	0.0032779	TNFRSF1A/LMCD1/GLRX3/ERRFI1/NR4A3/CSRP3/IL6ST/CAMK2D/LMNA/SMAD3	10
	GO:0038066	p38MAPK cascade	8/448	34/9366	0.000155497	0.00468353	0.00372182	MAP2K3/CYLD/GADD45B/VEGFA/GADD45A/DUSP1/RELL1/ZFP36L1	8			GO:0071774	response to fibroblast growth factor	10/372	60/9101	0.000139718	0.00408991	0.0032779	GCLM/CD44/FGF9/CCL2/NR4A1/ZFP36/THBS1/IQGAP1/ZFP36L2/ZFP36L1	10
	GO:0046324	regulation of glucose import	8/448	34/9366	0.000155497	0.00468353	0.00372182	OSBPL8/SORBS1/PRKAG2/NFE2L2/ARPP19/INSR/PTPN11/IRS2	8			GO:0071496	cellular response to external stimulus	21/372	211/9101	0.000141817	0.00412016	0.00330214	PDK4/MAP3K14/TNFRSF1A/XBP1/SLC7A5/CPEB4/GADD45A/CDKN1A/ATG14/PIM1/GABARAPL1/MAP1LC3B/ANKRD1/BAG3/KLF10/ATF3/IFI16/FOS/EIF2AK3/GAS6/BMPR2	21
	GO:0051056	regulation of small GTPase mediated signal transduction	23/448	209/9366	0.000158747	0.00468353	0.00372182	KITLG/MAP4K4/ARHGAP10/TGFB2/NRP1/PPP2CB/MET/RIPOR2/PLEKHG1/ITGAV/ARHGAP17/ARHGAP26/TIAM2/CYRIB/AUTS2/ARHGAP42/MAPRE2/AKAP13/RALGAPA1/ABRA/DENND4A/RALGAPA2/ARHGEF12	23			GO:0060324	face development	8/372	39/9101	0.00014596	0.00420888	0.00337325	CRISPLD2/ZFAND5/PLEKHA1/RARA/CSRNP1/ARID5B/MAP2K1/ALDH1A3	8
	GO:1904705	regulation of vascular associated smooth muscle cell proliferation	9/448	43/9366	0.000159354	0.00468353	0.00372182	JAK2/HMOX1/BMPR1A/NR4A3/CDKN1A/CNN1/PPARG/ADAMTS1/PRKG1	9			GO:0044703	multi-organism reproductive process	13/372	97/9101	0.000148849	0.00426038	0.00341452	ACSL4/PPARD/VEGFA/CLIC5/FOSB/RARA/PAM/IGFBP7/FOS/JUNB/THBD/MAFF/BMPR2	13
	GO:0043523	regulation of neuron apoptotic process	17/448	131/9366	0.000160131	0.00468353	0.00372182	CX3CL1/TGFB2/JAK2/NRP1/HMOX1/FBXW7/PPARGC1A/NR3C1/CPEB4/GBE1/SRPK2/NR4A2/RETREG1/BTG2/GDNF/PRNP/NUPR1	17			GO:0061448	connective tissue development	17/372	152/9101	0.000150664	0.00428064	0.00343076	CD44/RASAL2/XBP1/FGF9/SLC39A14/PPARD/EGR1/RARA/CHSY1/CCN1/ARID5B/IL6R/SMAD3/EIF2AK3/CSF1/ARID5A/BMPR2	17
	GO:0060538	skeletal muscle organ development	17/448	131/9366	0.000160131	0.00468353	0.00372182	HDAC9/RBFOX1/EGR1/NR4A1/CSRP3/LARGE1/FLNB/ANKRD1/HOMER1/KLHL40/BTG2/ATF3/VGLL2/FOS/MYOZ2/NUPR1/MAFF	17			GO:0050900	leukocyte migration	19/372	182/9101	0.00015716	0.00443261	0.00355256	WDR1/ICAM1/MYH9/CCL2/VEGFA/IL1R1/CSF3R/LBP/THBS1/APP/S100A8/TRIM55/VEGFC/MCU/IL6R/S100A9/ANO6/GAS6/CSF1	19
	GO:0022407	regulation of cell-cell adhesion	25/448	237/9366	0.000163726	0.00475397	0.0037778	CX3CL1/KITLG/JAK2/NFAT5/MAP3K8/ZMIZ1/SH2B3/RIPOR2/VEGFA/CBLB/NR4A3/SDC4/SOX4/RARA/ETS1/TNFRSF21/IL18/DLG5/CYRIB/RUNX1/SOCS6/PRNP/PTPN11/PRKG1/MBP	25			GO:0032635	interleukin-6 production	10/372	61/9101	0.000161143	0.00444014	0.0035586	XBP1/LBP/AKIRIN2/APP/HSPD1/IL6R/GAS6/IL1RAP/ARID5A/MBP	10
	GO:0045596	negative regulation of cell differentiation	33/448	353/9366	0.000165094	0.00475922	0.00378197	SPAG9/DIP2B/SEMA3C/TGFB2/NRP1/NFATC2/BMPR1A/AREG/FBXW7/RAPGEF2/PPARD/VEGFA/NFE2L2/EPHA4/RARA/PPARG/SORT1/TBX3/MYC/ITGAV/IL18/CRIM1/NOCT/EIF4E/HNRNPU/RUNX1/BTG2/STAT3/TRIB1/PTPN11/ZFP36L1/MBP/BMPR2	33			GO:0032675	regulation of interleukin-6 production	10/372	61/9101	0.000161143	0.00444014	0.0035586	XBP1/LBP/AKIRIN2/APP/HSPD1/IL6R/GAS6/IL1RAP/ARID5A/MBP	10
	GO:0045785	positive regulation of cell adhesion	27/448	266/9366	0.000172297	0.0049314	0.00391879	CX3CL1/KITLG/MAP4K4/TGFB2/JAK2/NRP1/NFAT5/MAP3K8/ZMIZ1/VEGFA/EPHA4/NR4A3/TEK/SDC4/SOX4/RARA/ETS1/LAMC1/ITGAV/CCN1/IL18/CYRIB/RUNX1/STX3/LIMS1/PRKCE/PTPN11	27			GO:0043534	blood vessel endothelial cell migration	12/372	85/9101	0.000161337	0.00444014	0.0035586	MAP2K3/MYH9/VEGFA/GADD45A/NR4A1/KDR/ETS1/THBS1/CYP1B1/VEGFC/SPRED1/TMSB4X	12
	GO:0051093	negative regulation of developmental process	42/448	493/9366	0.000177135	0.00503389	0.00400024	SPAG9/DIP2B/SEMA3C/TGFB2/NRP1/NFATC2/BMPR1A/AREG/FBXW7/RAPGEF2/PPARD/VEGFA/NFE2L2/EPHA4/GADD45A/TEK/CDKN1A/KLF2/RARA/PPARG/SORT1/TBX3/MYC/ITGAV/VGLL4/IL18/CRIM1/NOCT/EIF4E/HNRNPU/ASAP1/ADAMTS1/RUNX1/BTG2/ADAMTS9/STAT3/TRIB1/PTPN11/ZFP36L1/MBP/BMPR2/MIR17HG	42			GO:0002690	positive regulation of leukocyte chemotaxis	9/372	50/9101	0.000163616	0.00444014	0.0035586	VEGFA/LBP/THBS1/VEGFC/MCU/IL6R/ANO6/GAS6/CSF1	9
	GO:0043065	positive regulation of apoptotic process	30/448	310/9366	0.000178665	0.00504163	0.00400639	TNFRSF12A/STK17B/CYLD/SLC9A1/ITGA6/TGFB2/JAK2/GADD45B/HMOX1/GSDME/FBXW7/RAPGEF2/E2F3/NR3C1/GADD45A/NR4A1/SOX4/PPARG/SRPK2/MYC/CCN1/TP53BP2/CAMK2D/ANKRD1/LATS2/ATF3/S100A9/DAPK3/PRNP/NUPR1	30			GO:2001026	regulation of endothelial cell chemotaxis	5/372	14/9101	0.000163798	0.00444014	0.0035586	MET/VEGFA/KDR/THBS1/TMSB4X	5
	GO:0003205	cardiac chamber development	15/448	108/9366	0.000180685	0.00506234	0.00402285	SEMA3C/TGFB2/NRP1/BMPR1A/FHL2/TEK/SOX4/TBX3/MDM2/GREB1L/CCN1/ADAMTS1/XIRP2/BMPR2/MIR17HG	15			GO:0040008	regulation of growth	30/372	361/9101	0.000164322	0.00444014	0.0035586	BCAR1/FGF9/CRYAB/EIF4G2/PPARD/VEGFA/HBEGF/CISH/SGK1/CDKN1A/MACF1/RFTN1/PIM1/SDCBP/APP/S100A8/CAMK2D/SPOCK1/BCL2L11/S100A9/IGFBP7/SMAD3/MT1E/CSF1/TEAD1/BMPR2/HSPA1A/COLQ/DDX3X/MIR17HG	30
	GO:0010562	positive regulation of phosphorus metabolic process	41/448	478/9366	0.000183189	0.00506234	0.00402285	CX3CL1/RB1CC1/MAP2K3/KITLG/FNIP2/SLC4A4/PPP1R15A/OSBPL8/ITGA6/TGFB2/JAK2/NRP1/MET/PRKAG2/BMPR1A/AREG/FBXW7/RAPGEF2/PPARGC1A/VEGFA/HBEGF/EPHA4/TEK/EGR1/ACSL3/SDC4/CDKN1A/ATG14/PPARG/IQGAP1/CCN1/IL18/IL6R/RICTOR/IL31RA/AKAP13/INSR/PRNP/PTPN11/PTPN1/BMPR2	41			GO:0042594	response to starvation	16/372	139/9101	0.000167688	0.00449963	0.00360628	PDK4/XBP1/SLC7A5/CPEB4/CDKN1A/ATG14/ZFP36/GABARAPL1/MAP1LC3B/KLF10/ATF3/IFI16/FOS/EIF2AK3/GAS6/BMPR2	16
	GO:0045937	positive regulation of phosphate metabolic process	41/448	478/9366	0.000183189	0.00506234	0.00402285	CX3CL1/RB1CC1/MAP2K3/KITLG/FNIP2/SLC4A4/PPP1R15A/OSBPL8/ITGA6/TGFB2/JAK2/NRP1/MET/PRKAG2/BMPR1A/AREG/FBXW7/RAPGEF2/PPARGC1A/VEGFA/HBEGF/EPHA4/TEK/EGR1/ACSL3/SDC4/CDKN1A/ATG14/PPARG/IQGAP1/CCN1/IL18/IL6R/RICTOR/IL31RA/AKAP13/INSR/PRNP/PTPN11/PTPN1/BMPR2	41			GO:0048660	regulation of smooth muscle cell proliferation	12/372	86/9101	0.000180731	0.00478318	0.00383353	FGF9/PPARD/HBEGF/NR4A3/CDKN1A/THBS1/ADAMTS1/IL6R/TRIB1/PRKG1/BMPR2/SOD2	12
	GO:1903037	regulation of leukocyte cell-cell adhesion	20/448	171/9366	0.000186289	0.00511274	0.0040629	KITLG/JAK2/NFAT5/MAP3K8/ZMIZ1/RIPOR2/CBLB/NR4A3/SDC4/SOX4/RARA/ETS1/TNFRSF21/IL18/DLG5/CYRIB/RUNX1/SOCS6/PRNP/PTPN11	20			GO:0071322	cellular response to carbohydrate stimulus	12/372	86/9101	0.000180731	0.00478318	0.00383353	GCLM/MAP2K3/XBP1/SLC39A14/PPARD/SLC9B2/NDUFAF2/PRKCE/GAS6/ZFP36L1/IRS2/PIM3	12
	GO:0010827	regulation of glucose transmembrane transport	9/448	44/9366	0.000191989	0.00523332	0.00415872	OSBPL8/SORBS1/PRKAG2/NFE2L2/NR4A3/ARPP19/INSR/PTPN11/IRS2	9			GO:0014896	muscle hypertrophy	10/372	62/9101	0.00018527	0.00486994	0.00390306	TNFRSF1A/LMCD1/GLRX3/ERRFI1/NR4A3/CSRP3/IL6ST/CAMK2D/LMNA/SMAD3	10
	GO:0010942	positive regulation of cell death	33/448	356/9366	0.000193493	0.0052387	0.004163	TNFRSF12A/STK17B/CYLD/SLC9A1/ITGA6/TGFB2/JAK2/GADD45B/HMOX1/GSDME/FBXW7/RAPGEF2/E2F3/NR3C1/GADD45A/EGR1/NR4A1/CDKN1A/SOX4/PPARG/SRPK2/MYC/CCN1/TP53BP2/CAMK2D/ANKRD1/LATS2/ATF3/S100A9/DAPK3/FOS/PRNP/NUPR1	33			GO:0010634	positive regulation of epithelial cell migration	14/372	113/9101	0.000196035	0.00511809	0.00410195	MAP2K3/BCAR1/MET/VEGFA/HBEGF/KDR/ETS1/THBS1/VEGFC/PLPP3/PRKCE/IRS2/BMPR2/TMSB4X	14
	GO:0097191	extrinsic apoptotic signaling pathway	18/448	146/9366	0.000200123	0.00538182	0.00427673	CX3CL1/TNFRSF12A/RB1CC1/KITLG/CYLD/ITGA6/TGFB2/JAK2/NRP1/HMOX1/SORT1/ITGAV/ITPRIP/IL6R/ATF3/GDNF/RNF34/HSPA1A	18			GO:0044706	multi-multicellular organism process	13/372	100/9101	0.000203269	0.00527136	0.00422478	ACSL4/PPARD/VEGFA/CLIC5/FOSB/RARA/PAM/IGFBP7/FOS/JUNB/THBD/MAFF/BMPR2	13
	GO:0042327	positive regulation of phosphorylation	38/448	434/9366	0.000209077	0.00558516	0.00443831	CX3CL1/RB1CC1/MAP2K3/KITLG/FNIP2/SLC4A4/OSBPL8/ITGA6/TGFB2/JAK2/NRP1/MET/PRKAG2/BMPR1A/AREG/FBXW7/RAPGEF2/VEGFA/HBEGF/EPHA4/TEK/EGR1/SDC4/CDKN1A/ATG14/PPARG/IQGAP1/CCN1/IL18/IL6R/RICTOR/IL31RA/AKAP13/INSR/PRNP/PTPN11/PTPN1/BMPR2	38			GO:0046903	secretion	36/372	472/9101	0.000208062	0.00535736	0.00429371	ABCB4/CRY1/TNFRSF1A/ACSL4/XBP1/MYH9/PPARD/VEGFA/SGK1/NR4A3/WIPF3/NR4A1/SDC4/RAP1B/ARL8B/PNPLA8/SDCBP/RAB15/PCSK6/MCTP2/ARHGAP17/S100A8/PAM/ANKRD1/VEGFC/MCU/HK2/SLC9B2/NDUFAF2/MIDN/PRKCE/CTBP2/ANXA2/IRS2/PIM3/ARFGAP3	36
	GO:0001934	positive regulation of protein phosphorylation	35/448	388/9366	0.000211101	0.00560186	0.00445159	CX3CL1/RB1CC1/MAP2K3/KITLG/FNIP2/OSBPL8/TGFB2/JAK2/NRP1/PRKAG2/BMPR1A/AREG/FBXW7/RAPGEF2/VEGFA/HBEGF/EPHA4/TEK/EGR1/SDC4/CDKN1A/ATG14/PPARG/IQGAP1/CCN1/IL18/IL6R/RICTOR/IL31RA/AKAP13/INSR/PRNP/PTPN11/PTPN1/BMPR2	35			GO:0031667	response to nutrient levels	24/372	265/9101	0.000209359	0.00535736	0.00429371	PDK4/GCLM/RASAL2/XBP1/SLC7A5/PPARD/CPEB4/CDKN1A/ATG14/ZFP36/RARA/CHSY1/PIM1/CYP1B1/GABARAPL1/MAP1LC3B/KLF10/ATF3/IFI16/FOS/EIF2AK3/GAS6/BMPR2/SOD2	24
	GO:0031668	cellular response to extracellular stimulus	20/448	173/9366	0.000218157	0.00572536	0.00454973	PDK4/WIPI1/ATP2B1/HMOX1/SLC7A5/PRKAG2/CPEB4/NFE2L2/CDKN1A/ATG14/SLC38A2/PIM1/GABARAPL1/NR4A2/ATF3/RICTOR/FOS/PPM1D/EIF2AK3/BMPR2	20			GO:0002688	regulation of leukocyte chemotaxis	10/372	63/9101	0.000212363	0.0053683	0.00430248	CCL2/VEGFA/LBP/THBS1/VEGFC/MCU/IL6R/ANO6/GAS6/CSF1	10
	GO:0007519	skeletal muscle tissue development	16/448	122/9366	0.000219384	0.00572536	0.00454973	HDAC9/RBFOX1/EGR1/NR4A1/CSRP3/FLNB/ANKRD1/HOMER1/KLHL40/BTG2/ATF3/VGLL2/FOS/MYOZ2/NUPR1/MAFF	16			GO:0033674	positive regulation of kinase activity	22/372	233/9101	0.000212565	0.0053683	0.00430248	MAP2K3/OSBPL8/MET/TPD52L1/VEGFA/HBEGF/EGR1/SDC4/CDKN1A/ATG14/KDR/THBS1/IQGAP1/CCN1/VEGFC/IL6R/MAP2K1/PRNP/GAS6/CSF1/PTPN1/DDX3X	22
	GO:0051347	positive regulation of transferase activity	29/448	299/9366	0.000220041	0.00572536	0.00454973	MAP2K3/KITLG/OSBPL8/TGFB2/JAK2/MET/PRKAG2/AREG/FBXW7/RAPGEF2/VEGFA/HBEGF/EPHA4/TEK/EGR1/SDC4/CDKN1A/ATG14/MYC/ARRDC4/IQGAP1/CCN1/IL18/IL6R/PARM1/AKAP13/INSR/PRNP/PTPN1	29			GO:0033002	muscle cell proliferation	15/372	128/9101	0.00021869	0.00548713	0.00439771	FGF9/PPARD/HBEGF/NR4A3/CDKN1A/PIM1/THBS1/ADAMTS1/IL6R/FOS/TRIB1/PRKG1/BMPR2/MIR17HG/SOD2	15
	GO:0003215	cardiac right ventricle morphogenesis	5/448	13/9366	0.000228925	0.00587004	0.00466469	SEMA3C/TGFB2/BMPR1A/SOX4/MIR17HG	5			GO:0042110	T cell activation	24/372	266/9101	0.000221628	0.00552498	0.00442805	CD44/CBFB/ICAM1/XBP1/MYH9/MAP3K8/CCL2/CBLB/HSPH1/EGR1/SDC4/RARA/IL6ST/HSPD1/DLG5/ZFP36L2/CYRIB/SH3RF1/IL6R/SMAD3/JUNB/PRNP/ZFP36L1/CD55	24
	GO:0003283	atrial septum development	5/448	13/9366	0.000228925	0.00587004	0.00466469	TGFB2/SOX4/MDM2/CCN1/BMPR2	5			GO:0034284	response to monosaccharide	14/372	115/9101	0.000236294	0.00585283	0.00469081	GCLM/RASAL2/XBP1/SLC39A14/PPARD/EGR1/THBS1/SLC9B2/NDUFAF2/PRKCE/GAS6/IRS2/PIM3/SOD2	14
	GO:1990874	vascular associated smooth muscle cell proliferation	9/448	45/9366	0.000229996	0.00587004	0.00466469	JAK2/HMOX1/BMPR1A/NR4A3/CDKN1A/CNN1/PPARG/ADAMTS1/PRKG1	9			GO:0009991	response to extracellular stimulus	25/372	284/9101	0.000241219	0.00593676	0.00475808	PDK4/GCLM/RASAL2/XBP1/SLC7A5/PPARD/CPEB4/CDKN1A/ATG14/ZFP36/RARA/CHSY1/PIM1/CYP1B1/GABARAPL1/MAP1LC3B/NOCT/KLF10/ATF3/IFI16/FOS/EIF2AK3/GAS6/BMPR2/SOD2	25
	GO:0045214	sarcomere organization	8/448	36/9366	0.000238228	0.00601824	0.00478247	ACTN2/FLNC/CSRP3/MYPN/ANKRD1/AKAP13/LMOD2/MYOZ2	8			GO:0007169	transmembrane receptor protein tyrosine kinase signaling pathway	31/372	387/9101	0.000247342	0.00604893	0.00484798	PDK4/BCAR1/NEDD4/DGKD/OSBPL8/FGF9/SLC39A14/MET/ZFAND5/PLEKHA1/VEGFA/HBEGF/CBLB/ERRFI1/NR4A3/KDR/CSRP3/THBS1/IQGAP1/GAREM1/CSRNP1/ARID5B/VEGFC/UBASH3B/MAP2K1/EIF2AK3/CSF1/SOCS3/IRS2/COL4A1/PTPN1	31
	GO:0051402	neuron apoptotic process	19/448	161/9366	0.000238807	0.00601824	0.00478247	CX3CL1/TGFB2/JAK2/NRP1/HMOX1/FBXW7/PPARGC1A/NR3C1/CPEB4/GBE1/SRPK2/TNFRSF21/THRB/NR4A2/RETREG1/BTG2/GDNF/PRNP/NUPR1	19			GO:0048659	smooth muscle cell proliferation	12/372	89/9101	0.00025129	0.00610683	0.00489438	FGF9/PPARD/HBEGF/NR4A3/CDKN1A/THBS1/ADAMTS1/IL6R/TRIB1/PRKG1/BMPR2/SOD2	12
	GO:0043087	regulation of GTPase activity	24/448	229/9366	0.00024327	0.00609238	0.00484139	CX3CL1/TBC1D1/MAP4K4/RASAL2/PLXNA2/ITGA6/MET/RAPGEF1/RAPGEF2/CORO1C/RIPOR2/CBLB/EPHA4/TBC1D15/IQGAP1/TIAM2/ASAP1/RICTOR/ARHGAP42/MAPRE2/LIMS1/RALGAPA1/PRKG1/RALGAPA2	24			GO:0019221	cytokine-mediated signaling pathway	21/372	220/9101	0.000254051	0.00613532	0.00491722	CD44/TNFRSF1A/CYLD/PPP2CB/CCL2/IL1R1/CSF3R/EGR1/ACTN4/IL6ST/UGCG/IFNGR2/IL6R/RBM47/LIMS1/GAS6/CSF1/IL1RAP/PTPN1/HSPA1A/TMSB4X	21
	GO:2001233	regulation of apoptotic signaling pathway	25/448	244/9366	0.000258105	0.00642376	0.00510472	CX3CL1/TNFRSF12A/RB1CC1/CYLD/ITGA6/JAK2/NRP1/HMOX1/GSDME/FBXW7/NFE2L2/MDM2/MYC/IER3/ITGAV/ITPRIP/NR4A2/ATF3/S100A9/GDNF/RNF34/EIF2AK3/NUPR1/PTPN1/HSPA1A	25			GO:2001242	regulation of intrinsic apoptotic signaling pathway	14/372	116/9101	0.000258961	0.00621507	0.00498113	CD44/CYLD/DNAJA1/XBP1/GSDME/MYC/S100A8/BCL2L11/S100A9/EIF2AK3/PTPN1/HSPA1A/DDX3X/SOD2	14
	GO:0007159	leukocyte cell-cell adhesion	21/448	189/9366	0.000266126	0.0065825	0.00523087	KITLG/JAK2/NFAT5/MAP3K8/ZMIZ1/RIPOR2/CBLB/NR4A3/SDC4/SOX4/RARA/ETS1/TNFRSF21/IL18/DLG5/CYRIB/RUNX1/S100A9/SOCS6/PRNP/PTPN11	21			GO:0018108	peptidyl-tyrosine phosphorylation	20/372	205/9101	0.000266055	0.00634589	0.00508598	CD44/MAP2K3/TNFRSF1A/MET/VEGFA/HBEGF/CBLB/ERRFI1/KDR/IL6ST/APP/IL6R/PLPP3/WEE1/MAP2K1/PRKCE/PRNP/GAS6/SOCS3/PTPN1	20
	GO:0150117	positive regulation of cell-substrate junction organization	7/448	28/9366	0.000269398	0.00662256	0.0052627	MAP4K4/NRP1/VEGFA/TEK/SDC4/MAPRE2/LIMS1	7			GO:0035725	sodium ion transmembrane transport	11/372	77/9101	0.000270806	0.00641959	0.00514504	NEDD4/SLC4A4/SLC8A3/ACTN4/SLC20A1/CAMK2D/STOM/ATP1A1/SLC9B2/PRKCE/ANO6	11
	GO:0003018	vascular process in circulatory system	17/448	137/9366	0.00027662	0.00675864	0.00537083	SLC2A3/ATP2B1/SLC4A4/SLC7A5/PPARD/VEGFA/TEK/ABCC4/KLF2/DOCK4/SLC38A2/DDAH1/ARHGAP42/INSR/PRKG1/SLC22A5/BMPR2	17			GO:0007565	female pregnancy	12/372	90/9101	0.000279493	0.00658513	0.00527772	ACSL4/PPARD/VEGFA/CLIC5/FOSB/RARA/PAM/IGFBP7/FOS/JUNB/THBD/BMPR2	12
	GO:0050866	negative regulation of cell activation	14/448	101/9366	0.000300929	0.00729107	0.00579394	CX3CL1/HMOX1/SH2B3/RIPOR2/CBLB/SDC4/TNFRSF21/DLG5/RUNX1/IL31RA/SOCS6/PRNP/THBD/PRKG1	14			GO:0045600	positive regulation of fat cell differentiation	8/372	43/9101	0.000298197	0.00698322	0.00559677	XBP1/PPARD/ZFP36/PIM1/NOCT/HNRNPU/METRNL/ZFP36L1	8
	GO:0033673	negative regulation of kinase activity	19/448	164/9366	0.000303357	0.00729107	0.00579394	GADD45B/PRKAG2/CORO1C/SH2B3/DUSP16/CBLB/ERRFI1/GADD45A/DUSP1/CDKN1A/SH3BP5/PPARG/RUBCN/LATS2/HNRNPU/PKIG/TRIB1/IRS2/PTPN1	19			GO:0018212	peptidyl-tyrosine modification	20/372	207/9101	0.000302633	0.00704443	0.00564583	CD44/MAP2K3/TNFRSF1A/MET/VEGFA/HBEGF/CBLB/ERRFI1/KDR/IL6ST/APP/IL6R/PLPP3/WEE1/MAP2K1/PRKCE/PRNP/GAS6/SOCS3/PTPN1	20
	GO:0090257	regulation of muscle system process	18/448	151/9366	0.000305562	0.00729107	0.00579394	ATP2B1/SLC9A1/TMEM38B/PDE4D/ERRFI1/NR4A3/NR4A1/DOCK4/CNN1/PPARG/MYBPH/CAMK2D/AKAP6/TRIM63/ARHGAP42/DAPK3/PRKG1/MIR17HG	18			GO:1903036	positive regulation of response to wounding	7/372	33/9101	0.000306268	0.00708636	0.00567943	XBP1/HBEGF/PLAU/THBS1/PRKCE/ANO6/THBD	7
	GO:0140352	export from cell	39/448	458/9366	0.00030569	0.00729107	0.00579394	CRY1/ATP2B1/SLC4A4/SLC9A1/RAB11FIP3/TGFB2/TMEM38B/JAK2/HMOX1/MYH9/PPARD/SLC16A10/NR4A3/WIPF3/NR4A1/SDC4/SOX4/ABCC4/PPARG/SLC38A2/TBX3/RAB1A/PREPL/RAB15/PCSK6/ARHGAP17/PAM/ANKRD1/MCU/STX3/GDNF/PRKCE/PTPN11/ANXA2/TANGO2/IRS2/S100A13/SLC22A5/MICAL3	39			GO:0045860	positive regulation of protein kinase activity	19/372	192/9101	0.000314746	0.00723917	0.0058019	MAP2K3/OSBPL8/TPD52L1/VEGFA/HBEGF/EGR1/SDC4/CDKN1A/THBS1/IQGAP1/CCN1/VEGFC/IL6R/MAP2K1/PRNP/GAS6/CSF1/PTPN1/DDX3X	19
	GO:0002367	cytokine production involved in immune response	10/448	57/9366	0.000323222	0.00761853	0.00605415	TGFB2/HMOX1/SLC7A5/PANX1/IL1R1/NR4A3/IL18/DDX21/LITAF/ARID5A	10			GO:0007507	heart development	31/372	394/9101	0.000338706	0.00774414	0.00620662	RB1CC1/MAP2K3/TNFRSF1A/FGF9/PPARD/VEGFA/FHL2/CDKN1A/KDR/CSRP3/RARA/MYO18B/PIM1/CCN1/PAM/ANKRD1/HNRNPU/ADPRHL1/ADAMTS1/ACTC1/LMNA/XIRP2/ADAMTS9/SPRED1/SMAD3/MAP2K1/ZFP36L1/RBM20/BMPR2/MIR17HG/SOD2	31
	GO:0002718	regulation of cytokine production involved in immune response	10/448	57/9366	0.000323222	0.00761853	0.00605415	TGFB2/HMOX1/SLC7A5/PANX1/IL1R1/NR4A3/IL18/DDX21/LITAF/ARID5A	10			GO:1903037	regulation of leukocyte cell-cell adhesion	18/372	178/9101	0.000345921	0.00782745	0.00627339	CD44/CBFB/XBP1/NFAT5/MAP3K8/CCL2/CBLB/NR4A3/HSPH1/SDC4/RARA/IL6ST/ETS1/HSPD1/DLG5/CYRIB/PRNP/CD55	18
	GO:0043542	endothelial cell migration	18/448	152/9366	0.000331655	0.00777159	0.00617579	MAP2K3/HDAC9/NRP1/HMOX1/MYH9/MET/FBXW7/VEGFA/NFE2L2/GADD45A/TEK/NR4A1/PPARG/ETS1/DNAJA4/S100A9/ADAMTS9/BMPR2	18			GO:0045927	positive regulation of growth	16/372	148/9101	0.000346401	0.00782745	0.00627339	FGF9/EIF4G2/PPARD/VEGFA/HBEGF/MACF1/RFTN1/PIM1/SDCBP/S100A8/S100A9/CSF1/TEAD1/BMPR2/DDX3X/MIR17HG	16
	GO:0001570	vasculogenesis	10/448	58/9366	0.000374201	0.00866718	0.00688748	NRP1/ZMIZ1/FBXW7/RAPGEF2/QKI/VEGFA/MYO18B/ITGAV/JUNB/ZFP36L1	10			GO:0043154	negative regulation of cysteine-type endopeptidase activity involved in apoptotic process	8/372	44/9101	0.000351683	0.00790059	0.00633201	CD44/CRYAB/VEGFA/NR4A1/THBS1/SH3RF1/GAS6/DDX3X	8
	GO:0006112	energy reserve metabolic process	10/448	58/9366	0.000374201	0.00866718	0.00688748	RB1CC1/SORBS1/PRKAG2/GBE1/MYC/GABARAPL1/INSR/IRS2/STK40/PPP1CB	10			GO:0042593	glucose homeostasis	15/372	134/9101	0.000362057	0.00804015	0.00644386	PDK4/CRY1/GCLM/XBP1/SLC39A14/PPARD/CSRP3/MCU/HK2/SLC9B2/NDUFAF2/PRKCE/GAS6/IRS2/PIM3	15
	GO:0045321	leukocyte activation	39/448	463/9366	0.000380352	0.00875902	0.00696046	CX3CL1/HDAC9/KITLG/KLF6/JAK2/HMOX1/MYH9/NFATC2/MAP3K8/ZMIZ1/RIPOR2/CBLB/NR4A3/EGR1/SDC4/CDKN1A/SOX4/JUND/RARA/AKIRIN2/TNFRSF21/IL18/DLG5/CYRIB/RUNX1/IL6R/IL31RA/NFIL3/STAT3/SOCS6/PRKCE/JUNB/PRNP/PTPN11/ZFP36L1/IRS2/S100A13/C5AR1/MIR17HG	39			GO:0050730	regulation of peptidyl-tyrosine phosphorylation	15/372	134/9101	0.000362057	0.00804015	0.00644386	CD44/TNFRSF1A/VEGFA/HBEGF/CBLB/ERRFI1/IL6ST/APP/IL6R/PLPP3/PRKCE/PRNP/GAS6/SOCS3/PTPN1	15
	GO:0045927	positive regulation of growth	18/448	154/9366	0.000389701	0.00892303	0.0070908	SLC9A1/TGFB2/NRP1/BMPR1A/PPARD/VEGFA/HBEGF/MACF1/RFTN1/PIM1/GOLGA4/AKAP6/S100A9/RICTOR/INSR/TEAD1/BMPR2/MIR17HG	18			GO:0071364	cellular response to epidermal growth factor stimulus	7/372	34/9101	0.000372314	0.00817399	0.00655113	ERRFI1/ZFP36/IQGAP1/GAREM1/ZFP36L2/FOS/ZFP36L1	7
	GO:0070997	neuron death	24/448	237/9366	0.000405998	0.00924338	0.00734536	CX3CL1/SLC9A1/TGFB2/JAK2/NRP1/HMOX1/FBXW7/PPARGC1A/NR3C1/CPEB4/GBE1/NR4A3/EGR1/RRAS2/SRPK2/TNFRSF21/THRB/NR4A2/RETREG1/BTG2/GDNF/FOS/PRNP/NUPR1	24			GO:0072577	endothelial cell apoptotic process	7/372	34/9101	0.000372314	0.00817399	0.00655113	ICAM1/CCL2/KDR/THBS1/ANO6/GAS6/BMPR2	7
	GO:0034612	response to tumor necrosis factor	17/448	142/9366	0.000424113	0.00959642	0.00762591	CX3CL1/CYLD/JAK2/PPP2CB/GSDME/NFE2L2/KLF2/SPPL2A/TNFRSF21/ANKRD1/GBP2/LIMS1/FOS/ZFP36L1/SLC22A5/MBP/HSPA1A	17			GO:0010595	positive regulation of endothelial cell migration	11/372	80/9101	0.000380572	0.00830808	0.0066586	MAP2K3/BCAR1/MET/VEGFA/KDR/ETS1/THBS1/VEGFC/PLPP3/BMPR2/TMSB4X	11
	GO:0010907	positive regulation of glucose metabolic process	7/448	30/9366	0.000426295	0.00959642	0.00762591	CRY1/SORBS1/PPARGC1A/ARPP19/NNMT/INSR/IRS2	7			GO:0033500	carbohydrate homeostasis	15/372	135/9101	0.000392482	0.00851994	0.00682839	PDK4/CRY1/GCLM/XBP1/SLC39A14/PPARD/CSRP3/MCU/HK2/SLC9B2/NDUFAF2/PRKCE/GAS6/IRS2/PIM3	15
	GO:0003012	muscle system process	28/448	297/9366	0.000447962	0.0100158	0.00795917	MAP2K3/ATP2B1/SLC9A1/TMEM38B/HMOX1/PDE4D/ERRFI1/NR4A3/NR4A1/DOCK4/CSRP3/CNN1/PPARG/MYBPH/TBX3/CAMK2D/AKAP6/HOMER1/TRIM63/SLMAP/ARHGAP42/DAPK3/GDNF/AKAP13/LMOD2/MYOZ2/PRKG1/MIR17HG	28			GO:0002685	regulation of leukocyte migration	13/372	107/9101	0.000400015	0.00863497	0.00692058	ICAM1/CCL2/VEGFA/IL1R1/LBP/THBS1/APP/VEGFC/MCU/IL6R/ANO6/GAS6/CSF1	13
	GO:0061097	regulation of protein tyrosine kinase activity	9/448	49/9366	0.000449923	0.0100158	0.00795917	AREG/FBXW7/HBEGF/CBLB/EPHA4/ERRFI1/SH3BP5/PRNP/PTPN1	9			GO:0097530	granulocyte migration	10/372	68/9101	0.000402888	0.00864866	0.00693156	WDR1/CCL2/IL1R1/CSF3R/LBP/THBS1/S100A8/MCU/S100A9/CSF1	10
	GO:0034762	regulation of transmembrane transport	29/448	313/9366	0.000474082	0.0104953	0.00834021	CX3CL1/NEDD4/PTPN3/ACTN2/SLC9A1/OSBPL8/TMEM38B/SORBS1/SLC7A5/PRKAG2/PDE4D/NFE2L2/KCNQ4/NR4A3/ARPP19/DIAPH1/YWHAQ/PIM1/CAMK2D/STOM/AKAP6/HOMER1/SLMAP/RRAD/INSR/PRKCE/PRNP/PTPN11/IRS2	29			GO:0032570	response to progesterone	6/372	25/9101	0.000409462	0.00874121	0.00700573	FOSB/THBS1/CYP1B1/ABHD2/FOS/MBP	6
	GO:0046903	secretion	40/448	486/9366	0.0005116	0.011094	0.008816	ABCB4/CRY1/RAB11FIP3/TGFB2/TMEM38B/JAK2/HMOX1/MYH9/PPARD/SLC16A10/VEGFA/SGK1/NR4A3/WIPF3/NR4A1/ACSL3/SDC4/SOX4/ABCC4/PPARG/SLC38A2/TBX3/PNPLA8/RAB1A/PREPL/RAB15/PCSK6/ARHGAP17/PAM/ANKRD1/MCU/STX3/GDNF/PRKCE/PTPN11/ANXA2/TANGO2/IRS2/S100A13/MICAL3	40			GO:0055001	muscle cell development	15/372	136/9101	0.000425076	0.00902468	0.00723292	WDR1/MYF6/VEGFA/FHL2/FLNC/CSRP3/ACTN4/MYO18B/MYPN/ANKRD1/HNRNPU/ADPRHL1/KLHL40/ACTC1/LMNA	15
	GO:0071384	cellular response to corticosteroid stimulus	8/448	40/9366	0.000511742	0.011094	0.008816	ATP2B1/JAK2/NR3C1/ERRFI1/SGK1/EIF4E/HNRNPU/ZFP36L1	8			GO:0038066	p38MAPK cascade	7/372	35/9101	0.000449284	0.00948652	0.00760307	MAP2K3/CYLD/VEGFA/GADD45A/ZFP36/RELL1/ZFP36L1	7
	GO:0060284	regulation of cell development	39/448	470/9366	0.000512202	0.011094	0.008816	CX3CL1/HDAC9/KITLG/SPEN/DIP2B/SEMA3C/PLXNA2/NRP1/SLC7A5/FBXO31/RHEB/BMPR1A/ZMIZ1/FBXW7/RAPGEF2/VEGFA/EPHA4/SOX4/MACF1/RARA/BHLHE40/ETS1/MYC/GOLGA4/TIAM2/IL18/RUNX1/BTG2/STAT3/FOS/JUNB/TRIB1/ANXA2/ZFP36L1/MBP/BMPR2/HSPA1A/MIR17HG/CUX1	39			GO:0044342	type B pancreatic cell proliferation	5/372	17/9101	0.000457359	0.00955262	0.00765605	ERRFI1/NR4A3/NR4A1/MAP2K1/IRS2	5
	GO:0098609	cell-cell adhesion	39/448	470/9366	0.000512202	0.011094	0.008816	CX3CL1/KITLG/PVR/ITGA6/TGFB2/JAK2/MYH9/NFAT5/MAP3K8/ZMIZ1/SH2B3/RIPOR2/VEGFA/CBLB/NR4A3/SDC4/SOX4/FLRT3/PALLD/RARA/ETS1/MYPN/ITGAV/CCN1/TNFRSF21/IL18/DLG5/CYRIB/RUNX1/S100A9/LIMS1/SOCS6/PRNP/PTPN11/ANXA2/PRKG1/ZFP36L1/IL1RAP/MBP	39			GO:1904752	regulation of vascular associated smooth muscle cell migration	5/372	17/9101	0.000457359	0.00955262	0.00765605	FGF9/NR4A3/DOCK4/ADAMTS1/PRKG1	5
	GO:0051345	positive regulation of hydrolase activity	30/448	330/9366	0.000523008	0.0112594	0.00894742	CX3CL1/TBC1D1/MAP4K4/PPP1R15A/ITGA6/JAK2/BCL2L13/RAPGEF1/RAPGEF2/CORO1C/VEGFA/EPHA4/TBC1D15/PPARG/AKIRIN2/MYC/CCN1/TIAM2/ASAP1/S100A9/ARHGAP42/MAPRE2/STAT3/LIMS1/EIF2AK3/RALGAPA1/RALGAPA2/C5AR1/MBP/HSPA1A	30			GO:0010950	positive regulation of endopeptidase activity	12/372	95/9101	0.000464231	0.00964403	0.0077293	AKIRIN2/MYC/CCN1/S100A8/HSPD1/BCL2L11/S100A9/IFI16/SMAD3/EIF2AK3/MBP/DDX3X	12
	GO:0003281	ventricular septum development	9/448	50/9366	0.000525904	0.0112594	0.00894742	TGFB2/BMPR1A/SOX4/TBX3/MDM2/CCN1/XIRP2/BMPR2/MIR17HG	9			GO:1904754	positive regulation of vascular associated smooth muscle cell migration	4/372	9101-10-01	0.000474087	0.0097961	0.00785118	FGF9/NR4A3/DOCK4/ADAMTS1	4
	GO:0043618	regulation of transcription from RNA polymerase II promoter in response to stress	7/448	31/9366	0.000528267	0.0112594	0.00894742	NEDD4/HMOX1/VEGFA/NFE2L2/EGR1/KLF2/ATF3	7			GO:0009749	response to glucose	13/372	109/9101	0.000479658	0.00980481	0.00785817	GCLM/RASAL2/XBP1/SLC39A14/PPARD/EGR1/THBS1/SLC9B2/NDUFAF2/PRKCE/GAS6/IRS2/PIM3	13
	GO:0071407	cellular response to organic cyclic compound	32/448	361/9366	0.000534174	0.0113251	0.0089996	TFPI/ABCB4/CRY1/PLPP1/NEDD4/ATP2B1/SLC9A1/TMEM38B/JAK2/UBR5/RAPGEF1/ZMIZ1/RAPGEF2/PPARD/NR3C1/ERRFI1/SGK1/NR4A3/EGR1/KLF2/DIAPH1/PIM1/ABHD2/NPC1/IL18/EIF4E/AKAP6/HNRNPU/ZFP36L1/ESRRG/STRN3/HSPA1A	32			GO:0030595	leukocyte chemotaxis	13/372	109/9101	0.000479658	0.00980481	0.00785817	CCL2/VEGFA/CSF3R/LBP/THBS1/S100A8/VEGFC/MCU/IL6R/S100A9/ANO6/GAS6/CSF1	13
	GO:0022408	negative regulation of cell-cell adhesion	13/448	95/9366	0.0005566	0.0117384	0.00932806	JAK2/SH2B3/RIPOR2/VEGFA/CBLB/SDC4/TNFRSF21/DLG5/RUNX1/SOCS6/PRNP/PRKG1/MBP	13			GO:1903035	negative regulation of response to wounding	8/372	46/9101	0.000482121	0.00980481	0.00785817	TFPI/PLAU/THBS1/UBASH3B/SMAD3/THBD/ANXA2/PRKG1	8
	GO:0014812	muscle cell migration	10/448	61/9366	0.000568854	0.0118342	0.00940423	NRP1/BMPR1A/PPARD/NFE2L2/NR4A3/DOCK4/ABHD2/ADAMTS1/TRIB1/PRKG1	10			GO:0002573	myeloid leukocyte differentiation	15/372	138/9101	0.000497273	0.0100544	0.00805817	MYH9/VEGFA/RARA/MYC/APP/UBASH3B/KLF10/IFI16/SLC9B2/FOS/JUNB/TRIB1/ANXA2/CSF1/ZFP36L1	15
	GO:1901890	positive regulation of cell junction assembly	10/448	61/9366	0.000568854	0.0118342	0.00940423	MAP4K4/NRP1/VEGFA/TEK/SDC4/FLRT3/DLG5/LIMS1/FLRT2/IL1RAP	10			GO:0008285	negative regulation of cell population proliferation	31/372	403/9101	0.000499596	0.0100544	0.00805817	RB1CC1/GSDME/CCL2/PPARD/E2F3/CBLB/SDC4/CDKN1A/RARA/ETS1/MYC/THBS1/CYP1B1/APP/DLG5/ADAMTS1/KLF10/BTG2/LMNA/IGFBP7/SMAD3/MAP2K1/PRNP/TRIB1/CTBP2/PRKG1/BMPR2/HSPA1A/MIR17HG/RASSF5/SOD2	31
	GO:0003279	cardiac septum development	11/448	72/9366	0.000570005	0.0118342	0.00940423	SEMA3C/TGFB2/NRP1/BMPR1A/SOX4/TBX3/MDM2/CCN1/XIRP2/BMPR2/MIR17HG	11			GO:1903317	regulation of protein maturation	7/372	36/9101	0.000538439	0.0107799	0.00863969	RASAL2/MYH9/PLAU/THBS1/CAST/PRNP/ANXA2	7
	GO:0006109	regulation of carbohydrate metabolic process	15/448	120/9366	0.000577169	0.0119212	0.00947334	PDK4/CRY1/SLC4A4/SORBS1/PRKAG2/PPARGC1A/NR3C1/ARPP19/IER3/NNMT/STAT3/INSR/PRKCE/NUPR1/IRS2	15			GO:0044057	regulation of system process	25/372	300/9101	0.000552126	0.0109431	0.00877048	CRY1/TNFRSF1A/LMCD1/SLC8A3/GLRX3/HBEGF/ERRFI1/SGK1/NR4A3/NR4A1/DOCK4/CSRP3/IL6ST/ITGAX/APP/CAMK2D/LMNA/ATP1A1/SMAD3/EIF2AK3/GAS6/PRKG1/SLC22A5/BMPR2/MIR17HG	25
	GO:0051894	positive regulation of focal adhesion assembly	6/448	23/9366	0.000582814	0.0119761	0.00951693	MAP4K4/NRP1/VEGFA/TEK/SDC4/LIMS1	6			GO:0010038	response to metal ion	18/372	185/9101	0.000552254	0.0109431	0.00877048	NEDD4/PPP2CB/FOSB/JUND/THBS1/IQGAP1/NPC1/APP/S100A8/CAMK2D/PAM/MT1E/FOS/JUNB/PRNP/EIF2AK3/MBP/SOD2	18
	GO:0048661	positive regulation of smooth muscle cell proliferation	9/448	51/9366	0.000612095	0.0125136	0.00994408	CX3CL1/JAK2/HMOX1/BMPR1A/HBEGF/NR4A3/IL18/ADAMTS1/IL6R	9			GO:1902893	regulation of miRNA transcription	8/372	47/9101	0.000560674	0.0110533	0.00885877	PPARD/EGR1/RARA/ETS1/MYC/SMAD3/FOS/TEAD1	8
	GO:0007517	muscle organ development	24/448	244/9366	0.000620015	0.0125475	0.00997099	HDAC9/RBFOX1/TGFB2/BMPR1A/RIPOR2/HBEGF/EGR1/NR4A1/CSRP3/LARGE1/FLNB/ANKRD1/ARID5B/HOMER1/KLHL40/BTG2/ATF3/XIRP2/VGLL2/FOS/MYOZ2/CHD2/NUPR1/MAFF	24			GO:0006814	sodium ion transport	13/372	111/9101	0.000572351	0.0111426	0.00893032	NEDD4/SLC4A4/SLC8A3/SGK1/ACTN4/SLC20A1/CAMK2D/STOM/ATP1A1/SLC9B2/PRKCE/ANO6/SLC22A5	13
	GO:0051249	regulation of lymphocyte activation	24/448	244/9366	0.000620015	0.0125475	0.00997099	KITLG/JAK2/NFATC2/MAP3K8/ZMIZ1/RIPOR2/CBLB/SDC4/CDKN1A/SOX4/RARA/AKIRIN2/TNFRSF21/IL18/DLG5/CYRIB/RUNX1/SOCS6/JUNB/PRNP/PTPN11/ZFP36L1/IRS2/MIR17HG	24			GO:0009746	response to hexose	13/372	111/9101	0.000572351	0.0111426	0.00893032	GCLM/RASAL2/XBP1/SLC39A14/PPARD/EGR1/THBS1/SLC9B2/NDUFAF2/PRKCE/GAS6/IRS2/PIM3	13
	GO:0071417	cellular response to organonitrogen compound	35/448	412/9366	0.000649209	0.0130248	0.0103503	PDK4/HDAC9/ATP2B1/ACTN2/SLC9A1/OSBPL8/TMEM38B/SORBS1/JAK2/SLC7A5/RAPGEF1/RAPGEF2/CPEB4/NFE2L2/EPHA4/ERRFI1/NR4A3/EGR1/NR4A1/KLF2/CSRP3/DIAPH1/PPARG/PTPRE/MDM2/AKAP6/NR4A2/STAT3/FOS/INSR/PRNP/PTPN11/ZFP36L1/IRS2/PTPN1	35			GO:0008630	intrinsic apoptotic signaling pathway in response to DNA damage	10/372	71/9101	0.000573853	0.0111426	0.00893032	CD44/USP28/FNIP2/TNFRSF1A/CDKN1A/IER3/BCL2L11/IFI16/AEN/SOD2	10
	GO:0030336	negative regulation of cell migration	20/448	188/9366	0.000651488	0.0130248	0.0103503	CX3CL1/OSBPL8/HMOX1/BMPR1A/CORO1C/RIPOR2/PPARD/NFE2L2/EPHA4/GADD45A/DUSP1/PPARG/DNAJA4/ABHD2/DLG5/ADAMTS9/STAT3/TRIB1/PRKG1/SRGAP1	20			GO:0031669	cellular response to nutrient levels	16/372	155/9101	0.000581791	0.0112402	0.00900858	PDK4/XBP1/SLC7A5/CPEB4/CDKN1A/ATG14/PIM1/GABARAPL1/MAP1LC3B/KLF10/ATF3/IFI16/FOS/EIF2AK3/GAS6/BMPR2	16
	GO:1901214	regulation of neuron death	21/448	202/9366	0.000653352	0.0130248	0.0103503	CX3CL1/TGFB2/JAK2/NRP1/HMOX1/FBXW7/PPARGC1A/NR3C1/CPEB4/GBE1/NR4A3/EGR1/RRAS2/SRPK2/NR4A2/RETREG1/BTG2/GDNF/FOS/PRNP/NUPR1	21			GO:1904035	regulation of epithelial cell apoptotic process	9/372	59/9101	0.000593296	0.0114054	0.00914101	ICAM1/CCL2/ZFP36/KDR/THBS1/CAST/ANO6/GAS6/ZFP36L1	9
	GO:0006935	chemotaxis	28/448	305/9366	0.000684109	0.0134766	0.0107094	CX3CL1/SEMA3C/PLXNA2/TGFB2/NRP1/MET/RIPOR2/VEGFA/HBEGF/EPHA4/DUSP1/NR4A1/FLRT3/DOCK4/PALLD/MYPN/ITGAV/CCN1/CYRIB/ENAH/MCU/IL6R/S100A9/STX3/GDNF/FLRT2/C5AR1/BMPR2	28			GO:0003013	circulatory system process	26/372	319/9101	0.000601705	0.0115098	0.00922467	GCLM/MAP2K3/SLC2A3/SLC4A4/SLC8A3/SLC7A5/GLRX3/PPARD/VEGFA/HBEGF/SGK1/RAMP3/DOCK4/CSRP3/IER3/ENPEP/CAMK2D/VEGFC/ACTC1/ATP1A1/SMAD3/GAS6/PRKG1/SLC22A5/BMPR2/SOD2	26
	GO:0042330	taxis	28/448	305/9366	0.000684109	0.0134766	0.0107094	CX3CL1/SEMA3C/PLXNA2/TGFB2/NRP1/MET/RIPOR2/VEGFA/HBEGF/EPHA4/DUSP1/NR4A1/FLRT3/DOCK4/PALLD/MYPN/ITGAV/CCN1/CYRIB/ENAH/MCU/IL6R/S100A9/STX3/GDNF/FLRT2/C5AR1/BMPR2	28			GO:0010464	regulation of mesenchymal cell proliferation	5/372	18/9101	0.000612215	0.0116532	0.00933957	FGF9/KDR/MYC/LMNA/IRS2	5
	GO:0010594	regulation of endothelial cell migration	15/448	122/9366	0.000688314	0.0134766	0.0107094	MAP2K3/HDAC9/NRP1/HMOX1/MET/FBXW7/VEGFA/NFE2L2/GADD45A/TEK/PPARG/ETS1/DNAJA4/ADAMTS9/BMPR2	15			GO:0014706	striated muscle tissue development	16/372	156/9101	0.000624639	0.0117737	0.00943613	FGF9/VEGFA/FHL2/CSRP3/RARA/MYO18B/PIM1/ANKRD1/HNRNPU/ADPRHL1/ACTC1/LMNA/XIRP2/ADAMTS9/SMAD3/MIR17HG	16
	GO:0003148	outflow tract septum morphogenesis	5/448	16/9366	0.000689471	0.0134766	0.0107094	SEMA3C/TGFB2/NRP1/BMPR1A/BMPR2	5			GO:0051346	negative regulation of hydrolase activity	16/372	156/9101	0.000624639	0.0117737	0.00943613	TFPI/CD44/PPP1R15A/SLC39A14/CRYAB/VEGFA/NR4A1/THBS1/APP/SPOCK1/CAST/SH3RF1/IFI16/ABCE1/GAS6/DDX3X	16
	GO:0005977	glycogen metabolic process	9/448	52/9366	0.000709504	0.0137342	0.0109141	RB1CC1/SORBS1/PRKAG2/GBE1/GABARAPL1/INSR/IRS2/STK40/PPP1CB	9			GO:0002696	positive regulation of leukocyte activation	18/372	187/9101	0.000627903	0.0117778	0.00943941	CBFB/XBP1/MAP3K8/CCL2/NR4A3/HSPH1/CDKN1A/LBP/JUND/RARA/IL6ST/AKIRIN2/THBS1/HSPD1/CYRIB/GAS6/IRS2/CD55	18
	GO:0045913	positive regulation of carbohydrate metabolic process	9/448	52/9366	0.000709504	0.0137342	0.0109141	CRY1/SLC4A4/SORBS1/PPARGC1A/ARPP19/NNMT/INSR/PRKCE/IRS2	9			GO:0140352	export from cell	33/372	445/9101	0.000632135	0.0117999	0.00945712	CRY1/TNFRSF1A/ACSL4/SLC4A4/MYH9/PPARD/NR4A3/WIPF3/NR4A1/SDC4/RAP1B/ARL8B/SDCBP/RAB15/PCSK6/MCTP2/ARHGAP17/PAM/ANKRD1/VEGFC/MCU/ATP1A1/SLC9B2/NDUFAF2/MIDN/PRKCE/CTBP2/ANO6/ANXA2/IRS2/SLC22A5/PIM3/ARFGAP3	33
	GO:0040013	negative regulation of locomotion	22/448	218/9366	0.000733853	0.0141373	0.0112343	CX3CL1/SEMA3C/OSBPL8/NRP1/HMOX1/BMPR1A/CORO1C/RIPOR2/PPARD/NFE2L2/EPHA4/GADD45A/DUSP1/PPARG/DNAJA4/ABHD2/DLG5/ADAMTS9/STAT3/TRIB1/PRKG1/SRGAP1	22			GO:0030224	monocyte differentiation	6/372	27/9101	0.000638609	0.011853	0.0094997	MYH9/VEGFA/MYC/IFI16/CSF1/ZFP36L1	6
	GO:0046320	regulation of fatty acid oxidation	6/448	24/9366	0.000746084	0.014236	0.0113128	PDK4/PRKAG2/PPARGC1A/PPARD/NR4A3/IRS2	6			GO:0070849	response to epidermal growth factor	7/372	37/9101	0.000641116	0.011853	0.0094997	ERRFI1/ZFP36/IQGAP1/GAREM1/ZFP36L2/FOS/ZFP36L1	7
	GO:0061098	positive regulation of protein tyrosine kinase activity	6/448	24/9366	0.000746084	0.014236	0.0113128	AREG/FBXW7/HBEGF/EPHA4/PRNP/PTPN1	6			GO:0042692	muscle cell differentiation	23/372	270/9101	0.000675038	0.0124207	0.00995469	WDR1/XBP1/MYH9/FGF9/MYF6/VEGFA/FHL2/MORF4L2/FLNC/CSRP3/ACTN4/RARA/MYO18B/AKIRIN2/MYPN/ANKRD1/HNRNPU/ADPRHL1/KLHL40/ACTC1/LMNA/BMPR2/SOD2	23
	GO:0043534	blood vessel endothelial cell migration	12/448	86/9366	0.00075415	0.0143217	0.0113809	MAP2K3/HDAC9/NRP1/HMOX1/MYH9/FBXW7/VEGFA/NFE2L2/GADD45A/NR4A1/PPARG/ETS1	12			GO:0032872	regulation of stress-activated MAPK cascade	13/372	113/9101	0.000679754	0.0124482	0.00997673	RB1CC1/CYLD/DNAJA1/TPD52L1/VEGFA/GADD45A/MYC/SDCBP/APP/SH3RF1/MAP2K1/SH3RF3/RELL1	13
	GO:0034330	cell junction organization	38/448	464/9366	0.000775115	0.0146504	0.0116421	CX3CL1/NEDD4/MAP4K4/ACTN2/SLC9A1/ITGA6/TGFB2/SORBS1/NRP1/RAPGEF1/RAPGEF2/CORO1C/VEGFA/EPHA4/TEK/SDC4/FLRT3/MACF1/SORT1/LAMC1/PPFIA4/DLG5/DST/HOMER1/CAST/ASAP1/XIRP2/MAPRE2/DAPK3/GDNF/LIMS1/INSR/PRNP/PEAK1/FLRT2/IL1RAP/C5AR1/COLQ	38			GO:0001678	intracellular glucose homeostasis	11/372	86/9101	0.000713894	0.0128398	0.0102906	GCLM/XBP1/SLC39A14/PPARD/HK2/SLC9B2/NDUFAF2/PRKCE/GAS6/IRS2/PIM3	11
	GO:0007173	epidermal growth factor receptor signaling pathway	11/448	75/9366	0.000812065	0.0151378	0.0120294	PTPN3/DGKD/AREG/FBXW7/HBEGF/CBLB/ERRFI1/IQGAP1/GAREM1/PTPN11/RNF115	11			GO:0034620	cellular response to unfolded protein	10/372	73/9101	0.000718204	0.0128398	0.0102906	PPP1R15A/XBP1/HSPD1/BAG3/HSPB8/BCL2L11/ATF3/EIF2AK3/PTPN1/HSPA1A	10
	GO:0051384	response to glucocorticoid	11/448	75/9366	0.000812065	0.0151378	0.0120294	ATP2B1/JAK2/AREG/NR3C1/ERRFI1/PAM/EIF4E/HNRNPU/TRIM63/FOS/ZFP36L1	11			GO:0030194	positive regulation of blood coagulation	4/372	9101-11-01	0.000721076	0.0128398	0.0102906	PLAU/THBS1/ANO6/THBD	4
	GO:0006073	cellular glucan metabolic process	9/448	53/9366	0.000819197	0.0151378	0.0120294	RB1CC1/SORBS1/PRKAG2/GBE1/GABARAPL1/INSR/IRS2/STK40/PPP1CB	9			GO:0050927	positive regulation of positive chemotaxis	4/372	9101-11-01	0.000721076	0.0128398	0.0102906	VEGFA/KDR/VEGFC/SMAD3	4
	GO:0044042	glucan metabolic process	9/448	53/9366	0.000819197	0.0151378	0.0120294	RB1CC1/SORBS1/PRKAG2/GBE1/GABARAPL1/INSR/IRS2/STK40/PPP1CB	9			GO:1900048	positive regulation of hemostasis	4/372	9101-11-01	0.000721076	0.0128398	0.0102906	PLAU/THBS1/ANO6/THBD	4
	GO:0010675	regulation of cellular carbohydrate metabolic process	13/448	99/9366	0.000829428	0.0151378	0.0120294	PDK4/CRY1/SORBS1/PPARGC1A/NR3C1/ARPP19/IER3/NNMT/STAT3/INSR/PRKCE/NUPR1/IRS2	13			GO:2001028	positive regulation of endothelial cell chemotaxis	4/372	9101-11-01	0.000721076	0.0128398	0.0102906	MET/VEGFA/KDR/TMSB4X	4
	GO:0019722	calcium-mediated signaling	13/448	99/9366	0.000829428	0.0151378	0.0120294	SLC9A1/TMEM38B/NFATC2/NFAT5/HOMER2/FHL2/CAMK2D/AKAP6/MCU/PRNP/EIF2AK3/MYOZ2/NUDT4	13			GO:0002699	positive regulation of immune effector process	13/372	114/9101	0.000739528	0.013108	0.0105055	PVR/XBP1/SLC7A5/PANX1/IL1R1/NR4A3/LBP/RARA/HSPD1/CYRIB/DDX21/CD55/ARID5A	13
	GO:0051962	positive regulation of nervous system development	18/448	164/9366	0.000831125	0.0151378	0.0120294	CX3CL1/SPEN/PLXNA2/NRP1/SLC7A5/FBXO31/RHEB/VEGFA/EPHA4/FLRT3/MACF1/GOLGA4/TIAM2/DLG5/FLRT2/IL1RAP/BMPR2/CUX1	18			GO:0032609	type II interferon production	8/372	49/9101	0.000748808	0.0131518	0.0105406	SLC7A5/IL1R1/RARA/HSPD1/CYRIB/PRNP/GAS6/ARID5A	8
	GO:0044264	cellular polysaccharide metabolic process	10/448	64/9366	0.000840645	0.0151378	0.0120294	RB1CC1/SORBS1/PRKAG2/GBE1/GABARAPL1/B4GALT5/INSR/IRS2/STK40/PPP1CB	10			GO:0032649	regulation of type II interferon production	8/372	49/9101	0.000748808	0.0131518	0.0105406	SLC7A5/IL1R1/RARA/HSPD1/CYRIB/PRNP/GAS6/ARID5A	8
	GO:2001237	negative regulation of extrinsic apoptotic signaling pathway	10/448	64/9366	0.000840645	0.0151378	0.0120294	CX3CL1/RB1CC1/ITGA6/NRP1/HMOX1/ITGAV/ITPRIP/GDNF/RNF34/HSPA1A	10			GO:0002720	positive regulation of cytokine production involved in immune response	7/372	38/9101	0.000758732	0.0132658	0.010632	SLC7A5/PANX1/IL1R1/NR4A3/DDX21/CD55/ARID5A	7
	GO:0010660	regulation of muscle cell apoptotic process	8/448	43/9366	0.000850829	0.0151378	0.0120294	JAK2/HMOX1/SLC7A5/E2F3/NFE2L2/PPARG/CAMK2D/NUPR1	8			GO:0030036	actin cytoskeleton organization	35/372	487/9101	0.00076675	0.0133456	0.010696	BCAR1/WDR1/MYH9/MET/CORO1C/ACTR3/RND3/WIPF3/SDC4/FLNC/PALLD/CSRP3/ACTN4/DIAPH1/SDCBP/MYPN/IQGAP1/ARHGAP17/PAM/ANKRD1/CYRIB/ADPRHL1/ENAH/MCU/FMNL2/ACTC1/XIRP2/AMOTL1/SMAD3/XIRP1/PRKCE/MARCKSL1/PRKG1/PTPN1/TMSB4X	35
	GO:0019935	cyclic-nucleotide-mediated signaling	8/448	43/9366	0.000850829	0.0151378	0.0120294	RAPGEF2/PDE10A/PDE4D/ATF1/AKAP6/NUDT4/PRKG1/PDE7A	8			GO:0051347	positive regulation of transferase activity	24/372	290/9101	0.000783071	0.0135439	0.0108549	MAP2K3/OSBPL8/MET/TPD52L1/VEGFA/HBEGF/EGR1/SDC4/CDKN1A/ATG14/KDR/MYC/THBS1/ARRDC4/IQGAP1/CCN1/VEGFC/IL6R/MAP2K1/PRNP/GAS6/CSF1/PTPN1/DDX3X	24
	GO:0048638	regulation of developmental growth	20/448	192/9366	0.00085084	0.0151378	0.0120294	SPAG9/DIP2B/SEMA3C/NRP1/BMPR1A/PPARD/VEGFA/CDKN1A/MACF1/PIM1/VGLL4/GOLGA4/LATS2/AKAP6/RUNX1/STAT3/INSR/BMPR2/COLQ/MIR17HG	20			GO:0043277	apoptotic cell clearance	6/372	28/9101	0.000785154	0.0135439	0.0108549	CCL2/RARA/THBS1/ITGAV/GAS6/TGM2	6
	GO:0032616	interleukin-13 production	4/448	9366-10-01	0.000861345	0.0151378	0.0120294	RARA/TNFRSF21/IL18/IL1RAP	4			GO:0071333	cellular response to glucose stimulus	10/372	74/9101	0.000800885	0.0136733	0.0109586	GCLM/XBP1/SLC39A14/PPARD/SLC9B2/NDUFAF2/PRKCE/GAS6/IRS2/PIM3	10
	GO:0032656	regulation of interleukin-13 production	4/448	9366-10-01	0.000861345	0.0151378	0.0120294	RARA/TNFRSF21/IL18/IL1RAP	4			GO:0010614	negative regulation of cardiac muscle hypertrophy	5/372	19/9101	0.00080327	0.0136733	0.0109586	TNFRSF1A/GLRX3/ERRFI1/LMNA/SMAD3	5
	GO:0060413	atrial septum morphogenesis	4/448	9366-10-01	0.000861345	0.0151378	0.0120294	TGFB2/SOX4/CCN1/BMPR2	4			GO:1904738	vascular associated smooth muscle cell migration	5/372	19/9101	0.00080327	0.0136733	0.0109586	FGF9/NR4A3/DOCK4/ADAMTS1/PRKG1	5
	GO:1904424	regulation of GTP binding	4/448	9366-10-01	0.000861345	0.0151378	0.0120294	MET/RIPOR2/CSNK1A1/EPHA4	4			GO:0070372	regulation of ERK1 and ERK2 cascade	15/372	145/9101	0.000838359	0.014208	0.0113871	CD44/ICAM1/CCL2/ERRFI1/RAMP3/RAP1B/KDR/GAREM1/APP/CCN1/ATF3/SPRED1/MAP2K1/GAS6/PTPN1	15
	GO:0071363	cellular response to growth factor stimulus	35/448	419/9366	0.000878611	0.0153364	0.0121873	MAP2K3/NEDD4/TGFB2/NRP1/DOK5/RAPGEF1/BMPR1A/ZMIZ1/RAPGEF2/VEGFA/NR3C1/ERRFI1/EGR1/NR4A1/FLRT3/PPARG/SORT1/PCSK6/IQGAP1/GAREM1/CCN1/ANKRD1/LATS2/CRIM1/STAT3/ZEB2/LIMS1/FOS/INSR/PTPN11/FLRT2/ZFP36L1/PTPN1/BMPR2/HSPA1A	35			GO:0050878	regulation of body fluid levels	17/372	176/9101	0.000848824	0.0143225	0.0114789	TFPI/DGKD/XBP1/MYH9/VEGFA/PLAU/IL6ST/THBS1/PAM/UBASH3B/HK2/PRKCE/ANO6/THBD/ANXA2/GAS6/PRKG1	17
	GO:0070848	response to growth factor	36/448	435/9366	0.000880304	0.0153364	0.0121873	MAP2K3/NEDD4/TGFB2/NRP1/DOK5/RAPGEF1/BMPR1A/ZMIZ1/RAPGEF2/VEGFA/NR3C1/ERRFI1/EGR1/NR4A1/FLRT3/PPARG/SORT1/MYC/PCSK6/IQGAP1/GAREM1/CCN1/ANKRD1/LATS2/CRIM1/STAT3/ZEB2/LIMS1/FOS/INSR/PTPN11/FLRT2/ZFP36L1/PTPN1/BMPR2/HSPA1A	36			GO:0045862	positive regulation of proteolysis	21/372	241/9101	0.000857061	0.0143841	0.0115283	RNF19A/MYH9/CSNK1A1/AKIRIN2/MYC/CCN1/S100A8/HSPD1/BCL2L11/SH3RF1/KLHL40/S100A9/IFI16/SMAD3/EIF2AK3/SH3RF3/TRIB1/ANXA2/MBP/HSPA1A/DDX3X	21
	GO:0071356	cellular response to tumor necrosis factor	15/448	125/9366	0.000888905	0.0154188	0.0122528	CX3CL1/CYLD/JAK2/PPP2CB/GSDME/NFE2L2/KLF2/SPPL2A/TNFRSF21/ANKRD1/GBP2/LIMS1/FOS/ZFP36L1/HSPA1A	15			GO:1990830	cellular response to leukemia inhibitory factor	9/372	62/9101	0.000859922	0.0143841	0.0115283	GCLM/SRSF3/SRSF7/ARID5B/VEGFC/HNRNPU/HK2/CTBP2/SOCS3	9
	GO:0045765	regulation of angiogenesis	18/448	165/9366	0.00089273	0.0154188	0.0122528	TGFB2/NRP1/HMOX1/VEGFA/NFE2L2/GADD45A/TEK/AGO2/KLF2/PPARG/ETS1/CEMIP2/DDAH1/ADAMTS1/RUNX1/ADAMTS9/STAT3/C5AR1	18			GO:0031214	biomineral tissue development	11/372	88/9101	0.000868319	0.014462	0.0115907	SRGN/BMP2K/CCN1/SLC20A1/KLF10/SGMS2/SMAD3/EIF2AK3/ANO6/GAS6/BMPR2	11
	GO:0031960	response to corticosteroid	12/448	88/9366	0.00092914	0.0159788	0.0126978	ATP2B1/JAK2/AREG/NR3C1/ERRFI1/SGK1/PAM/EIF4E/HNRNPU/TRIM63/FOS/ZFP36L1	12			GO:0070302	regulation of stress-activated protein kinase signaling cascade	13/372	116/9101	0.000872415	0.0144679	0.0115954	RB1CC1/CYLD/DNAJA1/TPD52L1/VEGFA/GADD45A/MYC/SDCBP/APP/SH3RF1/MAP2K1/SH3RF3/RELL1	13
	GO:1904752	regulation of vascular associated smooth muscle cell migration	5/448	17/9366	0.000938712	0.0160717	0.0127716	NFE2L2/NR4A3/DOCK4/ADAMTS1/PRKG1	5			GO:2001236	regulation of extrinsic apoptotic signaling pathway	12/372	102/9101	0.000887795	0.01466	0.0117494	TNFRSF12A/RB1CC1/GCLM/CYLD/ICAM1/THBS1/ITGAV/SH3RF1/LMNA/ATF3/HSPA1A/DDX3X	12
	GO:1900744	regulation of p38MAPK cascade	6/448	25/9366	0.000942562	0.0160717	0.0127716	CYLD/GADD45B/VEGFA/GADD45A/DUSP1/RELL1	6			GO:0048738	cardiac muscle tissue development	15/372	146/9101	0.000900394	0.0146625	0.0117514	FGF9/VEGFA/FHL2/CSRP3/RARA/MYO18B/PIM1/ANKRD1/HNRNPU/ADPRHL1/ACTC1/LMNA/XIRP2/ADAMTS9/MIR17HG	15
	GO:0043620	regulation of DNA-templated transcription in response to stress	7/448	34/9366	0.000954512	0.0162065	0.0128787	NEDD4/HMOX1/VEGFA/NFE2L2/EGR1/KLF2/ATF3	7			GO:2001234	negative regulation of apoptotic signaling pathway	15/372	146/9101	0.000900394	0.0146625	0.0117514	RB1CC1/GCLM/CD44/DNAJA1/ICAM1/XBP1/IER3/THBS1/ITGAV/SH3RF1/LMNA/PTPN1/HSPA1A/DDX3X/SOD2	15
	GO:0060395	SMAD protein signal transduction	8/448	44/9366	0.000997237	0.0168605	0.0133984	TGFB2/JAK2/BMPR1A/ZMIZ1/PPARG/NCEH1/FOS/BMPR2	8			GO:0032102	negative regulation of response to external stimulus	19/372	209/9101	0.000902889	0.0146625	0.0117514	TFPI/TNFRSF1A/CYLD/CCL2/PPARD/TRIM38/PLAU/ZFP36/IER3/THBS1/UBASH3B/IFI16/SMAD3/TRIB1/METRNL/THBD/ANXA2/SOCS3/PRKG1	19
	GO:0071219	cellular response to molecule of bacterial origin	13/448	101/9366	0.00100331	0.0168918	0.0134233	CX3CL1/MAP2K3/JAK2/SLC7A5/PPARD/RARA/ANKRD1/IL18/CYRIB/PRKCE/TRIB1/LITAF/ARID5A	13			GO:0019725	cellular homeostasis	32/372	436/9101	0.000908619	0.0146625	0.0117514	GCLM/SLC4A4/XBP1/SLC8A3/SLC39A14/GLRX3/CCL2/PPARD/CSRP3/DIAPH1/LARGE1/ATP13A3/MYC/APP/S100A8/CAMK2D/BAG3/UBASH3B/MCU/HK2/S100A9/ATP1A1/SLC9B2/NDUFAF2/PRKCE/PRNP/ANO6/GAS6/IRS2/PIM3/TGM2/SOD2	32
	GO:0040008	regulation of growth	32/448	375/9366	0.00102044	0.0171084	0.0135954	SPAG9/DIP2B/SEMA3C/SLC9A1/TGFB2/NRP1/BMPR1A/PPARD/VEGFA/HBEGF/SGK1/CDKN1A/MACF1/RFTN1/PIM1/OSGIN1/VGLL4/GOLGA4/CAMK2D/LATS2/AKAP6/RUNX1/S100A9/RICTOR/STAT3/SOCS6/INSR/TEAD1/BMPR2/HSPA1A/COLQ/MIR17HG	32			GO:1902532	negative regulation of intracellular signal transduction	26/372	328/9101	0.000910606	0.0146625	0.0117514	CD44/MAP2K3/DGKD/CYLD/DNAJA1/XBP1/PPP2CB/MET/PLEKHA1/FHL2/ERRFI1/MYC/THBS1/NPC1/DLG5/CYRIB/ATF3/RNF149/SPRED1/PRNP/LITAF/PTPN1/HSPA1A/TMSB4X/DDX3X/SOD2	26
	GO:1901342	regulation of vasculature development	18/448	168/9366	0.00110153	0.0183909	0.0146146	TGFB2/NRP1/HMOX1/VEGFA/NFE2L2/GADD45A/TEK/AGO2/KLF2/PPARG/ETS1/CEMIP2/DDAH1/ADAMTS1/RUNX1/ADAMTS9/STAT3/C5AR1	18			GO:0050867	positive regulation of cell activation	18/372	193/9101	0.000910717	0.0146625	0.0117514	CBFB/XBP1/MAP3K8/CCL2/NR4A3/HSPH1/CDKN1A/LBP/JUND/RARA/IL6ST/AKIRIN2/THBS1/HSPD1/CYRIB/GAS6/IRS2/CD55	18
	GO:0032868	response to insulin	19/448	182/9366	0.00110816	0.0184249	0.0146415	PDK4/CRY1/HDAC9/ATP2B1/SLC9A1/OSBPL8/SORBS1/ERRFI1/EGR1/CSRP3/PPARG/PTPRE/SORT1/FOS/INSR/PTPN11/ZFP36L1/IRS2/PTPN1	19			GO:1903706	regulation of hemopoiesis	20/372	226/9101	0.000934387	0.0149812	0.0120068	CBFB/XBP1/CSF3R/ZFP36/RARA/ETS1/MYC/ZFP36L2/UBASH3B/SH3RF1/KLF10/SLC9B2/FOS/JUNB/TRIB1/GAS6/CSF1/ZFP36L1/HSPA1A/MIR17HG	20
	GO:0010469	regulation of signaling receptor activity	11/448	78/9366	0.00113379	0.0187441	0.0148952	DLGAP4/JAK2/NRP1/AREG/FBXW7/HBEGF/PDE4D/CBLB/ERRFI1/PPARG/HOMER1	11			GO:0050727	regulation of inflammatory response	16/372	162/9101	0.00094267	0.0150218	0.0120394	TNFRSF1A/CYLD/PPARD/IL1R1/ZFP36/LBP/IL6ST/ETS1/IER3/APP/S100A8/S100A9/SMAD3/METRNL/SOCS3/TMSB4X	16
	GO:0001952	regulation of cell-matrix adhesion	12/448	90/9366	0.00113671	0.0187441	0.0148952	CX3CL1/MAP4K4/SLC9A1/NRP1/CORO1C/VEGFA/TEK/SDC4/MACF1/DAPK3/LIMS1/PEAK1	12			GO:0035967	cellular response to topologically incorrect protein	11/372	89/9101	0.000955336	0.0150218	0.0120394	PPP1R15A/XBP1/AKIRIN2/HSPD1/BAG3/HSPB8/BCL2L11/ATF3/EIF2AK3/PTPN1/HSPA1A	11
	GO:0071385	cellular response to glucocorticoid stimulus	7/448	35/9366	0.00114483	0.0187977	0.0149378	ATP2B1/JAK2/NR3C1/ERRFI1/EIF4E/HNRNPU/ZFP36L1	7			GO:0002711	positive regulation of T cell mediated immunity	6/372	29/9101	0.00095636	0.0150218	0.0120394	PVR/IL1R1/HSPD1/CYRIB/CD55/ARID5A	6
	GO:0050678	regulation of epithelial cell proliferation	21/448	211/9366	0.00114934	0.0187977	0.0149378	TGFB2/NRP1/HMOX1/BMPR1A/AREG/FBXW7/PPARD/VEGFA/ERRFI1/NR4A3/TEK/NR4A1/PPARG/LAMC1/MYC/STAT3/NUPR1/ZFP36L1/IRS2/C5AR1/BMPR2	21			GO:0032722	positive regulation of chemokine production	6/372	29/9101	0.00095636	0.0150218	0.0120394	EGR1/LBP/APP/IL6R/MBP/DDX3X	6
	GO:0030224	monocyte differentiation	6/448	26/9366	0.00117654	0.0190866	0.0151674	MYH9/VEGFA/PPARG/MYC/IL31RA/ZFP36L1	6			GO:2000351	regulation of endothelial cell apoptotic process	6/372	29/9101	0.00095636	0.0150218	0.0120394	ICAM1/CCL2/KDR/THBS1/ANO6/GAS6	6
	GO:1905953	negative regulation of lipid localization	6/448	26/9366	0.00117654	0.0190866	0.0151674	CRY1/OSBPL8/PPARG/ITGAV/PTPN11/IRS2	6			GO:1990823	response to leukemia inhibitory factor	9/372	63/9101	0.000967848	0.0151083	0.0121087	GCLM/SRSF3/SRSF7/ARID5B/VEGFC/HNRNPU/HK2/CTBP2/SOCS3	9
	GO:2001236	regulation of extrinsic apoptotic signaling pathway	13/448	103/9366	0.0012067	0.0194889	0.0154871	CX3CL1/TNFRSF12A/RB1CC1/CYLD/ITGA6/NRP1/HMOX1/ITGAV/ITPRIP/ATF3/GDNF/RNF34/HSPA1A	13			GO:1903039	positive regulation of leukocyte cell-cell adhesion	14/372	132/9101	0.000969687	0.0151083	0.0121087	CD44/CBFB/XBP1/NFAT5/MAP3K8/CCL2/NR4A3/HSPH1/RARA/IL6ST/ETS1/HSPD1/CYRIB/CD55	14
	GO:0043535	regulation of blood vessel endothelial cell migration	10/448	67/9366	0.00121106	0.0194889	0.0154871	MAP2K3/HDAC9/NRP1/HMOX1/FBXW7/VEGFA/NFE2L2/GADD45A/PPARG/ETS1	10			GO:0071331	cellular response to hexose stimulus	10/372	76/9101	0.000989797	0.0153597	0.0123102	GCLM/XBP1/SLC39A14/PPARD/SLC9B2/NDUFAF2/PRKCE/GAS6/IRS2/PIM3	10
	GO:2000146	negative regulation of cell motility	20/448	198/9366	0.00124751	0.0197068	0.0156603	CX3CL1/OSBPL8/HMOX1/BMPR1A/CORO1C/RIPOR2/PPARD/NFE2L2/EPHA4/GADD45A/DUSP1/PPARG/DNAJA4/ABHD2/DLG5/ADAMTS9/STAT3/TRIB1/PRKG1/SRGAP1	20			GO:0090257	regulation of muscle system process	15/372	148/9101	0.00103618	0.0158642	0.0127145	TNFRSF1A/LMCD1/SLC8A3/GLRX3/ERRFI1/NR4A3/NR4A1/DOCK4/IL6ST/CAMK2D/LMNA/ATP1A1/SMAD3/PRKG1/MIR17HG	15
	GO:0007176	regulation of epidermal growth factor-activated receptor activity	5/448	18/9366	0.0012492	0.0197068	0.0156603	AREG/FBXW7/HBEGF/CBLB/ERRFI1	5			GO:0006909	phagocytosis	14/372	133/9101	0.00104451	0.0158642	0.0127145	MYH9/MET/CCL2/CORO1C/SNX3/LBP/RARA/ARL8B/THBS1/ITGAV/PRKCE/ANO6/GAS6/TGM2	14
	GO:0009309	amine biosynthetic process	5/448	18/9366	0.0012492	0.0197068	0.0156603	TGFB2/AMD1/SAT1/NR4A2/NNMT	5			GO:0043032	positive regulation of macrophage activation	4/372	9101-12-01	0.00104694	0.0158642	0.0127145	LBP/JUND/THBS1/HSPD1	4
	GO:0042401	biogenic amine biosynthetic process	5/448	18/9366	0.0012492	0.0197068	0.0156603	TGFB2/AMD1/SAT1/NR4A2/NNMT	5			GO:0050820	positive regulation of coagulation	4/372	9101-12-01	0.00104694	0.0158642	0.0127145	PLAU/THBS1/ANO6/THBD	4
	GO:1904706	negative regulation of vascular associated smooth muscle cell proliferation	5/448	18/9366	0.0012492	0.0197068	0.0156603	HMOX1/CDKN1A/CNN1/PPARG/PRKG1	5			GO:0050926	regulation of positive chemotaxis	4/372	9101-12-01	0.00104694	0.0158642	0.0127145	VEGFA/KDR/VEGFC/SMAD3	4
	GO:0070885	negative regulation of calcineurin-NFAT signaling cascade	4/448	9366-11-01	0.00130268	0.02039	0.0162031	HOMER2/FHL2/PRNP/MYOZ2	4			GO:0051770	positive regulation of nitric-oxide synthase biosynthetic process	4/372	9101-12-01	0.00104694	0.0158642	0.0127145	MAP2K3/NAMPT/CCL2/KDR	4
	GO:0106057	negative regulation of calcineurin-mediated signaling	4/448	9366-11-01	0.00130268	0.02039	0.0162031	HOMER2/FHL2/PRNP/MYOZ2	4			GO:0055082	intracellular chemical homeostasis	28/372	367/9101	0.00105562	0.0158731	0.0127217	GCLM/SLC4A4/XBP1/SLC8A3/SLC39A14/GLRX3/PPARD/CSRP3/DIAPH1/ATP13A3/MYC/APP/S100A8/CAMK2D/UBASH3B/MCU/HK2/S100A9/ATP1A1/SLC9B2/NDUFAF2/PRKCE/PRNP/GAS6/IRS2/PIM3/TGM2/SOD2	28
	GO:0050767	regulation of neurogenesis	22/448	228/9366	0.00132866	0.0206514	0.0164109	CX3CL1/SPEN/DIP2B/SEMA3C/PLXNA2/NRP1/SLC7A5/FBXO31/RHEB/BMPR1A/RAPGEF2/VEGFA/EPHA4/MACF1/BHLHE40/GOLGA4/TIAM2/BTG2/ANXA2/MBP/BMPR2/CUX1	22			GO:0010952	positive regulation of peptidase activity	12/372	104/9101	0.00105574	0.0158731	0.0127217	AKIRIN2/MYC/CCN1/S100A8/HSPD1/BCL2L11/S100A9/IFI16/SMAD3/EIF2AK3/MBP/DDX3X	12
	GO:0031400	negative regulation of protein modification process	29/448	334/9366	0.0013335	0.0206514	0.0164109	SPAG9/CRY1/PPP1R15A/GADD45B/UBR5/PRKAG2/CORO1C/SH2B3/DUSP16/PDE4D/CBLB/ERRFI1/GADD45A/DUSP1/CDKN1A/SOX4/ATG14/ARPP19/SH3BP5/PPARG/LATS2/KLHL40/NXN/PKIG/PRKCE/PRNP/TRIB1/PTPN1/HSPA1A	29			GO:2001237	negative regulation of extrinsic apoptotic signaling pathway	9/372	64/9101	0.00108651	0.0162461	0.0130206	RB1CC1/GCLM/ICAM1/THBS1/ITGAV/SH3RF1/LMNA/HSPA1A/DDX3X	9
	GO:0050679	positive regulation of epithelial cell proliferation	14/448	117/9366	0.00134351	0.0206514	0.0164109	NRP1/HMOX1/BMPR1A/AREG/VEGFA/NR4A3/TEK/NR4A1/LAMC1/MYC/STAT3/IRS2/C5AR1/BMPR2	14			GO:0051146	striated muscle cell differentiation	18/372	196/9101	0.00108896	0.0162461	0.0130206	WDR1/XBP1/MYH9/MYF6/VEGFA/FHL2/MORF4L2/FLNC/CSRP3/RARA/MYO18B/MYPN/ANKRD1/HNRNPU/ADPRHL1/KLHL40/ACTC1/LMNA	18
	GO:0016311	dephosphorylation	23/448	243/9366	0.00134855	0.0206514	0.0164109	PLPP1/PTPN3/SYNJ2/PPP1R15A/TGFB2/JAK2/PPP2CB/INPP4B/DUSP16/DUSP1/ARPP19/PTPRE/TNS3/IQGAP1/SSH2/NCEH1/PPM1D/PTPN11/PTP4A2/PTPN1/PPTC7/PPP1CB/DUSP14	23			GO:0071326	cellular response to monosaccharide stimulus	10/372	77/9101	0.00109711	0.0163047	0.0130676	GCLM/XBP1/SLC39A14/PPARD/SLC9B2/NDUFAF2/PRKCE/GAS6/IRS2/PIM3	10
	GO:0042058	regulation of epidermal growth factor receptor signaling pathway	8/448	46/9366	0.0013503	0.0206514	0.0164109	PTPN3/DGKD/AREG/FBXW7/HBEGF/CBLB/ERRFI1/RNF115	8			GO:1901222	regulation of NIK/NF-kappaB signaling	8/372	52/9101	0.00112306	0.016563	0.0132746	CYLD/NFAT5/ACTN4/APP/LIMS1/LITAF/TMSB4X/DDX3X	8
	GO:0055017	cardiac muscle tissue growth	8/448	46/9366	0.0013503	0.0206514	0.0164109	TGFB2/BMPR1A/PIM1/VGLL4/AKAP6/RUNX1/AKAP13/MIR17HG	8			GO:1990266	neutrophil migration	8/372	52/9101	0.00112306	0.016563	0.0132746	WDR1/CCL2/IL1R1/CSF3R/LBP/S100A8/MCU/S100A9	8
	GO:0003179	heart valve morphogenesis	7/448	36/9366	0.00136366	0.0206977	0.0164477	TGFB2/BMPR1A/SOX4/MDM2/CCN1/ADAMTS9/BMPR2	7			GO:0010035	response to inorganic substance	24/372	298/9101	0.00114467	0.0168176	0.0134786	NEDD4/PPP2CB/MET/PLEKHA1/CRYAB/NR4A3/FOSB/KDR/JUND/THBS1/CYP1B1/IQGAP1/NPC1/APP/S100A8/CAMK2D/PAM/MT1E/FOS/JUNB/PRNP/EIF2AK3/MBP/SOD2	24
	GO:0051057	positive regulation of small GTPase mediated signal transduction	7/448	36/9366	0.00136366	0.0206977	0.0164477	KITLG/MAP4K4/ITGAV/AUTS2/MAPRE2/AKAP13/ABRA	7			GO:2000514	regulation of CD4-positive, alpha-beta T cell activation	6/372	30/9101	0.00115489	0.0169034	0.0135474	CBFB/CBLB/RARA/SH3RF1/JUNB/CD55	6
	GO:0032940	secretion by cell	35/448	430/9366	0.00138377	0.0209237	0.0166273	CRY1/RAB11FIP3/TGFB2/TMEM38B/JAK2/HMOX1/MYH9/PPARD/SLC16A10/NR4A3/WIPF3/NR4A1/SDC4/SOX4/ABCC4/PPARG/SLC38A2/TBX3/RAB1A/PREPL/RAB15/PCSK6/ARHGAP17/PAM/ANKRD1/MCU/STX3/GDNF/PRKCE/PTPN11/ANXA2/TANGO2/IRS2/S100A13/MICAL3	35			GO:0031589	cell-substrate adhesion	21/372	247/9101	0.00117348	0.0171106	0.0137135	CD44/CORO1C/PPARD/VEGFA/PLAU/SDC4/MACF1/KDR/ACTN4/THBS1/ITGAV/ITGAX/CCN1/SPOCK1/BCL2L11/ADAMTS9/SMAD3/LIMS1/PRKCE/GAS6/CSF1	21
	GO:0003231	cardiac ventricle development	11/448	81/9366	0.00155388	0.0232684	0.0184905	SEMA3C/TGFB2/BMPR1A/SOX4/TBX3/MDM2/GREB1L/CCN1/XIRP2/BMPR2/MIR17HG	11			GO:2001056	positive regulation of cysteine-type endopeptidase activity	10/372	78/9101	0.00121375	0.0175419	0.0140591	MYC/CCN1/S100A8/HSPD1/BCL2L11/S100A9/IFI16/SMAD3/EIF2AK3/DDX3X	10
	GO:0001649	osteoblast differentiation	15/448	132/9366	0.00155626	0.0232684	0.0184905	VCAN/BMPR1A/AREG/FHL2/JUND/PPARG/RRAS2/CCN1/CRIM1/NOCT/HNRNPU/IL6R/DDX21/JUNB/BMPR2	15			GO:0048010	vascular endothelial growth factor receptor signaling pathway	7/372	41/9101	0.00121647	0.0175419	0.0140591	BCAR1/NEDD4/FGF9/VEGFA/KDR/VEGFC/PTPN1	7
	GO:0002573	myeloid leukocyte differentiation	15/448	132/9366	0.00155626	0.0232684	0.0184905	KITLG/MYH9/FBXW7/VEGFA/NR3C1/RARA/PPARG/MYC/RUNX1/IL31RA/FOS/JUNB/TRIB1/ANXA2/ZFP36L1	15			GO:0008637	apoptotic mitochondrial changes	9/372	65/9101	0.00121667	0.0175419	0.0140591	GCLM/PPP2CB/IER3/HSPD1/BCL2L11/HK2/LMNA/HSPA1A/SOD2	9
	GO:0009267	cellular response to starvation	14/448	119/9366	0.00158378	0.023553	0.0187166	PDK4/WIPI1/SLC7A5/CPEB4/NFE2L2/CDKN1A/ATG14/SLC38A2/GABARAPL1/ATF3/FOS/PPM1D/EIF2AK3/BMPR2	14			GO:0002697	regulation of immune effector process	16/372	166/9101	0.00122369	0.0175775	0.0140877	PVR/ICAM1/XBP1/SLC7A5/PANX1/IL1R1/NR4A3/LBP/RARA/HSPD1/CYRIB/DDX21/JUNB/LITAF/CD55/ARID5A	16
	GO:0031589	cell-substrate adhesion	23/448	246/9366	0.00158705	0.023553	0.0187166	CX3CL1/MAP4K4/ACTN2/SLC9A1/ITGA6/SORBS1/JAK2/NRP1/CORO1C/PPARD/VEGFA/TEK/SDC4/MACF1/LAMC1/RAB1A/ITGAV/CCN1/ADAMTS9/DAPK3/LIMS1/PRKCE/PEAK1	23			GO:0007254	JNK cascade	12/372	106/9101	0.0012493	0.0178788	0.0143292	RB1CC1/CYLD/DNAJA1/TPD52L1/GADD45A/ARHGEF6/SDCBP/APP/SH3RF1/SMAD3/SH3RF3/TRIB1	12
	GO:0032755	positive regulation of interleukin-6 production	7/448	37/9366	0.00161385	0.0237746	0.0188928	AKIRIN2/IL6R/STAT3/PTPN11/IL1RAP/ARID5A/MBP	7			GO:0010463	mesenchymal cell proliferation	5/372	21/9101	0.00131404	0.0185988	0.0149062	FGF9/KDR/MYC/LMNA/IRS2	5
	GO:1903317	regulation of protein maturation	7/448	37/9366	0.00161385	0.0237746	0.0188928	RASAL2/MYH9/SOX4/CAST/RUNX1/PRNP/ANXA2	7			GO:0014741	negative regulation of muscle hypertrophy	5/372	21/9101	0.00131404	0.0185988	0.0149062	TNFRSF1A/GLRX3/ERRFI1/LMNA/SMAD3	5
	GO:0044342	type B pancreatic cell proliferation	5/448	19/9366	0.00162947	0.0238296	0.0189365	ERRFI1/NR4A3/NR4A1/NUPR1/IRS2	5			GO:0032731	positive regulation of interleukin-1 beta production	5/372	21/9101	0.00131404	0.0185988	0.0149062	PANX1/EGR1/APP/IFI16/SMAD3	5
	GO:1904738	vascular associated smooth muscle cell migration	5/448	19/9366	0.00162947	0.0238296	0.0189365	NFE2L2/NR4A3/DOCK4/ADAMTS1/PRKG1	5			GO:1904019	epithelial cell apoptotic process	10/372	79/9101	0.00134031	0.0189014	0.0151487	ICAM1/CCL2/ZFP36/KDR/THBS1/CAST/ANO6/GAS6/ZFP36L1/BMPR2	10
	GO:0009991	response to extracellular stimulus	26/448	292/9366	0.00163752	0.0238601	0.0189607	PDK4/WIPI1/ATP2B1/RASAL2/HMOX1/SLC7A5/PRKAG2/PPARGC1A/PPARD/CPEB4/NFE2L2/CDKN1A/ATG14/RARA/PPARG/SLC38A2/PIM1/GABARAPL1/NOCT/NR4A2/ATF3/RICTOR/FOS/PPM1D/EIF2AK3/BMPR2	26			GO:0036294	cellular response to decreased oxygen levels	11/372	93/9101	0.0013787	0.0193691	0.0155236	SLC8A3/PPARD/VEGFA/CPEB4/EGR1/JUND/MYC/LMNA/FOS/PRKCE/ZFP36L1	11
	GO:0050863	regulation of T cell activation	18/448	174/9366	0.00164593	0.0238958	0.0189891	KITLG/JAK2/MAP3K8/ZMIZ1/RIPOR2/CBLB/SDC4/SOX4/RARA/TNFRSF21/IL18/DLG5/CYRIB/RUNX1/SOCS6/JUNB/PRNP/PTPN11	18			GO:0048662	negative regulation of smooth muscle cell proliferation	6/372	31/9101	0.00138351	0.0193691	0.0155236	PPARD/CDKN1A/TRIB1/PRKG1/BMPR2/SOD2	6
	GO:0008015	blood circulation	25/448	277/9366	0.00165973	0.0239658	0.0190447	MAP2K3/ATP2B1/SLC9A1/TGFB2/TMEM38B/JAK2/HMOX1/PPARD/VEGFA/HBEGF/PDE4D/SGK1/TEK/KLF2/DOCK4/CSRP3/PPARG/MDM2/IER3/CAMK2D/THRB/DDAH1/ARHGAP42/PRKG1/BMPR2	25			GO:0043536	positive regulation of blood vessel endothelial cell migration	7/372	42/9101	0.00140946	0.0196612	0.0157576	MAP2K3/VEGFA/KDR/ETS1/THBS1/VEGFC/TMSB4X	7
	GO:0007265	Ras protein signal transduction	22/448	232/9366	0.00166271	0.0239658	0.0190447	KITLG/MAP4K4/TGFB2/NRP1/DOK5/PPP2CB/MET/RAPGEF1/RAPGEF2/RIPOR2/CTNNAL1/GPSM2/CDKN1A/RAB15/ARHGAP17/AUTS2/ARHGAP42/MAPRE2/AKAP13/ABRA/DENND4A/ARHGEF12	22			GO:0010720	positive regulation of cell development	21/372	251/9101	0.00143617	0.0199617	0.0159985	CBFB/PLXNA2/XBP1/SLC7A5/RHEB/MYF6/VEGFA/MACF1/RARA/IL6ST/VEGFC/KLF10/SLC9B2/MAP2K1/FOS/TRIB1/GAS6/CSF1/ZFP36L1/TGM2/BMPR2	21
	GO:0005976	polysaccharide metabolic process	10/448	70/9366	0.00170497	0.0244868	0.0194587	RB1CC1/SORBS1/PRKAG2/GBE1/GABARAPL1/B4GALT5/INSR/IRS2/STK40/PPP1CB	10			GO:0051093	negative regulation of developmental process	34/372	486/9101	0.00144632	0.0200308	0.0160539	TRIO/CBFB/XBP1/FGF9/PPARD/VEGFA/GADD45A/SRGN/CDKN1A/ZFP36/RARA/MYC/THBS1/ITGAV/APP/DYNLT1/VEGFC/NOCT/EIF4E/ZFP36L2/HNRNPU/UBASH3B/ADAMTS1/BTG2/ADAMTS9/SPRED1/SMAD3/TRIB1/GAS6/ZFP36L1/MBP/BMPR2/MIR17HG/SOD2	34
	GO:0006940	regulation of smooth muscle contraction	6/448	28/9366	0.00177518	0.0254041	0.0201877	ATP2B1/DOCK4/CNN1/ARHGAP42/DAPK3/PRKG1	6			GO:0002053	positive regulation of mesenchymal cell proliferation	4/372	13/9101	0.00146383	0.0200575	0.0160753	FGF9/KDR/MYC/IRS2	4
	GO:0003151	outflow tract morphogenesis	8/448	48/9366	0.00179614	0.0254316	0.0202095	SEMA3C/TGFB2/NRP1/BMPR1A/VEGFA/TBX3/BMPR2/MIR17HG	8			GO:0045672	positive regulation of osteoclast differentiation	4/372	13/9101	0.00146383	0.0200575	0.0160753	KLF10/SLC9B2/FOS/CSF1	4
	GO:0010657	muscle cell apoptotic process	8/448	48/9366	0.00179614	0.0254316	0.0202095	JAK2/HMOX1/SLC7A5/E2F3/NFE2L2/PPARG/CAMK2D/NUPR1	8			GO:0060561	apoptotic process involved in morphogenesis	4/372	13/9101	0.00146383	0.0200575	0.0160753	TNFRSF1A/CRYAB/CCN1/BCL2L11	4
	GO:0048844	artery morphogenesis	8/448	48/9366	0.00179614	0.0254316	0.0202095	TGFB2/NRP1/BMPR1A/ZMIZ1/VEGFA/SOX4/ADAMTS9/BMPR2	8			GO:0043500	muscle adaptation	10/372	80/9101	0.00147742	0.0201131	0.0161199	TNFRSF1A/LMCD1/GLRX3/ERRFI1/NR4A3/IL6ST/CAMK2D/LMNA/SMAD3/MIR17HG	10
	GO:0003300	cardiac muscle hypertrophy	9/448	59/9366	0.00180253	0.0254321	0.02021	SLC9A1/ERRFI1/NR4A3/CSRP3/PPARG/CAMK2D/AKAP6/TRIM63/AKAP13	9			GO:1902105	regulation of leukocyte differentiation	16/372	169/9101	0.0014783	0.0201131	0.0161199	CBFB/XBP1/RARA/MYC/ZFP36L2/UBASH3B/SH3RF1/KLF10/SLC9B2/FOS/JUNB/TRIB1/GAS6/CSF1/ZFP36L1/MIR17HG	16
	GO:0051348	negative regulation of transferase activity	19/448	190/9366	0.00184063	0.0257937	0.0204973	GADD45B/PRKAG2/CORO1C/SH2B3/DUSP16/CBLB/ERRFI1/GADD45A/DUSP1/CDKN1A/SH3BP5/PPARG/RUBCN/LATS2/HNRNPU/PKIG/TRIB1/IRS2/PTPN1	19			GO:1901654	response to ketone	13/372	123/9101	0.0015056	0.0203937	0.0163447	ABCB4/ERRFI1/SGK1/FOSB/THBS1/CYP1B1/ABHD2/EIF4E/IGFBP7/FOS/PRKCE/GAS6/MBP	13
	GO:0120039	plasma membrane bounded cell projection morphogenesis	33/448	405/9366	0.00185192	0.0257937	0.0204973	SPAG9/DIP2B/NEDD4/MAP4K4/SEMA3C/PLXNA2/NRP1/FBXO31/RAPGEF2/CORO1C/VEGFA/EPHA4/SGK1/FLRT3/MACF1/PALLD/MYPN/IQGAP1/GOLGA4/DCDC2/TIAM2/NR4A2/ENAH/AUTS2/B4GALT5/WEE1/GDNF/PTPN11/FLRT2/PRKG1/MBP/BMPR2/CUX1	33			GO:0030282	bone mineralization	9/372	67/9101	0.00151475	0.0203937	0.0163447	SRGN/BMP2K/CCN1/KLF10/SGMS2/SMAD3/EIF2AK3/ANO6/BMPR2	9
	GO:0071216	cellular response to biotic stimulus	14/448	121/9366	0.00185883	0.0257937	0.0204973	CX3CL1/MAP2K3/JAK2/SLC7A5/PPARD/RARA/ANKRD1/IL18/CYRIB/PRKCE/EIF2AK3/TRIB1/LITAF/ARID5A	14			GO:0043535	regulation of blood vessel endothelial cell migration	9/372	67/9101	0.00151475	0.0203937	0.0163447	MAP2K3/VEGFA/GADD45A/KDR/ETS1/THBS1/VEGFC/SPRED1/TMSB4X	9
	GO:0006469	negative regulation of protein kinase activity	16/448	148/9366	0.00186275	0.0257937	0.0204973	GADD45B/PRKAG2/CORO1C/SH2B3/DUSP16/CBLB/ERRFI1/GADD45A/DUSP1/CDKN1A/SH3BP5/PPARG/LATS2/PKIG/TRIB1/PTPN1	16			GO:0002521	leukocyte differentiation	25/372	322/9101	0.00152276	0.0204303	0.0163741	KLF6/CBFB/XBP1/MYH9/VEGFA/EGR1/RARA/MYC/APP/ZFP36L2/UBASH3B/SH3RF1/KLF10/IL6R/IFI16/SLC9B2/NFIL3/FOS/JUNB/TRIB1/ANXA2/GAS6/CSF1/ZFP36L1/MIR17HG	25
	GO:0031958	corticosteroid receptor signaling pathway	4/448	9366-12-01	0.00188071	0.0257937	0.0204973	CRY1/NEDD4/JAK2/NR3C1	4			GO:0031347	regulation of defense response	27/372	358/9101	0.00153062	0.0204587	0.0163968	TNFRSF1A/PVR/CYLD/PPARD/TRIM38/IL1R1/ZFP36/LBP/RFTN1/IL6ST/ETS1/AKIRIN2/IER3/APP/S100A8/HSPD1/S100A9/IFI16/RBM47/SMAD3/PRKCE/METRNL/SOCS3/PTPN1/HSPA1A/TMSB4X/DDX3X	27
	GO:0046321	positive regulation of fatty acid oxidation	4/448	9366-12-01	0.00188071	0.0257937	0.0204973	PPARGC1A/PPARD/NR4A3/IRS2	4			GO:0019058	viral life cycle	18/372	202/9101	0.00153593	0.0204587	0.0163968	NEDD4/PVR/ICAM1/CCL2/SNX3/TRIM38/ARL8B/SRPK2/ITGAV/NPC1/DYNLT1/STOM/IFI16/CTBP2/GAS6/CD55/HSPA1A/DDX3X	18
	GO:0051546	keratinocyte migration	4/448	9366-12-01	0.00188071	0.0257937	0.0204973	MAP4K4/PPARD/HBEGF/MAPRE2	4			GO:0034762	regulation of transmembrane transport	23/372	287/9101	0.00154076	0.0204587	0.0163968	NEDD4/OSBPL8/SLC7A5/CCL2/CLIC5/NR4A3/RAMP3/ACTN4/DIAPH1/PIM1/THBS1/APP/CAMK2D/STOM/UBASH3B/IFNGR2/HK2/RRAD/PRKCE/PRNP/ANO6/IRS2/TMSB4X	23
	GO:1901699	cellular response to nitrogen compound	35/448	438/9366	0.0018956	0.0257937	0.0204973	PDK4/HDAC9/ATP2B1/ACTN2/SLC9A1/OSBPL8/TMEM38B/SORBS1/JAK2/SLC7A5/RAPGEF1/RAPGEF2/CPEB4/NFE2L2/EPHA4/ERRFI1/NR4A3/EGR1/NR4A1/KLF2/CSRP3/DIAPH1/PPARG/PTPRE/MDM2/AKAP6/NR4A2/STAT3/FOS/INSR/PRNP/PTPN11/ZFP36L1/IRS2/PTPN1	35			GO:0009896	positive regulation of catabolic process	29/372	395/9101	0.00156427	0.0206998	0.01659	SAMD4A/RB1CC1/RNF19A/NEDD4/SLC4A4/TRIM38/CSNK1A1/CBLB/ZFP36/KDR/IER3/APP/NOCT/BAG3/HSPB8/ZFP36L2/BCL2L11/HNRNPU/SH3RF1/KLHL40/BTG2/ASB5/PRKCE/SH3RF3/TRIB1/ZFP36L1/IRS2/PTPN1/HSPA1A	29
	GO:0002720	positive regulation of cytokine production involved in immune response	7/448	38/9366	0.00189834	0.0257937	0.0204973	SLC7A5/PANX1/IL1R1/NR4A3/IL18/DDX21/ARID5A	7			GO:0016049	cell growth	24/372	305/9101	0.00157147	0.0207241	0.0166096	BCAR1/CRYAB/EIF4G2/PPARD/VEGFA/HBEGF/CISH/SGK1/CDKN1A/MACF1/SDCBP/IQGAP1/APP/S100A8/CAMK2D/SPOCK1/S100A9/IGFBP7/SMAD3/PRKG1/TEAD1/BMPR2/HSPA1A/DDX3X	24
	GO:2000649	regulation of sodium ion transmembrane transporter activity	7/448	38/9366	0.00189834	0.0257937	0.0204973	NEDD4/PTPN3/SLC9A1/CAMK2D/STOM/SLMAP/PRKCE	7			GO:0014823	response to activity	7/372	43/9101	0.00162553	0.0212198	0.0170068	CRY1/GCLM/SLC7A5/PPARD/FOS/METRNL/SOD2	7
	GO:0062013	positive regulation of small molecule metabolic process	11/448	83/9366	0.00189896	0.0257937	0.0204973	CRY1/SLC4A4/SORBS1/PPARGC1A/PPARD/NR4A3/ARPP19/NNMT/INSR/PRKCE/IRS2	11			GO:0032612	interleukin-1 production	7/372	43/9101	0.00162553	0.0212198	0.0170068	PANX1/ERRFI1/EGR1/APP/IFI16/SMAD3/GAS6	7
	GO:0035265	organ growth	12/448	96/9366	0.00200187	0.0270996	0.021535	TGFB2/TMEM38B/BMPR1A/RARA/PIM1/VGLL4/LATS2/AKAP6/RUNX1/AKAP13/PTPN11/MIR17HG	12			GO:0032652	regulation of interleukin-1 production	7/372	43/9101	0.00162553	0.0212198	0.0170068	PANX1/ERRFI1/EGR1/APP/IFI16/SMAD3/GAS6	7
	GO:0097193	intrinsic apoptotic signaling pathway	20/448	206/9366	0.00201443	0.0271778	0.0215972	USP28/FNIP2/CYLD/PPP1R15A/JAK2/HMOX1/GSDME/FBXW7/NFE2L2/CDKN1A/MDM2/MYC/IER3/TP53BP2/ZNF385B/S100A9/EIF2AK3/NUPR1/PTPN1/HSPA1A	20			GO:0055013	cardiac muscle cell development	8/372	55/9101	0.00163343	0.0212511	0.0170319	VEGFA/FHL2/CSRP3/MYO18B/HNRNPU/ADPRHL1/ACTC1/LMNA	8
	GO:0062012	regulation of small molecule metabolic process	19/448	192/9366	0.00207732	0.0279323	0.0221967	PDK4/CRY1/SLC4A4/SORBS1/PRKAG2/PPARGC1A/PPARD/NR3C1/NR4A3/EGR1/ARPP19/IER3/NNMT/STAT3/INSR/PRKCE/NUPR1/IRS2/PPTC7	19			GO:0030278	regulation of ossification	9/372	68/9101	0.00168435	0.0218401	0.017504	SRGN/CHSY1/BMP2K/CCN1/SGMS2/SMAD3/ANO6/CSF1/BMPR2	9
	GO:0048858	cell projection morphogenesis	33/448	408/9366	0.00208774	0.0279785	0.0222334	SPAG9/DIP2B/NEDD4/MAP4K4/SEMA3C/PLXNA2/NRP1/FBXO31/RAPGEF2/CORO1C/VEGFA/EPHA4/SGK1/FLRT3/MACF1/PALLD/MYPN/IQGAP1/GOLGA4/DCDC2/TIAM2/NR4A2/ENAH/AUTS2/B4GALT5/WEE1/GDNF/PTPN11/FLRT2/PRKG1/MBP/BMPR2/CUX1	33			GO:0031668	cellular response to extracellular stimulus	16/372	172/9101	0.00177611	0.0229528	0.0183958	PDK4/XBP1/SLC7A5/CPEB4/CDKN1A/ATG14/PIM1/GABARAPL1/MAP1LC3B/KLF10/ATF3/IFI16/FOS/EIF2AK3/GAS6/BMPR2	16
	GO:0005975	carbohydrate metabolic process	30/448	360/9366	0.00209949	0.0280422	0.022284	PDK4/CRY1/RB1CC1/SLC2A3/SYNJ2/SLC4A4/SORBS1/PRKAG2/INPP4B/PPARGC1A/PPARD/NR3C1/GBE1/CHST3/ARPP19/IER3/GABARAPL1/B4GALT5/ATF3/NNMT/STAT3/INSR/PRKCE/NUPR1/CHST15/IRS2/STK40/GK/PPP1CB/GANC	30			GO:0001558	regulation of cell growth	21/372	256/9101	0.00183389	0.0233779	0.0187364	BCAR1/CRYAB/EIF4G2/PPARD/VEGFA/HBEGF/CISH/SGK1/CDKN1A/MACF1/SDCBP/S100A8/CAMK2D/SPOCK1/S100A9/IGFBP7/SMAD3/TEAD1/BMPR2/HSPA1A/DDX3X	21
	GO:0007160	cell-matrix adhesion	17/448	164/9366	0.00214641	0.0284246	0.022588	CX3CL1/MAP4K4/ACTN2/SLC9A1/ITGA6/SORBS1/NRP1/CORO1C/VEGFA/TEK/SDC4/MACF1/ITGAV/ADAMTS9/DAPK3/LIMS1/PEAK1	17			GO:0002367	cytokine production involved in immune response	8/372	56/9101	0.00183925	0.0233779	0.0187364	SLC7A5/PANX1/IL1R1/NR4A3/DDX21/LITAF/CD55/ARID5A	8
	GO:0061082	myeloid leukocyte cytokine production	6/448	29/9366	0.0021494	0.0284246	0.022588	TGFB2/HMOX1/PANX1/NR4A3/DDX21/LITAF	6			GO:0002718	regulation of cytokine production involved in immune response	8/372	56/9101	0.00183925	0.0233779	0.0187364	SLC7A5/PANX1/IL1R1/NR4A3/DDX21/LITAF/CD55/ARID5A	8
	GO:2000758	positive regulation of peptidyl-lysine acetylation	6/448	29/9366	0.0021494	0.0284246	0.022588	DIP2B/PPARGC1A/SOX4/AUTS2/DDX21/ARID5A	6			GO:0051893	regulation of focal adhesion assembly	8/372	56/9101	0.00183925	0.0233779	0.0187364	CORO1C/VEGFA/SDC4/MACF1/KDR/THBS1/SMAD3/LIMS1	8
	GO:0048812	neuron projection morphogenesis	32/448	393/9366	0.00218556	0.0288076	0.0228923	SPAG9/DIP2B/NEDD4/MAP4K4/SEMA3C/PLXNA2/NRP1/FBXO31/RAPGEF2/VEGFA/EPHA4/SGK1/FLRT3/MACF1/PALLD/MYPN/IQGAP1/GOLGA4/DCDC2/TIAM2/NR4A2/ENAH/AUTS2/B4GALT5/WEE1/GDNF/PTPN11/FLRT2/PRKG1/MBP/BMPR2/CUX1	32			GO:0090109	regulation of cell-substrate junction assembly	8/372	56/9101	0.00183925	0.0233779	0.0187364	CORO1C/VEGFA/SDC4/MACF1/KDR/THBS1/SMAD3/LIMS1	8
	GO:0010611	regulation of cardiac muscle hypertrophy	7/448	39/9366	0.00222021	0.0291219	0.0231421	SLC9A1/ERRFI1/NR4A3/PPARG/CAMK2D/AKAP6/TRIM63	7			GO:0007517	muscle organ development	20/372	239/9101	0.00184662	0.0233945	0.0187498	XBP1/DDX5/CRYAB/MYF6/HBEGF/EGR1/NR4A1/CSRP3/LARGE1/ANKRD1/ARID5B/KLHL40/ACTC1/BTG2/ATF3/XIRP2/SMAD3/VGLL2/FOS/MAFF	20
	GO:0016049	cell growth	27/448	314/9366	0.00222394	0.0291219	0.0231421	SPAG9/DIP2B/SEMA3C/SLC9A1/TGFB2/NRP1/PPARD/VEGFA/HBEGF/SGK1/CDKN1A/FLRT3/MACF1/IQGAP1/OSGIN1/VGLL4/GOLGA4/CAMK2D/AKAP6/AUTS2/S100A9/RICTOR/AKAP13/PRKG1/TEAD1/BMPR2/HSPA1A	27			GO:0010761	fibroblast migration	7/372	44/9101	0.00186653	0.0235219	0.0188519	ZFAND5/CORO1C/SDC4/THBS1/IQGAP1/ARID5B/PRKCE	7
	GO:0014897	striated muscle hypertrophy	9/448	61/9366	0.00228644	0.0296497	0.0235615	SLC9A1/ERRFI1/NR4A3/CSRP3/PPARG/CAMK2D/AKAP6/TRIM63/AKAP13	9			GO:0045667	regulation of osteoblast differentiation	9/372	69/9101	0.00186885	0.0235219	0.0188519	DDX5/JUND/IL6ST/CCN1/VEGFC/NOCT/IL6R/SMAD3/BMPR2	9
	GO:0032635	interleukin-6 production	9/448	61/9366	0.00228644	0.0296497	0.0235615	CX3CL1/KLF2/AKIRIN2/IL6R/STAT3/PTPN11/IL1RAP/ARID5A/MBP	9			GO:0022409	positive regulation of cell-cell adhesion	15/372	157/9101	0.00188083	0.0235368	0.0188638	CD44/CBFB/XBP1/NFAT5/MAP3K8/CCL2/NR4A3/HSPH1/RARA/IL6ST/ETS1/HSPD1/CYRIB/PLPP3/CD55	15
	GO:0032675	regulation of interleukin-6 production	9/448	61/9366	0.00228644	0.0296497	0.0235615	CX3CL1/KLF2/AKIRIN2/IL6R/STAT3/PTPN11/IL1RAP/ARID5A/MBP	9			GO:0045596	negative regulation of cell differentiation	26/372	345/9101	0.00188221	0.0235368	0.0188638	TRIO/CBFB/XBP1/FGF9/PPARD/VEGFA/ZFP36/RARA/MYC/ITGAV/APP/DYNLT1/VEGFC/NOCT/EIF4E/ZFP36L2/HNRNPU/UBASH3B/BTG2/SPRED1/SMAD3/TRIB1/ZFP36L1/MBP/BMPR2/SOD2	26
	GO:0036293	response to decreased oxygen levels	19/448	194/9366	0.00233919	0.030236	0.0240274	SLC9A1/TGFB2/HMOX1/PPARD/VEGFA/CPEB4/NFE2L2/EPHA4/EGR1/JUND/PPARG/MDM2/MYC/PAM/NR4A2/DDAH1/FOS/PRKCE/ZFP36L1	19			GO:0046718	viral entry into host cell	10/372	83/9101	0.00195848	0.0242581	0.0194419	PVR/ICAM1/SNX3/TRIM38/ITGAV/NPC1/DYNLT1/GAS6/CD55/HSPA1A	10
	GO:0071222	cellular response to lipopolysaccharide	12/448	98/9366	0.00238861	0.0307754	0.024456	CX3CL1/MAP2K3/JAK2/SLC7A5/PPARD/RARA/ANKRD1/IL18/PRKCE/TRIB1/LITAF/ARID5A	12			GO:0010955	negative regulation of protein processing	4/372	14/9101	0.00198384	0.0242581	0.0194419	PLAU/THBS1/CAST/PRNP	4
	GO:0010720	positive regulation of cell development	23/448	255/9366	0.00253071	0.0321869	0.0255777	CX3CL1/KITLG/SPEN/PLXNA2/NRP1/SLC7A5/FBXO31/RHEB/ZMIZ1/VEGFA/EPHA4/SOX4/MACF1/RARA/GOLGA4/TIAM2/IL18/RUNX1/FOS/TRIB1/ZFP36L1/BMPR2/CUX1	23			GO:0033687	osteoblast proliferation	4/372	14/9101	0.00198384	0.0242581	0.0194419	ITGAV/CCN1/SMAD3/JUNB	4
	GO:0061041	regulation of wound healing	9/448	62/9366	0.00256435	0.0321869	0.0255777	TFPI/TNFRSF12A/SH2B3/HBEGF/NFE2L2/PRKCE/THBD/ANXA2/PRKG1	9			GO:0051767	nitric-oxide synthase biosynthetic process	4/372	14/9101	0.00198384	0.0242581	0.0194419	MAP2K3/NAMPT/CCL2/KDR	4
	GO:0030193	regulation of blood coagulation	6/448	30/9366	0.00258018	0.0321869	0.0255777	TFPI/SH2B3/NFE2L2/THBD/ANXA2/PRKG1	6			GO:0051769	regulation of nitric-oxide synthase biosynthetic process	4/372	14/9101	0.00198384	0.0242581	0.0194419	MAP2K3/NAMPT/CCL2/KDR	4
	GO:0046579	positive regulation of Ras protein signal transduction	6/448	30/9366	0.00258018	0.0321869	0.0255777	KITLG/MAP4K4/AUTS2/MAPRE2/AKAP13/ABRA	6			GO:1901223	negative regulation of NIK/NF-kappaB signaling	4/372	14/9101	0.00198384	0.0242581	0.0194419	CYLD/LITAF/TMSB4X/DDX3X	4
	GO:0055021	regulation of cardiac muscle tissue growth	6/448	30/9366	0.00258018	0.0321869	0.0255777	BMPR1A/PIM1/VGLL4/AKAP6/RUNX1/MIR17HG	6			GO:1903318	negative regulation of protein maturation	4/372	14/9101	0.00198384	0.0242581	0.0194419	PLAU/THBS1/CAST/PRNP	4
	GO:0060412	ventricular septum morphogenesis	6/448	30/9366	0.00258018	0.0321869	0.0255777	TGFB2/BMPR1A/SOX4/TBX3/BMPR2/MIR17HG	6			GO:0060538	skeletal muscle organ development	13/372	127/9101	0.00201347	0.0244675	0.0196098	DDX5/MYF6/EGR1/NR4A1/CSRP3/LARGE1/ANKRD1/KLHL40/BTG2/ATF3/VGLL2/FOS/MAFF	13
	GO:0140467	integrated stress response signaling	6/448	30/9366	0.00258018	0.0321869	0.0255777	PPP1R15A/NFE2L2/FOS/JUNB/EIF2AK3/PTPN1	6			GO:0007596	blood coagulation	12/372	112/9101	0.00201363	0.0244675	0.0196098	TFPI/DGKD/MYH9/PLAU/IL6ST/THBS1/UBASH3B/ANO6/THBD/ANXA2/GAS6/PRKG1	12
	GO:1900046	regulation of hemostasis	6/448	30/9366	0.00258018	0.0321869	0.0255777	TFPI/SH2B3/NFE2L2/THBD/ANXA2/PRKG1	6			GO:0051894	positive regulation of focal adhesion assembly	5/372	23/9101	0.00203147	0.0246069	0.0197214	VEGFA/SDC4/KDR/SMAD3/LIMS1	5
	GO:0001764	neuron migration	13/448	112/9366	0.00259498	0.0321869	0.0255777	CX3CL1/NRP1/FBXO31/ZMIZ1/RAPGEF2/VEGFA/NAV1/DCDC2/NR4A2/AUTS2/STAT3/FLRT2/PRKG1	13			GO:0070167	regulation of biomineral tissue development	8/372	57/9101	0.00206501	0.024753	0.0198385	SRGN/BMP2K/CCN1/SGMS2/SMAD3/ANO6/GAS6/BMPR2	8
	GO:0043401	steroid hormone mediated signaling pathway	12/448	99/9366	0.00260367	0.0321869	0.0255777	CRY1/PLPP1/NEDD4/JAK2/UBR5/ZMIZ1/PPARD/NR3C1/NR4A3/ABHD2/ESRRG/STRN3	12			GO:2000628	regulation of miRNA metabolic process	8/372	57/9101	0.00206501	0.024753	0.0198385	PPARD/EGR1/RARA/ETS1/MYC/SMAD3/FOS/TEAD1	8
	GO:0036003	positive regulation of transcription from RNA polymerase II promoter in response to stress	4/448	13/9366	0.00261484	0.0321869	0.0255777	VEGFA/NFE2L2/KLF2/ATF3	4			GO:0010586	miRNA metabolic process	9/372	70/9101	0.00206915	0.024753	0.0198385	DDX5/PPARD/EGR1/RARA/ETS1/MYC/SMAD3/FOS/TEAD1	9
	GO:0050849	negative regulation of calcium-mediated signaling	4/448	13/9366	0.00261484	0.0321869	0.0255777	HOMER2/FHL2/PRNP/MYOZ2	4			GO:0032874	positive regulation of stress-activated MAPK cascade	9/372	70/9101	0.00206915	0.024753	0.0198385	RB1CC1/TPD52L1/VEGFA/GADD45A/SDCBP/APP/SH3RF1/SH3RF3/RELL1	9
	GO:0060391	positive regulation of SMAD protein signal transduction	4/448	13/9366	0.00261484	0.0321869	0.0255777	JAK2/BMPR1A/PPARG/BMPR2	4			GO:1901652	response to peptide	24/372	312/9101	0.00212834	0.0253825	0.020343	PDK4/CRY1/BCAR1/ICAM1/OSBPL8/XBP1/SLC39A14/ERRFI1/NR4A3/EGR1/RAMP3/NR4A1/CSRP3/JUND/CYP1B1/APP/BCL2L11/BTG2/FOS/PRNP/SOCS3/ZFP36L1/IRS2/PTPN1	24
	GO:0003230	cardiac atrium development	5/448	21/9366	0.00263471	0.0321869	0.0255777	TGFB2/SOX4/MDM2/CCN1/BMPR2	5			GO:0051051	negative regulation of transport	20/372	242/9101	0.00214094	0.0254541	0.0204005	CRY1/TNFRSF1A/NEDD4/CRYAB/SNX3/RAP1B/BEST3/SDCBP/THBS1/ITGAV/CAMK2D/BAG3/NDUFAF2/RRAD/MIDN/PKIG/PRKCE/ANXA2/IRS2/PIM3	20
	GO:0030195	negative regulation of blood coagulation	5/448	21/9366	0.00263471	0.0321869	0.0255777	TFPI/SH2B3/THBD/ANXA2/PRKG1	5			GO:0002064	epithelial cell development	12/372	113/9101	0.00217211	0.0257455	0.020634	TNFRSF1A/FOSL2/ICAM1/MET/RHEB/VEGFA/RAP1B/KDR/PALLD/RARA/IL6ST/IQGAP1	12
	GO:0072538	T-helper 17 type immune response	5/448	21/9366	0.00263471	0.0321869	0.0255777	JAK2/IL6R/STAT3/JUNB/ARID5A	5			GO:0010817	regulation of hormone levels	19/372	226/9101	0.00225864	0.0266056	0.0213233	CRY1/ACSL4/SLC7A5/SLC39A14/PLEKHA1/PPARD/EGR1/CYP1B1/ENPEP/PCSK6/MCU/ATP1A1/SLC9B2/NDUFAF2/MIDN/PRKCE/ALDH1A3/IRS2/PIM3	19
	GO:1900047	negative regulation of hemostasis	5/448	21/9366	0.00263471	0.0321869	0.0255777	TFPI/SH2B3/THBD/ANXA2/PRKG1	5			GO:0002931	response to ischemia	6/372	34/9101	0.00227911	0.0266056	0.0213233	MAP2K3/PANX1/CPEB4/EGR1/HK2/CSF1	6
	GO:1901184	regulation of ERBB signaling pathway	8/448	51/9366	0.00267428	0.0325709	0.0258829	PTPN3/DGKD/AREG/FBXW7/HBEGF/CBLB/ERRFI1/RNF115	8			GO:0032611	interleukin-1 beta production	6/372	34/9101	0.00227911	0.0266056	0.0213233	PANX1/ERRFI1/EGR1/APP/IFI16/SMAD3	6
	GO:0019221	cytokine-mediated signaling pathway	21/448	226/9366	0.00268977	0.0326603	0.0259539	CX3CL1/IL12RB2/CYLD/JAK2/PPP2CB/SH2B3/IL1R1/EGR1/PPARG/SPPL2A/OSMR/UGCG/IL18/IL6R/IL31RA/STAT3/LIMS1/PTPN11/IL1RAP/PTPN1/HSPA1A	21			GO:0032651	regulation of interleukin-1 beta production	6/372	34/9101	0.00227911	0.0266056	0.0213233	PANX1/ERRFI1/EGR1/APP/IFI16/SMAD3	6
	GO:0031667	response to nutrient levels	24/448	272/9366	0.00274925	0.0332817	0.0264477	PDK4/WIPI1/ATP2B1/RASAL2/HMOX1/SLC7A5/PRKAG2/PPARGC1A/PPARD/CPEB4/NFE2L2/CDKN1A/ATG14/RARA/PPARG/SLC38A2/PIM1/GABARAPL1/ATF3/RICTOR/FOS/PPM1D/EIF2AK3/BMPR2	24			GO:0070613	regulation of protein processing	6/372	34/9101	0.00227911	0.0266056	0.0213233	MYH9/PLAU/THBS1/CAST/PRNP/ANXA2	6
	GO:0002040	sprouting angiogenesis	11/448	87/9366	0.00277647	0.0334093	0.0265491	HDAC9/NRP1/HMOX1/FBXW7/VEGFA/TEK/NR4A1/KLF2/CEMIP2/RSPO3/ADAMTS9	11			GO:0038061	NIK/NF-kappaB signaling	9/372	71/9101	0.00228621	0.0266082	0.0213254	MAP3K14/CYLD/NFAT5/ACTN4/APP/LIMS1/LITAF/TMSB4X/DDX3X	9
	GO:0002695	negative regulation of leukocyte activation	11/448	87/9366	0.00277647	0.0334093	0.0265491	CX3CL1/HMOX1/RIPOR2/CBLB/SDC4/TNFRSF21/DLG5/RUNX1/IL31RA/SOCS6/PRNP	11			GO:0050817	coagulation	12/372	114/9101	0.00234065	0.0271195	0.0217352	TFPI/DGKD/MYH9/PLAU/IL6ST/THBS1/UBASH3B/ANO6/THBD/ANXA2/GAS6/PRKG1	12
	GO:0014896	muscle hypertrophy	9/448	63/9366	0.00286837	0.0344118	0.0273458	SLC9A1/ERRFI1/NR4A3/CSRP3/PPARG/CAMK2D/AKAP6/TRIM63/AKAP13	9			GO:0071456	cellular response to hypoxia	10/372	85/9101	0.00234418	0.0271195	0.0217352	SLC8A3/PPARD/VEGFA/EGR1/JUND/MYC/LMNA/FOS/PRKCE/ZFP36L1	10
	GO:0001666	response to hypoxia	18/448	183/9366	0.00287846	0.0344298	0.0273601	SLC9A1/TGFB2/HMOX1/PPARD/VEGFA/NFE2L2/EPHA4/EGR1/JUND/PPARG/MDM2/MYC/PAM/NR4A2/DDAH1/FOS/PRKCE/ZFP36L1	18			GO:0051046	regulation of secretion	23/372	297/9101	0.00240246	0.0276805	0.0221848	CRY1/TNFRSF1A/ACSL4/XBP1/PPARD/SGK1/SDC4/RAP1B/SDCBP/RAB15/MCTP2/S100A8/PAM/ANKRD1/VEGFC/MCU/SLC9B2/NDUFAF2/MIDN/PRKCE/ANXA2/IRS2/PIM3	23
	GO:0046578	regulation of Ras protein signal transduction	14/448	127/9366	0.00293144	0.0349095	0.0277412	KITLG/MAP4K4/TGFB2/NRP1/PPP2CB/MET/RIPOR2/ARHGAP17/AUTS2/ARHGAP42/MAPRE2/AKAP13/ABRA/DENND4A	14			GO:0033673	negative regulation of kinase activity	15/372	161/9101	0.00240868	0.0276805	0.0221848	DNAJA1/SLC8A3/CORO1C/CBLB/ERRFI1/GADD45A/CDKN1A/HNRNPU/UBASH3B/SPRED1/MIDN/PKIG/TRIB1/IRS2/PTPN1	15
	GO:0051090	regulation of DNA-binding transcription factor activity	23/448	258/9366	0.00293599	0.0349095	0.0277412	CX3CL1/CYLD/JAK2/HMOX1/PPP2CB/PPARGC1A/TRIM38/VEGFA/SGK1/JUND/PPARG/BHLHE40/PIM1/ARID5B/IL18/S100A9/STAT3/PRNP/TRIB1/ABRA/NUPR1/IL1RAP/HSPA1A	23			GO:0030855	epithelial cell differentiation	24/372	315/9101	0.00241416	0.0276805	0.0221848	TNFRSF1A/FOSL2/ICAM1/GSDME/MET/RHEB/VEGFA/ERRFI1/RAP1B/ZFP36/KDR/PALLD/RARA/IL6ST/IQGAP1/UGCG/DLG5/SPRED1/SMAD3/MAP2K1/MAFF/ZFP36L1/COL4A1/BMPR2	24
	GO:0042594	response to starvation	15/448	141/9366	0.00298727	0.0353279	0.0280737	PDK4/WIPI1/SLC7A5/PPARGC1A/CPEB4/NFE2L2/CDKN1A/ATG14/SLC38A2/GABARAPL1/ATF3/FOS/PPM1D/EIF2AK3/BMPR2	15			GO:0030500	regulation of bone mineralization	7/372	46/9101	0.00243089	0.0277079	0.0222067	SRGN/BMP2K/CCN1/SGMS2/SMAD3/ANO6/BMPR2	7
	GO:0014743	regulation of muscle hypertrophy	7/448	41/9366	0.00298881	0.0353279	0.0280737	SLC9A1/ERRFI1/NR4A3/PPARG/CAMK2D/AKAP6/TRIM63	7			GO:0051591	response to cAMP	7/372	46/9101	0.00243089	0.0277079	0.0222067	FOSB/RAP1B/CYP1B1/APP/FOS/THBD/ZFP36L1	7
	GO:0060038	cardiac muscle cell proliferation	6/448	31/9366	0.00307264	0.0362051	0.0287708	TGFB2/BMPR1A/PIM1/VGLL4/RUNX1/MIR17HG	6			GO:0014911	positive regulation of smooth muscle cell migration	5/372	24/9101	0.00248129	0.0281991	0.0226005	FGF9/NR4A3/DOCK4/CYP1B1/ADAMTS1	5
	GO:0006937	regulation of muscle contraction	12/448	101/9366	0.00308109	0.0362051	0.0287708	ATP2B1/SLC9A1/TMEM38B/PDE4D/NR4A1/DOCK4/CNN1/MYBPH/CAMK2D/ARHGAP42/DAPK3/PRKG1	12			GO:0007599	hemostasis	12/372	115/9101	0.00251972	0.0283513	0.0227224	TFPI/DGKD/MYH9/PLAU/IL6ST/THBS1/UBASH3B/ANO6/THBD/ANXA2/GAS6/PRKG1	12
	GO:0042110	T cell activation	23/448	260/9366	0.00323557	0.0379092	0.030125	KITLG/JAK2/MYH9/MAP3K8/ZMIZ1/RIPOR2/CBLB/EGR1/SDC4/SOX4/RARA/TNFRSF21/IL18/DLG5/CYRIB/RUNX1/IL6R/STAT3/SOCS6/JUNB/PRNP/PTPN11/ZFP36L1	23			GO:0070304	positive regulation of stress-activated protein kinase signaling cascade	9/372	72/9101	0.002521	0.0283513	0.0227224	RB1CC1/TPD52L1/VEGFA/GADD45A/SDCBP/APP/SH3RF1/SH3RF3/RELL1	9
	GO:0060043	regulation of cardiac muscle cell proliferation	5/448	22/9366	0.00327766	0.0382903	0.0304279	BMPR1A/PIM1/VGLL4/RUNX1/MIR17HG	5			GO:0048511	rhythmic process	16/372	178/9101	0.00252403	0.0283513	0.0227224	NFYA/CRY1/NAMPT/PLEKHA1/DDX5/EGR1/JUND/BHLHE40/CYP1B1/PAM/NOCT/HNRNPU/ADAMTS1/KLF10/NFIL3/NRIP1	16
	GO:0070482	response to oxygen levels	20/448	215/9366	0.00332111	0.038496	0.0305913	SLC9A1/TGFB2/HMOX1/SLC7A5/PPARD/VEGFA/CPEB4/NFE2L2/EPHA4/EGR1/JUND/PPARG/MDM2/MYC/PAM/NR4A2/DDAH1/FOS/PRKCE/ZFP36L1	20			GO:0050863	regulation of T cell activation	16/372	178/9101	0.00252403	0.0283513	0.0227224	CBFB/XBP1/MAP3K8/CCL2/CBLB/HSPH1/SDC4/RARA/IL6ST/HSPD1/DLG5/CYRIB/SH3RF1/JUNB/PRNP/CD55	16
	GO:0038127	ERBB signaling pathway	11/448	89/9366	0.00332409	0.038496	0.0305913	PTPN3/DGKD/AREG/FBXW7/HBEGF/CBLB/ERRFI1/IQGAP1/GAREM1/PTPN11/RNF115	11			GO:0098739	import across plasma membrane	10/372	86/9101	0.00255869	0.0286573	0.0229677	SLC2A3/SLC8A3/SLC7A5/SLC39A14/RAMP3/SLC36A1/THBS1/ATP1A1/PRNP/IRS2	10
	GO:0043524	negative regulation of neuron apoptotic process	11/448	89/9366	0.00332409	0.038496	0.0305913	CX3CL1/JAK2/NRP1/HMOX1/PPARGC1A/CPEB4/GBE1/NR4A2/RETREG1/BTG2/GDNF	11			GO:0071621	granulocyte chemotaxis	8/372	59/9101	0.00258162	0.0288306	0.0231066	CCL2/CSF3R/LBP/THBS1/S100A8/MCU/S100A9/CSF1	8
	GO:0046649	lymphocyte activation	31/448	388/9366	0.00339831	0.0392422	0.0311843	HDAC9/KITLG/KLF6/JAK2/MYH9/NFATC2/MAP3K8/ZMIZ1/RIPOR2/CBLB/EGR1/SDC4/CDKN1A/SOX4/RARA/AKIRIN2/TNFRSF21/IL18/DLG5/CYRIB/RUNX1/IL6R/NFIL3/STAT3/SOCS6/JUNB/PRNP/PTPN11/ZFP36L1/IRS2/MIR17HG	31			GO:0002252	immune effector process	22/372	281/9101	0.00259204	0.0288635	0.023133	WDR1/PVR/ICAM1/XBP1/SLC7A5/PANX1/IL1R1/NR4A3/LBP/RFTN1/RARA/ARL8B/APP/HSPD1/CYRIB/IL6R/DDX21/PRKCE/JUNB/LITAF/CD55/ARID5A	22
	GO:0050868	negative regulation of T cell activation	8/448	53/9366	0.00342481	0.0392952	0.0312264	RIPOR2/CBLB/SDC4/TNFRSF21/DLG5/RUNX1/SOCS6/PRNP	8			GO:0031053	primary miRNA processing	4/372	15/9101	0.00261887	0.0289952	0.0232385	DDX5/SRSF3/SMAD3/DDX3X	4
	GO:0060419	heart growth	8/448	53/9366	0.00342481	0.0392952	0.0312264	TGFB2/BMPR1A/PIM1/VGLL4/AKAP6/RUNX1/AKAP13/MIR17HG	8			GO:0042026	protein refolding	4/372	15/9101	0.00261887	0.0289952	0.0232385	DNAJA1/DNAJA4/HSPD1/HSPA1A	4
	GO:0001954	positive regulation of cell-matrix adhesion	7/448	42/9366	0.00344213	0.0392952	0.0312264	CX3CL1/MAP4K4/NRP1/VEGFA/TEK/SDC4/LIMS1	7			GO:0045637	regulation of myeloid cell differentiation	13/372	131/9101	0.00265494	0.0292573	0.0234486	CSF3R/ZFP36/RARA/ETS1/MYC/UBASH3B/KLF10/SLC9B2/FOS/TRIB1/CSF1/ZFP36L1/HSPA1A	13
	GO:0050848	regulation of calcium-mediated signaling	7/448	42/9366	0.00344213	0.0392952	0.0312264	SLC9A1/NFAT5/HOMER2/FHL2/AKAP6/PRNP/MYOZ2	7			GO:0002763	positive regulation of myeloid leukocyte differentiation	6/372	35/9101	0.00265769	0.0292573	0.0234486	KLF10/SLC9B2/FOS/TRIB1/CSF1/ZFP36L1	6
	GO:0046628	positive regulation of insulin receptor signaling pathway	4/448	14/9366	0.0035239	0.0398877	0.0316973	OSBPL8/SORBS1/PTPN11/PTPN1	4			GO:0042326	negative regulation of phosphorylation	20/372	247/9101	0.00271948	0.0298524	0.0239255	DNAJA1/SLC8A3/CORO1C/CBLB/ERRFI1/GADD45A/CDKN1A/ATG14/IER3/HNRNPU/UBASH3B/PLPP3/SPRED1/MIDN/PKIG/PRNP/TRIB1/SOCS3/IRS2/PTPN1	20
	GO:0070262	peptidyl-serine dephosphorylation	4/448	14/9366	0.0035239	0.0398877	0.0316973	PPP1R15A/PPP2CB/DUSP1/PPTC7	4			GO:0043280	positive regulation of cysteine-type endopeptidase activity involved in apoptotic process	9/372	73/9101	0.00277452	0.0303704	0.0243407	MYC/CCN1/S100A8/HSPD1/BCL2L11/S100A9/SMAD3/EIF2AK3/DDX3X	9
	GO:1900745	positive regulation of p38MAPK cascade	4/448	14/9366	0.0035239	0.0398877	0.0316973	GADD45B/VEGFA/GADD45A/RELL1	4			GO:0044409	entry into host	10/372	87/9101	0.00278865	0.0304388	0.0243955	PVR/ICAM1/SNX3/TRIM38/ITGAV/NPC1/DYNLT1/GAS6/CD55/HSPA1A	10
	GO:0015718	monocarboxylic acid transport	9/448	65/9366	0.00356149	0.0401997	0.0319452	ABCB4/SLC16A6/PPARD/SLC17A5/ACSL3/ABCC4/PPARG/PNPLA8/IRS2	9			GO:0002821	positive regulation of adaptive immune response	8/372	60/9101	0.00287521	0.0312657	0.0250582	PVR/IL1R1/IL6ST/AKIRIN2/HSPD1/CYRIB/CD55/ARID5A	8
	GO:0045862	positive regulation of proteolysis	22/448	247/9366	0.00362641	0.0407659	0.0323951	JAK2/BCL2L13/MYH9/FBXW7/CSNK1A1/NFE2L2/EPHA4/PPARG/AKIRIN2/MDM2/MYC/RNF144B/CCN1/KLHL40/S100A9/STAT3/EIF2AK3/TRIB1/NUPR1/ANXA2/MBP/HSPA1A	22			GO:0007162	negative regulation of cell adhesion	15/372	164/9101	0.00288058	0.0312657	0.0250582	CBFB/PLXNA2/CORO1C/VEGFA/CBLB/SDC4/ACTN4/THBS1/CYP1B1/DLG5/SPOCK1/UBASH3B/PRNP/PRKG1/MBP	15
	GO:0006110	regulation of glycolytic process	6/448	32/9366	0.003632	0.0407659	0.0323951	SLC4A4/PRKAG2/IER3/STAT3/INSR/NUPR1	6			GO:0009266	response to temperature stimulus	12/372	117/9101	0.00291136	0.0313755	0.0251462	DNAJA1/THBS1/DNAJA4/HSPD1/BAG3/IER5/IGFBP7/FOS/EIF2AK3/METRNL/HSPA1A/SOD2	12
	GO:0043086	negative regulation of catalytic activity	29/448	358/9366	0.00373735	0.0418312	0.0332417	TFPI/HDAC9/PPP1R15A/TGFB2/GADD45B/PRKAG2/CORO1C/SH2B3/DUSP16/VEGFA/CBLB/ERRFI1/GADD45A/DUSP1/NR4A1/CDKN1A/SH3BP5/PPARG/SORT1/RUBCN/LATS2/CAST/HNRNPU/PKIG/RNF34/PRNP/TRIB1/IRS2/PTPN1	29			GO:0008015	blood circulation	21/372	266/9101	0.00291506	0.0313755	0.0251462	GCLM/MAP2K3/SLC8A3/GLRX3/PPARD/VEGFA/HBEGF/SGK1/DOCK4/CSRP3/IER3/ENPEP/CAMK2D/VEGFC/ACTC1/ATP1A1/SMAD3/GAS6/PRKG1/BMPR2/SOD2	21
	GO:0014074	response to purine-containing compound	10/448	78/9366	0.00385032	0.0427375	0.0339618	TMEM38B/RAPGEF1/AREG/RAPGEF2/PANX1/ATF1/AKAP6/FOS/THBD/ZFP36L1	10			GO:0030099	myeloid cell differentiation	21/372	266/9101	0.00291506	0.0313755	0.0251462	CBFB/WDR1/MYH9/VEGFA/CSF3R/ZFP36/RARA/ETS1/MYC/APP/UBASH3B/KLF10/IFI16/SLC9B2/FOS/JUNB/TRIB1/ANXA2/CSF1/ZFP36L1/HSPA1A	21
	GO:0071901	negative regulation of protein serine/threonine kinase activity	10/448	78/9366	0.00385032	0.0427375	0.0339618	PRKAG2/SH2B3/DUSP16/GADD45A/DUSP1/CDKN1A/PPARG/LATS2/PKIG/PTPN1	10			GO:0010563	negative regulation of phosphorus metabolic process	22/372	284/9101	0.00295348	0.0316129	0.0253365	DNAJA1/PPP1R15A/SLC8A3/CORO1C/CBLB/ERRFI1/GADD45A/CDKN1A/ATG14/IER3/IQGAP1/HNRNPU/UBASH3B/PLPP3/SPRED1/MIDN/PKIG/PRNP/TRIB1/SOCS3/IRS2/PTPN1	22
	GO:0097696	receptor signaling pathway via STAT	10/448	78/9366	0.00385032	0.0427375	0.0339618	JAK2/DOT1L/SH2B3/GADD45A/PPARG/IL18/IL6R/IL31RA/STAT3/SOCS6	10			GO:0045936	negative regulation of phosphate metabolic process	22/372	284/9101	0.00295348	0.0316129	0.0253365	DNAJA1/PPP1R15A/SLC8A3/CORO1C/CBLB/ERRFI1/GADD45A/CDKN1A/ATG14/IER3/IQGAP1/HNRNPU/UBASH3B/PLPP3/SPRED1/MIDN/PKIG/PRNP/TRIB1/SOCS3/IRS2/PTPN1	22
	GO:0001503	ossification	21/448	233/9366	0.0038615	0.0427432	0.0339664	VCAN/ATP2B1/TMEM38B/BMPR1A/AREG/FHL2/JUND/PPARG/RRAS2/SORT1/CCN1/CRIM1/NOCT/HNRNPU/IL6R/SGMS2/DDX21/JUNB/EIF2AK3/PTPN11/BMPR2	21			GO:1902235	regulation of endoplasmic reticulum stress-induced intrinsic apoptotic signaling pathway	5/372	25/9101	0.00299924	0.0320018	0.0256482	XBP1/BCL2L11/EIF2AK3/PTPN1/HSPA1A	5
	GO:0030307	positive regulation of cell growth	12/448	104/9366	0.00392792	0.0433586	0.0344554	SLC9A1/TGFB2/NRP1/VEGFA/HBEGF/MACF1/GOLGA4/AKAP6/S100A9/RICTOR/TEAD1/BMPR2	12			GO:1901888	regulation of cell junction assembly	13/372	133/9101	0.00303345	0.0320018	0.0256482	CORO1C/VEGFA/SDC4/RAP1B/MACF1/KDR/THBS1/APP/DLG5/SMAD3/LIMS1/IL1RAP/COLQ	13
	GO:0043536	positive regulation of blood vessel endothelial cell migration	7/448	43/9366	0.003946	0.0434385	0.0345189	MAP2K3/HDAC9/NRP1/HMOX1/VEGFA/NFE2L2/ETS1	7			GO:0002761	regulation of myeloid leukocyte differentiation	9/372	74/9101	0.00304779	0.0320018	0.0256482	RARA/MYC/UBASH3B/KLF10/SLC9B2/FOS/TRIB1/CSF1/ZFP36L1	9
	GO:0000904	cell morphogenesis involved in differentiation	31/448	392/9366	0.00395914	0.0434638	0.034539	DIP2B/NEDD4/SEMA3C/PLXNA2/NRP1/MYH9/FBXO31/MET/RAPGEF2/VEGFA/EPHA4/FLRT3/MACF1/PALLD/FLNB/MYPN/GOLGA4/DCDC2/TIAM2/LATS2/NR4A2/ENAH/AUTS2/B4GALT5/GDNF/PTPN11/FLRT2/PRKG1/MBP/BMPR2/CUX1	31			GO:0032640	tumor necrosis factor production	9/372	74/9101	0.00304779	0.0320018	0.0256482	ERRFI1/FRMD8/ZFP36/LBP/RARA/THBS1/APP/GAS6/ARID5A	9
	GO:0061384	heart trabecula morphogenesis	5/448	23/9366	0.00402623	0.0440795	0.0350283	TGFB2/BMPR1A/FHL2/TEK/ADAMTS1	5			GO:0032680	regulation of tumor necrosis factor production	9/372	74/9101	0.00304779	0.0320018	0.0256482	ERRFI1/FRMD8/ZFP36/LBP/RARA/THBS1/APP/GAS6/ARID5A	9
	GO:0070371	ERK1 and ERK2 cascade	16/448	160/9366	0.00409974	0.044762	0.0355706	CX3CL1/NRP1/FBXW7/RAPGEF2/EPHA4/ERRFI1/TEK/MYC/ITGAV/GAREM1/CCN1/ATF3/PTPN11/ZFP36L1/PTPN1/C5AR1	16			GO:0071706	tumor necrosis factor superfamily cytokine production	9/372	74/9101	0.00304779	0.0320018	0.0256482	ERRFI1/FRMD8/ZFP36/LBP/RARA/THBS1/APP/GAS6/ARID5A	9
	GO:2001234	negative regulation of apoptotic signaling pathway	15/448	146/9366	0.00416644	0.0453666	0.0360511	CX3CL1/RB1CC1/ITGA6/NRP1/HMOX1/NFE2L2/MDM2/IER3/ITGAV/ITPRIP/NR4A2/GDNF/RNF34/PTPN1/HSPA1A	15			GO:1903555	regulation of tumor necrosis factor superfamily cytokine production	9/372	74/9101	0.00304779	0.0320018	0.0256482	ERRFI1/FRMD8/ZFP36/LBP/RARA/THBS1/APP/GAS6/ARID5A	9
	GO:0031346	positive regulation of cell projection organization	22/448	250/9366	0.00419266	0.0455285	0.0361797	CX3CL1/PLXNA2/ITGA6/NRP1/FBXO31/RAPGEF1/RAPGEF2/CORO1C/RIPOR2/VEGFA/NFE2L2/EPHA4/ATF1/MACF1/FNBP1L/GOLGA4/TIAM2/AUTS2/S100A9/SEPTIN9/BMPR2/CUX1	22			GO:0042149	cellular response to glucose starvation	6/372	36/9101	0.00308154	0.0321813	0.025792	XBP1/SLC7A5/CPEB4/ATG14/IFI16/EIF2AK3	6
	GO:0097529	myeloid leukocyte migration	12/448	105/9366	0.00424851	0.045997	0.036552	CX3CL1/KITLG/TGFB2/RIPOR2/VEGFA/IL1R1/DUSP1/TRIM55/MCU/IL6R/S100A9/C5AR1	12			GO:1902895	positive regulation of miRNA transcription	6/372	36/9101	0.00308154	0.0321813	0.025792	EGR1/ETS1/MYC/SMAD3/FOS/TEAD1	6
	GO:0071364	cellular response to epidermal growth factor stimulus	6/448	33/9366	0.00426356	0.045997	0.036552	ERRFI1/IQGAP1/GAREM1/FOS/PTPN11/ZFP36L1	6			GO:0046634	regulation of alpha-beta T cell activation	7/372	48/9101	0.00311824	0.032459	0.0260146	CBFB/CBLB/HSPH1/RARA/SH3RF1/JUNB/CD55	7
	GO:0032990	cell part morphogenesis	33/448	427/9366	0.00427065	0.045997	0.036552	SPAG9/DIP2B/NEDD4/MAP4K4/SEMA3C/PLXNA2/NRP1/FBXO31/RAPGEF2/CORO1C/VEGFA/EPHA4/SGK1/FLRT3/MACF1/PALLD/MYPN/IQGAP1/GOLGA4/DCDC2/TIAM2/NR4A2/ENAH/AUTS2/B4GALT5/WEE1/GDNF/PTPN11/FLRT2/PRKG1/MBP/BMPR2/CUX1	33			GO:0007519	skeletal muscle tissue development	12/372	118/9101	0.00312494	0.032459	0.0260146	DDX5/MYF6/EGR1/NR4A1/CSRP3/ANKRD1/KLHL40/BTG2/ATF3/VGLL2/FOS/MAFF	12
	GO:0034329	cell junction assembly	23/448	266/9366	0.00429305	0.045997	0.036552	MAP4K4/ACTN2/SLC9A1/ITGA6/SORBS1/NRP1/RAPGEF1/RAPGEF2/CORO1C/VEGFA/TEK/SDC4/FLRT3/MACF1/LAMC1/DLG5/DST/DAPK3/LIMS1/PEAK1/FLRT2/IL1RAP/COLQ	23			GO:0055006	cardiac cell development	8/372	61/9101	0.00319418	0.0330008	0.0264489	VEGFA/FHL2/CSRP3/MYO18B/HNRNPU/ADPRHL1/ACTC1/LMNA	8
	GO:0045766	positive regulation of angiogenesis	11/448	92/9366	0.00430468	0.045997	0.036552	NRP1/HMOX1/VEGFA/NFE2L2/TEK/AGO2/ETS1/DDAH1/RUNX1/STAT3/C5AR1	11			GO:0150116	regulation of cell-substrate junction organization	8/372	61/9101	0.00319418	0.0330008	0.0264489	CORO1C/VEGFA/SDC4/MACF1/KDR/THBS1/SMAD3/LIMS1	8
	GO:1904018	positive regulation of vasculature development	11/448	92/9366	0.00430468	0.045997	0.036552	NRP1/HMOX1/VEGFA/NFE2L2/TEK/AGO2/ETS1/DDAH1/RUNX1/STAT3/C5AR1	11			GO:2001235	positive regulation of apoptotic signaling pathway	10/372	89/9101	0.00329808	0.0339834	0.0272363	TNFRSF12A/CYLD/GSDME/TPD52L1/MYC/THBS1/S100A8/BCL2L11/ATF3/S100A9	10
	GO:0034764	positive regulation of transmembrane transport	13/448	119/9366	0.00440991	0.0469961	0.037346	CX3CL1/ACTN2/SLC9A1/OSBPL8/SORBS1/SLC7A5/NFE2L2/NR4A3/ARPP19/AKAP6/INSR/PTPN11/IRS2	13			GO:0051701	biological process involved in interaction with host	12/372	119/9101	0.00335103	0.0344045	0.0275739	PVR/ICAM1/SNX3/TRIM38/THOC6/ARL8B/ITGAV/NPC1/DYNLT1/GAS6/CD55/HSPA1A	12
	GO:1902305	regulation of sodium ion transmembrane transport	7/448	44/9366	0.00450387	0.0478701	0.0380405	NEDD4/PTPN3/SLC9A1/CAMK2D/STOM/SLMAP/PRKCE	7			GO:0071214	cellular response to abiotic stimulus	17/372	200/9101	0.00337508	0.0344045	0.0275739	MAP3K14/CRY1/USP28/TNFRSF1A/NEDD4/NFAT5/CRYAB/ERRFI1/GADD45A/EGR1/CDKN1A/MYC/ANKRD1/BAG3/IFI16/ZFP36L1/DDX3X	17
	GO:0014856	skeletal muscle cell proliferation	4/448	15/9366	0.00462595	0.0484341	0.0384887	JAK2/PPARD/KPNA1/FOS	4			GO:0104004	cellular response to environmental stimulus	17/372	200/9101	0.00337508	0.0344045	0.0275739	MAP3K14/CRY1/USP28/TNFRSF1A/NEDD4/NFAT5/CRYAB/ERRFI1/GADD45A/EGR1/CDKN1A/MYC/ANKRD1/BAG3/IFI16/ZFP36L1/DDX3X	17
	GO:0036499	PERK-mediated unfolded protein response	4/448	15/9366	0.00462595	0.0484341	0.0384887	PPP1R15A/NFE2L2/EIF2AK3/PTPN1	4			GO:0010212	response to ionizing radiation	11/372	104/9101	0.00338347	0.0344045	0.0275739	USP28/CRYAB/GADD45A/EGR1/CDKN1A/MYC/IFI16/NABP1/THBD/AEN/SOD2	11
	GO:0045722	positive regulation of gluconeogenesis	4/448	15/9366	0.00462595	0.0484341	0.0384887	CRY1/PPARGC1A/ARPP19/NNMT	4			GO:0071453	cellular response to oxygen levels	11/372	104/9101	0.00338347	0.0344045	0.0275739	SLC8A3/PPARD/VEGFA/CPEB4/EGR1/JUND/MYC/LMNA/FOS/PRKCE/ZFP36L1	11
	GO:0043500	muscle adaptation	10/448	80/9366	0.00462885	0.0484341	0.0384887	SLC9A1/HMOX1/ERRFI1/NR4A3/PPARG/CAMK2D/AKAP6/TRIM63/MYOZ2/MIR17HG	10			GO:0007160	cell-matrix adhesion	15/372	167/9101	0.00342631	0.0346578	0.0277768	CD44/CORO1C/VEGFA/PLAU/SDC4/MACF1/KDR/THBS1/ITGAV/ITGAX/BCL2L11/ADAMTS9/SMAD3/LIMS1/CSF1	15
	GO:1903034	regulation of response to wounding	10/448	80/9366	0.00462885	0.0484341	0.0384887	TFPI/TNFRSF12A/SH2B3/HBEGF/NFE2L2/EPHA4/PRKCE/THBD/ANXA2/PRKG1	10			GO:0070588	calcium ion transmembrane transport	15/372	167/9101	0.00342631	0.0346578	0.0277768	SLC8A3/PANX1/RAMP3/DIAPH1/ITGAV/CAMK2D/UBASH3B/MCU/CACHD1/RRAD/PRKCE/PRNP/ANO6/ANXA2/GAS6	15
	GO:0032409	regulation of transporter activity	16/448	162/9366	0.00462946	0.0484341	0.0384887	NEDD4/PTPN3/ACTN2/SLC9A1/PDE4D/SGK1/PPARG/PIM1/CAMK2D/STOM/AKAP6/HOMER1/SLMAP/RRAD/PRKCE/PRNP	16			GO:1901653	cellular response to peptide	19/372	235/9101	0.00349784	0.0352592	0.0282588	PDK4/BCAR1/ICAM1/OSBPL8/XBP1/SLC39A14/ERRFI1/NR4A3/NR4A1/CSRP3/CYP1B1/APP/BCL2L11/FOS/PRNP/SOCS3/ZFP36L1/IRS2/PTPN1	19
	GO:0048863	stem cell differentiation	15/448	148/9366	0.00473363	0.049395	0.0392523	KITLG/SEMA3C/SLC9A1/TGFB2/NRP1/BMPR1A/CORO1C/SH2B3/NFE2L2/TBX3/HNRNPU/GATAD2A/STAT3/GDNF/CHD2	15			GO:0035710	CD4-positive, alpha-beta T cell activation	7/372	49/9101	0.00351314	0.0352592	0.0282588	CBFB/CBLB/RARA/SH3RF1/IL6R/JUNB/CD55	7
	GO:0001933	negative regulation of protein phosphorylation	20/448	222/9366	0.00477208	0.0495478	0.0393738	SPAG9/GADD45B/PRKAG2/CORO1C/SH2B3/DUSP16/PDE4D/CBLB/ERRFI1/GADD45A/DUSP1/CDKN1A/ATG14/SH3BP5/PPARG/LATS2/PKIG/PRNP/TRIB1/PTPN1	20			GO:0061097	regulation of protein tyrosine kinase activity	7/372	49/9101	0.00351314	0.0352592	0.0282588	HBEGF/CBLB/ERRFI1/APP/PRNP/GAS6/PTPN1	7
	GO:0006954	inflammatory response	28/448	348/9366	0.00477301	0.0495478	0.0393738	CX3CL1/MAP2K3/HDAC9/CYLD/JAK2/HMOX1/PPARD/NR3C1/IL1R1/NFE2L2/TEK/CSRP3/PPARG/ETS1/IER3/OSMR/TRIM55/IL18/IL6R/S100A9/RICTOR/IL31RA/STAT3/FOS/NUPR1/CIITA/IL1RAP/C5AR1	28			GO:0002702	positive regulation of production of molecular mediator of immune response	8/372	62/9101	0.00354	0.0353451	0.0283277	XBP1/SLC7A5/PANX1/IL1R1/NR4A3/DDX21/CD55/ARID5A	8
	GO:0030855	epithelial cell differentiation	27/448	332/9366	0.00480245	0.0497246	0.0395143	TMEM38B/NRP1/GSDME/MET/RHEB/RAPGEF1/RAPGEF2/VEGFA/PDE4D/ERRFI1/SOX4/KLF2/PALLD/RARA/PPARG/TBX3/FLNB/IQGAP1/UGCG/LATS2/THRB/DLG5/IL31RA/GDNF/MAFF/ZFP36L1/BMPR2	27			GO:0033209	tumor necrosis factor-mediated signaling pathway	8/372	62/9101	0.00354	0.0353451	0.0283277	TNFRSF1A/CYLD/PPP2CB/ACTN4/LIMS1/GAS6/HSPA1A/TMSB4X	8
	GO:0006939	smooth muscle contraction	8/448	56/9366	0.00484509	0.0500368	0.0397624	ATP2B1/DOCK4/CNN1/TBX3/ARHGAP42/DAPK3/GDNF/PRKG1	8			GO:0002791	regulation of peptide secretion	10/372	90/9101	0.00357916	0.0355523	0.0284938	ACSL4/PPARD/S100A8/MCU/SLC9B2/NDUFAF2/MIDN/PRKCE/IRS2/PIM3	10
	GO:0050819	negative regulation of coagulation	5/448	24/9366	0.00488943	0.0503649	0.040023	TFPI/SH2B3/THBD/ANXA2/PRKG1	5			GO:0050731	positive regulation of peptidyl-tyrosine phosphorylation	10/372	90/9101	0.00357916	0.0355523	0.0284938	CD44/TNFRSF1A/VEGFA/HBEGF/IL6ST/IL6R/PLPP3/PRNP/GAS6/PTPN1	10
	GO:0035329	hippo signaling	6/448	34/9366	0.00497264	0.05083	0.0403927	MAP2K3/VGLL4/LATS2/DLG5/AMOTL1/TEAD1	6			GO:0031331	positive regulation of cellular catabolic process	24/372	325/9101	0.00361411	0.0358075	0.0286983	SAMD4A/RB1CC1/RNF19A/SLC4A4/TRIM38/CSNK1A1/ZFP36/KDR/APP/NOCT/BAG3/HSPB8/ZFP36L2/BCL2L11/HNRNPU/SH3RF1/KLHL40/BTG2/SH3RF3/TRIB1/ZFP36L1/IRS2/PTPN1/HSPA1A	24
	GO:0050818	regulation of coagulation	6/448	34/9366	0.00497264	0.05083	0.0403927	TFPI/SH2B3/NFE2L2/THBD/ANXA2/PRKG1	6			GO:0032940	secretion by cell	29/372	419/9101	0.00373005	0.0368617	0.0295432	CRY1/TNFRSF1A/ACSL4/MYH9/PPARD/NR4A3/WIPF3/NR4A1/SDC4/RAP1B/ARL8B/SDCBP/RAB15/PCSK6/MCTP2/ARHGAP17/PAM/ANKRD1/VEGFC/MCU/SLC9B2/NDUFAF2/MIDN/PRKCE/CTBP2/ANXA2/IRS2/PIM3/ARFGAP3	29
	GO:0150076	neuroinflammatory response	6/448	34/9366	0.00497264	0.05083	0.0403927	CX3CL1/JAK2/NR3C1/IL18/NUPR1/C5AR1	6			GO:0009612	response to mechanical stimulus	12/372	121/9101	0.00384288	0.0378798	0.0303592	MAP3K14/TNFRSF1A/GADD45A/FOSB/CSRP3/JUND/THBS1/ANKRD1/BAG3/BTG2/FOS/CSF1	12
	GO:0032869	cellular response to insulin stimulus	15/448	149/9366	0.00503991	0.0513865	0.0408349	PDK4/HDAC9/ATP2B1/SLC9A1/OSBPL8/SORBS1/ERRFI1/CSRP3/PPARG/PTPRE/INSR/PTPN11/ZFP36L1/IRS2/PTPN1	15			GO:0001952	regulation of cell-matrix adhesion	10/372	91/9101	0.00387892	0.0381378	0.0305659	CORO1C/VEGFA/PLAU/SDC4/MACF1/KDR/THBS1/SMAD3/LIMS1/CSF1	10
	GO:0001822	kidney development	18/448	193/9366	0.00506802	0.0515421	0.0409585	SEC61A1/TGFB2/NRP1/VEGFA/EPHA4/TEK/EGR1/SDC4/SOX4/RARA/MYC/IQGAP1/GREB1L/ARID5B/DLG5/ADAMTS1/IL6R/GDNF	18			GO:0007264	small GTPase mediated signal transduction	24/372	327/9101	0.00390631	0.0383068	0.0307014	TRIO/PPP2CB/MET/RHEB/DNMBP/RND3/SIPA1L2/CTNNAL1/PLEKHG1/GPSM2/CDKN1A/RAP1B/DOCK4/SDCBP/ITGAV/RAB15/ARHGAP17/CYRIB/RRAD/ABRA/DENND4A/CSF1/ARHGEF12/TGM2	24
	GO:0072331	signal transduction by p53 class mediator	13/448	121/9366	0.00508358	0.0515694	0.0409803	USP28/SGK1/CDKN1A/SOX4/MDM2/MYC/TP53BP2/ZNF385B/ANKRD1/DYRK1A/RNF34/PPM1D/NUPR1	13			GO:0051960	regulation of nervous system development	20/372	255/9101	0.00391594	0.0383068	0.0307014	PLXNA2/SLC7A5/RHEB/VEGFA/MACF1/RARA/BHLHE40/IL6ST/ITGAX/DYNLT1/VEGFC/DLG5/BTG2/MAP2K1/EIF2AK3/ANXA2/IL1RAP/MBP/TGM2/BMPR2	20
	GO:1903522	regulation of blood circulation	14/448	135/9366	0.00510362	0.0516419	0.0410379	ATP2B1/SLC9A1/TGFB2/TMEM38B/JAK2/HBEGF/PDE4D/DOCK4/CSRP3/MDM2/CAMK2D/THRB/ARHGAP42/BMPR2	14			GO:0010810	regulation of cell-substrate adhesion	14/372	154/9101	0.0041484	0.0404344	0.0324066	CORO1C/VEGFA/PLAU/SDC4/MACF1/KDR/ACTN4/THBS1/CCN1/SPOCK1/SMAD3/LIMS1/PRKCE/CSF1	14
	GO:0003170	heart valve development	7/448	45/9366	0.00511927	0.0516698	0.0410601	TGFB2/BMPR1A/SOX4/MDM2/CCN1/ADAMTS9/BMPR2	7			GO:0070374	positive regulation of ERK1 and ERK2 cascade	10/372	92/9101	0.00419822	0.0404344	0.0324066	CD44/ICAM1/CCL2/RAMP3/RAP1B/KDR/GAREM1/APP/MAP2K1/GAS6	10
	GO:0009896	positive regulation of catabolic process	31/448	400/9366	0.00531877	0.0535485	0.042553	SAMD4A/RB1CC1/NEDD4/WIPI1/SLC4A4/HMOX1/FBXW7/TRIM38/CSNK1A1/CBLB/NFE2L2/AGO2/RNF128/MDM2/IER3/RNF144B/VGLL4/NOCT/HSPB8/HNRNPU/KLHL40/BTG2/ASB5/INSR/PRKCE/TRIB1/NUPR1/ZFP36L1/IRS2/PTPN1/HSPA1A	31			GO:0090087	regulation of peptide transport	10/372	92/9101	0.00419822	0.0404344	0.0324066	ACSL4/PPARD/S100A8/MCU/SLC9B2/NDUFAF2/MIDN/PRKCE/IRS2/PIM3	10
	GO:0010595	positive regulation of endothelial cell migration	10/448	82/9366	0.00552619	0.0554974	0.0441017	MAP2K3/HDAC9/NRP1/HMOX1/MET/VEGFA/NFE2L2/TEK/ETS1/BMPR2	10			GO:0032732	positive regulation of interleukin-1 production	5/372	27/9101	0.00426191	0.0404344	0.0324066	PANX1/EGR1/APP/IFI16/SMAD3	5
	GO:0042063	gliogenesis	17/448	180/9366	0.00561546	0.0562529	0.044702	CX3CL1/SYNE2/TGFB2/SLC7A5/RHEB/ZMIZ1/AREG/NR3C1/EPHA4/SOX4/RRAS2/TNFRSF21/B4GALT5/S100A9/STAT3/PTPN11/C5AR1	17			GO:0050918	positive chemotaxis	5/372	27/9101	0.00426191	0.0404344	0.0324066	MET/VEGFA/KDR/VEGFC/SMAD3	5
	GO:0060420	regulation of heart growth	6/448	35/9366	0.0057646	0.0576029	0.0457748	BMPR1A/PIM1/VGLL4/AKAP6/RUNX1/MIR17HG	6			GO:1905953	negative regulation of lipid localization	5/372	27/9101	0.00426191	0.0404344	0.0324066	CRY1/OSBPL8/THBS1/ITGAV/IRS2	5
	GO:0051279	regulation of release of sequestered calcium ion into cytosol	7/448	46/9366	0.00579576	0.0577701	0.0459077	CX3CL1/TMEM38B/PDE4D/DIAPH1/CAMK2D/AKAP6/PRKCE	7			GO:0007176	regulation of epidermal growth factor-activated receptor activity	4/372	17/9101	0.00427994	0.0404344	0.0324066	HBEGF/CBLB/ERRFI1/APP	4
	GO:0060326	cell chemotaxis	14/448	137/9366	0.00581196	0.0577879	0.0459218	CX3CL1/TGFB2/NRP1/MET/RIPOR2/VEGFA/HBEGF/DUSP1/NR4A1/DOCK4/MCU/IL6R/S100A9/C5AR1	14			GO:0010043	response to zinc ion	4/372	17/9101	0.00427994	0.0404344	0.0324066	S100A8/PAM/MT1E/SOD2	4
	GO:0010906	regulation of glucose metabolic process	9/448	70/9366	0.00587349	0.0579943	0.0460859	PDK4/CRY1/SORBS1/PPARGC1A/NR3C1/ARPP19/NNMT/INSR/IRS2	9			GO:0032369	negative regulation of lipid transport	4/372	17/9101	0.00427994	0.0404344	0.0324066	CRY1/THBS1/ITGAV/IRS2	4
	GO:0010656	negative regulation of muscle cell apoptotic process	5/448	25/9366	0.00587614	0.0579943	0.0460859	JAK2/HMOX1/SLC7A5/NFE2L2/NUPR1	5			GO:0032620	interleukin-17 production	4/372	17/9101	0.00427994	0.0404344	0.0324066	SLC7A5/RFTN1/PRNP/ARID5A	4
	GO:0060986	endocrine hormone secretion	5/448	25/9366	0.00587614	0.0579943	0.0460859	CRY1/RAB11FIP3/PPARG/TBX3/PTPN11	5			GO:0032660	regulation of interleukin-17 production	4/372	17/9101	0.00427994	0.0404344	0.0324066	SLC7A5/RFTN1/PRNP/ARID5A	4
	GO:0032369	negative regulation of lipid transport	4/448	16/9366	0.00593811	0.0580827	0.0461561	CRY1/ITGAV/PTPN11/IRS2	4			GO:0044346	fibroblast apoptotic process	4/372	17/9101	0.00427994	0.0404344	0.0324066	MYC/BCL2L11/STK17A/GAS6	4
	GO:0035767	endothelial cell chemotaxis	4/448	16/9366	0.00593811	0.0580827	0.0461561	NRP1/MET/VEGFA/NR4A1	4			GO:0045776	negative regulation of blood pressure	4/372	17/9101	0.00427994	0.0404344	0.0324066	IER3/VEGFC/BMPR2/SOD2	4
	GO:1902624	positive regulation of neutrophil migration	4/448	16/9366	0.00593811	0.0580827	0.0461561	RIPOR2/IL1R1/MCU/C5AR1	4			GO:0070528	protein kinase C signaling	4/372	17/9101	0.00427994	0.0404344	0.0324066	DGKD/VEGFA/CSRP3/ANKRD1	4
	GO:0019216	regulation of lipid metabolic process	18/448	196/9366	0.00594308	0.0580827	0.0461561	PDK4/PLPP1/SORBS1/PRKAG2/FBXW7/PPARGC1A/PPARD/NR3C1/NR4A3/TEK/EGR1/ACSL3/ATG14/PPARG/CCN1/RUBCN/PRKCE/IRS2	18			GO:0044262	cellular carbohydrate metabolic process	16/372	188/9101	0.00434326	0.040833	0.032726	PDK4/CRY1/RB1CC1/SYNJ2/INPP4B/IL6ST/IER3/GABARAPL1/B4GALT5/HK2/GYG1/MIDN/PRKCE/IRS2/GK/GANC	16
	GO:0006140	regulation of nucleotide metabolic process	8/448	58/9366	0.00601702	0.0585199	0.0465035	PDK4/SLC4A4/PRKAG2/PPARGC1A/IER3/STAT3/INSR/NUPR1	8			GO:0051348	negative regulation of transferase activity	16/372	188/9101	0.00434326	0.040833	0.032726	DNAJA1/SLC8A3/CORO1C/CBLB/ERRFI1/GADD45A/CDKN1A/ZFP36/HNRNPU/UBASH3B/SPRED1/MIDN/PKIG/TRIB1/IRS2/PTPN1	16
	GO:1900542	regulation of purine nucleotide metabolic process	8/448	58/9366	0.00601702	0.0585199	0.0465035	PDK4/SLC4A4/PRKAG2/PPARGC1A/IER3/STAT3/INSR/NUPR1	8			GO:0008610	lipid biosynthetic process	29/372	424/9101	0.00441194	0.041378	0.0331628	PDK4/ACSL4/DGKD/SYNJ2/XBP1/INPP4B/ACSS3/PPARD/CISH/OSBPL9/EGR1/ATG14/LARGE1/PNPLA8/GPAT3/ABHD2/CCN1/PAM/UGCG/B4GALT5/PLPP3/ATP1A1/IGFBP7/SGMS2/MID1IP1/B3GNT5/ALDH1A3/SOCS3/GK	29
	GO:0046777	protein autophosphorylation	16/448	167/9366	0.00620165	0.0601696	0.0478145	RB1CC1/STK17B/JAK2/VEGFA/AAK1/EPHA4/ERRFI1/TEK/PIM1/CAMK2D/SMG1/DYRK1A/DAPK3/INSR/EIF2AK3/PEAK1	16			GO:0034220	monoatomic ion transmembrane transport	31/372	463/9101	0.00450279	0.0421278	0.0337638	NEDD4/SLC4A4/SLC8A3/SLC39A14/CCL2/PANX1/CLIC5/RAMP3/SLC36A1/BEST3/ACTN4/DIAPH1/ATP13A3/ITGAV/SLC20A1/CAMK2D/STOM/UBASH3B/MCU/CACHD1/IFNGR2/ATP1A1/SLC9B2/RRAD/PRKCE/PRNP/ANO6/ANXA2/GAS6/LRRC8B/TMSB4X	31
	GO:0006470	protein dephosphorylation	17/448	182/9366	0.00626478	0.0606352	0.0481845	PTPN3/PPP1R15A/JAK2/PPP2CB/DUSP16/DUSP1/ARPP19/PTPRE/SSH2/NCEH1/PPM1D/PTPN11/PTP4A2/PTPN1/PPTC7/PPP1CB/DUSP14	17			GO:0032944	regulation of mononuclear cell proliferation	11/372	108/9101	0.0045276	0.0421558	0.0337862	CBLB/SDC4/CDKN1A/IL6ST/DLG5/SH3RF1/PRNP/CSF1/IRS2/CD55/RASSF5	11
	GO:0030099	myeloid cell differentiation	22/448	259/9366	0.00635057	0.0613175	0.0487267	KITLG/JAK2/MYH9/FBXW7/SH2B3/VEGFA/NR3C1/KLF2/RARA/PPARG/ETS1/MYC/RUNX1/IL31RA/STAT3/FOS/JUNB/TRIB1/PTPN11/ANXA2/ZFP36L1/HSPA1A	22			GO:0044000	movement in host	11/372	108/9101	0.0045276	0.0421558	0.0337862	PVR/ICAM1/SNX3/TRIM38/ARL8B/ITGAV/NPC1/DYNLT1/GAS6/CD55/HSPA1A	11
	GO:0120035	regulation of plasma membrane bounded cell projection organization	32/448	422/9366	0.00642182	0.0616572	0.0489966	CX3CL1/SYNE2/DIP2B/NEDD4/SEMA3C/PLXNA2/CYLD/ITGA6/NRP1/FBXO31/RAPGEF1/PMP22/RAPGEF2/CORO1C/RIPOR2/VEGFA/NFE2L2/EPHA4/ATF1/MACF1/FNBP1L/GOLGA4/DCDC2/TIAM2/HOMER1/AUTS2/S100A9/PRNP/SEPTIN9/MBP/BMPR2/CUX1	32			GO:1903131	mononuclear cell differentiation	19/372	241/9101	0.0046045	0.0427687	0.0342774	KLF6/CBFB/XBP1/MYH9/VEGFA/EGR1/RARA/MYC/ZFP36L2/SH3RF1/IL6R/IFI16/NFIL3/FOS/JUNB/GAS6/CSF1/ZFP36L1/MIR17HG	19
	GO:0048639	positive regulation of developmental growth	11/448	97/9366	0.00643768	0.0616572	0.0489966	NRP1/BMPR1A/PPARD/VEGFA/MACF1/PIM1/GOLGA4/AKAP6/INSR/BMPR2/MIR17HG	11			GO:0002709	regulation of T cell mediated immunity	6/372	39/9101	0.00465709	0.0431535	0.0345858	PVR/IL1R1/HSPD1/CYRIB/CD55/ARID5A	6
	GO:0035710	CD4-positive, alpha-beta T cell activation	7/448	47/9366	0.0065369	0.0616572	0.0489966	CBLB/RARA/IL18/RUNX1/IL6R/STAT3/JUNB	7			GO:0050678	regulation of epithelial cell proliferation	17/372	207/9101	0.00478851	0.0442651	0.0354767	XBP1/FGF9/CCL2/PPARD/VEGFA/ERRFI1/NR4A3/NR4A1/ZFP36/KDR/MYC/THBS1/VEGFC/SMAD3/ZFP36L1/IRS2/BMPR2	17
	GO:0035725	sodium ion transmembrane transport	10/448	84/9366	0.00655409	0.0616572	0.0489966	NEDD4/PTPN3/SLC4A4/SLC9A1/SLC20A1/CAMK2D/STOM/SLMAP/SLC20A2/PRKCE	10			GO:0019722	calcium-mediated signaling	10/372	94/9101	0.0048989	0.0451775	0.036208	LMCD1/NFAT5/FHL2/KDR/MCTP2/CAMK2D/MCU/PRNP/EIF2AK3/NUDT4	10
	GO:0045834	positive regulation of lipid metabolic process	10/448	84/9366	0.00655409	0.0616572	0.0489966	SORBS1/PPARGC1A/PPARD/NR4A3/TEK/ACSL3/ATG14/CCN1/PRKCE/IRS2	10			GO:0002456	T cell mediated immunity	7/372	52/9101	0.0049282	0.0453394	0.0363377	PVR/IL1R1/RFTN1/HSPD1/CYRIB/CD55/ARID5A	7
	GO:0048511	rhythmic process	0.0379464	183/9366	0.00661157	0.0616572	0.0489966	CRY1/TGFB2/FBXW7/PPARGC1A/EGR1/JUND/PPARG/BHLHE40/PAM/GAS2/NOCT/HOMER1/HNRNPU/ADAMTS1/DYRK1A/NFIL3/PPP1CB	17			GO:0150117	positive regulation of cell-substrate junction organization	5/372	28/9101	0.00501772	0.0459442	0.0368225	VEGFA/SDC4/KDR/SMAD3/LIMS1	5
	GO:0031016	pancreas development	6/448	36/9366	0.00664479	0.0616572	0.0489966	MET/RHEB/SOX4/IL6R/INSR/EIF2AK3	6			GO:1904645	response to amyloid-beta	5/372	28/9101	0.00501772	0.0459442	0.0368225	ICAM1/RAMP3/APP/BCL2L11/PRNP	5
	GO:0043367	CD4-positive, alpha-beta T cell differentiation	6/448	36/9366	0.00664479	0.0616572	0.0489966	RARA/IL18/RUNX1/IL6R/STAT3/JUNB	6			GO:0008217	regulation of blood pressure	9/372	80/9101	0.00516252	0.0470471	0.0377064	SGK1/IER3/ENPEP/VEGFC/ATP1A1/SMAD3/GAS6/BMPR2/SOD2	9
	GO:0043525	positive regulation of neuron apoptotic process	6/448	36/9366	0.00664479	0.0616572	0.0489966	TGFB2/FBXW7/NR3C1/SRPK2/PRNP/NUPR1	6			GO:0055007	cardiac muscle cell differentiation	9/372	80/9101	0.00516252	0.0470471	0.0377064	VEGFA/FHL2/CSRP3/RARA/MYO18B/HNRNPU/ADPRHL1/ACTC1/LMNA	9
	GO:0070849	response to epidermal growth factor	6/448	36/9366	0.00664479	0.0616572	0.0489966	ERRFI1/IQGAP1/GAREM1/FOS/PTPN11/ZFP36L1	6			GO:0032602	chemokine production	6/372	40/9101	0.00529456	0.0479114	0.0383991	EGR1/LBP/APP/IL6R/MBP/DDX3X	6
	GO:1901985	positive regulation of protein acetylation	6/448	36/9366	0.00664479	0.0616572	0.0489966	DIP2B/PPARGC1A/SOX4/AUTS2/DDX21/ARID5A	6			GO:0032642	regulation of chemokine production	6/372	40/9101	0.00529456	0.0479114	0.0383991	EGR1/LBP/APP/IL6R/MBP/DDX3X	6
	GO:0006814	sodium ion transport	13/448	125/9366	0.00667804	0.0616572	0.0489966	NEDD4/PTPN3/SLC4A4/SLC9A1/SGK1/SLC38A2/SLC20A1/CAMK2D/STOM/SLMAP/SLC20A2/PRKCE/SLC22A5	13			GO:0042698	ovulation cycle	6/372	40/9101	0.00529456	0.0479114	0.0383991	PLEKHA1/EGR1/CYP1B1/PAM/ADAMTS1/NRIP1	6
	GO:1901654	response to ketone	13/448	125/9366	0.00667804	0.0616572	0.0489966	ABCB4/ATP2B1/TGFB2/JAK2/NR3C1/ERRFI1/SGK1/KLF2/ABHD2/EIF4E/FOS/PRKCE/MBP	13			GO:0014912	negative regulation of smooth muscle cell migration	4/372	18/9101	0.00532786	0.047988	0.0384605	PPARD/ABHD2/TRIB1/PRKG1	4
	GO:1903039	positive regulation of leukocyte cell-cell adhesion	13/448	125/9366	0.00667804	0.0616572	0.0489966	KITLG/JAK2/NFAT5/MAP3K8/ZMIZ1/NR4A3/SOX4/RARA/ETS1/IL18/CYRIB/RUNX1/PTPN11	13			GO:0045577	regulation of B cell differentiation	4/372	18/9101	0.00532786	0.047988	0.0384605	XBP1/ZFP36L2/ZFP36L1/MIR17HG	4
	GO:0030239	myofibril assembly	8/448	59/9366	0.00667812	0.0616572	0.0489966	ACTN2/FLNC/CSRP3/MYPN/ANKRD1/AKAP13/LMOD2/MYOZ2	8			GO:0042116	macrophage activation	7/372	53/9101	0.00548388	0.0492784	0.0394947	LBP/JUND/THBS1/APP/HSPD1/IFNGR2/PRKCE	7
	GO:0035270	endocrine system development	8/448	59/9366	0.00667812	0.0616572	0.0489966	RHEB/BMPR1A/NR3C1/SOX4/ARID5B/IL6R/INSR/EIF2AK3	8			GO:0045087	innate immune response	28/372	412/9101	0.00557369	0.0499693	0.0400484	PVR/CYLD/CCL2/TRIM38/ACTR3/LBP/RFTN1/ARL8B/SRPK2/AKIRIN2/S100A8/HSPD1/IFNGR2/GBP2/S100A9/IFI16/RBM47/DDX21/PRKCE/CSF1/H2BC21/IL1RAP/CD55/PTPN1/ARID5A/SLC22A5/HSPA1A/DDX3X	28
	GO:0043502	regulation of muscle adaptation	8/448	59/9366	0.00667812	0.0616572	0.0489966	SLC9A1/ERRFI1/NR4A3/PPARG/CAMK2D/AKAP6/TRIM63/MIR17HG	8			GO:0044403	biological process involved in symbiotic interaction	15/372	176/9101	0.00559258	0.0500144	0.0400846	PVR/ICAM1/SNX3/TRIM38/THOC6/ARL8B/ITGAV/NPC1/HSPD1/DYNLT1/STOM/CHD1/GAS6/CD55/HSPA1A	15
	GO:0055002	striated muscle cell development	8/448	59/9366	0.00667812	0.0616572	0.0489966	ACTN2/FLNC/CSRP3/MYPN/ANKRD1/AKAP13/LMOD2/MYOZ2	8			GO:0007044	cell-substrate junction assembly	9/372	81/9101	0.00560462	0.0500144	0.0400846	CORO1C/VEGFA/SDC4/MACF1/KDR/THBS1/DST/SMAD3/LIMS1	9
	GO:1903038	negative regulation of leukocyte cell-cell adhesion	8/448	59/9366	0.00667812	0.0616572	0.0489966	RIPOR2/CBLB/SDC4/TNFRSF21/DLG5/RUNX1/SOCS6/PRNP	8			GO:0071248	cellular response to metal ion	10/372	96/9101	0.00568831	0.0506443	0.0405894	FOSB/JUND/IQGAP1/APP/CAMK2D/MT1E/FOS/JUNB/PRNP/EIF2AK3	10
	GO:0072001	renal system development	18/448	199/9366	0.00693769	0.0639065	0.0507841	SEC61A1/TGFB2/NRP1/VEGFA/EPHA4/TEK/EGR1/SDC4/SOX4/RARA/MYC/IQGAP1/GREB1L/ARID5B/DLG5/ADAMTS1/IL6R/GDNF	18			GO:0045639	positive regulation of myeloid cell differentiation	8/372	67/9101	0.00572414	0.0507295	0.0406577	ETS1/KLF10/SLC9B2/FOS/TRIB1/CSF1/ZFP36L1/HSPA1A	8
	GO:0038179	neurotrophin signaling pathway	5/448	26/9366	0.00699509	0.0642875	0.0510868	DOK5/RAPGEF1/RAPGEF2/SORT1/PTPN11	5			GO:0046683	response to organophosphorus	8/372	67/9101	0.00572414	0.0507295	0.0406577	PANX1/FOSB/RAP1B/CYP1B1/APP/FOS/THBD/ZFP36L1	8
	GO:0002683	negative regulation of immune system process	20/448	230/9366	0.00703533	0.064362	0.051146	CX3CL1/KITLG/TGFB2/HMOX1/FBXW7/RIPOR2/CBLB/DUSP1/ELF1/SDC4/RARA/PPARG/MYC/TNFRSF21/DLG5/RUNX1/IL31RA/SOCS6/PRNP/TRIB1	20			GO:0071417	cellular response to organonitrogen compound	27/372	394/9101	0.00577658	0.0510771	0.0409363	PDK4/GCLM/BCAR1/ICAM1/OSBPL8/XBP1/SLC7A5/SLC39A14/CPEB4/ERRFI1/NR4A3/EGR1/NR4A1/RAP1B/CSRP3/DIAPH1/CYP1B1/APP/BCL2L11/FOS/PRNP/SOCS3/ZFP36L1/IRS2/COL4A1/PTPN1/TGM2	27
	GO:0006936	muscle contraction	20/448	230/9366	0.00703533	0.064362	0.051146	MAP2K3/ATP2B1/SLC9A1/TMEM38B/PDE4D/NR4A1/DOCK4/CSRP3/CNN1/MYBPH/TBX3/CAMK2D/HOMER1/TRIM63/SLMAP/ARHGAP42/DAPK3/GDNF/LMOD2/PRKG1	20			GO:0060711	labyrinthine layer development	5/372	29/9101	0.00586384	0.0514952	0.0412713	CCN1/MAP2K1/JUNB/SOCS3/ZFP36L1	5
	GO:0010810	regulation of cell-substrate adhesion	15/448	155/9366	0.00723195	0.06601	0.0524557	CX3CL1/MAP4K4/SLC9A1/JAK2/NRP1/CORO1C/VEGFA/TEK/SDC4/MACF1/CCN1/DAPK3/LIMS1/PRKCE/PEAK1	15			GO:0061178	regulation of insulin secretion involved in cellular response to glucose stimulus	5/372	29/9101	0.00586384	0.0514952	0.0412713	PPARD/SLC9B2/NDUFAF2/PRKCE/PIM3	5
	GO:0014068	positive regulation of phosphatidylinositol 3-kinase signaling	7/448	48/9366	0.0073463	0.0665987	0.0529234	NEDD4/TGFB2/JAK2/PPARD/TEK/IL18/INSR	7			GO:0140467	integrated stress response signaling	5/372	29/9101	0.00586384	0.0514952	0.0412713	PPP1R15A/FOS/JUNB/EIF2AK3/PTPN1	5
	GO:1900076	regulation of cellular response to insulin stimulus	7/448	48/9366	0.0073463	0.0665987	0.0529234	ATP2B1/OSBPL8/SORBS1/PPARG/PTPRE/PTPN11/PTPN1	7			GO:0001954	positive regulation of cell-matrix adhesion	6/372	41/9101	0.00599366	0.0522788	0.0418993	VEGFA/SDC4/KDR/SMAD3/LIMS1/CSF1	6
	GO:1990266	neutrophil migration	7/448	48/9366	0.0073463	0.0665987	0.0529234	CX3CL1/TGFB2/RIPOR2/IL1R1/MCU/S100A9/C5AR1	7			GO:0048708	astrocyte differentiation	6/372	41/9101	0.00599366	0.0522788	0.0418993	IL6ST/APP/S100A8/PLPP3/S100A9/MAP2K1	6
	GO:0046887	positive regulation of hormone secretion	8/448	60/9366	0.00739274	0.0667199	0.0530198	JAK2/PPARD/SOX4/PPARG/MCU/PRKCE/PTPN11/IRS2	8			GO:0072091	regulation of stem cell proliferation	6/372	41/9101	0.00599366	0.0522788	0.0418993	FGF9/KDR/PIM1/VEGFC/HNRNPU/ZFP36L1	6
	GO:0003209	cardiac atrium morphogenesis	4/448	17/9366	0.00747639	0.0667199	0.0530198	TGFB2/SOX4/CCN1/BMPR2	4			GO:0009913	epidermal cell differentiation	9/372	82/9101	0.00607543	0.0526025	0.0421588	FOSL2/GSDME/ERRFI1/ZFP36/PALLD/UGCG/MAP2K1/MAFF/ZFP36L1	9
	GO:0045742	positive regulation of epidermal growth factor receptor signaling pathway	4/448	17/9366	0.00747639	0.0667199	0.0530198	DGKD/AREG/FBXW7/HBEGF	4			GO:0050796	regulation of insulin secretion	9/372	82/9101	0.00607543	0.0526025	0.0421588	ACSL4/PPARD/MCU/SLC9B2/NDUFAF2/MIDN/PRKCE/IRS2/PIM3	9
	GO:0055023	positive regulation of cardiac muscle tissue growth	4/448	17/9366	0.00747639	0.0667199	0.0530198	BMPR1A/PIM1/AKAP6/MIR17HG	4			GO:0030216	keratinocyte differentiation	7/372	54/9101	0.00608523	0.0526025	0.0421588	FOSL2/ERRFI1/ZFP36/PALLD/UGCG/MAP2K1/ZFP36L1	7
	GO:0060037	pharyngeal system development	4/448	17/9366	0.00747639	0.0667199	0.0530198	PLXNA2/TGFB2/BMPR1A/BMPR2	4			GO:0046330	positive regulation of JNK cascade	7/372	54/9101	0.00608523	0.0526025	0.0421588	RB1CC1/TPD52L1/GADD45A/SDCBP/APP/SH3RF1/SH3RF3	7
	GO:0070528	protein kinase C signaling	4/448	17/9366	0.00747639	0.0667199	0.0530198	DGKD/VEGFA/CSRP3/ANKRD1	4			GO:0050728	negative regulation of inflammatory response	8/372	68/9101	0.00626278	0.0540165	0.043292	TNFRSF1A/CYLD/PPARD/ZFP36/IER3/SMAD3/METRNL/SOCS3	8
	GO:1900078	positive regulation of cellular response to insulin stimulus	4/448	17/9366	0.00747639	0.0667199	0.0530198	OSBPL8/SORBS1/PTPN11/PTPN1	4			GO:0019932	second-messenger-mediated signaling	13/372	145/9101	0.00633232	0.0544947	0.0436753	LMCD1/NFAT5/VEGFA/FHL2/KDR/THBS1/MCTP2/CAMK2D/MCU/PRNP/EIF2AK3/NUDT4/PRKG1	13
	GO:0044703	multi-organism reproductive process	11/448	99/9366	0.00749288	0.0667199	0.0530198	PPARD/VEGFA/AGO2/RARA/SLC38A2/PAM/FOS/JUNB/THBD/MAFF/BMPR2	11			GO:0016032	viral process	21/372	285/9101	0.00645619	0.0548581	0.0439666	NEDD4/PVR/ICAM1/CCL2/SNX3/TRIM38/CSNK1A1/ZFP36/ARL8B/SRPK2/ITGAV/NPC1/DYNLT1/STOM/CHD1/IFI16/CTBP2/GAS6/CD55/HSPA1A/DDX3X	21
	GO:0008347	glial cell migration	6/448	37/9366	0.00761852	0.0676882	0.0537893	CX3CL1/SYNE2/TGFB2/ZMIZ1/EPHA4/RRAS2	6			GO:0050778	positive regulation of immune response	24/372	341/9101	0.00655874	0.0548581	0.0439666	BCAR1/PVR/CYLD/XBP1/PLEKHA1/CBLB/IL1R1/NR4A3/ELF1/LBP/RFTN1/RARA/IL6ST/AKIRIN2/HSPD1/CYRIB/IFI16/RBM47/PRKCE/PRNP/CD55/ARID5A/HSPA1A/DDX3X	24
	GO:1901655	cellular response to ketone	9/448	73/9366	0.00773262	0.06855	0.0544741	ATP2B1/JAK2/NR3C1/ERRFI1/SGK1/KLF2/EIF4E/FOS/PRKCE	9			GO:0006595	polyamine metabolic process	3/372	9101-10-01	0.00655912	0.0548581	0.0439666	ODC1/AMD1/SAT1	3
	GO:0050673	epithelial cell proliferation	21/448	248/9366	0.00783644	0.069317	0.0550836	TGFB2/NRP1/HMOX1/BMPR1A/AREG/FBXW7/PPARD/VEGFA/ERRFI1/NR4A3/TEK/NR4A1/PPARG/LAMC1/MYC/STAT3/NUPR1/ZFP36L1/IRS2/C5AR1/BMPR2	21			GO:0010766	negative regulation of sodium ion transport	3/372	9101-10-01	0.00655912	0.0548581	0.0439666	NEDD4/CAMK2D/PRKCE	3
	GO:0061564	axon development	24/448	296/9366	0.00789546	0.0695689	0.0552838	DIP2B/SEMA3C/PLXNA2/JAK2/NRP1/VEGFA/EPHA4/FLRT3/MACF1/PALLD/MYPN/GOLGA4/TNFRSF21/TIAM2/NR4A2/ENAH/AUTS2/B4GALT5/GDNF/PTPN11/FLRT2/PRKG1/MBP/BMPR2	24			GO:0032740	positive regulation of interleukin-17 production	3/372	9101-10-01	0.00655912	0.0548581	0.0439666	SLC7A5/RFTN1/ARID5A	3
	GO:0001558	regulation of cell growth	22/448	264/9366	0.00789964	0.0695689	0.0552838	SPAG9/DIP2B/SEMA3C/SLC9A1/TGFB2/NRP1/PPARD/VEGFA/HBEGF/SGK1/CDKN1A/MACF1/OSGIN1/VGLL4/GOLGA4/CAMK2D/AKAP6/S100A9/RICTOR/TEAD1/BMPR2/HSPA1A	22			GO:0048012	hepatocyte growth factor receptor signaling pathway	3/372	9101-10-01	0.00655912	0.0548581	0.0439666	BCAR1/MET/PTPN1	3
	GO:0050770	regulation of axonogenesis	11/448	100/9366	0.00806867	0.0705264	0.0560446	DIP2B/SEMA3C/PLXNA2/NRP1/VEGFA/EPHA4/MACF1/GOLGA4/TIAM2/MBP/BMPR2	11			GO:0051340	regulation of ligase activity	3/372	9101-10-01	0.00655912	0.0548581	0.0439666	GCLM/MID1IP1/TMSB4X	3
	GO:0007623	circadian rhythm	13/448	128/9366	0.00811627	0.0705264	0.0560446	CRY1/FBXW7/PPARGC1A/EGR1/JUND/PPARG/BHLHE40/NOCT/HOMER1/HNRNPU/DYRK1A/NFIL3/PPP1CB	13			GO:0072111	cell proliferation involved in kidney development	3/372	9101-10-01	0.00655912	0.0548581	0.0439666	EGR1/MYC/IL6R	3
	GO:1901216	positive regulation of neuron death	8/448	61/9366	0.00816351	0.0705264	0.0560446	TGFB2/FBXW7/NR3C1/EGR1/SRPK2/FOS/PRNP/NUPR1	8			GO:0090336	positive regulation of brown fat cell differentiation	3/372	9101-10-01	0.00655912	0.0548581	0.0439666	PIM1/HNRNPU/METRNL	3
	GO:0031099	regeneration	12/448	114/9366	0.00817826	0.0705264	0.0560446	PTPN3/JAK2/HMOX1/SLC7A5/PPARD/KPNA1/EPHA4/NR4A3/CDKN1A/LARGE1/RUNX1/NNMT	12			GO:1905288	vascular associated smooth muscle cell apoptotic process	3/372	9101-10-01	0.00655912	0.0548581	0.0439666	SLC7A5/E2F3/SOD2	3
	GO:0032612	interleukin-1 production	7/448	49/9366	0.00822754	0.0705264	0.0560446	CX3CL1/JAK2/PANX1/ERRFI1/EGR1/STAT3/S100A13	7			GO:1905459	regulation of vascular associated smooth muscle cell apoptotic process	3/372	9101-10-01	0.00655912	0.0548581	0.0439666	SLC7A5/E2F3/SOD2	3
	GO:0032652	regulation of interleukin-1 production	7/448	49/9366	0.00822754	0.0705264	0.0560446	CX3CL1/JAK2/PANX1/ERRFI1/EGR1/STAT3/S100A13	7			GO:1905709	negative regulation of membrane permeability	3/372	9101-10-01	0.00655912	0.0548581	0.0439666	IER3/HK2/HSPA1A	3
	GO:0051591	response to cAMP	7/448	49/9366	0.00822754	0.0705264	0.0560446	RAPGEF1/AREG/RAPGEF2/AKAP6/FOS/THBD/ZFP36L1	7			GO:2000353	positive regulation of endothelial cell apoptotic process	3/372	9101-10-01	0.00655912	0.0548581	0.0439666	CCL2/THBS1/ANO6	3
	GO:1903578	regulation of ATP metabolic process	7/448	49/9366	0.00822754	0.0705264	0.0560446	SLC4A4/PRKAG2/PPARGC1A/IER3/STAT3/INSR/NUPR1	7			GO:0046328	regulation of JNK cascade	9/372	83/9101	0.00657614	0.0548817	0.0439855	RB1CC1/CYLD/DNAJA1/TPD52L1/GADD45A/SDCBP/APP/SH3RF1/SH3RF3	9
	GO:1904377	positive regulation of protein localization to cell periphery	7/448	49/9366	0.00822754	0.0705264	0.0560446	SORBS1/GPSM2/ACSL3/STX3/PRKCE/PRNP/EFCAB7	7			GO:0032922	circadian regulation of gene expression	7/372	55/9101	0.00673445	0.0560817	0.0449473	CRY1/NAMPT/EGR1/BHLHE40/NOCT/HNRNPU/NRIP1	7
	GO:0007409	axonogenesis	22/448	265/9366	0.00824373	0.0705264	0.0560446	DIP2B/SEMA3C/PLXNA2/NRP1/VEGFA/EPHA4/FLRT3/MACF1/PALLD/MYPN/GOLGA4/TIAM2/NR4A2/ENAH/AUTS2/B4GALT5/GDNF/PTPN11/FLRT2/PRKG1/MBP/BMPR2	22			GO:2000630	positive regulation of miRNA metabolic process	6/372	42/9101	0.00675769	0.0561542	0.0450054	EGR1/ETS1/MYC/SMAD3/FOS/TEAD1	6
	GO:0003197	endocardial cushion development	5/448	27/9366	0.00825477	0.0705264	0.0560446	TGFB2/BMPR1A/TBX3/MDM2/BMPR2	5			GO:0031638	zymogen activation	5/372	30/9101	0.00680563	0.0561901	0.0450341	PLAU/THBS1/IFI16/THBD/ANXA2	5
	GO:0032722	positive regulation of chemokine production	5/448	27/9366	0.00825477	0.0705264	0.0560446	HMOX1/EGR1/IL18/IL6R/MBP	5			GO:0045682	regulation of epidermis development	5/372	30/9101	0.00680563	0.0561901	0.0450341	PPARD/ERRFI1/ZFP36/MAFF/ZFP36L1	5
	GO:0048384	retinoic acid receptor signaling pathway	5/448	27/9366	0.00825477	0.0705264	0.0560446	KLF2/RARA/PPARG/THRB/ESRRG	5			GO:0046686	response to cadmium ion	5/372	30/9101	0.00680563	0.0561901	0.0450341	NPC1/MT1E/FOS/PRNP/SOD2	5
	GO:2000273	positive regulation of signaling receptor activity	5/448	27/9366	0.00825477	0.0705264	0.0560446	JAK2/NRP1/AREG/FBXW7/HBEGF	5			GO:0045765	regulation of angiogenesis	14/372	163/9101	0.00683759	0.0563336	0.0451491	XBP1/VEGFA/GADD45A/KDR/ETS1/CEMIP2/THBS1/CYP1B1/ITGAX/VEGFC/ADAMTS1/HK2/ADAMTS9/SPRED1	14
	GO:0008610	lipid biosynthetic process	32/448	430/9366	0.00839526	0.0715213	0.0568353	PDK4/PLPP1/DGKD/SYNJ2/TMEM38B/SORBS1/CDS2/PRKAG2/INPP4B/FBXW7/ACSS3/PPARD/QKI/NR3C1/OSBPL9/EGR1/ACSL3/ATG14/LARGE1/PNPLA8/GPAT3/ABHD2/CCN1/PAM/UGCG/SMG1/ABHD3/B4GALT5/SGMS2/SOCS6/B3GNT5/GK	32			GO:0051216	cartilage development	10/372	100/9101	0.0075627	0.0621751	0.0498308	CD44/FGF9/SLC39A14/RARA/CHSY1/CCN1/SMAD3/EIF2AK3/ARID5A/BMPR2	10
	GO:0007259	receptor signaling pathway via JAK-STAT	9/448	74/9366	0.00844262	0.0715213	0.0568353	JAK2/DOT1L/SH2B3/GADD45A/IL18/IL6R/IL31RA/STAT3/SOCS6	9			GO:1904705	regulation of vascular associated smooth muscle cell proliferation	6/372	43/9101	0.00758993	0.0622664	0.0499041	FGF9/NR4A3/CDKN1A/ADAMTS1/PRKG1/SOD2	6
	GO:0045667	regulation of osteoblast differentiation	9/448	74/9366	0.00844262	0.0715213	0.0568353	BMPR1A/AREG/JUND/PPARG/CCN1/CRIM1/NOCT/IL6R/BMPR2	9			GO:0062013	positive regulation of small molecule metabolic process	9/372	85/9101	0.00767209	0.0628071	0.0503374	CRY1/SLC4A4/PPARD/NR4A3/APP/MID1IP1/PRKCE/IRS2/TMSB4X	9
	GO:0050921	positive regulation of chemotaxis	9/448	74/9366	0.00844262	0.0715213	0.0568353	NRP1/MET/RIPOR2/VEGFA/MCU/IL6R/STX3/C5AR1/BMPR2	9			GO:0043618	regulation of transcription from RNA polymerase II promoter in response to stress	5/372	31/9101	0.00784834	0.0640691	0.0513488	NEDD4/VEGFA/EGR1/BAG3/ATF3	5
	GO:0045732	positive regulation of protein catabolic process	15/448	158/9366	0.00858351	0.0725615	0.0576618	NEDD4/FBXW7/CSNK1A1/CBLB/NFE2L2/RNF128/MDM2/IER3/RNF144B/VGLL4/KLHL40/ASB5/TRIB1/NUPR1/HSPA1A	15			GO:0002026	regulation of the force of heart contraction	4/372	20/9101	0.00790915	0.0640691	0.0513488	GLRX3/CSRP3/CAMK2D/ATP1A1	4
	GO:0010950	positive regulation of endopeptidase activity	11/448	101/9366	0.00867826	0.073208	0.0581756	JAK2/BCL2L13/EPHA4/PPARG/AKIRIN2/MYC/CCN1/S100A9/STAT3/EIF2AK3/MBP	11			GO:0010573	vascular endothelial growth factor production	4/372	20/9101	0.00790915	0.0640691	0.0513488	IL6ST/CYP1B1/IL6R/EIF2AK3	4
	GO:0050920	regulation of chemotaxis	12/448	115/9366	0.00874914	0.0736509	0.0585275	SEMA3C/NRP1/MET/RIPOR2/VEGFA/DUSP1/CYRIB/MCU/IL6R/STX3/C5AR1/BMPR2	12			GO:0043370	regulation of CD4-positive, alpha-beta T cell differentiation	4/372	20/9101	0.00790915	0.0640691	0.0513488	CBFB/RARA/SH3RF1/JUNB	4
	GO:0002521	leukocyte differentiation	25/448	315/9366	0.0088069	0.0739817	0.0587904	HDAC9/KITLG/KLF6/MYH9/ZMIZ1/FBXW7/VEGFA/NR3C1/EGR1/SOX4/RARA/PPARG/MYC/IL18/RUNX1/IL6R/IL31RA/NFIL3/STAT3/FOS/JUNB/TRIB1/ANXA2/ZFP36L1/MIR17HG	25			GO:0046688	response to copper ion	4/372	20/9101	0.00790915	0.0640691	0.0513488	APP/PAM/MT1E/PRNP	4
	GO:0048588	developmental cell growth	14/448	144/9366	0.00893446	0.0748962	0.0595172	SPAG9/DIP2B/SEMA3C/NRP1/VEGFA/FLRT3/MACF1/IQGAP1/GOLGA4/AKAP6/AUTS2/AKAP13/PRKG1/BMPR2	14			GO:0031349	positive regulation of defense response	17/372	218/9101	0.00796068	0.0643452	0.0515701	TNFRSF1A/PVR/CYLD/LBP/RFTN1/IL6ST/ETS1/AKIRIN2/APP/S100A8/HSPD1/S100A9/IFI16/RBM47/PRKCE/HSPA1A/DDX3X	17
	GO:0031344	regulation of cell projection organization	32/448	432/9366	0.00896032	0.0749168	0.0595336	CX3CL1/SYNE2/DIP2B/NEDD4/SEMA3C/PLXNA2/CYLD/ITGA6/NRP1/FBXO31/RAPGEF1/PMP22/RAPGEF2/CORO1C/RIPOR2/VEGFA/NFE2L2/EPHA4/ATF1/MACF1/FNBP1L/GOLGA4/DCDC2/TIAM2/HOMER1/AUTS2/S100A9/PRNP/SEPTIN9/MBP/BMPR2/CUX1	32			GO:0051251	positive regulation of lymphocyte activation	14/372	166/9101	0.0079932	0.0643452	0.0515701	CBFB/XBP1/MAP3K8/CCL2/HSPH1/CDKN1A/RARA/IL6ST/AKIRIN2/HSPD1/CYRIB/GAS6/IRS2/CD55	14
	GO:0043255	regulation of carbohydrate biosynthetic process	8/448	62/9366	0.00899301	0.0749168	0.0595336	CRY1/SORBS1/PPARGC1A/NR3C1/ARPP19/NNMT/INSR/IRS2	8			GO:1901342	regulation of vasculature development	14/372	166/9101	0.0079932	0.0643452	0.0515701	XBP1/VEGFA/GADD45A/KDR/ETS1/CEMIP2/THBS1/CYP1B1/ITGAX/VEGFC/ADAMTS1/HK2/ADAMTS9/SPRED1	14
	GO:0046660	female sex differentiation	8/448	62/9366	0.00899301	0.0749168	0.0595336	KITLG/VEGFA/TBX3/GAS2/ARID5B/ADAMTS1/INSR/NUPR1	8			GO:0030307	positive regulation of cell growth	10/372	101/9101	0.00809838	0.0650564	0.0521401	EIF4G2/VEGFA/HBEGF/MACF1/SDCBP/S100A8/S100A9/TEAD1/BMPR2/DDX3X	10
	GO:0010811	positive regulation of cell-substrate adhesion	10/448	88/9366	0.00905019	0.0752367	0.0597878	CX3CL1/MAP4K4/JAK2/NRP1/VEGFA/TEK/SDC4/CCN1/LIMS1/PRKCE	10			GO:0001570	vasculogenesis	7/372	57/9101	0.00818539	0.0654831	0.0524821	VEGFA/KDR/MYO18B/ITGAV/SPRED1/JUNB/ZFP36L1	7
	GO:1904062	regulation of monoatomic cation transmembrane transport	16/448	174/9366	0.0091007	0.0755	0.059997	CX3CL1/NEDD4/PTPN3/ACTN2/SLC9A1/TMEM38B/PDE4D/DIAPH1/CAMK2D/STOM/AKAP6/HOMER1/SLMAP/RRAD/PRKCE/PRNP	16			GO:0072332	intrinsic apoptotic signaling pathway by p53 class mediator	7/372	57/9101	0.00818539	0.0654831	0.0524821	CD44/USP28/DDX5/CDKN1A/MYC/IFI16/AEN	7
	GO:0006090	pyruvate metabolic process	9/448	75/9366	0.00920107	0.0758428	0.0602694	PDK4/SLC4A4/PRKAG2/NR4A3/IER3/ME3/STAT3/INSR/NUPR1	9			GO:0048732	gland development	18/372	237/9101	0.00836302	0.0667659	0.0535102	RB1CC1/XBP1/SLC7A5/MET/VEGFA/RARA/CYP1B1/PAM/ARID5B/BCL2L11/HK2/SMAD3/MAP2K1/ALDH1A3/CSF1/IRS2/TGM2/SOD2	18
	GO:0010565	regulation of cellular ketone metabolic process	9/448	75/9366	0.00920107	0.0758428	0.0602694	PDK4/PRKAG2/PPARGC1A/PPARD/NR4A3/EGR1/PRKCE/IRS2/PPTC7	9			GO:0030593	neutrophil chemotaxis	6/372	44/9101	0.00849363	0.0675296	0.0541223	CCL2/CSF3R/LBP/S100A8/MCU/S100A9	6
	GO:0051924	regulation of calcium ion transport	13/448	130/9366	0.00920344	0.0758428	0.0602694	CX3CL1/ATP2B1/SLC9A1/TMEM38B/HOMER2/PDE4D/DIAPH1/CAMK2D/AKAP6/HOMER1/RRAD/PRKCE/PRNP	13			GO:0071277	cellular response to calcium ion	6/372	44/9101	0.00849363	0.0675296	0.0541223	FOSB/JUND/IQGAP1/CAMK2D/FOS/JUNB	6
	GO:0046189	phenol-containing compound biosynthetic process	4/448	18/9366	0.00925559	0.0758428	0.0602694	TGFB2/RAPGEF2/NR4A2/ZEB2	4			GO:0008360	regulation of cell shape	10/372	102/9101	0.0086628	0.0683262	0.0547608	WDR1/PLXNA2/MYH9/DNMBP/CCL2/VEGFA/KDR/STRIP2/DIAPH1/FMNL2	10
	GO:0090050	positive regulation of cell migration involved in sprouting angiogenesis	4/448	18/9366	0.00925559	0.0758428	0.0602694	HDAC9/NRP1/HMOX1/VEGFA	4			GO:0032753	positive regulation of interleukin-4 production	3/372	9101-11-01	0.00874839	0.0683262	0.0547608	SLC7A5/RARA/IL1RAP	3
	GO:0150146	cell junction disassembly	4/448	18/9366	0.00925559	0.0758428	0.0602694	CX3CL1/MAP4K4/EPHA4/MAPRE2	4			GO:0036490	regulation of translation in response to endoplasmic reticulum stress	3/372	9101-11-01	0.00874839	0.0683262	0.0547608	PPP1R15A/EIF2AK3/DDX3X	3
	GO:0044706	multi-multicellular organism process	11/448	102/9366	0.00932293	0.0762387	0.060584	PPARD/VEGFA/AGO2/RARA/SLC38A2/PAM/FOS/JUNB/THBD/MAFF/BMPR2	11			GO:0043517	positive regulation of DNA damage response, signal transduction by p53 class mediator	3/372	9101-11-01	0.00874839	0.0683262	0.0547608	DDX5/ANKRD1/SPRED1	3
	GO:0045444	fat cell differentiation	14/448	145/9366	0.00947203	0.0773002	0.0614276	OSBPL8/PPARGC1A/PPARD/NR4A3/NR4A1/PPARG/SORT1/PIM1/ARID5B/NOCT/HNRNPU/NR4A2/RETREG1/ZFP36L1	14			GO:0048569	post-embryonic animal organ development	3/372	9101-11-01	0.00874839	0.0683262	0.0547608	VEGFA/KDR/BCL2L11	3
	GO:0048667	cell morphogenesis involved in neuron differentiation	27/448	350/9366	0.00952632	0.077542	0.0616196	DIP2B/NEDD4/SEMA3C/PLXNA2/NRP1/FBXO31/RAPGEF2/VEGFA/EPHA4/FLRT3/MACF1/PALLD/MYPN/GOLGA4/DCDC2/TIAM2/NR4A2/ENAH/AUTS2/B4GALT5/GDNF/PTPN11/FLRT2/PRKG1/MBP/BMPR2/CUX1	27			GO:0060713	labyrinthine layer morphogenesis	3/372	9101-11-01	0.00874839	0.0683262	0.0547608	CCN1/SOCS3/ZFP36L1	3
	GO:0043547	positive regulation of GTPase activity	15/448	160/9366	0.00959096	0.077542	0.0616196	CX3CL1/TBC1D1/MAP4K4/ITGA6/RAPGEF1/RAPGEF2/CORO1C/TBC1D15/TIAM2/ASAP1/ARHGAP42/MAPRE2/LIMS1/RALGAPA1/RALGAPA2	15			GO:0090435	protein localization to nuclear envelope	3/372	9101-11-01	0.00874839	0.0683262	0.0547608	OSBPL8/LMNB1/LMNA	3
	GO:0002287	alpha-beta T cell activation involved in immune response	5/448	28/9366	0.00966338	0.077542	0.0616196	RARA/IL18/IL6R/STAT3/JUNB	5			GO:2000310	regulation of NMDA receptor activity	3/372	9101-11-01	0.00874839	0.0683262	0.0547608	CCL2/APP/IFNGR2	3
	GO:0002293	alpha-beta T cell differentiation involved in immune response	5/448	28/9366	0.00966338	0.077542	0.0616196	RARA/IL18/IL6R/STAT3/JUNB	5			GO:0072001	renal system development	15/372	185/9101	0.00875297	0.0683262	0.0547608	VEGFA/ODC1/EGR1/SDC4/RARA/MYC/ENPEP/IQGAP1/ARID5B/DLG5/BCL2L11/ADAMTS1/IL6R/SMAD3/COL4A1	15
	GO:0002294	CD4-positive, alpha-beta T cell differentiation involved in immune response	5/448	28/9366	0.00966338	0.077542	0.0616196	RARA/IL18/IL6R/STAT3/JUNB	5			GO:0001959	regulation of cytokine-mediated signaling pathway	9/372	87/9101	0.00890219	0.0691688	0.055436	TNFRSF1A/CYLD/PPP2CB/IL1R1/RBM47/GAS6/CSF1/PTPN1/HSPA1A	9
	GO:0042093	T-helper cell differentiation	5/448	28/9366	0.00966338	0.077542	0.0616196	RARA/IL18/IL6R/STAT3/JUNB	5			GO:2000377	regulation of reactive oxygen species metabolic process	9/372	87/9101	0.00890219	0.0691688	0.055436	CRYAB/GADD45A/CDKN1A/IER3/THBS1/CYP1B1/HK2/STK17A/SOD2	9
	GO:0045773	positive regulation of axon extension	5/448	28/9366	0.00966338	0.077542	0.0616196	NRP1/VEGFA/MACF1/GOLGA4/BMPR2	5			GO:1903530	regulation of secretion by cell	20/372	275/9101	0.00891461	0.0691688	0.055436	CRY1/TNFRSF1A/ACSL4/PPARD/SDC4/RAP1B/SDCBP/RAB15/MCTP2/PAM/ANKRD1/VEGFC/MCU/SLC9B2/NDUFAF2/MIDN/PRKCE/ANXA2/IRS2/PIM3	20
	GO:0032611	interleukin-1 beta production	6/448	39/9366	0.00986756	0.077542	0.0616196	CX3CL1/JAK2/PANX1/ERRFI1/EGR1/STAT3	6			GO:0030316	osteoclast differentiation	7/372	58/9101	0.00899154	0.0693907	0.0556139	UBASH3B/KLF10/SLC9B2/FOS/JUNB/ANXA2/CSF1	7
	GO:0032651	regulation of interleukin-1 beta production	6/448	39/9366	0.00986756	0.077542	0.0616196	CX3CL1/JAK2/PANX1/ERRFI1/EGR1/STAT3	6			GO:0035270	endocrine system development	7/372	58/9101	0.00899154	0.0693907	0.0556139	RHEB/CYP1B1/ARID5B/IL6R/SMAD3/MAP2K1/EIF2AK3	7
	GO:0043470	regulation of carbohydrate catabolic process	6/448	39/9366	0.00986756	0.077542	0.0616196	SLC4A4/PRKAG2/IER3/STAT3/INSR/NUPR1	6			GO:0032729	positive regulation of type II interferon production	5/372	32/9101	0.00899709	0.0693907	0.0556139	SLC7A5/IL1R1/HSPD1/CYRIB/ARID5A	5
	GO:0045639	positive regulation of myeloid cell differentiation	8/448	63/9366	0.00988387	0.077542	0.0616196	KITLG/ETS1/RUNX1/STAT3/FOS/TRIB1/ZFP36L1/HSPA1A	8			GO:1902107	positive regulation of leukocyte differentiation	10/372	103/9101	0.00925694	0.071111	0.0569926	CBFB/XBP1/RARA/KLF10/SLC9B2/FOS/TRIB1/GAS6/CSF1/ZFP36L1	10
	GO:0015711	organic anion transport	17/448	191/9366	0.00998137	0.077542	0.0616196	ABCB4/SLC2A3/SLC4A4/SLC7A5/SLC16A6/PPARD/SLC16A10/SLC19A2/SLC17A5/SLC36A1/ACSL3/ABCC4/PPARG/SLC38A2/PNPLA8/SLCO5A1/IRS2	17			GO:1903708	positive regulation of hemopoiesis	10/372	103/9101	0.00925694	0.071111	0.0569926	CBFB/XBP1/RARA/KLF10/SLC9B2/FOS/TRIB1/GAS6/CSF1/ZFP36L1	10
	GO:0070588	calcium ion transmembrane transport	17/448	191/9366	0.00998137	0.077542	0.0616196	CX3CL1/SEC61A1/ATP2B1/SLC9A1/TMEM38B/PANX1/PDE4D/DIAPH1/ITGAV/CAMK2D/AKAP6/MCU/CACHD1/RRAD/PRKCE/PRNP/ANXA2	17			GO:0070661	leukocyte proliferation	13/372	152/9101	0.00929645	0.0712728	0.0571223	CBLB/SDC4/CDKN1A/IL6ST/HSPD1/DLG5/SH3RF1/JUNB/PRNP/CSF1/IRS2/CD55/RASSF5	13
	GO:0043409	negative regulation of MAPK cascade	11/448	103/9366	0.010004	0.077542	0.0616196	CYLD/SH2B3/DUSP16/EPHA4/ERRFI1/DUSP1/PPARG/MYC/ATF3/RNF149/PTPN1	11			GO:0030947	regulation of vascular endothelial growth factor receptor signaling pathway	4/372	21/9101	0.00946094	0.0717642	0.0575161	NEDD4/FGF9/VEGFC/PTPN1	4
	GO:0001818	negative regulation of cytokine production	14/448	146/9366	0.0100347	0.077542	0.0616196	CX3CL1/HDAC9/ATP2B1/CYLD/TGFB2/HMOX1/HOMER2/ERRFI1/KLF2/RARA/RNF128/TNFRSF21/PRNP/OTUD7B	14			GO:1900101	regulation of endoplasmic reticulum unfolded protein response	4/372	21/9101	0.00946094	0.0717642	0.0575161	PPP1R15A/XBP1/BCL2L11/PTPN1	4
	GO:0050769	positive regulation of neurogenesis	14/448	146/9366	0.0100347	0.077542	0.0616196	CX3CL1/SPEN/PLXNA2/NRP1/SLC7A5/FBXO31/RHEB/VEGFA/EPHA4/MACF1/GOLGA4/TIAM2/BMPR2/CUX1	14			GO:1902742	apoptotic process involved in development	4/372	21/9101	0.00946094	0.0717642	0.0575161	TNFRSF1A/CRYAB/CCN1/BCL2L11	4
	GO:0051403	stress-activated MAPK cascade	14/448	146/9366	0.0100347	0.077542	0.0616196	RB1CC1/MAP2K3/MAP4K4/CYLD/TGFB2/GADD45B/DUSP16/VEGFA/GADD45A/DUSP1/MYC/TRIB1/RELL1/ZFP36L1	14			GO:0006869	lipid transport	17/372	222/9101	0.00946601	0.0717642	0.0575161	ABCB4/CRY1/OSBPL8/PPARD/OSBPL9/EEPD1/LBP/ARL8B/PNPLA8/THBS1/ITGAV/NPC1/UGCG/ANO6/PITPNB/ANXA2/IRS2	17
	GO:0022604	regulation of cell morphogenesis	16/448	176/9366	0.0101019	0.077542	0.0616196	SPAG9/PLXNA2/PALMD/MYH9/FBXO31/CORO1C/VEGFA/EPHA4/MACF1/STRIP2/DIAPH1/GAS2/FMNL2/LARP4/DAPK3/CUX1	16			GO:0010633	negative regulation of epithelial cell migration	6/372	45/9101	0.00947198	0.0717642	0.0575161	CORO1C/GADD45A/THBS1/DNAJA4/ADAMTS9/SPRED1	6
	GO:1903131	mononuclear cell differentiation	20/448	238/9366	0.0101071	0.077542	0.0616196	HDAC9/KLF6/MYH9/ZMIZ1/VEGFA/EGR1/SOX4/RARA/PPARG/MYC/IL18/RUNX1/IL6R/IL31RA/NFIL3/STAT3/FOS/JUNB/ZFP36L1/MIR17HG	20			GO:1990874	vascular associated smooth muscle cell proliferation	6/372	45/9101	0.00947198	0.0717642	0.0575161	FGF9/NR4A3/CDKN1A/ADAMTS1/PRKG1/SOD2	6
	GO:0006595	polyamine metabolic process	3/448	9366-10-01	0.0101403	0.077542	0.0616196	AMD1/SAT1/NNMT	3			GO:0042742	defense response to bacterium	9/372	88/9101	0.00957062	0.0720875	0.0577753	TNFRSF1A/LYZ/LBP/AKIRIN2/S100A8/IL6R/GBP2/S100A9/H2BC21	9
	GO:0032753	positive regulation of interleukin-4 production	3/448	9366-10-01	0.0101403	0.077542	0.0616196	SLC7A5/RARA/IL1RAP	3			GO:0090276	regulation of peptide hormone secretion	9/372	88/9101	0.00957062	0.0720875	0.0577753	ACSL4/PPARD/MCU/SLC9B2/NDUFAF2/MIDN/PRKCE/IRS2/PIM3	9
	GO:0044320	cellular response to leptin stimulus	3/448	9366-10-01	0.0101403	0.077542	0.0616196	NR4A3/UGCG/STAT3	3			GO:0150115	cell-substrate junction organization	9/372	88/9101	0.00957062	0.0720875	0.0577753	CORO1C/VEGFA/SDC4/MACF1/KDR/THBS1/DST/SMAD3/LIMS1	9
	GO:0045725	positive regulation of glycogen biosynthetic process	3/448	9366-10-01	0.0101403	0.077542	0.0616196	SORBS1/INSR/IRS2	3			GO:0042063	gliogenesis	14/372	170/9101	0.00976933	0.073441	0.05886	WDR1/SLC8A3/SLC7A5/RHEB/CCL2/IL6ST/APP/S100A8/VEGFC/B4GALT5/PLPP3/S100A9/MAP2K1/CSF1	14
	GO:0045820	negative regulation of glycolytic process	3/448	9366-10-01	0.0101403	0.077542	0.0616196	IER3/STAT3/NUPR1	3			GO:1901890	positive regulation of cell junction assembly	7/372	59/9101	0.00985442	0.0738214	0.0591649	VEGFA/SDC4/KDR/DLG5/SMAD3/LIMS1/IL1RAP	7
	GO:0048012	hepatocyte growth factor receptor signaling pathway	3/448	9366-10-01	0.0101403	0.077542	0.0616196	NRP1/MET/PTPN1	3			GO:0060541	respiratory system development	11/372	120/9101	0.00987725	0.0738214	0.0591649	FGF9/CRISPLD2/VEGFA/ERRFI1/KDR/RARA/DLG5/MAP2K1/ALDH1A3/BMPR2/MIR17HG	11
	GO:0051549	positive regulation of keratinocyte migration	3/448	9366-10-01	0.0101403	0.077542	0.0616196	MAP4K4/HBEGF/MAPRE2	3			GO:0070663	regulation of leukocyte proliferation	11/372	120/9101	0.00987725	0.0738214	0.0591649	CBLB/SDC4/CDKN1A/IL6ST/DLG5/SH3RF1/PRNP/CSF1/IRS2/CD55/RASSF5	11
	GO:0060347	heart trabecula formation	3/448	9366-10-01	0.0101403	0.077542	0.0616196	FHL2/TEK/ADAMTS1	3			GO:0030336	negative regulation of cell migration	15/372	188/9101	0.0100758	0.0751597	0.0602375	OSBPL8/CCL2/CORO1C/PPARD/GADD45A/THBS1/CYP1B1/DNAJA4/ABHD2/DLG5/ADAMTS9/SPRED1/TRIB1/PRKG1/SRGAP1	15
	GO:0061418	regulation of transcription from RNA polymerase II promoter in response to hypoxia	3/448	9366-10-01	0.0101403	0.077542	0.0616196	VEGFA/NFE2L2/EGR1	3			GO:0032943	mononuclear cell proliferation	12/372	137/9101	0.0102083	0.0756752	0.0606506	CBLB/SDC4/CDKN1A/IL6ST/HSPD1/DLG5/SH3RF1/PRNP/CSF1/IRS2/CD55/RASSF5	12
	GO:0061436	establishment of skin barrier	3/448	9366-10-01	0.0101403	0.077542	0.0616196	MET/UGCG/IL18	3			GO:0098660	inorganic ion transmembrane transport	27/372	412/9101	0.0102296	0.0756752	0.0606506	NEDD4/SLC4A4/SLC8A3/SLC39A14/PANX1/CLIC5/RAMP3/SLC36A1/BEST3/ACTN4/DIAPH1/ITGAV/SLC20A1/CAMK2D/STOM/UBASH3B/MCU/CACHD1/ATP1A1/SLC9B2/RRAD/PRKCE/PRNP/ANO6/ANXA2/GAS6/TMSB4X	27
	GO:1902306	negative regulation of sodium ion transmembrane transport	3/448	9366-10-01	0.0101403	0.077542	0.0616196	NEDD4/CAMK2D/PRKCE	3			GO:0010803	regulation of tumor necrosis factor-mediated signaling pathway	5/372	33/9101	0.0102568	0.0756752	0.0606506	TNFRSF1A/CYLD/PPP2CB/GAS6/HSPA1A	5
	GO:1905288	vascular associated smooth muscle cell apoptotic process	3/448	9366-10-01	0.0101403	0.077542	0.0616196	SLC7A5/E2F3/PPARG	3			GO:0042771	intrinsic apoptotic signaling pathway in response to DNA damage by p53 class mediator	5/372	33/9101	0.0102568	0.0756752	0.0606506	CD44/USP28/CDKN1A/IFI16/AEN	5
	GO:1905459	regulation of vascular associated smooth muscle cell apoptotic process	3/448	9366-10-01	0.0101403	0.077542	0.0616196	SLC7A5/E2F3/PPARG	3			GO:0002700	regulation of production of molecular mediator of immune response	9/372	89/9101	0.0102763	0.0756752	0.0606506	XBP1/SLC7A5/PANX1/IL1R1/NR4A3/DDX21/LITAF/CD55/ARID5A	9
	GO:2000136	regulation of cell proliferation involved in heart morphogenesis	3/448	9366-10-01	0.0101403	0.077542	0.0616196	TBX3/PIM1/BMPR2	3			GO:0032409	regulation of transporter activity	13/372	154/9101	0.0103171	0.0756752	0.0606506	NEDD4/CCL2/SGK1/ACTN4/PIM1/APP/CAMK2D/STOM/IFNGR2/RRAD/PRKCE/PRNP/TMSB4X	13
	GO:0010232	vascular transport	7/448	51/9366	0.0102199	0.0777061	0.0617501	SLC2A3/SLC4A4/SLC7A5/ABCC4/SLC38A2/INSR/SLC22A5	7			GO:2000113	negative regulation of cellular macromolecule biosynthetic process	13/372	154/9101	0.0103171	0.0756752	0.0606506	SAMD4A/HBEGF/CPEB4/ZFP36/RARA/NOCT/EIF4E/ZFP36L2/HNRNPU/BTG2/EIF2AK3/ZFP36L1/DDX3X	13
	GO:0046620	regulation of organ growth	7/448	51/9366	0.0102199	0.0777061	0.0617501	BMPR1A/PIM1/VGLL4/LATS2/AKAP6/RUNX1/MIR17HG	7			GO:0007259	receptor signaling pathway via JAK-STAT	8/372	74/9101	0.0103407	0.0756752	0.0606506	TNFRSF1A/DOT1L/CCL2/GADD45A/IL6ST/CYP1B1/IL6R/SOCS3	8
	GO:0150104	transport across blood-brain barrier	7/448	51/9366	0.0102199	0.0777061	0.0617501	SLC2A3/SLC4A4/SLC7A5/ABCC4/SLC38A2/INSR/SLC22A5	7			GO:0010469	regulation of signaling receptor activity	8/372	74/9101	0.0103407	0.0756752	0.0606506	CCL2/HBEGF/CBLB/ERRFI1/RAMP3/PLAU/APP/IFNGR2	8
	GO:0031032	actomyosin structure organization	15/448	162/9366	0.0106897	0.0809711	0.0643447	ACTN2/SLC9A1/SORBS1/NRP1/MYH9/MET/SDC4/FLNC/CSRP3/CNN1/MYPN/ANKRD1/AKAP13/LMOD2/MYOZ2	15			GO:0048041	focal adhesion assembly	8/372	74/9101	0.0103407	0.0756752	0.0606506	CORO1C/VEGFA/SDC4/MACF1/KDR/THBS1/SMAD3/LIMS1	8
	GO:0051047	positive regulation of secretion	15/448	162/9366	0.0106897	0.0809711	0.0643447	TGFB2/JAK2/PPARD/ACSL3/SDC4/SOX4/PPARG/RAB15/ANKRD1/MCU/GDNF/PRKCE/PTPN11/ANXA2/IRS2	15			GO:0070059	intrinsic apoptotic signaling pathway in response to endoplasmic reticulum stress	6/372	46/9101	0.0105281	0.0768301	0.0615763	PPP1R15A/XBP1/BCL2L11/EIF2AK3/PTPN1/HSPA1A	6
	GO:0061138	morphogenesis of a branching epithelium	11/448	104/9366	0.0107226	0.0810671	0.0644209	SEMA3C/NRP1/MET/AREG/VEGFA/TBX3/MYC/GREB1L/RSPO3/DLG5/GDNF	11			GO:0050670	regulation of lymphocyte proliferation	10/372	105/9101	0.0105383	0.0768301	0.0615763	CBLB/SDC4/CDKN1A/IL6ST/DLG5/SH3RF1/PRNP/IRS2/CD55/RASSF5	10
	GO:0007015	actin filament organization	24/448	304/9366	0.0107953	0.0814629	0.0647354	CX3CL1/ACTN2/SLC9A1/SORBS1/JAK2/NRP1/MET/CORO1C/WIPF3/SDC4/DIAPH1/SPIRE1/ARHGAP17/SSH2/GAS2/CYRIB/ENAH/MCU/XIRP2/RICTOR/XIRP1/LMOD2/PRKCE/MICAL3	24			GO:0051223	regulation of protein transport	22/372	317/9101	0.0105694	0.0769121	0.061642	ACSL4/DNAJA1/UBE2D3/PPARD/SNX3/PAM/STOM/ANKRD1/VEGFC/BAG3/MCU/SLC9B2/NDUFAF2/SMAD3/MIDN/PKIG/PRKCE/PRNP/GAS6/IRS2/PTPN1/PIM3	22
	GO:0032147	activation of protein kinase activity	8/448	64/9366	0.0108387	0.0816365	0.0648734	OSBPL8/TGFB2/JAK2/VEGFA/IL18/IL6R/INSR/PRNP	8			GO:0098655	monoatomic cation transmembrane transport	26/372	394/9101	0.0106926	0.077662	0.062243	NEDD4/SLC4A4/SLC8A3/SLC39A14/PANX1/RAMP3/SLC36A1/ACTN4/DIAPH1/ATP13A3/ITGAV/SLC20A1/CAMK2D/STOM/UBASH3B/MCU/CACHD1/ATP1A1/SLC9B2/RRAD/PRKCE/PRNP/ANO6/ANXA2/GAS6/TMSB4X	26
	GO:0051493	regulation of cytoskeleton organization	27/448	354/9366	0.0109758	0.0825141	0.0655708	CX3CL1/ACTN2/CYLD/SLC9A1/NRP1/MET/TEK/GPSM2/SDC4/CLIP1/DIAPH1/TRIM54/IQGAP1/ARHGAP17/SSH2/PAM/HNRNPU/CYRIB/DYRK1A/S100A9/RICTOR/MAPRE2/DAPK3/AKAP13/LMOD2/PRKCE/HSPA1A	27			GO:0000288	nuclear-transcribed mRNA catabolic process, deadenylation-dependent decay	7/372	60/9101	0.0107762	0.0778303	0.0623779	SAMD4A/ZFP36/NOCT/ZFP36L2/HNRNPU/BTG2/ZFP36L1	7
	GO:0030593	neutrophil chemotaxis	6/448	40/9366	0.0111531	0.0825472	0.0655972	CX3CL1/TGFB2/RIPOR2/MCU/S100A9/C5AR1	6			GO:0030239	myofibril assembly	7/372	60/9101	0.0107762	0.0778303	0.0623779	WDR1/FLNC/CSRP3/MYPN/ANKRD1/ADPRHL1/ACTC1	7
	GO:0048708	astrocyte differentiation	6/448	40/9366	0.0111531	0.0825472	0.0655972	NR3C1/EPHA4/S100A9/STAT3/PTPN11/C5AR1	6			GO:0055002	striated muscle cell development	7/372	60/9101	0.0107762	0.0778303	0.0623779	WDR1/FLNC/CSRP3/MYPN/ANKRD1/ADPRHL1/ACTC1	7
	GO:0090049	regulation of cell migration involved in sprouting angiogenesis	5/448	29/9366	0.0112288	0.0825472	0.0655972	HDAC9/NRP1/HMOX1/FBXW7/VEGFA	5			GO:0043434	response to peptide hormone	19/372	262/9101	0.0109626	0.0790291	0.0633387	PDK4/CRY1/BCAR1/OSBPL8/XBP1/SLC39A14/ERRFI1/NR4A3/EGR1/NR4A1/CSRP3/JUND/CYP1B1/BTG2/FOS/SOCS3/ZFP36L1/IRS2/PTPN1	19
	GO:0090140	regulation of mitochondrial fission	5/448	29/9366	0.0112288	0.0825472	0.0655972	PPARG/SPIRE1/CYRIB/MCU/MARCHF5	5			GO:0006816	calcium ion transport	16/372	208/9101	0.0111742	0.0794968	0.0637135	SLC8A3/CCL2/PANX1/RAMP3/DIAPH1/ITGAV/CAMK2D/UBASH3B/MCU/CACHD1/RRAD/PRKCE/PRNP/ANO6/ANXA2/GAS6	16
	GO:2000514	regulation of CD4-positive, alpha-beta T cell activation	5/448	29/9366	0.0112288	0.0825472	0.0655972	CBLB/RARA/IL18/RUNX1/JUNB	5			GO:0046631	alpha-beta T cell activation	8/372	75/9101	0.0111764	0.0794968	0.0637135	CBFB/CBLB/HSPH1/RARA/SH3RF1/IL6R/JUNB/CD55	8
	GO:0009914	hormone transport	14/448	148/9366	0.0112387	0.0825472	0.0655972	CRY1/RAB11FIP3/JAK2/SLC7A5/PPARD/SLC16A10/SOX4/PPARG/TBX3/RAB1A/MCU/PRKCE/PTPN11/IRS2	14			GO:0001945	lymph vessel development	4/372	22/9101	0.011198	0.0794968	0.0637135	VEGFA/KDR/VEGFC/BMPR2	4
	GO:0010959	regulation of metal ion transport	18/448	209/9366	0.0112669	0.0825472	0.0655972	CX3CL1/NEDD4/PTPN3/ATP2B1/ACTN2/SLC9A1/TMEM38B/HOMER2/PDE4D/DIAPH1/CAMK2D/STOM/AKAP6/HOMER1/SLMAP/RRAD/PRKCE/PRNP	18			GO:0045923	positive regulation of fatty acid metabolic process	4/372	22/9101	0.011198	0.0794968	0.0637135	PPARD/NR4A3/MID1IP1/IRS2	4
	GO:0010613	positive regulation of cardiac muscle hypertrophy	4/448	19/9366	0.0112892	0.0825472	0.0655972	SLC9A1/NR4A3/CAMK2D/AKAP6	4			GO:0060674	placenta blood vessel development	4/372	22/9101	0.011198	0.0794968	0.0637135	CCN1/MAP2K1/JUNB/SOCS3	4
	GO:0014742	positive regulation of muscle hypertrophy	4/448	19/9366	0.0112892	0.0825472	0.0655972	SLC9A1/NR4A3/CAMK2D/AKAP6	4			GO:1900151	regulation of nuclear-transcribed mRNA catabolic process, deadenylation-dependent decay	4/372	22/9101	0.011198	0.0794968	0.0637135	ZFP36/ZFP36L2/HNRNPU/ZFP36L1	4
	GO:0031018	endocrine pancreas development	4/448	19/9366	0.0112892	0.0825472	0.0655972	RHEB/SOX4/IL6R/EIF2AK3	4			GO:1901798	positive regulation of signal transduction by p53 class mediator	4/372	22/9101	0.011198	0.0794968	0.0637135	DDX5/MYC/ANKRD1/SPRED1	4
	GO:0043370	regulation of CD4-positive, alpha-beta T cell differentiation	4/448	19/9366	0.0112892	0.0825472	0.0655972	RARA/IL18/RUNX1/JUNB	4			GO:0048729	tissue morphogenesis	24/372	357/9101	0.011256	0.0794968	0.0637135	CD44/WDR1/MET/MYF6/VEGFA/HBEGF/SDC4/KDR/RARA/MYC/ITGAX/CCN1/ANKRD1/VEGFC/DLG5/ACTC1/XIRP2/SMAD3/ALDH1A3/CSF1/SOCS3/COL4A1/TGM2/BMPR2	24
	GO:0045429	positive regulation of nitric oxide biosynthetic process	4/448	19/9366	0.0112892	0.0825472	0.0655972	JAK2/KLF2/DDAH1/INSR	4			GO:0010755	regulation of plasminogen activation	3/372	9101-12-01	0.0113155	0.0794968	0.0637135	PLAU/THBS1/ANXA2	3
	GO:1901186	positive regulation of ERBB signaling pathway	4/448	19/9366	0.0112892	0.0825472	0.0655972	DGKD/AREG/FBXW7/HBEGF	4			GO:0033688	regulation of osteoblast proliferation	3/372	9101-12-01	0.0113155	0.0794968	0.0637135	ITGAV/CCN1/SMAD3	3
	GO:1902622	regulation of neutrophil migration	4/448	19/9366	0.0112892	0.0825472	0.0655972	RIPOR2/IL1R1/MCU/C5AR1	4			GO:0046321	positive regulation of fatty acid oxidation	3/372	9101-12-01	0.0113155	0.0794968	0.0637135	PPARD/NR4A3/IRS2	3
	GO:1904407	positive regulation of nitric oxide metabolic process	4/448	19/9366	0.0112892	0.0825472	0.0655972	JAK2/KLF2/DDAH1/INSR	4			GO:0061042	vascular wound healing	3/372	9101-12-01	0.0113155	0.0794968	0.0637135	XBP1/VEGFA/KDR	3
	GO:0008585	female gonad development	7/448	52/9366	0.0113381	0.0827536	0.0657611	KITLG/VEGFA/GAS2/ARID5B/ADAMTS1/INSR/NUPR1	7			GO:0061158	3'-UTR-mediated mRNA destabilization	3/372	9101-12-01	0.0113155	0.0794968	0.0637135	ZFP36/ZFP36L2/ZFP36L1	3
	GO:0010721	negative regulation of cell development	13/448	134/9366	0.011718	0.0853707	0.0678408	DIP2B/SEMA3C/NRP1/BMPR1A/FBXW7/RAPGEF2/VEGFA/RARA/MYC/RUNX1/BTG2/TRIB1/MBP	13			GO:0071280	cellular response to copper ion	3/372	9101-12-01	0.0113155	0.0794968	0.0637135	APP/MT1E/PRNP	3
	GO:0022409	positive regulation of cell-cell adhesion	14/448	149/9366	0.0118816	0.0864055	0.0686632	CX3CL1/KITLG/JAK2/NFAT5/MAP3K8/ZMIZ1/NR4A3/SOX4/RARA/ETS1/IL18/CYRIB/RUNX1/PTPN11	14			GO:0050673	epithelial cell proliferation	18/372	245/9101	0.0115594	0.081063	0.0649687	XBP1/FGF9/CCL2/PPARD/VEGFA/ERRFI1/NR4A3/NR4A1/ZFP36/KDR/MYC/THBS1/VEGFC/SMAD3/MAP2K1/ZFP36L1/IRS2/BMPR2	18
	GO:0007565	female pregnancy	10/448	92/9366	0.0122167	0.0886814	0.0704717	PPARD/VEGFA/AGO2/RARA/SLC38A2/PAM/FOS/JUNB/THBD/BMPR2	10			GO:0043620	regulation of DNA-templated transcription in response to stress	5/372	34/9101	0.0116323	0.081426	0.0652597	NEDD4/VEGFA/EGR1/BAG3/ATF3	5
	GO:0050670	regulation of lymphocyte proliferation	11/448	106/9366	0.0122781	0.0889661	0.070698	KITLG/JAK2/NFATC2/CBLB/SDC4/CDKN1A/TNFRSF21/IL18/DLG5/PRNP/IRS2	11			GO:0009791	post-embryonic development	7/372	61/9101	0.0117591	0.0821073	0.0658057	PLEKHA1/VEGFA/KDR/CSRNP1/ARID5B/BCL2L11/SOD2	7
	GO:0002696	positive regulation of leukocyte activation	16/448	180/9366	0.0123654	0.0894372	0.0710724	KITLG/JAK2/NFATC2/MAP3K8/ZMIZ1/NR4A3/CDKN1A/SOX4/JUND/RARA/AKIRIN2/IL18/CYRIB/RUNX1/PTPN11/IRS2	16			GO:0051170	import into nucleus	11/372	123/9101	0.0117721	0.0821073	0.0658057	FGF9/BACH2/E2F3/CBLB/CDKN1A/AKIRIN2/BAG3/LMNA/SMAD3/PKIG/ABRA	11
	GO:0042770	signal transduction in response to DNA damage	13/448	135/9366	0.0124228	0.0896902	0.0712734	CRY1/USP28/FBXO31/DOT1L/GADD45A/CDKN1A/SOX4/MDM2/IER3/ANKRD1/DYRK1A/PPM1D/PTPN11	13			GO:0043433	negative regulation of DNA-binding transcription factor activity	10/372	107/9101	0.0119503	0.0831996	0.0666812	CYLD/PPP2CB/RLIM/BHLHE40/PIM1/CYP1B1/PRNP/TRIB1/GAS6/TMSB4X	10
	GO:0034504	protein localization to nucleus	19/448	227/9366	0.0124768	0.0898194	0.071376	OSBPL8/JAK2/UBR5/E2F3/KPNA1/CBLB/CDKN1A/SYNE1/AKIRIN2/MDM2/LATS2/HNRNPU/GBP2/STAT3/PKIG/EIF2AK3/ABRA/EFCAB7/OTUD7B	19			GO:0050708	regulation of protein secretion	12/372	140/9101	0.0120068	0.0834428	0.0668761	ACSL4/PPARD/PAM/ANKRD1/VEGFC/MCU/SLC9B2/NDUFAF2/MIDN/PRKCE/IRS2/PIM3	12
	GO:0015849	organic acid transport	14/448	150/9366	0.0125527	0.0898194	0.071376	ABCB4/SLC7A5/SLC16A6/PPARD/SLC16A10/SLC19A2/SLC17A5/SLC36A1/ACSL3/ABCC4/PPARG/SLC38A2/PNPLA8/IRS2	14			GO:0014074	response to purine-containing compound	8/372	76/9101	0.0120609	0.0836686	0.067057	PANX1/FOSB/RAP1B/CYP1B1/APP/FOS/THBD/ZFP36L1	8
	GO:0046942	carboxylic acid transport	14/448	150/9366	0.0125527	0.0898194	0.071376	ABCB4/SLC7A5/SLC16A6/PPARD/SLC16A10/SLC19A2/SLC17A5/SLC36A1/ACSL3/ABCC4/PPARG/SLC38A2/PNPLA8/IRS2	14			GO:0001501	skeletal system development	20/372	284/9101	0.0124334	0.0860978	0.069004	CD44/FGF9/SLC39A14/ZFAND5/PLEKHA1/KDR/RARA/CHSY1/CCN1/CSRNP1/ARID5B/ETS2/ADAMTS4/SLC9B2/SMAD3/EIF2AK3/ANXA2/ARID5A/TGM2/BMPR2	20
	GO:1903532	positive regulation of secretion by cell	14/448	150/9366	0.0125527	0.0898194	0.071376	TGFB2/JAK2/PPARD/SDC4/SOX4/PPARG/RAB15/ANKRD1/MCU/GDNF/PRKCE/PTPN11/ANXA2/IRS2	14			GO:0060759	regulation of response to cytokine stimulus	9/372	92/9101	0.012629	0.0872958	0.0699641	TNFRSF1A/CYLD/PPP2CB/IL1R1/RBM47/GAS6/CSF1/PTPN1/HSPA1A	9
	GO:0002042	cell migration involved in sprouting angiogenesis	6/448	41/9366	0.0125527	0.0898194	0.071376	HDAC9/NRP1/HMOX1/FBXW7/VEGFA/NR4A1	6			GO:0043484	regulation of RNA splicing	12/372	141/9101	0.0126574	0.0873363	0.0699966	DDX5/SRSF3/SRSF7/KHDRBS3/SRPK2/MBNL2/HNRNPU/CCNL1/RBM47/HNRNPF/RBM20/HSPA1A	12
	GO:0010038	response to metal ion	17/448	196/9366	0.0127025	0.0907287	0.0720986	NEDD4/HMOX1/PPP2CB/NFE2L2/ATF1/JUND/CPNE8/IQGAP1/NPC1/CAMK2D/PAM/HOMER1/FOS/JUNB/PRNP/EIF2AK3/MBP	17			GO:1901699	cellular response to nitrogen compound	27/372	420/9101	0.0129566	0.0889944	0.0713255	PDK4/GCLM/BCAR1/ICAM1/OSBPL8/XBP1/SLC7A5/SLC39A14/CPEB4/ERRFI1/NR4A3/EGR1/NR4A1/RAP1B/CSRP3/DIAPH1/CYP1B1/APP/BCL2L11/FOS/PRNP/SOCS3/ZFP36L1/IRS2/COL4A1/PTPN1/TGM2	27
	GO:0032103	positive regulation of response to external stimulus	23/448	292/9366	0.012739	0.090811	0.072164	CX3CL1/PVR/CYLD/JAK2/NRP1/MET/RIPOR2/VEGFA/RFTN1/ETS1/AKIRIN2/OSMR/IL18/MCU/IL6R/S100A9/STX3/PRKCE/NUPR1/THBD/C5AR1/BMPR2/HSPA1A	23			GO:0098662	inorganic cation transmembrane transport	25/372	381/9101	0.0130182	0.0889944	0.0713255	NEDD4/SLC4A4/SLC8A3/SLC39A14/PANX1/RAMP3/SLC36A1/ACTN4/DIAPH1/ITGAV/SLC20A1/CAMK2D/STOM/UBASH3B/MCU/CACHD1/ATP1A1/SLC9B2/RRAD/PRKCE/PRNP/ANO6/ANXA2/GAS6/TMSB4X	25
	GO:0007229	integrin-mediated signaling pathway	9/448	79/9366	0.0127593	0.090811	0.072164	ITGA6/NRP1/MYH9/LAMC1/ITGAV/DST/ADAMTS1/LIMS1/PTPN11	9			GO:0007595	lactation	4/372	23/9101	0.0131278	0.0889944	0.0713255	XBP1/VEGFA/PAM/HK2	4
	GO:0001755	neural crest cell migration	5/448	30/9366	0.0129585	0.0912562	0.0725178	KITLG/SEMA3C/NRP1/CORO1C/GDNF	5			GO:0060325	face morphogenesis	4/372	23/9101	0.0131278	0.0889944	0.0713255	CRISPLD2/PLEKHA1/CSRNP1/ARID5B	4
	GO:0008038	neuron recognition	5/448	30/9366	0.0129585	0.0912562	0.0725178	NRP1/EPHA4/PALLD/MYPN/TNFRSF21	5			GO:0061098	positive regulation of protein tyrosine kinase activity	4/372	23/9101	0.0131278	0.0889944	0.0713255	HBEGF/PRNP/GAS6/PTPN1	4
	GO:0019933	cAMP-mediated signaling	5/448	30/9366	0.0129585	0.0912562	0.0725178	RAPGEF2/PDE4D/ATF1/AKAP6/PDE7A	5			GO:0070884	regulation of calcineurin-NFAT signaling cascade	4/372	23/9101	0.0131278	0.0889944	0.0713255	LMCD1/NFAT5/FHL2/PRNP	4
	GO:0032732	positive regulation of interleukin-1 production	5/448	30/9366	0.0129585	0.0912562	0.0725178	JAK2/PANX1/EGR1/STAT3/S100A13	5			GO:0106056	regulation of calcineurin-mediated signaling	4/372	23/9101	0.0131278	0.0889944	0.0713255	LMCD1/NFAT5/FHL2/PRNP	4
	GO:0042130	negative regulation of T cell proliferation	5/448	30/9366	0.0129585	0.0912562	0.0725178	CBLB/SDC4/TNFRSF21/DLG5/PRNP	5			GO:2000648	positive regulation of stem cell proliferation	4/372	23/9101	0.0131278	0.0889944	0.0713255	FGF9/KDR/VEGFC/HNRNPU	4
	GO:0071526	semaphorin-plexin signaling pathway	5/448	30/9366	0.0129585	0.0912562	0.0725178	SEMA3C/PLXNA2/NRP1/MET/GDNF	5			GO:0001961	positive regulation of cytokine-mediated signaling pathway	5/372	35/9101	0.0131281	0.0889944	0.0713255	IL1R1/RBM47/GAS6/CSF1/HSPA1A	5
	GO:0002700	regulation of production of molecular mediator of immune response	10/448	93/9366	0.0131249	0.0922656	0.07332	TGFB2/HMOX1/SLC7A5/PANX1/IL1R1/NR4A3/IL18/DDX21/LITAF/ARID5A	10			GO:0010596	negative regulation of endothelial cell migration	5/372	35/9101	0.0131281	0.0889944	0.0713255	GADD45A/THBS1/DNAJA4/ADAMTS9/SPRED1	5
	GO:0002825	regulation of T-helper 1 type immune response	3/448	9366-11-01	0.0134543	0.092293	0.0733417	IL1R1/IL18/ARID5A	3			GO:0003007	heart morphogenesis	13/372	159/9101	0.0132524	0.0895229	0.071749	VEGFA/FHL2/PIM1/CCN1/ANKRD1/ADPRHL1/ADAMTS1/ACTC1/XIRP2/SMAD3/RBM20/BMPR2/MIR17HG	13
	GO:0009214	cyclic nucleotide catabolic process	3/448	9366-11-01	0.0134543	0.092293	0.0733417	PDE10A/PDE4D/PDE7A	3			GO:0051047	positive regulation of secretion	13/372	159/9101	0.0132524	0.0895229	0.071749	ACSL4/XBP1/PPARD/SDC4/SDCBP/RAB15/S100A8/ANKRD1/VEGFC/MCU/PRKCE/ANXA2/IRS2	13
	GO:0010766	negative regulation of sodium ion transport	3/448	9366-11-01	0.0134543	0.092293	0.0733417	NEDD4/CAMK2D/PRKCE	3			GO:0017148	negative regulation of translation	12/372	142/9101	0.0133348	0.0899227	0.0720694	SAMD4A/CPEB4/ZFP36/RARA/NOCT/EIF4E/ZFP36L2/HNRNPU/BTG2/EIF2AK3/ZFP36L1/DDX3X	12
	GO:0030852	regulation of granulocyte differentiation	3/448	9366-11-01	0.0134543	0.092293	0.0733417	RARA/RUNX1/TRIB1	3			GO:0006913	nucleocytoplasmic transport	18/372	249/9101	0.0134864	0.0902537	0.0723347	NEDD4/FGF9/SRSF3/BACH2/E2F3/CBLB/FYTTD1/CDKN1A/THOC6/AKIRIN2/IER3/BAG3/LMNA/ABCE1/SMAD3/PKIG/ABRA/GAS6	18
	GO:0042921	glucocorticoid receptor signaling pathway	3/448	9366-11-01	0.0134543	0.092293	0.0733417	CRY1/NEDD4/NR3C1	3			GO:0051169	nuclear transport	18/372	249/9101	0.0134864	0.0902537	0.0723347	NEDD4/FGF9/SRSF3/BACH2/E2F3/CBLB/FYTTD1/CDKN1A/THOC6/AKIRIN2/IER3/BAG3/LMNA/ABCE1/SMAD3/PKIG/ABRA/GAS6	18
	GO:0051004	regulation of lipoprotein lipase activity	3/448	9366-11-01	0.0134543	0.092293	0.0733417	HDAC9/SORT1/PCSK6	3			GO:0045766	positive regulation of angiogenesis	9/372	93/9101	0.0134959	0.0902537	0.0723347	XBP1/VEGFA/KDR/ETS1/THBS1/CYP1B1/ITGAX/VEGFC/HK2	9
	GO:0051547	regulation of keratinocyte migration	3/448	9366-11-01	0.0134543	0.092293	0.0733417	MAP4K4/HBEGF/MAPRE2	3			GO:1904018	positive regulation of vasculature development	9/372	93/9101	0.0134959	0.0902537	0.0723347	XBP1/VEGFA/KDR/ETS1/THBS1/CYP1B1/ITGAX/VEGFC/HK2	9
	GO:0060713	labyrinthine layer morphogenesis	3/448	9366-11-01	0.0134543	0.092293	0.0733417	CCN1/RSPO3/ZFP36L1	3			GO:0046883	regulation of hormone secretion	10/372	109/9101	0.0135007	0.0902537	0.0723347	CRY1/ACSL4/PPARD/MCU/SLC9B2/NDUFAF2/MIDN/PRKCE/IRS2/PIM3	10
	GO:0061323	cell proliferation involved in heart morphogenesis	3/448	9366-11-01	0.0134543	0.092293	0.0733417	TBX3/PIM1/BMPR2	3			GO:0002705	positive regulation of leukocyte mediated immunity	7/372	63/9101	0.0139165	0.0925169	0.0741486	PVR/IL1R1/HSPD1/CYRIB/DDX21/CD55/ARID5A	7
	GO:0070417	cellular response to cold	3/448	9366-11-01	0.0134543	0.092293	0.0733417	SLC9A1/RNF34/EIF2AK3	3			GO:0050729	positive regulation of inflammatory response	7/372	63/9101	0.0139165	0.0925169	0.0741486	TNFRSF1A/LBP/IL6ST/ETS1/APP/S100A8/S100A9	7
	GO:0070875	positive regulation of glycogen metabolic process	3/448	9366-11-01	0.0134543	0.092293	0.0733417	SORBS1/INSR/IRS2	3			GO:0007229	integrin-mediated signaling pathway	8/372	78/9101	0.0139829	0.0925169	0.0741486	BCAR1/MYH9/ITGAV/ITGAX/DST/ADAMTS1/PLPP3/LIMS1	8
	GO:0071679	commissural neuron axon guidance	3/448	9366-11-01	0.0134543	0.092293	0.0733417	NRP1/VEGFA/GDNF	3			GO:0007584	response to nutrient	8/372	78/9101	0.0139829	0.0925169	0.0741486	GCLM/XBP1/PPARD/RARA/PIM1/CYP1B1/GAS6/SOD2	8
	GO:0072111	cell proliferation involved in kidney development	3/448	9366-11-01	0.0134543	0.092293	0.0733417	EGR1/MYC/IL6R	3			GO:0051592	response to calcium ion	8/372	78/9101	0.0139829	0.0925169	0.0741486	NEDD4/FOSB/JUND/THBS1/IQGAP1/CAMK2D/FOS/JUNB	8
	GO:0072539	T-helper 17 cell differentiation	3/448	9366-11-01	0.0134543	0.092293	0.0733417	IL6R/STAT3/JUNB	3			GO:0097696	receptor signaling pathway via STAT	8/372	78/9101	0.0139829	0.0925169	0.0741486	TNFRSF1A/DOT1L/CCL2/GADD45A/IL6ST/CYP1B1/IL6R/SOCS3	8
	GO:0010862	positive regulation of pathway-restricted SMAD protein phosphorylation	4/448	20/9366	0.0135894	0.092293	0.0733417	TGFB2/BMPR1A/PPARG/BMPR2	4			GO:0002793	positive regulation of peptide secretion	6/372	49/9101	0.0141941	0.0935937	0.0750116	ACSL4/PPARD/S100A8/MCU/PRKCE/IRS2	6
	GO:0042908	xenobiotic transport	4/448	20/9366	0.0135894	0.092293	0.0733417	ABCB4/SLC7A5/ABCC4/SLC22A5	4			GO:0098656	monoatomic anion transmembrane transport	6/372	49/9101	0.0141941	0.0935937	0.0750116	SLC4A4/CLIC5/BEST3/PRNP/ANO6/LRRC8B	6
	GO:0060421	positive regulation of heart growth	4/448	20/9366	0.0135894	0.092293	0.0733417	BMPR1A/PIM1/AKAP6/MIR17HG	4			GO:1900153	positive regulation of nuclear-transcribed mRNA catabolic process, deadenylation-dependent decay	3/372	13/9101	0.0142711	0.0937812	0.0751619	ZFP36/ZFP36L2/ZFP36L1	3
	GO:0061437	renal system vasculature development	4/448	20/9366	0.0135894	0.092293	0.0733417	NRP1/TEK/EGR1/IL6R	4			GO:2000269	regulation of fibroblast apoptotic process	3/372	13/9101	0.0142711	0.0937812	0.0751619	BCL2L11/STK17A/GAS6	3
	GO:0061440	kidney vasculature development	4/448	20/9366	0.0135894	0.092293	0.0733417	NRP1/TEK/EGR1/IL6R	4			GO:0071375	cellular response to peptide hormone stimulus	15/372	196/9101	0.0143827	0.0943543	0.0756212	PDK4/BCAR1/OSBPL8/XBP1/SLC39A14/ERRFI1/NR4A3/NR4A1/CSRP3/CYP1B1/FOS/SOCS3/ZFP36L1/IRS2/PTPN1	15
	GO:0071549	cellular response to dexamethasone stimulus	4/448	20/9366	0.0135894	0.092293	0.0733417	JAK2/NR3C1/ERRFI1/EIF4E	4			GO:0050776	regulation of immune response	27/372	424/9101	0.0145253	0.0951284	0.0762416	BCAR1/PVR/CYLD/XBP1/PLEKHA1/CBLB/IL1R1/NR4A3/ELF1/LBP/RFTN1/RARA/IL6ST/AKIRIN2/HSPD1/CYRIB/IFI16/RBM47/SMAD3/PRKCE/JUNB/PRNP/CD55/PTPN1/ARID5A/HSPA1A/DDX3X	27
	GO:1904035	regulation of epithelial cell apoptotic process	7/448	54/9366	0.0138359	0.0938079	0.0745456	JAK2/HMOX1/NFE2L2/TEK/CAST/NUPR1/ZFP36L1	7			GO:0034249	negative regulation of amide metabolic process	13/372	161/9101	0.0145918	0.0954021	0.076461	SAMD4A/CPEB4/ZFP36/RARA/NOCT/EIF4E/ZFP36L2/HNRNPU/BTG2/PRNP/EIF2AK3/ZFP36L1/DDX3X	13
	GO:0031098	stress-activated protein kinase signaling cascade	14/448	152/9366	0.013983	0.0944853	0.0750839	RB1CC1/MAP2K3/MAP4K4/CYLD/TGFB2/GADD45B/DUSP16/VEGFA/GADD45A/DUSP1/MYC/TRIB1/RELL1/ZFP36L1	14			GO:0003018	vascular process in circulatory system	11/372	127/9101	0.0147157	0.0954574	0.0765053	GCLM/SLC2A3/SLC4A4/SLC7A5/PPARD/VEGFA/DOCK4/PRKG1/SLC22A5/BMPR2/SOD2	11
	GO:0061448	connective tissue development	14/448	152/9366	0.013983	0.0944853	0.0750839	RASAL2/BMPR1A/PPARGC1A/PPARD/EGR1/RARA/PPARG/CCN1/ARID5B/IL6R/EIF2AK3/PTPN11/ARID5A/BMPR2	14			GO:0031663	lipopolysaccharide-mediated signaling pathway	5/372	36/9101	0.0147485	0.0954574	0.0765053	CCL2/LBP/PRKCE/TRIB1/CD55	5
	GO:0002687	positive regulation of leukocyte migration	8/448	67/9366	0.0141127	0.0952011	0.0756527	CX3CL1/KITLG/RIPOR2/VEGFA/IL1R1/MCU/IL6R/C5AR1	8			GO:0035773	insulin secretion involved in cellular response to glucose stimulus	5/372	36/9101	0.0147485	0.0954574	0.0765053	PPARD/SLC9B2/NDUFAF2/PRKCE/PIM3	5
	GO:0022898	regulation of transmembrane transporter activity	14/448	153/9366	0.0147437	0.0983693	0.0781704	NEDD4/PTPN3/ACTN2/SLC9A1/PDE4D/PIM1/CAMK2D/STOM/AKAP6/HOMER1/SLMAP/RRAD/PRKCE/PRNP	14			GO:0045214	sarcomere organization	5/372	36/9101	0.0147485	0.0954574	0.0765053	WDR1/FLNC/CSRP3/MYPN/ANKRD1	5
	GO:0006816	calcium ion transport	19/448	231/9366	0.0148033	0.0983693	0.0781704	CX3CL1/SEC61A1/ATP2B1/SLC9A1/TMEM38B/HOMER2/PANX1/PDE4D/DIAPH1/ITGAV/CAMK2D/AKAP6/HOMER1/MCU/CACHD1/RRAD/PRKCE/PRNP/ANXA2	19			GO:0045670	regulation of osteoclast differentiation	5/372	36/9101	0.0147485	0.0954574	0.0765053	UBASH3B/KLF10/SLC9B2/FOS/CSF1	5
	GO:0023061	signal release	19/448	231/9366	0.0148033	0.0983693	0.0781704	CRY1/RAB11FIP3/JAK2/PPARD/SLC16A10/NR4A1/SOX4/ABCC4/PPARG/SLC38A2/TBX3/RAB1A/PREPL/MCU/STX3/GDNF/PRKCE/PTPN11/IRS2	19			GO:1901224	positive regulation of NIK/NF-kappaB signaling	5/372	36/9101	0.0147485	0.0954574	0.0765053	NFAT5/ACTN4/APP/LIMS1/DDX3X	5
	GO:0002292	T cell differentiation involved in immune response	5/448	31/9366	0.0148596	0.0983693	0.0781704	RARA/IL18/IL6R/STAT3/JUNB	5			GO:0090287	regulation of cellular response to growth factor stimulus	15/372	197/9101	0.0150085	0.0969777	0.0777238	NEDD4/FGF9/UBE2D3/VEGFA/KDR/SDCBP/THBS1/PCSK6/CCN1/VEGFC/SPRED1/SMAD3/PTPN1/BMPR2/HSPA1A	15
	GO:0002711	positive regulation of T cell mediated immunity	5/448	31/9366	0.0148596	0.0983693	0.0781704	PVR/IL1R1/IL18/CYRIB/ARID5A	5			GO:0010876	lipid localization	18/372	252/9101	0.0150913	0.09735	0.0780221	ABCB4/CRY1/OSBPL8/PPARD/OSBPL9/EEPD1/LBP/ARL8B/PNPLA8/THBS1/ITGAV/NPC1/UGCG/ANO6/NRIP1/PITPNB/ANXA2/IRS2	18
	GO:0050918	positive chemotaxis	5/448	31/9366	0.0148596	0.0983693	0.0781704	CX3CL1/NRP1/MET/VEGFA/GDNF	5			GO:0017156	calcium-ion regulated exocytosis	4/372	24/9101	0.0152571	0.0980921	0.0786169	MYH9/RAP1B/ARL8B/ARHGAP17	4
	GO:0072132	mesenchyme morphogenesis	5/448	31/9366	0.0148596	0.0983693	0.0781704	TGFB2/BMPR1A/TBX3/MDM2/MYC	5			GO:0046320	regulation of fatty acid oxidation	4/372	24/9101	0.0152571	0.0980921	0.0786169	PDK4/PPARD/NR4A3/IRS2	4
	GO:0090497	mesenchymal cell migration	5/448	31/9366	0.0148596	0.0983693	0.0781704	KITLG/SEMA3C/NRP1/CORO1C/GDNF	5			GO:0022408	negative regulation of cell-cell adhesion	9/372	95/9101	0.015361	0.0984326	0.0788898	CBFB/VEGFA/CBLB/SDC4/DLG5/UBASH3B/PRNP/PRKG1/MBP	9
	GO:0140115	export across plasma membrane	5/448	31/9366	0.0148596	0.0983693	0.0781704	ATP2B1/SLC4A4/SLC9A1/ABCC4/SLC22A5	5			GO:0061138	morphogenesis of a branching epithelium	9/372	95/9101	0.015361	0.0984326	0.0788898	MET/VEGFA/KDR/MYC/DLG5/CSF1/SOCS3/COL4A1/TGM2	9
	GO:2001222	regulation of neuron migration	5/448	31/9366	0.0148596	0.0983693	0.0781704	CX3CL1/FBXO31/RAPGEF2/STAT3/FLRT2	5			GO:0006469	negative regulation of protein kinase activity	12/372	145/9101	0.0155338	0.0991532	0.0794673	DNAJA1/SLC8A3/CORO1C/CBLB/ERRFI1/GADD45A/CDKN1A/UBASH3B/SPRED1/PKIG/TRIB1/PTPN1	12
	GO:0007605	sensory perception of sound	9/448	81/9366	0.0148809	0.0983693	0.0781704	TBL1X/HOMER2/GSDME/RIPOR2/KCNQ4/DIAPH1/DCDC2/THRB/MBP	9			GO:0030198	extracellular matrix organization	14/372	180/9101	0.0155761	0.0991532	0.0794673	TNFRSF1A/CRISPLD2/CYP1B1/ADAMTS17/APP/CCN1/ADAMTS1/ADAMTS4/ADAMTS9/SMAD3/ANXA2/GAS6/COL4A1/COLQ	14
	GO:0046718	viral entry into host cell	0.0200893	81/9366	0.0148809	0.0983693	0.0781704	PVR/NRP1/TRIM38/ITGAV/NPC1/SLC20A2/INSR/CIITA/HSPA1A	9			GO:0043062	extracellular structure organization	14/372	180/9101	0.0155761	0.0991532	0.0794673	TNFRSF1A/CRISPLD2/CYP1B1/ADAMTS17/APP/CCN1/ADAMTS1/ADAMTS4/ADAMTS9/SMAD3/ANXA2/GAS6/COL4A1/COLQ	14
	GO:0010952	positive regulation of peptidase activity	11/448	109/9366	0.014926	0.0983693	0.0781704	JAK2/BCL2L13/EPHA4/PPARG/AKIRIN2/MYC/CCN1/S100A9/STAT3/EIF2AK3/MBP	11			GO:0045229	external encapsulating structure organization	14/372	180/9101	0.0155761	0.0991532	0.0794673	TNFRSF1A/CRISPLD2/CYP1B1/ADAMTS17/APP/CCN1/ADAMTS1/ADAMTS4/ADAMTS9/SMAD3/ANXA2/GAS6/COL4A1/COLQ	14
	GO:0032944	regulation of mononuclear cell proliferation	11/448	109/9366	0.014926	0.0983693	0.0781704	KITLG/JAK2/NFATC2/CBLB/SDC4/CDKN1A/TNFRSF21/IL18/DLG5/PRNP/IRS2	11			GO:2000146	negative regulation of cell motility	15/372	198/9101	0.0156551	0.0994922	0.079739	OSBPL8/CCL2/CORO1C/PPARD/GADD45A/THBS1/CYP1B1/DNAJA4/ABHD2/DLG5/ADAMTS9/SPRED1/TRIB1/PRKG1/SRGAP1	15

## Sheet: WC group
Supplemental Table 2: GO BP terms enriched by timepoint
		Upregulated											Upregulated											Downregulated											Downregulated
		Day 7A vs Day 7B disuse leg											Day 7A vs Day 7B control leg											Day 7A vs Day 7B disuse leg											Day 7A vs Day 7B control leg
	ID	Description	GeneRatio	BgRatio	pvalue	p.adjust	qvalue	geneID	Count			ID	Description	GeneRatio	BgRatio	pvalue	p.adjust	qvalue	geneID	Count			ID	Description	GeneRatio	BgRatio	pvalue	p.adjust	qvalue	geneID	Count			ID	Description	GeneRatio	BgRatio	pvalue	p.adjust	qvalue	geneID	Count
	GO:0007517	muscle organ development	1934-07-01	238/9016	2.39293e-05	0.0176131	0.0150127	HBEGF/TGFB2/VGLL2/MAFF/NR4A1/ANKRD1/ATF3	7			GO:0030198	extracellular matrix organization	25/145	175/8730	6.28247e-17	4.93802e-14	4.13981e-14	LOXL2/LRP1/COL1A2/COL3A1/FAP/MMP14/FSCN1/PRICKLE1/TNFRSF1A/COL12A1/CCN1/COL5A2/ADAMTS5/COL1A1/TGFBI/ANXA2/COL4A1/COL5A1/RUNX1/SULF1/ABI3BP/ADAMTS2/ADAMTS6/BCL3/CYP1B1	25			GO:0032922	circadian regulation of gene expression	2024-03-20	55/9016	0.00022755	0.0631805	0.0514916	PER1/NR1D1/PER3	3			GO:0003012	muscle system process	24/132	279/8730	2.97368e-12	6.21499e-09	5.50288e-09	CACNA2D1/MYOT/SNTA1/GAMT/SSPN/MYL6B/SCN7A/TCAP/GDNF/ATP2A2/TNNT1/KCNJ12/TMEM38A/KLF15/DMD/SGCD/PPARA/MYL3/MYH7/MAP2K6/FOXO3/GTF2IRD1/MYL2/TPM3	24
	GO:0035914	skeletal muscle cell differentiation	1934-04-01	47/9016	2.68083e-05	0.0176131	0.0150127	MAFF/NR4A1/ANKRD1/ATF3	4			GO:0043062	extracellular structure organization	25/145	175/8730	6.28247e-17	4.93802e-14	4.13981e-14	LOXL2/LRP1/COL1A2/COL3A1/FAP/MMP14/FSCN1/PRICKLE1/TNFRSF1A/COL12A1/CCN1/COL5A2/ADAMTS5/COL1A1/TGFBI/ANXA2/COL4A1/COL5A1/RUNX1/SULF1/ABI3BP/ADAMTS2/ADAMTS6/BCL3/CYP1B1	25			GO:0042752	regulation of circadian rhythm	2024-03-20	74/9016	0.000547337	0.0631805	0.0514916	PER1/NR1D1/PER3	3			GO:0006936	muscle contraction	20/132	212/8730	4.42354e-11	4.6226e-08	4.09294e-08	CACNA2D1/MYOT/SNTA1/GAMT/SSPN/MYL6B/SCN7A/TCAP/GDNF/ATP2A2/TNNT1/KCNJ12/TMEM38A/DMD/SGCD/MYL3/MYH7/MAP2K6/MYL2/TPM3	20
	GO:0033993	response to lipid	1934-09-01	479/9016	4.97783e-05	0.0218029	0.0185839	TGFB2/ABHD2/PLPP1/HSPA1A/SPP1/NR4A1/ANKRD1/PDK4/NR4A3	9			GO:0045229	external encapsulating structure organization	25/145	175/8730	6.28247e-17	4.93802e-14	4.13981e-14	LOXL2/LRP1/COL1A2/COL3A1/FAP/MMP14/FSCN1/PRICKLE1/TNFRSF1A/COL12A1/CCN1/COL5A2/ADAMTS5/COL1A1/TGFBI/ANXA2/COL4A1/COL5A1/RUNX1/SULF1/ABI3BP/ADAMTS2/ADAMTS6/BCL3/CYP1B1	25			GO:0006699	bile acid biosynthetic process	2024-02-20	17/9016	0.000623261	0.0631805	0.0514916	OSBPL7/NR1D1	2			GO:0060047	heart contraction	14/132	134/8730	1.19492e-08	8.32462e-06	7.37078e-06	CACNA2D1/ATP2B2/SNTA1/TCAP/THRA/ATP2A2/KCNJ12/TMEM38A/DMD/SGCD/MYL3/MYH7/MAP2K6/MYL2	14
	GO:0007519	skeletal muscle tissue development	1934-05-01	120/9016	7.84991e-05	0.0233574	0.0199089	VGLL2/MAFF/NR4A1/ANKRD1/ATF3	5			GO:0001944	vasculature development	33/145	431/8730	6.57417e-14	3.87547e-11	3.24903e-11	LOXL2/ERRFI1/EIF2AK3/LRP1/COL1A2/THSD7A/PLXDC1/COL3A1/FAP/MMP14/TNFAIP2/SAT1/PRICKLE1/CCN1/GLI3/COL1A1/THY1/SRPX2/TGFBI/ANXA2/ADAM12/COL4A1/COL5A1/RUNX1/TNFRSF12A/SULF1/SPARC/ADAMTS6/THBS1/JUNB/CYP1B1/GADD45A/HMOX1	33			GO:0048512	circadian behavior	2024-02-20	19/9016	0.000781576	0.0631805	0.0514916	NR1D1/PER3	2			GO:0003015	heart process	14/132	144/8730	3.02922e-08	1.3058e-05	1.15618e-05	CACNA2D1/ATP2B2/SNTA1/TCAP/THRA/ATP2A2/KCNJ12/TMEM38A/DMD/SGCD/MYL3/MYH7/MAP2K6/MYL2	14
	GO:0048545	response to steroid hormone	1934-06-01	205/9016	0.000101481	0.0233574	0.0199089	TGFB2/ABHD2/PLPP1/HSPA1A/SPP1/NR4A3	6			GO:0001568	blood vessel development	32/145	410/8730	9.95198e-14	4.69335e-11	3.9347e-11	LOXL2/EIF2AK3/LRP1/COL1A2/THSD7A/PLXDC1/COL3A1/FAP/MMP14/TNFAIP2/SAT1/PRICKLE1/CCN1/GLI3/COL1A1/THY1/SRPX2/TGFBI/ANXA2/ADAM12/COL4A1/COL5A1/RUNX1/TNFRSF12A/SULF1/SPARC/ADAMTS6/THBS1/JUNB/CYP1B1/GADD45A/HMOX1	32			GO:0006694	steroid biosynthetic process	2024-03-20	84/9016	0.000793222	0.0631805	0.0514916	H6PD/OSBPL7/NR1D1	3			GO:0003013	circulatory system process	20/132	308/8730	3.12393e-08	1.3058e-05	1.15618e-05	CACNA2D1/ATP8A1/ATP2B2/SNTA1/TCAP/THRA/ATP2A2/KCNJ12/TMEM38A/DMD/SGCD/PPARA/MYL3/MYH7/MAP2K6/SLC38A3/SLC7A2/PER2/MYL2/SLC38A2	20
	GO:0060538	skeletal muscle organ development	1934-05-01	128/9016	0.000106655	0.0233574	0.0199089	VGLL2/MAFF/NR4A1/ANKRD1/ATF3	5			GO:0048514	blood vessel morphogenesis	26/145	357/8730	1.36077e-10	5.34783e-08	4.48338e-08	LOXL2/EIF2AK3/LRP1/THSD7A/PLXDC1/COL3A1/FAP/MMP14/TNFAIP2/SAT1/CCN1/THY1/SRPX2/TGFBI/ANXA2/ADAM12/COL4A1/RUNX1/TNFRSF12A/SULF1/SPARC/THBS1/JUNB/CYP1B1/GADD45A/HMOX1	26			GO:0007622	rhythmic behavior	2024-02-20	20/9016	0.000867264	0.0631805	0.0514916	NR1D1/PER3	2			GO:0060048	cardiac muscle contraction	11/132	85/8730	5.12169e-08	1.78405e-05	1.57964e-05	CACNA2D1/SNTA1/TCAP/ATP2A2/TMEM38A/DMD/SGCD/MYL3/MYH7/MAP2K6/MYL2	11
	GO:0030335	positive regulation of cell migration	1934-07-01	318/9016	0.000150357	0.0247722	0.0211148	DIAPH1/PLAU/HBEGF/MCU/TGFB2/GCNT2/NR4A3	7			GO:0001501	skeletal system development	22/145	265/8730	3.56369e-10	1.05435e-07	8.83923e-08	LOXL2/EIF2AK3/COL1A2/CDH11/COL3A1/MMP14/RUNX2/TEAD4/LRRC17/CCN1/COL5A2/MTHFD1L/FMN1/GLI3/COL1A1/TGFBI/ANXA2/PPIB/SULF1/ETS2/EFEMP1/FBN1	22			GO:0043153	entrainment of circadian clock by photoperiod	2024-02-20	20/9016	0.000867264	0.0631805	0.0514916	PER1/PER3	2			GO:0006941	striated muscle contraction	12/132	121/8730	2.49146e-07	7.43879e-05	6.58645e-05	CACNA2D1/SNTA1/TCAP/ATP2A2/TNNT1/TMEM38A/DMD/SGCD/MYL3/MYH7/MAP2K6/MYL2	12
	GO:2000147	positive regulation of cell motility	1934-07-01	326/9016	0.000175427	0.0247722	0.0211148	DIAPH1/PLAU/HBEGF/MCU/TGFB2/GCNT2/NR4A3	7			GO:0035239	tube morphogenesis	30/145	493/8730	3.57711e-10	1.05435e-07	8.83923e-08	LOXL2/EIF2AK3/LRP1/THSD7A/PLXDC1/COL3A1/FAP/MMP14/TNFAIP2/SAT1/PRICKLE1/CCN1/MTHFD1L/FMN1/GLI3/THY1/SRPX2/TGFBI/ANXA2/ADAM12/COL4A1/RUNX1/TNFRSF12A/SULF1/SPARC/THBS1/JUNB/CYP1B1/GADD45A/HMOX1	30			GO:0072006	nephron development	2024-03-20	88/9016	0.000908377	0.0631805	0.0514916	COL4A4/ERBB4/COL4A3	3			GO:1903522	regulation of blood circulation	12/132	125/8730	3.56265e-07	9.30741e-05	8.24096e-05	CACNA2D1/ATP2B2/SNTA1/THRA/ATP2A2/KCNJ12/TMEM38A/DMD/MYL3/MYH7/PER2/MYL2	12
	GO:0071396	cellular response to lipid	1934-07-01	331/9016	0.000192752	0.0247722	0.0211148	ABHD2/PLPP1/HSPA1A/SPP1/ANKRD1/PDK4/NR4A3	7			GO:0030199	collagen fibril organization	10/145	39/8730	4.92901e-10	1.2914e-07	1.08265e-07	LOXL2/COL1A2/COL3A1/COL12A1/COL5A2/COL1A1/ANXA2/COL5A1/ADAMTS2/CYP1B1	10			GO:0009648	photoperiodism	2024-02-20	21/9016	0.000957281	0.0631805	0.0514916	PER1/PER3	2			GO:0008016	regulation of heart contraction	11/132	109/8730	6.77311e-07	0.000157287	0.000139265	CACNA2D1/ATP2B2/SNTA1/THRA/ATP2A2/KCNJ12/TMEM38A/DMD/MYL3/MYH7/MYL2	11
	GO:0040017	positive regulation of locomotion	1934-07-01	332/9016	0.000196378	0.0247722	0.0211148	DIAPH1/PLAU/HBEGF/MCU/TGFB2/GCNT2/NR4A3	7			GO:0031638	zymogen activation	9/145	29/8730	5.66121e-10	1.33491e-07	1.11913e-07	MMP14/C1R/IFI16/LGMN/ANXA2/RUNX1/THBS1/S100A10/PLAU	9			GO:0050795	regulation of behavior	2024-02-20	21/9016	0.000957281	0.0631805	0.0514916	NR1D1/PER3	2			GO:0061061	muscle structure development	22/132	452/8730	9.59777e-07	0.000183146	0.000162161	HLF/JPH2/RORA/MYL6B/TCAP/PPP3CB/ATP2A2/TNNT1/EPHB1/LDB3/DMD/JPH1/SGCD/PPARA/MYL3/SYPL2/PLPP7/ANKRD23/MYH7/MYL2/BHLHE41/NR1D2	22
	GO:1903034	regulation of response to wounding	1934-04-01	79/9016	0.000207378	0.0247722	0.0211148	PLAU/HBEGF/TNFRSF12A/SPP1	4			GO:0001525	angiogenesis	23/145	303/8730	8.04745e-10	1.72508e-07	1.44623e-07	LOXL2/EIF2AK3/THSD7A/PLXDC1/FAP/MMP14/TNFAIP2/SAT1/CCN1/THY1/SRPX2/TGFBI/ANXA2/ADAM12/COL4A1/RUNX1/TNFRSF12A/SULF1/SPARC/THBS1/CYP1B1/GADD45A/HMOX1	23			GO:0009649	entrainment of circadian clock	2024-02-20	23/9016	0.00115023	0.0690139	0.0562458	PER1/PER3	2			GO:0055001	muscle cell development	12/132	137/8730	9.63925e-07	0.000183146	0.000162161	TCAP/PPP3CB/ATP2A2/TNNT1/LDB3/DMD/SGCD/PPARA/SYPL2/ANKRD23/MYH7/MYL2	12
	GO:0032870	cellular response to hormone stimulus	1934-07-01	381/9016	0.000455276	0.0466755	0.0397843	ABHD2/OSBPL8/PLPP1/HSPA1A/NR4A1/PDK4/NR4A3	7			GO:0032963	collagen metabolic process	11/145	54/8730	9.41479e-10	1.85001e-07	1.55096e-07	ERRFI1/COL1A2/FAP/MMP14/VIM/CTSB/COL1A1/COL5A1/PCOLCE/RUNX1/ADAMTS2	11			GO:0008206	bile acid metabolic process	2024-02-20	25/9016	0.00136029	0.0748159	0.0609743	OSBPL7/NR1D1	2			GO:0008015	blood circulation	16/132	259/8730	1.63848e-06	0.000285369	0.000252671	CACNA2D1/ATP2B2/SNTA1/TCAP/THRA/ATP2A2/KCNJ12/TMEM38A/DMD/SGCD/PPARA/MYL3/MYH7/MAP2K6/PER2/MYL2	16
	GO:0060537	muscle tissue development	1934-06-01	271/9016	0.000461781	0.0466755	0.0397843	TGFB2/VGLL2/MAFF/NR4A1/ANKRD1/ATF3	6			GO:0016485	protein processing	13/145	132/8730	2.52827e-07	4.5859e-05	3.84461e-05	SRGN/MMP14/C1R/IFI16/GLI3/LGMN/ANXA2/RUNX1/ADAMTS2/THBS1/S100A10/SPON1/PLAU	13			GO:0043124	negative regulation of I-kappaB kinase/NF-kappaB signaling	2024-02-20	28/9016	0.00170714	0.0866702	0.0706356	PER1/NR1D1	2			GO:0048511	rhythmic process	13/132	173/8730	1.92186e-06	0.000308977	0.000273574	HLF/RORA/KLF9/PPARA/MAP2K6/PER2/NR1D1/TEF/BHLHE41/NR1D2/DBP/PER3/PER1	13
	GO:0014910	regulation of smooth muscle cell migration	1934-03-01	42/9016	0.000508757	0.0477505	0.0407006	PLAU/ABHD2/NR4A3	3			GO:0010755	regulation of plasminogen activation	5/145	8730-10-01	2.78091e-07	4.68384e-05	3.92672e-05	ANXA2/RUNX1/THBS1/S100A10/PLAU	5			GO:1901617	organic hydroxy compound biosynthetic process	2024-03-20	117/9016	0.00206678	0.0919125	0.0749079	H6PD/OSBPL7/NR1D1	3			GO:0044057	regulation of system process	16/132	284/8730	5.42434e-06	0.000809776	0.000716991	CACNA2D1/ATP2B2/SNTA1/THRA/ATP2A2/TNNT1/KCNJ12/TMEM38A/DMD/PPARA/MYL3/MYH7/FOXO3/GTF2IRD1/PER2/MYL2	16
	GO:0014909	smooth muscle cell migration	1934-03-01	47/9016	0.000709409	0.0547266	0.0466467	PLAU/ABHD2/NR4A3	3			GO:0031639	plasminogen activation	5/145	8730-12-01	8.50819e-07	0.000133749	0.000112129	ANXA2/RUNX1/THBS1/S100A10/PLAU	5			GO:0005978	glycogen biosynthetic process	2024-02-20	32/9016	0.00222818	0.0919125	0.0749079	PHKG1/NR1D1	2			GO:0009150	purine ribonucleotide metabolic process	16/132	289/8730	6.7785e-06	0.000944471	0.000836253	PDE4A/NDUFA10/RORA/NDUFS3/NDUFS8/ATP5MC1/NT5C1A/NUDT3/NDUFS7/NDUFV1/ADCY2/ACSF2/PPARA/PANK1/MYH7/PDE7A	16
	GO:0006935	chemotaxis	1934-06-01	294/9016	0.00071073	0.0547266	0.0466467	PLAU/HBEGF/MCU/TGFB2/ENAH/NR4A1	6			GO:0070613	regulation of protein processing	7/145	34/8730	1.11489e-06	0.000164307	0.000137747	MMP14/ANXA2/RUNX1/THBS1/S100A10/SPON1/PLAU	7			GO:0009250	glucan biosynthetic process	2024-02-20	32/9016	0.00222818	0.0919125	0.0749079	PHKG1/NR1D1	2			GO:0042692	muscle cell differentiation	15/132	267/8730	1.12699e-05	0.00147213	0.00130345	RORA/TCAP/PPP3CB/ATP2A2/TNNT1/LDB3/DMD/SGCD/PPARA/SYPL2/PLPP7/ANKRD23/MYH7/MYL2/BHLHE41	15
	GO:0042330	taxis	1934-06-01	294/9016	0.00071073	0.0547266	0.0466467	PLAU/HBEGF/MCU/TGFB2/ENAH/NR4A1	6			GO:1903317	regulation of protein maturation	7/145	36/8730	1.6826e-06	0.000233387	0.000195661	MMP14/ANXA2/RUNX1/THBS1/S100A10/SPON1/PLAU	7			GO:0007623	circadian rhythm	2024-03-20	125/9016	0.00249618	0.0969104	0.0789812	PER1/NR1D1/PER3	3			GO:0009259	ribonucleotide metabolic process	16/132	303/8730	1.23218e-05	0.00151485	0.00134128	PDE4A/NDUFA10/RORA/NDUFS3/NDUFS8/ATP5MC1/NT5C1A/NUDT3/NDUFS7/NDUFV1/ADCY2/ACSF2/PPARA/PANK1/MYH7/PDE7A	16
	GO:0044057	regulation of system process	1934-06-01	297/9016	0.000749679	0.0547266	0.0466467	EIF2AK3/HBEGF/TGFB2/SPP1/NR4A1/NR4A3	6			GO:0032964	collagen biosynthetic process	6/145	25/8730	2.58412e-06	0.00033852	0.0002838	ERRFI1/VIM/COL1A1/COL5A1/PCOLCE/RUNX1	6														GO:0006163	purine nucleotide metabolic process	17/132	343/8730	1.48443e-05	0.0016449	0.00145643	PDE4A/NDUFA10/RORA/NDUFS3/NDUFS8/ATP5MC1/NT5C1A/NUDT3/NDUFS7/DCXR/NDUFV1/ADCY2/ACSF2/PPARA/PANK1/MYH7/PDE7A	17
	GO:0009611	response to wounding	1934-06-01	304/9016	0.000847026	0.0585785	0.04993	PLAU/HBEGF/TNFRSF12A/TGFB2/ABHD2/SPP1	6			GO:0051604	protein maturation	14/145	190/8730	2.97709e-06	0.000369473	0.00030975	SRGN/MMP14/TSPAN15/C1R/IFI16/GLI3/LGMN/ANXA2/RUNX1/ADAMTS2/THBS1/S100A10/SPON1/PLAU	14														GO:0014733	regulation of skeletal muscle adaptation	4/132	8730-11-01	1.51807e-05	0.0016449	0.00145643	ATP2A2/TNNT1/MYH7/GTF2IRD1	4
	GO:0061061	muscle structure development	1934-07-01	455/9016	0.00130509	0.079942	0.0681393	HBEGF/TGFB2/VGLL2/MAFF/NR4A1/ANKRD1/ATF3	7			GO:0051216	cartilage development	10/145	96/8730	3.90273e-06	0.000460132	0.000385755	LOXL2/EIF2AK3/COL3A1/RUNX2/CCN1/GLI3/COL1A1/TGFBI/SULF1/EFEMP1	10														GO:0019693	ribose phosphate metabolic process	16/132	309/8730	1.57407e-05	0.0016449	0.00145643	PDE4A/NDUFA10/RORA/NDUFS3/NDUFS8/ATP5MC1/NT5C1A/NUDT3/NDUFS7/NDUFV1/ADCY2/ACSF2/PPARA/PANK1/MYH7/PDE7A	16
	GO:0042026	protein refolding	1934-02-01	15/9016	0.00140554	0.079942	0.0681393	DNAJA4/HSPA1A	2			GO:0042060	wound healing	15/145	228/8730	5.29868e-06	0.000594966	0.000498793	COL3A1/FAP/DGKI/SAA1/CCN1/MYOF/COL1A1/ANXA2/COL5A1/TNFRSF12A/THBS1/S100A10/PLAU/HMOX1/CDKN1A	15														GO:0032922	circadian regulation of gene expression	7/132	55/8730	1.70878e-05	0.00170064	0.00150578	RORA/PPARA/PER2/NR1D1/BHLHE41/PER3/PER1	7
	GO:0090083	regulation of inclusion body assembly	1934-02-01	15/9016	0.00140554	0.079942	0.0681393	DNAJA4/HSPA1A	2			GO:0002062	chondrocyte differentiation	8/145	60/8730	5.88869e-06	0.00063116	0.000529137	LOXL2/EIF2AK3/COL3A1/RUNX2/GLI3/TGFBI/SULF1/EFEMP1	8														GO:0014888	striated muscle adaptation	6/132	39/8730	2.30981e-05	0.00219432	0.00194289	TCAP/ATP2A2/TNNT1/KLF15/MYH7/GTF2IRD1	6
	GO:0014812	muscle cell migration	1934-03-01	60/9016	0.00144791	0.079942	0.0681393	PLAU/ABHD2/NR4A3	3			GO:0009611	response to wounding	17/145	296/8730	7.58387e-06	0.000777511	0.000651831	COL3A1/FAP/DGKI/SAA1/CCN1/MYOF/COL1A1/THY1/ABHD2/ANXA2/COL5A1/TNFRSF12A/THBS1/S100A10/PLAU/HMOX1/CDKN1A	17														GO:0043500	muscle adaptation	8/132	80/8730	2.56705e-05	0.00224717	0.00198968	TCAP/ATP2A2/TNNT1/KLF15/PPARA/MYH7/FOXO3/GTF2IRD1	8
	GO:0060326	cell chemotaxis	1934-04-01	135/9016	0.00157364	0.079942	0.0681393	HBEGF/MCU/TGFB2/NR4A1	4			GO:0006956	complement activation	5/145	19/8730	1.13714e-05	0.00111724	0.000936644	A2M/C1QC/VSIG4/C1R/C1QB	5														GO:0072521	purine-containing compound metabolic process	17/132	358/8730	2.58048e-05	0.00224717	0.00198968	PDE4A/NDUFA10/RORA/NDUFS3/NDUFS8/ATP5MC1/NT5C1A/NUDT3/NDUFS7/DCXR/NDUFV1/ADCY2/ACSF2/PPARA/PANK1/MYH7/PDE7A	17
	GO:0061041	regulation of wound healing	1934-03-01	62/9016	0.00159203	0.079942	0.0681393	PLAU/HBEGF/TNFRSF12A	3			GO:0001503	ossification	14/145	215/8730	1.24858e-05	0.00117766	0.000987301	EIF2AK3/COL1A2/SRGN/CDH11/MMP14/RUNX2/RRBP1/PRICKLE1/CCN1/COL5A2/COL6A1/GLI3/COL1A1/JUNB	14														GO:0098739	import across plasma membrane	8/132	81/8730	2.81256e-05	0.0023513	0.00208189	CACNA2D1/SCN7A/PPP3CB/KCNJ12/SLC38A3/SLC7A2/PER2/SLC38A2	8
	GO:0097191	extrinsic apoptotic signaling pathway	1934-04-01	137/9016	0.00166124	0.079942	0.0681393	TNFRSF12A/TGFB2/HSPA1A/ATF3	4			GO:0061448	connective tissue development	11/145	147/8730	3.11088e-05	0.00282132	0.00236527	LOXL2/EIF2AK3/COL3A1/RUNX2/CCN1/GLI3/COL1A1/TGFBI/COL5A1/SULF1/EFEMP1	11														GO:0098657	import into cell	9/132	108/8730	3.47389e-05	0.00279247	0.00247251	CACNA2D1/SCN7A/GDNF/PPP3CB/KCNJ12/SLC38A3/SLC7A2/PER2/SLC38A2	9
	GO:0051897	positive regulation of protein kinase B signaling	1934-03-01	63/9016	0.00166734	0.079942	0.0681393	HBEGF/OSBPL8/GCNT2	3			GO:0010954	positive regulation of protein processing	4/145	8730-12-01	3.25888e-05	0.00284609	0.00238603	MMP14/ANXA2/S100A10/SPON1	4														GO:0007517	muscle organ development	13/132	235/8730	5.26718e-05	0.00407719	0.00361002	HLF/JPH2/MYL6B/TCAP/PPP3CB/EPHB1/DMD/JPH1/SGCD/MYL3/MYH7/MYL2/NR1D2	13
	GO:0071407	cellular response to organic cyclic compound	1934-06-01	348/9016	0.00170348	0.079942	0.0681393	DIAPH1/ABHD2/PLPP1/HSPA1A/SPP1/NR4A3	6			GO:1903319	positive regulation of protein maturation	4/145	13/8730	4.64664e-05	0.0037963	0.00318265	MMP14/ANXA2/S100A10/SPON1	4														GO:0090257	regulation of muscle system process	10/132	143/8730	5.77014e-05	0.00430699	0.0038135	ATP2A2/TNNT1/TMEM38A/DMD/PPARA/MYL3/MYH7/FOXO3/GTF2IRD1/MYL2	10
	GO:1903532	positive regulation of secretion by cell	1934-04-01	140/9016	0.00179893	0.0815101	0.0694759	MCU/TGFB2/SPP1/ANKRD1	4			GO:0060348	bone development	10/145	127/8730	4.6689e-05	0.0037963	0.00318265	COL3A1/MMP14/RUNX2/LRRC17/GLI3/COL1A1/ANXA2/PPIB/SULF1/FBN1	10														GO:0009117	nucleotide metabolic process	17/132	387/8730	6.89094e-05	0.00496623	0.0043972	PDE4A/NDUFA10/RORA/NDUFS3/NDUFS8/ATP5MC1/NT5C1A/NUDT3/NDUFS7/DCXR/NDUFV1/ADCY2/ACSF2/PPARA/PANK1/MYH7/PDE7A	17
	GO:0071383	cellular response to steroid hormone stimulus	1934-04-01	142/9016	0.00189502	0.0830019	0.0707474	ABHD2/PLPP1/HSPA1A/NR4A3	4			GO:0007369	gastrulation	9/145	106/8730	6.27229e-05	0.00493002	0.00413311	TENM4/MMP14/PRICKLE1/COL12A1/COL5A2/COL6A1/NR4A3/COL5A1/ETS2	9														GO:0006753	nucleoside phosphate metabolic process	17/132	390/8730	7.58243e-05	0.00528243	0.00467716	PDE4A/NDUFA10/RORA/NDUFS3/NDUFS8/ATP5MC1/NT5C1A/NUDT3/NDUFS7/DCXR/NDUFV1/ADCY2/ACSF2/PPARA/PANK1/MYH7/PDE7A	17
	GO:0044342	type B pancreatic cell proliferation	1934-02-01	18/9016	0.0020336	0.0861985	0.0734721	NR4A1/NR4A3	2			GO:0048598	embryonic morphogenesis	16/145	317/8730	6.91663e-05	0.00506815	0.00424891	TENM4/MMP14/RUNX2/PRICKLE1/COL12A1/CCN1/COL5A2/MTHFD1L/COL6A1/GLI3/NR4A3/COL5A1/SULF1/ETS2/EFEMP1/FBN1	16														GO:0006754	ATP biosynthetic process	7/132	70/8730	8.36386e-05	0.00563886	0.00499276	NDUFA10/NDUFS3/NDUFS8/ATP5MC1/NDUFS7/NDUFV1/PPARA	7
	GO:0051047	positive regulation of secretion	1934-04-01	151/9016	0.0023719	0.0955541	0.0814464	MCU/TGFB2/SPP1/ANKRD1	4			GO:0014910	regulation of smooth muscle cell migration	6/145	43/8730	6.95461e-05	0.00506815	0.00424891	S100A11/LRP1/ABHD2/NR4A3/PLAU/CYP1B1	6														GO:0007623	circadian rhythm	9/132	122/8730	9.06581e-05	0.00592111	0.00524267	RORA/KLF9/PPARA/PER2/NR1D1/BHLHE41/NR1D2/PER3/PER1	9
	GO:0045124	regulation of bone resorption	1934-02-01	20/9016	0.00251349	0.0955541	0.0814464	SPP1/PDK4	2			GO:0022617	extracellular matrix disassembly	5/145	27/8730	7.09284e-05	0.00506815	0.00424891	LRP1/FAP/MMP14/FSCN1/ADAMTS5	5														GO:0006812	monoatomic cation transport	19/132	482/8730	0.000107447	0.0065631	0.00581109	CACNA2D1/ATP8A1/ATP2B2/JPH2/SNTA1/SCN7A/ATP5MC1/PPP3CB/KCNA7/ATP2A2/KCNJ12/NDUFS7/TMEM38A/RYR3/DMD/JPH1/SLC38A3/SLC38A2/PER1	19
	GO:0010565	regulation of cellular ketone metabolic process	1934-03-01	73/9016	0.0025452	0.0955541	0.0814464	PPTC7/PDK4/NR4A3	3			GO:0030155	regulation of cell adhesion	19/145	427/8730	7.78097e-05	0.0052567	0.00440698	MMP14/SAA1/APBB1IP/CD276/VSIG4/CCN1/HLA-DRA/FMN1/GLI3/COL1A1/THY1/TGFBI/NR4A3/RUNX1/ABI3BP/THBS1/S100A10/PLAU/CYP1B1	19														GO:0042752	regulation of circadian rhythm	7/132	73/8730	0.000109488	0.0065631	0.00581109	RORA/PPARA/PER2/NR1D1/NR1D2/PER3/PER1	7
	GO:0034620	cellular response to unfolded protein	1934-03-01	73/9016	0.0025452	0.0955541	0.0814464	EIF2AK3/HSPA1A/ATF3	3			GO:0002683	negative regulation of immune system process	13/145	222/8730	7.80257e-05	0.0052567	0.00440698	A2M/C1QC/COL3A1/CD68/VSIG4/LRRC17/IFI16/GLI3/THY1/RUNX1/THBS1/FBN1/HMOX1	13														GO:0015986	proton motive force-driven ATP synthesis	6/132	51/8730	0.000109908	0.0065631	0.00581109	NDUFA10/NDUFS3/NDUFS8/ATP5MC1/NDUFS7/NDUFV1	6
												GO:0035987	endodermal cell differentiation	5/145	29/8730	0.000101584	0.00665374	0.0055782	MMP14/COL12A1/COL5A2/COL6A1/COL5A1	5														GO:0009206	purine ribonucleoside triphosphate biosynthetic process	7/132	74/8730	0.000119423	0.00663081	0.00587105	NDUFA10/NDUFS3/NDUFS8/ATP5MC1/NDUFS7/NDUFV1/PPARA	7
												GO:0043542	endothelial cell migration	10/145	140/8730	0.000106604	0.00679381	0.00569563	LOXL2/FAP/LGMN/SRPX2/SPARC/THBS1/FSTL1/CYP1B1/GADD45A/HMOX1	10														GO:0032890	regulation of organic acid transport	5/132	33/8730	0.000123738	0.00663081	0.00587105	PPARA/MAP2K6/SLC38A3/PER2/SLC38A2	5
												GO:0002455	humoral immune response mediated by circulating immunoglobulin	4/145	16/8730	0.000113771	0.00705978	0.00591861	C1QC/C1R/BCL3/C1QB	4														GO:0003299	muscle hypertrophy in response to stress	4/132	18/8730	0.000129646	0.00663081	0.00587105	TCAP/ATP2A2/KLF15/MYH7	4
												GO:0098609	cell-cell adhesion	19/145	442/8730	0.000122901	0.00743077	0.00622963	S100A11/CDH11/TENM4/ALCAM/KIRREL3/CD276/PRICKLE1/VSIG4/SELPLG/CCN1/PCDH7/HLA-DRA/GLI3/THY1/SRPX2/ANXA2/NR4A3/RUNX1/CYP1B1	19														GO:0014887	cardiac muscle adaptation	4/132	18/8730	0.000129646	0.00663081	0.00587105	TCAP/ATP2A2/KLF15/MYH7	4
												GO:0014909	smooth muscle cell migration	6/145	48/8730	0.00013076	0.0077083	0.00646229	S100A11/LRP1/ABHD2/NR4A3/PLAU/CYP1B1	6														GO:0014898	cardiac muscle hypertrophy in response to stress	4/132	18/8730	0.000129646	0.00663081	0.00587105	TCAP/ATP2A2/KLF15/MYH7	4
												GO:0002684	positive regulation of immune system process	20/145	484/8730	0.000137738	0.00792163	0.00664114	A2M/C1QC/MMP14/CTSC/CD276/VSIG4/C1R/IFI16/RBM47/HLA-DRA/GLI3/LGMN/THY1/NR4A3/RUNX1/THBS1/FPR3/C1QB/HMOX1/CDKN1A	20														GO:0009145	purine nucleoside triphosphate biosynthetic process	7/132	75/8730	0.000130078	0.00663081	0.00587105	NDUFA10/NDUFS3/NDUFS8/ATP5MC1/NDUFS7/NDUFV1/PPARA	7
												GO:0001706	endoderm formation	5/145	32/8730	0.000165491	0.00929116	0.00778929	MMP14/COL12A1/COL5A2/COL6A1/COL5A1	5														GO:0070588	calcium ion transmembrane transport	10/132	161/8730	0.000155693	0.00774756	0.00685984	CACNA2D1/ATP2B2/JPH2/SCN7A/PPP3CB/ATP2A2/TMEM38A/RYR3/DMD/JPH1	10
												GO:0030336	negative regulation of cell migration	11/145	178/8730	0.000176191	0.00966183	0.00810005	LRP1/CDH11/COL3A1/THY1/ABHD2/SRGAP1/SULF1/THBS1/CYP1B1/GADD45A/HMOX1	11														GO:0060537	muscle tissue development	13/132	265/8730	0.000177666	0.00858319	0.00759972	HLF/JPH2/MYL6B/TCAP/PPP3CB/EPHB1/DMD/SGCD/PPARA/MYL3/MYH7/MYL2/NR1D2	13
												GO:0001819	positive regulation of cytokine production	12/145	214/8730	0.000222576	0.011928	0.00999994	EIF2AK3/SAA1/CD276/IFI16/RBM47/NR4A3/RUNX1/SULF1/BCL3/THBS1/CYP1B1/HMOX1	12														GO:0009201	ribonucleoside triphosphate biosynthetic process	7/132	79/8730	0.000180699	0.00858319	0.00759972	NDUFA10/NDUFS3/NDUFS8/ATP5MC1/NDUFS7/NDUFV1/PPARA	7
												GO:0042476	odontogenesis	6/145	53/8730	0.000228516	0.0119742	0.0100387	COL1A2/RUNX2/ADAMTS5/GLI3/COL1A1/FAM20A	6														GO:0006120	mitochondrial electron transport, NADH to ubiquinone	5/132	36/8730	0.000189537	0.00861157	0.00762485	NDUFA10/NDUFS3/NDUFS8/NDUFS7/NDUFV1	5
												GO:2000146	negative regulation of cell motility	11/145	186/8730	0.000258735	0.013263	0.0111191	LRP1/CDH11/COL3A1/THY1/ABHD2/SRGAP1/SULF1/THBS1/CYP1B1/GADD45A/HMOX1	11														GO:0045214	sarcomere organization	5/132	36/8730	0.000189537	0.00861157	0.00762485	TCAP/TNNT1/LDB3/ANKRD23/MYH7	5
												GO:0043200	response to amino acid	7/145	77/8730	0.000274778	0.0137857	0.0115573	COL1A2/COL3A1/COL5A2/COL6A1/TUBA1A/COL1A1/COL4A1	7														GO:0051146	striated muscle cell differentiation	11/132	198/8730	0.000195539	0.00869523	0.00769892	TCAP/PPP3CB/TNNT1/LDB3/SGCD/PPARA/PLPP7/ANKRD23/MYH7/MYL2/BHLHE41	11
												GO:0061036	positive regulation of cartilage development	4/145	20/8730	0.000287602	0.0140429	0.011773	LOXL2/RUNX2/CCN1/GLI3	4														GO:0002026	regulation of the force of heart contraction	4/132	20/8730	0.000200512	0.00871775	0.00771887	ATP2A2/MYL3/MYH7/MYL2	4
												GO:0045321	leukocyte activation	18/145	434/8730	0.000291817	0.0140429	0.011773	MMP14/RUNX2/CTSC/APBB1IP/CD276/VSIG4/SELPLG/HLA-DRA/GLI3/NFIL3/THY1/NR4A3/RUNX1/BCL3/THBS1/JUNB/HMOX1/CDKN1A	18														GO:0098655	monoatomic cation transmembrane transport	16/132	383/8730	0.000204387	0.00871775	0.00771887	CACNA2D1/ATP8A1/ATP2B2/JPH2/SNTA1/SCN7A/ATP5MC1/PPP3CB/KCNA7/ATP2A2/KCNJ12/NDUFS7/TMEM38A/RYR3/DMD/JPH1	16
												GO:0006954	inflammatory response	15/145	324/8730	0.00030342	0.0142584	0.0119536	A2M/FABP4/LRP1/CD68/CTSC/SAA1/HRH1/TNFRSF1A/OSMR/IFI16/IGFBP4/THBS1/FPR3/PTGFR/HMOX1	15														GO:0097553	calcium ion transmembrane import into cytosol	7/132	83/8730	0.000246189	0.0100124	0.00886517	CACNA2D1/JPH2/SCN7A/PPP3CB/TMEM38A/DMD/JPH1	7
												GO:0048706	embryonic skeletal system development	6/145	56/8730	0.000310255	0.0142584	0.0119536	MMP14/RUNX2/MTHFD1L/GLI3/COL1A1/SULF1	6														GO:0006942	regulation of striated muscle contraction	6/132	59/8730	0.000249112	0.0100124	0.00886517	ATP2A2/TMEM38A/DMD/MYL3/MYH7/MYL2	6
												GO:1903053	regulation of extracellular matrix organization	5/145	37/8730	0.000335106	0.0142584	0.0119536	LRP1/FAP/FSCN1/TNFRSF1A/RUNX1	5														GO:0043502	regulation of muscle adaptation	6/132	59/8730	0.000249112	0.0100124	0.00886517	ATP2A2/TNNT1/PPARA/MYH7/FOXO3/GTF2IRD1	6
												GO:0006959	humoral immune response	6/145	57/8730	0.00034207	0.0142584	0.0119536	A2M/C1QC/VSIG4/C1R/BCL3/C1QB	6														GO:0055086	nucleobase-containing small molecule metabolic process	17/132	432/8730	0.000260739	0.0102036	0.00903446	PDE4A/NDUFA10/RORA/NDUFS3/NDUFS8/ATP5MC1/NT5C1A/NUDT3/NDUFS7/DCXR/NDUFV1/ADCY2/ACSF2/PPARA/PANK1/MYH7/PDE7A	17
												GO:0071230	cellular response to amino acid stimulus	6/145	57/8730	0.00034207	0.0142584	0.0119536	COL1A2/COL3A1/COL5A2/COL6A1/COL1A1/COL4A1	6														GO:0009142	nucleoside triphosphate biosynthetic process	7/132	84/8730	0.000265233	0.0102036	0.00903446	NDUFA10/NDUFS3/NDUFS8/ATP5MC1/NDUFS7/NDUFV1/PPARA	7
												GO:0031214	biomineral tissue development	7/145	80/8730	0.000348263	0.0142584	0.0119536	EIF2AK3/COL1A2/SRGN/PRICKLE1/CCN1/COL1A1/FAM20A	7														GO:0030239	myofibril assembly	6/132	60/8730	0.000273398	0.0102036	0.00903446	TCAP/TNNT1/LDB3/ANKRD23/MYH7/MYL2	6
												GO:0030195	negative regulation of blood coagulation	4/145	21/8730	0.000350715	0.0142584	0.0119536	FAP/ANXA2/THBS1/PLAU	4														GO:0055002	striated muscle cell development	6/132	60/8730	0.000273398	0.0102036	0.00903446	TCAP/TNNT1/LDB3/ANKRD23/MYH7/MYL2	6
												GO:0030574	collagen catabolic process	4/145	21/8730	0.000350715	0.0142584	0.0119536	FAP/MMP14/CTSB/ADAMTS2	4														GO:0043501	skeletal muscle adaptation	4/132	22/8730	0.000295717	0.010656	0.00943505	ATP2A2/TNNT1/MYH7/GTF2IRD1	4
												GO:1900047	negative regulation of hemostasis	4/145	21/8730	0.000350715	0.0142584	0.0119536	FAP/ANXA2/THBS1/PLAU	4														GO:0052652	cyclic purine nucleotide metabolic process	4/132	22/8730	0.000295717	0.010656	0.00943505	PDE4A/RORA/ADCY2/PDE7A	4
												GO:0001816	cytokine production	16/145	366/8730	0.000361941	0.0144654	0.0121271	ERRFI1/EIF2AK3/SRGN/COL3A1/SAA1/CD276/VSIG4/IFI16/RBM47/NR4A3/RUNX1/SULF1/BCL3/THBS1/CYP1B1/HMOX1	16														GO:0009152	purine ribonucleotide biosynthetic process	9/132	143/8730	0.000303406	0.0107478	0.00951629	NDUFA10/NDUFS3/NDUFS8/ATP5MC1/NDUFS7/NDUFV1/ADCY2/PPARA/PANK1	9
												GO:0002252	immune effector process	13/145	260/8730	0.000374094	0.0147019	0.0123254	A2M/LRP1/C1QC/CTSC/APBB1IP/VSIG4/C1R/HLA-DRA/NR4A3/BCL3/C1QB/JUNB/HMOX1	13														GO:0030001	metal ion transport	16/132	398/8730	0.000315531	0.0108108	0.00957211	CACNA2D1/ATP2B2/JPH2/SNTA1/SCN7A/PPP3CB/KCNA7/ATP2A2/KCNJ12/TMEM38A/RYR3/DMD/JPH1/SLC38A3/SLC38A2/PER1	16
												GO:0061035	regulation of cartilage development	5/145	38/8730	0.00038077	0.014719	0.0123397	LOXL2/RUNX2/CCN1/GLI3/EFEMP1	5														GO:0098660	inorganic ion transmembrane transport	16/132	398/8730	0.000315531	0.0108108	0.00957211	CACNA2D1/ATP2B2/JPH2/SNTA1/SCN7A/ATP5MC1/PPP3CB/ANO5/KCNA7/ATP2A2/KCNJ12/NDUFS7/TMEM38A/RYR3/DMD/JPH1	16
												GO:0001101	response to acid chemical	7/145	84/8730	0.000469912	0.0178718	0.0149829	COL1A2/COL3A1/COL5A2/COL6A1/TUBA1A/COL1A1/COL4A1	7														GO:0034220	monoatomic ion transmembrane transport	17/132	443/8730	0.000349964	0.0113762	0.0100727	CACNA2D1/ATP8A1/ATP2B2/JPH2/SNTA1/SCN7A/ATP5MC1/PPP3CB/ANO5/KCNA7/ATP2A2/KCNJ12/NDUFS7/TMEM38A/RYR3/DMD/JPH1	17
												GO:0010715	regulation of extracellular matrix disassembly	3/145	8730-10-01	0.000494436	0.0182635	0.0153113	LRP1/FAP/FSCN1	3														GO:0009187	cyclic nucleotide metabolic process	4/132	23/8730	0.000353804	0.0113762	0.0100727	PDE4A/RORA/ADCY2/PDE7A	4
												GO:0014812	muscle cell migration	6/145	61/8730	0.000495701	0.0182635	0.0153113	S100A11/LRP1/ABHD2/NR4A3/PLAU/CYP1B1	6														GO:0035994	response to muscle stretch	4/132	23/8730	0.000353804	0.0113762	0.0100727	TCAP/DMD/NFKBIA/ANKRD23	4
												GO:0010712	regulation of collagen metabolic process	4/145	23/8730	0.000505673	0.0183443	0.015379	ERRFI1/FAP/VIM/RUNX1	4														GO:0089718	amino acid import across plasma membrane	4/132	23/8730	0.000353804	0.0113762	0.0100727	SLC38A3/SLC7A2/PER2/SLC38A2	4
												GO:0040013	negative regulation of locomotion	11/145	202/8730	0.000524056	0.0187231	0.0156966	LRP1/CDH11/COL3A1/THY1/ABHD2/SRGAP1/SULF1/THBS1/CYP1B1/GADD45A/HMOX1	11														GO:0098662	inorganic cation transmembrane transport	15/132	370/8730	0.000449135	0.0142226	0.012593	CACNA2D1/ATP2B2/JPH2/SNTA1/SCN7A/ATP5MC1/PPP3CB/KCNA7/ATP2A2/KCNJ12/NDUFS7/TMEM38A/RYR3/DMD/JPH1	15
												GO:0002694	regulation of leukocyte activation	13/145	270/8730	0.000536251	0.0188728	0.0158221	MMP14/CTSC/CD276/VSIG4/HLA-DRA/GLI3/THY1/NR4A3/RUNX1/THBS1/JUNB/HMOX1/CDKN1A	13														GO:0042776	proton motive force-driven mitochondrial ATP synthesis	5/132	44/8730	0.000495669	0.0152376	0.0134917	NDUFA10/NDUFS3/NDUFS8/NDUFS7/NDUFV1	5
												GO:0097435	supramolecular fiber organization	19/145	500/8730	0.000587505	0.0197018	0.0165171	LOXL2/COL1A2/ARHGAP28/COL3A1/FSCN1/TMSB10/VIM/COL12A1/COL5A2/TUBA1A/FMN1/COL1A1/ANXA2/COL5A1/ADAMTS2/S100A10/ANKRD1/XIRP1/CYP1B1	19														GO:0006937	regulation of muscle contraction	7/132	93/8730	0.00049577	0.0152376	0.0134917	ATP2A2/TNNT1/TMEM38A/DMD/MYL3/MYH7/MYL2	7
												GO:0001704	formation of primary germ layer	6/145	63/8730	0.00059032	0.0197018	0.0165171	MMP14/COL12A1/COL5A2/COL6A1/COL5A1/ETS2	6														GO:0060402	calcium ion transport into cytosol	3/132	8730-11-01	0.000510195	0.0153744	0.0136128	CACNA2D1/JPH2/JPH1	3
												GO:0071229	cellular response to acid chemical	6/145	63/8730	0.00059032	0.0197018	0.0165171	COL1A2/COL3A1/COL5A2/COL6A1/COL1A1/COL4A1	6														GO:0043269	regulation of monoatomic ion transport	12/132	258/8730	0.000514933	0.0153744	0.0136128	CACNA2D1/MAOB/JPH2/SNTA1/SCN7A/PPP3CB/KCNA7/KCNJ12/TMEM38A/DMD/JPH1/PER1	12
												GO:0050819	negative regulation of coagulation	4/145	24/8730	0.000599033	0.0197018	0.0165171	FAP/ANXA2/THBS1/PLAU	4														GO:0009260	ribonucleotide biosynthetic process	9/132	154/8730	0.000523843	0.0154202	0.0136533	NDUFA10/NDUFS3/NDUFS8/ATP5MC1/NDUFS7/NDUFV1/ADCY2/PPARA/PANK1	9
												GO:0051093	negative regulation of developmental process	18/145	461/8730	0.000601581	0.0197018	0.0165171	LOXL2/SRGN/C1QC/PRICKLE1/LRRC17/COL5A2/GLI3/LGMN/THY1/COL5A1/RUNX1/SULF1/SPARC/THBS1/EFEMP1/FBN1/GADD45A/CDKN1A	18														GO:0019725	cellular homeostasis	16/132	422/8730	0.000602119	0.0174782	0.0154755	ATP2B2/AQP4/JPH2/SCN7A/PPP3CB/ATP2A2/TXN2/TMEM38A/KLF15/RYR3/DMD/ENDOG/JPH1/SYPL2/SLC38A3/NR1D1	16
												GO:0150115	cell-substrate junction organization	7/145	88/8730	0.000623314	0.0201339	0.0168794	CDH11/MMP14/PRICKLE1/FMN1/THY1/THBS1/S100A10	7														GO:0046390	ribose phosphate biosynthetic process	9/132	159/8730	0.000660498	0.0189101	0.0167434	NDUFA10/NDUFS3/NDUFS8/ATP5MC1/NDUFS7/NDUFV1/ADCY2/PPARA/PANK1	9
												GO:0002696	positive regulation of leukocyte activation	10/145	175/8730	0.000648251	0.0206564	0.0173174	MMP14/CTSC/CD276/HLA-DRA/GLI3/THY1/NR4A3/RUNX1/THBS1/CDKN1A	10														GO:0055074	calcium ion homeostasis	9/132	162/8730	0.000755626	0.0209433	0.0185436	ATP2B2/JPH2/ATP2A2/TMEM38A/RYR3/DMD/JPH1/SGCD/SYPL2	9
												GO:0048701	embryonic cranial skeleton morphogenesis	4/145	25/8730	0.000704003	0.0221338	0.018556	MMP14/RUNX2/MTHFD1L/GLI3	4														GO:0015837	amine transport	4/132	28/8730	0.000771595	0.0209433	0.0185436	GDNF/SLC38A3/PER2/SLC38A2	4
												GO:1902106	negative regulation of leukocyte differentiation	5/145	44/8730	0.000760597	0.0235985	0.0197839	C1QC/LRRC17/GLI3/RUNX1/FBN1	5														GO:0043124	negative regulation of I-kappaB kinase/NF-kappaB signaling	4/132	28/8730	0.000771595	0.0209433	0.0185436	RORA/TLE1/NR1D1/PER1	4
												GO:0050867	positive regulation of cell activation	10/145	180/8730	0.000806757	0.0247056	0.0207121	MMP14/CTSC/CD276/HLA-DRA/GLI3/THY1/NR4A3/RUNX1/THBS1/CDKN1A	10														GO:0051952	regulation of amine transport	4/132	28/8730	0.000771595	0.0209433	0.0185436	GDNF/SLC38A3/PER2/SLC38A2	4
												GO:0001817	regulation of cytokine production	15/145	358/8730	0.00086255	0.0260755	0.0218606	ERRFI1/EIF2AK3/SRGN/SAA1/CD276/VSIG4/IFI16/RBM47/NR4A3/RUNX1/SULF1/BCL3/THBS1/CYP1B1/HMOX1	15														GO:0070252	actin-mediated cell contraction	6/132	73/8730	0.00079206	0.0212232	0.0187914	CACNA2D1/SNTA1/MYL6B/ATP2A2/SGCD/MYH7	6
												GO:0010810	regulation of cell-substrate adhesion	9/145	151/8730	0.000896241	0.0267511	0.0224269	MMP14/CCN1/FMN1/COL1A1/THY1/ABI3BP/THBS1/S100A10/PLAU	9														GO:0034762	regulation of transmembrane transport	12/132	272/8730	0.000822521	0.0217604	0.0192671	CACNA2D1/JPH2/SNTA1/SCN7A/PPP3CB/KCNA7/KCNJ12/TMEM38A/KLF15/DMD/JPH1/PER2	12
												GO:0043588	skin development	8/145	122/8730	0.000933298	0.027214	0.022815	ERRFI1/COL1A2/COL3A1/COL5A2/KAZN/COL1A1/COL5A1/ADAMTS2	8														GO:0055082	intracellular chemical homeostasis	14/132	353/8730	0.000869379	0.0227125	0.0201101	ATP2B2/AQP4/JPH2/PPP3CB/ATP2A2/TMEM38A/KLF15/RYR3/DMD/ENDOG/JPH1/SYPL2/SLC38A3/NR1D1	14
												GO:1903707	negative regulation of hemopoiesis	5/145	46/8730	0.000934833	0.027214	0.022815	C1QC/LRRC17/GLI3/RUNX1/FBN1	5														GO:0006816	calcium ion transport	10/132	203/8730	0.000983014	0.0253642	0.0224579	CACNA2D1/ATP2B2/JPH2/SCN7A/PPP3CB/ATP2A2/TMEM38A/RYR3/DMD/JPH1	10
												GO:0030162	regulation of proteolysis	16/145	400/8730	0.000950965	0.027346	0.0229257	A2M/EIF2AK3/LRP1/MMP14/CTSC/PRICKLE1/CTSB/IFI16/CCN1/LGMN/ANXA2/RUNX1/THBS1/S100A10/SPON1/PLAU	16														GO:0034765	regulation of monoatomic ion transmembrane transport	10/132	204/8730	0.00102061	0.0257244	0.0227769	CACNA2D1/JPH2/SNTA1/SCN7A/PPP3CB/KCNA7/KCNJ12/TMEM38A/DMD/JPH1	10
												GO:0001654	eye development	10/145	185/8730	0.00099592	0.0282937	0.0237202	PRICKLE1/VIM/COL5A2/GLI3/THY1/COL4A1/COL5A1/EFEMP1/FBN1/CYP1B1	10														GO:0006164	purine nucleotide biosynthetic process	9/132	169/8730	0.00102159	0.0257244	0.0227769	NDUFA10/NDUFS3/NDUFS8/ATP5MC1/NDUFS7/NDUFV1/ADCY2/PPARA/PANK1	9
												GO:0007492	endoderm development	5/145	47/8730	0.00103231	0.0284552	0.0238555	MMP14/COL12A1/COL5A2/COL6A1/COL5A1	5														GO:0019932	second-messenger-mediated signaling	8/132	138/8730	0.0011303	0.028123	0.0249006	PPP3CB/ATP2A2/RCAN2/ADCY2/TMEM38A/DMD/SGCD/PDE7A	8
												GO:0060349	bone morphogenesis	5/145	47/8730	0.00103231	0.0284552	0.0238555	COL3A1/MMP14/RUNX2/GLI3/COL1A1	5														GO:0009154	purine ribonucleotide catabolic process	4/132	31/8730	0.00114492	0.0281516	0.0249259	PDE4A/NT5C1A/NUDT3/PDE7A	4
												GO:0150063	visual system development	10/145	186/8730	0.00103781	0.0284552	0.0238555	PRICKLE1/VIM/COL5A2/GLI3/THY1/COL4A1/COL5A1/EFEMP1/FBN1/CYP1B1	10														GO:0072522	purine-containing compound biosynthetic process	9/132	173/8730	0.00120483	0.0292803	0.0259253	NDUFA10/NDUFS3/NDUFS8/ATP5MC1/NDUFS7/NDUFV1/ADCY2/PPARA/PANK1	9
												GO:0048880	sensory system development	10/145	187/8730	0.00108112	0.0291171	0.0244105	PRICKLE1/VIM/COL5A2/GLI3/THY1/COL4A1/COL5A1/EFEMP1/FBN1/CYP1B1	10														GO:0046058	cAMP metabolic process	3/132	15/8730	0.00134592	0.0323331	0.0286284	PDE4A/ADCY2/PDE7A	3
												GO:0032330	regulation of chondrocyte differentiation	4/145	28/8730	0.00109631	0.0291171	0.0244105	LOXL2/RUNX2/GLI3/EFEMP1	4														GO:0002027	regulation of heart rate	5/132	55/8730	0.00139057	0.0326549	0.0289133	CACNA2D1/SNTA1/ATP2A2/DMD/MYH7	5
												GO:0045785	positive regulation of cell adhesion	12/145	256/8730	0.00111074	0.0291171	0.0244105	SAA1/APBB1IP/CD276/CCN1/HLA-DRA/FMN1/GLI3/THY1/NR4A3/RUNX1/ABI3BP/S100A10	12														GO:1901019	regulation of calcium ion transmembrane transporter activity	5/132	55/8730	0.00139057	0.0326549	0.0289133	CACNA2D1/JPH2/PPP3CB/DMD/JPH1	5
												GO:0048592	eye morphogenesis	6/145	71/8730	0.0011163	0.0291171	0.0244105	COL5A2/GLI3/THY1/COL5A1/EFEMP1/FBN1	6														GO:0009261	ribonucleotide catabolic process	4/132	34/8730	0.00162946	0.0378396	0.0335039	PDE4A/NT5C1A/NUDT3/PDE7A	4
												GO:0006958	complement activation, classical pathway	3/145	13/8730	0.00113604	0.0291171	0.0244105	C1QC/C1R/C1QB	3														GO:0046034	ATP metabolic process	8/132	147/8730	0.00169498	0.0389287	0.0344682	NDUFA10/NDUFS3/NDUFS8/ATP5MC1/NDUFS7/NDUFV1/PPARA/MYH7	8
												GO:0010575	positive regulation of vascular endothelial growth factor production	3/145	13/8730	0.00113604	0.0291171	0.0244105	EIF2AK3/SULF1/CYP1B1	3														GO:0006195	purine nucleotide catabolic process	4/132	35/8730	0.00181839	0.0408649	0.0361826	PDE4A/NT5C1A/NUDT3/PDE7A	4
												GO:0048568	embryonic organ development	11/145	224/8730	0.00123107	0.0312136	0.0261681	A2M/MMP14/RUNX2/TEAD4/PRICKLE1/CCN1/MTHFD1L/GLI3/EFEMP1/FBN1/JUNB	11														GO:1902475	L-alpha-amino acid transmembrane transport	4/132	35/8730	0.00181839	0.0408649	0.0361826	SLC38A3/SLC7A2/PER2/SLC38A2	4
												GO:0046637	regulation of alpha-beta T cell differentiation	4/145	29/8730	0.00125546	0.0314934	0.0264027	HLA-DRA/GLI3/RUNX1/JUNB	4														GO:0003300	cardiac muscle hypertrophy	5/132	59/8730	0.00190721	0.042405	0.0375462	TCAP/ATP2A2/KLF15/PPARA/MYH7	5
												GO:0046632	alpha-beta T cell differentiation	5/145	50/8730	0.00137021	0.0327397	0.0274475	HLA-DRA/GLI3/RUNX1/BCL3/JUNB	5														GO:0055008	cardiac muscle tissue morphogenesis	4/132	36/8730	0.002022	0.044484	0.039387	TCAP/MYL3/MYH7/MYL2	4
												GO:0050865	regulation of cell activation	13/145	299/8730	0.00137762	0.0327397	0.0274475	MMP14/CTSC/CD276/VSIG4/HLA-DRA/GLI3/THY1/NR4A3/RUNX1/THBS1/JUNB/HMOX1/CDKN1A	13														GO:0019646	aerobic electron transport chain	5/132	60/8730	0.00205574	0.0447552	0.0396271	NDUFA10/NDUFS3/NDUFS8/NDUFS7/NDUFV1	5
												GO:0048041	focal adhesion assembly	6/145	74/8730	0.00138638	0.0327397	0.0274475	CDH11/MMP14/FMN1/THY1/THBS1/S100A10	6														GO:0010927	cellular component assembly involved in morphogenesis	6/132	88/8730	0.0020973	0.0451892	0.0400114	TCAP/TNNT1/LDB3/ANKRD23/MYH7/MYL2	6
												GO:0010942	positive regulation of cell death	14/145	337/8730	0.00139562	0.0327397	0.0274475	LRP1/FAP/CTSC/TNFRSF1A/CCN1/TNFRSF12A/TOP2A/THBS1/ANKRD1/ATF3/CYP1B1/GADD45A/HMOX1/CDKN1A	14														GO:0006874	intracellular calcium ion homeostasis	8/132	153/8730	0.00218169	0.0465278	0.0411966	ATP2B2/JPH2/ATP2A2/TMEM38A/RYR3/DMD/JPH1/SYPL2	8
												GO:0010631	epithelial cell migration	10/145	194/8730	0.00142769	0.0327397	0.0274475	LOXL2/FAP/LGMN/SRPX2/SPARC/THBS1/FSTL1/CYP1B1/GADD45A/HMOX1	10														GO:0014897	striated muscle hypertrophy	5/132	61/8730	0.00221255	0.0467093	0.0413574	TCAP/ATP2A2/KLF15/PPARA/MYH7	5
												GO:0090132	epithelium migration	10/145	194/8730	0.00142769	0.0327397	0.0274475	LOXL2/FAP/LGMN/SRPX2/SPARC/THBS1/FSTL1/CYP1B1/GADD45A/HMOX1	10														GO:0060314	regulation of ryanodine-sensitive calcium-release channel activity	3/132	18/8730	0.00233508	0.0483199	0.0427834	JPH2/DMD/JPH1	3
												GO:0032332	positive regulation of chondrocyte differentiation	3/145	14/8730	0.00142835	0.0327397	0.0274475	LOXL2/RUNX2/GLI3	3														GO:0098703	calcium ion import across plasma membrane	3/132	18/8730	0.00233508	0.0483199	0.0427834	CACNA2D1/SCN7A/PPP3CB	3
												GO:0030193	regulation of blood coagulation	4/145	30/8730	0.0014301	0.0327397	0.0274475	FAP/ANXA2/THBS1/PLAU	4														GO:0009165	nucleotide biosynthetic process	9/132	192/8730	0.00247215	0.0494933	0.0438223	NDUFA10/NDUFS3/NDUFS8/ATP5MC1/NDUFS7/NDUFV1/ADCY2/PPARA/PANK1	9
												GO:1900046	regulation of hemostasis	4/145	30/8730	0.0014301	0.0327397	0.0274475	FAP/ANXA2/THBS1/PLAU	4														GO:1901293	nucleoside phosphate biosynthetic process	9/132	192/8730	0.00247215	0.0494933	0.0438223	NDUFA10/NDUFS3/NDUFS8/ATP5MC1/NDUFS7/NDUFV1/ADCY2/PPARA/PANK1	9
												GO:0007507	heart development	15/145	377/8730	0.00145161	0.0329124	0.0275923	CDH11/COL3A1/TENM4/PRICKLE1/ADAP2/TNFRSF1A/CCN1/ADAMTS5/GLI3/COL5A1/RUNX1/ADAMTS6/ANKRD1/FBN1/CDKN1A	15														GO:0003009	skeletal muscle contraction	4/132	38/8730	0.0024755	0.0494933	0.0438223	TCAP/TNNT1/DMD/MYH7	4
												GO:0002521	leukocyte differentiation	13/145	303/8730	0.00155257	0.0348662	0.0292303	C1QC/MMP14/RUNX2/LRRC17/IFI16/HLA-DRA/GLI3/NFIL3/ANXA2/RUNX1/BCL3/FBN1/JUNB	13														GO:0019722	calcium-mediated signaling	6/132	91/8730	0.00248651	0.0494933	0.0438223	PPP3CB/ATP2A2/RCAN2/TMEM38A/DMD/SGCD	6
												GO:0090130	tissue migration	10/145	197/8730	0.0016016	0.035392	0.0296711	LOXL2/FAP/LGMN/SRPX2/SPARC/THBS1/FSTL1/CYP1B1/GADD45A/HMOX1	10														GO:0014896	muscle hypertrophy	5/132	63/8730	0.00255207	0.050319	0.0445534	TCAP/ATP2A2/KLF15/PPARA/MYH7	5
												GO:0060350	endochondral bone morphogenesis	4/145	31/8730	0.00162101	0.035392	0.0296711	COL3A1/MMP14/RUNX2/COL1A1	4														GO:0048512	circadian behavior	3/132	19/8730	0.00274247	0.0522428	0.0462568	NR1D1/NR1D2/PER3	3
												GO:0061045	negative regulation of wound healing	4/145	31/8730	0.00162101	0.035392	0.0296711	FAP/ANXA2/THBS1/PLAU	4														GO:0051154	negative regulation of striated muscle cell differentiation	3/132	19/8730	0.00274247	0.0522428	0.0462568	PPARA/PLPP7/BHLHE41	3
												GO:0043068	positive regulation of programmed cell death	13/145	305/8730	0.00164674	0.035624	0.0298655	FAP/CTSC/TNFRSF1A/CCN1/TNFRSF12A/TOP2A/THBS1/ANKRD1/ATF3/CYP1B1/GADD45A/HMOX1/CDKN1A	13														GO:1901385	regulation of voltage-gated calcium channel activity	3/132	19/8730	0.00274247	0.0522428	0.0462568	CACNA2D1/PPP3CB/DMD	3
												GO:0034612	response to tumor necrosis factor	8/145	134/8730	0.00170973	0.0366505	0.0307261	FABP4/GBP2/TNFRSF1A/TUBA1A/COL1A1/THBS1/ANKRD1/CYP1B1	8														GO:0030048	actin filament-based movement	6/132	93/8730	0.00277462	0.0522428	0.0462568	CACNA2D1/SNTA1/MYL6B/ATP2A2/SGCD/MYH7	6
												GO:0001958	endochondral ossification	3/145	15/8730	0.00176383	0.0368063	0.0308567	MMP14/RUNX2/COL1A1	3														GO:1903169	regulation of calcium ion transmembrane transport	6/132	93/8730	0.00277462	0.0522428	0.0462568	CACNA2D1/JPH2/PPP3CB/TMEM38A/DMD/JPH1	6
												GO:0002063	chondrocyte development	3/145	15/8730	0.00176383	0.0368063	0.0308567	EIF2AK3/RUNX2/SULF1	3														GO:0001505	regulation of neurotransmitter levels	6/132	94/8730	0.00292773	0.0539514	0.0477696	MAOB/GDNF/UNC13C/ATP2A2/PER2/SLC38A2	6
												GO:0036075	replacement ossification	3/145	15/8730	0.00176383	0.0368063	0.0308567	MMP14/RUNX2/COL1A1	3														GO:2001257	regulation of cation channel activity	5/132	65/8730	0.00292792	0.0539514	0.0477696	CACNA2D1/JPH2/PPP3CB/DMD/JPH1	5
												GO:0048705	skeletal system morphogenesis	7/145	106/8730	0.00186822	0.0386427	0.0323963	COL3A1/MMP14/RUNX2/MTHFD1L/FMN1/GLI3/COL1A1	7														GO:0003333	amino acid transmembrane transport	4/132	40/8730	0.00299443	0.0539514	0.0477696	SLC38A3/SLC7A2/PER2/SLC38A2	4
												GO:0031589	cell-substrate adhesion	11/145	237/8730	0.00193263	0.0392857	0.0329354	CDH11/COL3A1/MMP14/CCN1/FMN1/COL1A1/THY1/ABI3BP/THBS1/S100A10/PLAU	11														GO:0015807	L-amino acid transport	4/132	40/8730	0.00299443	0.0539514	0.0477696	SLC38A3/SLC7A2/PER2/SLC38A2	4
												GO:0050673	epithelial cell proliferation	11/145	237/8730	0.00193263	0.0392857	0.0329354	LOXL2/ERRFI1/FAP/MMP14/RUNX2/IGFBP4/NR4A3/SULF1/SPARC/THBS1/HMOX1	11														GO:0072523	purine-containing compound catabolic process	4/132	40/8730	0.00299443	0.0539514	0.0477696	PDE4A/NT5C1A/NUDT3/PDE7A	4
												GO:0071496	cellular response to external stimulus	10/145	203/8730	0.00200111	0.0403301	0.033811	EIF2AK3/CD68/TNFRSF1A/IFI16/COL1A1/ANKRD1/ATF3/GADD45A/HMOX1/CDKN1A	10														GO:0042773	ATP synthesis coupled electron transport	5/132	66/8730	0.00313014	0.0546664	0.0484027	NDUFA10/NDUFS3/NDUFS8/NDUFS7/NDUFV1	5
												GO:0010574	regulation of vascular endothelial growth factor production	3/145	16/8730	0.00214461	0.0428559	0.0359285	EIF2AK3/SULF1/CYP1B1	3														GO:0042775	mitochondrial ATP synthesis coupled electron transport	5/132	66/8730	0.00313014	0.0546664	0.0484027	NDUFA10/NDUFS3/NDUFS8/NDUFS7/NDUFV1	5
												GO:0007044	cell-substrate junction assembly	6/145	81/8730	0.00220927	0.043777	0.0367007	CDH11/MMP14/FMN1/THY1/THBS1/S100A10	6														GO:0007622	rhythmic behavior	3/132	20/8730	0.00319106	0.0546664	0.0484027	NR1D1/NR1D2/PER3	3
												GO:0050818	regulation of coagulation	4/145	34/8730	0.00229893	0.0444157	0.0372361	FAP/ANXA2/THBS1/PLAU	4														GO:0010882	regulation of cardiac muscle contraction by calcium ion signaling	3/132	20/8730	0.00319106	0.0546664	0.0484027	ATP2A2/TMEM38A/DMD	3
												GO:0007596	blood coagulation	7/145	110/8730	0.00230921	0.0444157	0.0372361	COL3A1/FAP/DGKI/SAA1/ANXA2/THBS1/PLAU	7														GO:0043153	entrainment of circadian clock by photoperiod	3/132	20/8730	0.00319106	0.0546664	0.0484027	PER2/PER3/PER1	3
												GO:0009612	response to mechanical stimulus	7/145	110/8730	0.00230921	0.0444157	0.0372361	MMP14/TNFRSF1A/TUBA1A/COL1A1/THBS1/ANKRD1/GADD45A	7														GO:0051955	regulation of amino acid transport	3/132	20/8730	0.00319106	0.0546664	0.0484027	SLC38A3/PER2/SLC38A2	3
												GO:0030335	positive regulation of cell migration	13/145	317/8730	0.00231685	0.0444157	0.0372361	S100A11/MMP14/CCN1/COL1A1/LGMN/THY1/SRPX2/NR4A3/SPARC/THBS1/PLAU/CYP1B1/HMOX1	13														GO:0009205	purine ribonucleoside triphosphate metabolic process	8/132	163/8730	0.00323087	0.0548985	0.0486082	NDUFA10/NDUFS3/NDUFS8/ATP5MC1/NDUFS7/NDUFV1/PPARA/MYH7	8
												GO:0051893	regulation of focal adhesion assembly	5/145	57/8730	0.00246789	0.0463086	0.0388231	MMP14/FMN1/THY1/THBS1/S100A10	5														GO:0120161	regulation of cold-induced thermogenesis	6/132	97/8730	0.00342513	0.0577301	0.0511153	CEBPB/THRA/MAP2K6/MFN2/PER2/NR1D1	6
												GO:0090109	regulation of cell-substrate junction assembly	5/145	57/8730	0.00246789	0.0463086	0.0388231	MMP14/FMN1/THY1/THBS1/S100A10	5														GO:0045596	negative regulation of cell differentiation	12/132	323/8730	0.00350246	0.0585611	0.0518512	RORA/EPHB1/PPARA/KLF13/IL17D/NFKBIA/PLPP7/NR1D1/DIXDC1/ZBTB16/BHLHE41/TOB2	12
												GO:0007599	hemostasis	7/145	112/8730	0.00255784	0.0463086	0.0388231	COL3A1/FAP/DGKI/SAA1/ANXA2/THBS1/PLAU	7														GO:0032368	regulation of lipid transport	5/132	68/8730	0.00356453	0.0587449	0.0520139	ATP8A1/PPARA/NFKBIA/MAP2K6/OSBPL6	5
												GO:0050817	coagulation	7/145	112/8730	0.00255784	0.0463086	0.0388231	COL3A1/FAP/DGKI/SAA1/ANXA2/THBS1/PLAU	7														GO:0023061	signal release	9/132	203/8730	0.00358946	0.0587449	0.0520139	MAOB/GDNF/PPP3CB/UNC13C/ATP2A2/MAP2K6/PER2/SLC38A2/NR1D1	9
												GO:0043367	CD4-positive, alpha-beta T cell differentiation	4/145	35/8730	0.00256249	0.0463086	0.0388231	HLA-DRA/RUNX1/BCL3/JUNB	4														GO:0106106	cold-induced thermogenesis	6/132	98/8730	0.00360415	0.0587449	0.0520139	CEBPB/THRA/MAP2K6/MFN2/PER2/NR1D1	6
												GO:0040036	regulation of fibroblast growth factor receptor signaling pathway	3/145	17/8730	0.0025727	0.0463086	0.0388231	RUNX2/SULF1/THBS1	3														GO:0002534	cytokine production involved in inflammatory response	3/132	21/8730	0.0036821	0.0587449	0.0520139	PPARA/IL17D/PER1	3
												GO:0044342	type B pancreatic cell proliferation	3/145	17/8730	0.0025727	0.0463086	0.0388231	ERRFI1/IGFBP4/NR4A3	3														GO:0009648	photoperiodism	3/132	21/8730	0.0036821	0.0587449	0.0520139	PER2/PER3/PER1	3
												GO:0150146	cell junction disassembly	3/145	17/8730	0.0025727	0.0463086	0.0388231	C1QC/PRICKLE1/C1QB	3														GO:1900015	regulation of cytokine production involved in inflammatory response	3/132	21/8730	0.0036821	0.0587449	0.0520139	PPARA/IL17D/PER1	3
												GO:0050900	leukocyte migration	9/145	176/8730	0.00259864	0.0464212	0.0389175	MMP14/SAA1/HRH1/SELPLG/LGMN/THY1/PPIB/THBS1/HMOX1	9														GO:0009144	purine nucleoside triphosphate metabolic process	8/132	167/8730	0.00374647	0.0592064	0.0524225	NDUFA10/NDUFS3/NDUFS8/ATP5MC1/NDUFS7/NDUFV1/PPARA/MYH7	8
												GO:0050776	regulation of immune response	15/145	402/8730	0.00271255	0.0480916	0.0403179	A2M/C1QC/COL3A1/CD276/VSIG4/C1R/IFI16/RBM47/HLA-DRA/THY1/NR4A3/FPR3/C1QB/JUNB/HMOX1	15														GO:0015849	organic acid transport	7/132	132/8730	0.00379601	0.0592064	0.0524225	GOT2/PPARA/MAP2K6/SLC38A3/SLC7A2/PER2/SLC38A2	7
												GO:0010035	response to inorganic substance	12/145	286/8730	0.00282378	0.0496901	0.041658	LOXL2/FABP4/EIF2AK3/RUNX2/TUBA1A/COL1A1/LGMN/NR4A3/THBS1/JUNB/CYP1B1/HMOX1	12														GO:0046942	carboxylic acid transport	7/132	132/8730	0.00379601	0.0592064	0.0524225	GOT2/PPARA/MAP2K6/SLC38A3/SLC7A2/PER2/SLC38A2	7
												GO:0061041	regulation of wound healing	5/145	59/8730	0.00287371	0.0498946	0.0418294	FAP/ANXA2/TNFRSF12A/THBS1/PLAU	5														GO:0015711	organic anion transport	8/132	168/8730	0.00388481	0.0600119	0.0531357	GOT2/CPTP/PPARA/MAP2K6/SLC38A3/SLC7A2/PER2/SLC38A2	8
												GO:2000147	positive regulation of cell motility	13/145	325/8730	0.00287772	0.0498946	0.0418294	S100A11/MMP14/CCN1/COL1A1/LGMN/THY1/SRPX2/NR4A3/SPARC/THBS1/PLAU/CYP1B1/HMOX1	13														GO:0060415	muscle tissue morphogenesis	4/132	43/8730	0.00390508	0.0600119	0.0531357	TCAP/MYL3/MYH7/MYL2	4
												GO:0001702	gastrulation with mouth forming second	3/145	18/8730	0.00304996	0.0517396	0.0433762	TENM4/PRICKLE1/ETS2	3														GO:0009199	ribonucleoside triphosphate metabolic process	8/132	169/8730	0.00402709	0.0614351	0.0543958	NDUFA10/NDUFS3/NDUFS8/ATP5MC1/NDUFS7/NDUFV1/PPARA/MYH7	8
												GO:0010573	vascular endothelial growth factor production	3/145	18/8730	0.00304996	0.0517396	0.0433762	EIF2AK3/SULF1/CYP1B1	3														GO:0010232	vascular transport	4/132	44/8730	0.00424602	0.0638431	0.0565279	ATP8A1/SLC38A3/SLC7A2/SLC38A2	4
												GO:0032965	regulation of collagen biosynthetic process	3/145	18/8730	0.00304996	0.0517396	0.0433762	ERRFI1/VIM/RUNX1	3														GO:0150104	transport across blood-brain barrier	4/132	44/8730	0.00424602	0.0638431	0.0565279	ATP8A1/SLC38A3/SLC7A2/SLC38A2	4
												GO:0030282	bone mineralization	5/145	60/8730	0.00309377	0.0521079	0.0436849	EIF2AK3/COL1A2/SRGN/PRICKLE1/CCN1	5														GO:0045638	negative regulation of myeloid cell differentiation	4/132	45/8730	0.00460652	0.0687688	0.0608892	KLF13/NFKBIA/ZBTB16/TOB2	4
												GO:0007178	transmembrane receptor protein serine/threonine kinase signaling pathway	10/145	218/8730	0.00335948	0.0561819	0.0471004	LRP1/COL1A2/COL3A1/RUNX2/VIM/CCN1/SULF1/THBS1/FSTL1/FBN1	10														GO:0009649	entrainment of circadian clock	3/132	23/8730	0.00479624	0.0710618	0.0629195	PER2/PER3/PER1	3
												GO:0071356	cellular response to tumor necrosis factor	7/145	118/8730	0.00342868	0.0569243	0.0477228	FABP4/GBP2/TNFRSF1A/COL1A1/THBS1/ANKRD1/CYP1B1	7														GO:1990845	adaptive thermogenesis	6/132	104/8730	0.00482812	0.0710618	0.0629195	CEBPB/THRA/MAP2K6/MFN2/PER2/NR1D1	6
												GO:0040017	positive regulation of locomotion	13/145	332/8730	0.00345558	0.0569243	0.0477228	S100A11/MMP14/CCN1/COL1A1/LGMN/THY1/SRPX2/NR4A3/SPARC/THBS1/PLAU/CYP1B1/HMOX1	13														GO:0051279	regulation of release of sequestered calcium ion into cytosol	4/132	46/8730	0.00498707	0.072888	0.0645365	JPH2/TMEM38A/DMD/JPH1	4
												GO:1904888	cranial skeletal system development	4/145	38/8730	0.0034763	0.0569243	0.0477228	MMP14/RUNX2/MTHFD1L/GLI3	4														GO:0048738	cardiac muscle tissue development	7/132	139/8730	0.00503882	0.0731329	0.0647532	JPH2/TCAP/SGCD/PPARA/MYL3/MYH7/MYL2	7
												GO:0150116	regulation of cell-substrate junction organization	5/145	62/8730	0.00356998	0.0577892	0.0484479	MMP14/FMN1/THY1/THBS1/S100A10	5														GO:0006814	sodium ion transport	6/132	106/8730	0.00529703	0.0745452	0.0660037	SNTA1/SCN7A/DMD/SLC38A3/SLC38A2/PER1	6
												GO:0043370	regulation of CD4-positive, alpha-beta T cell differentiation	3/145	19/8730	0.00357813	0.0577892	0.0484479	HLA-DRA/RUNX1/JUNB	3														GO:0048644	muscle organ morphogenesis	4/132	47/8730	0.00538818	0.0745452	0.0660037	TCAP/MYL3/MYH7/MYL2	4
												GO:0043065	positive regulation of apoptotic process	12/145	296/8730	0.00373265	0.0597993	0.0501331	FAP/CTSC/TNFRSF1A/CCN1/TNFRSF12A/TOP2A/THBS1/ANKRD1/ATF3/CYP1B1/GADD45A/HMOX1	12														GO:0050879	multicellular organismal movement	4/132	47/8730	0.00538818	0.0745452	0.0660037	TCAP/TNNT1/DMD/MYH7	4
												GO:0001952	regulation of cell-matrix adhesion	6/145	90/8730	0.00375331	0.0597993	0.0501331	MMP14/FMN1/THY1/THBS1/S100A10/PLAU	6														GO:0050881	musculoskeletal movement	4/132	47/8730	0.00538818	0.0745452	0.0660037	TCAP/TNNT1/DMD/MYH7	4
												GO:1903035	negative regulation of response to wounding	4/145	39/8730	0.00382433	0.0598577	0.0501821	FAP/ANXA2/THBS1/PLAU	4														GO:0071347	cellular response to interleukin-1	4/132	47/8730	0.00538818	0.0745452	0.0660037	CEBPB/AQP4/RORA/NR1D1	4
												GO:0060840	artery development	5/145	63/8730	0.00382684	0.0598577	0.0501821	LRP1/COL3A1/PRICKLE1/GLI3/ADAMTS6	5														GO:0098659	inorganic cation import across plasma membrane	4/132	47/8730	0.00538818	0.0745452	0.0660037	CACNA2D1/SCN7A/PPP3CB/KCNJ12	4
												GO:0034330	cell junction organization	15/145	417/8730	0.00383313	0.0598577	0.0501821	CDH11/C1QC/MMP14/KIRREL3/FSCN1/PRICKLE1/TUBA1A/FMN1/LGMN/THY1/SRPX2/COL4A1/THBS1/S100A10/C1QB	15														GO:0099587	inorganic ion import across plasma membrane	4/132	47/8730	0.00538818	0.0745452	0.0660037	CACNA2D1/SCN7A/PPP3CB/KCNJ12	4
												GO:0032102	negative regulation of response to external stimulus	9/145	187/8730	0.00389472	0.0604194	0.0506529	A2M/FAP/SAA1/VSIG4/TNFRSF1A/IFI16/ANXA2/THBS1/PLAU	9														GO:0017156	calcium-ion regulated exocytosis	3/132	24/8730	0.00542147	0.0745452	0.0660037	PPP3CB/UNC13C/ATP2A2	3
												GO:0016064	immunoglobulin mediated immune response	5/145	64/8730	0.0040967	0.0627273	0.0525878	C1QC/C1R/HLA-DRA/BCL3/C1QB	5														GO:0001659	temperature homeostasis	6/132	107/8730	0.00554362	0.0757266	0.0670498	CEBPB/THRA/MAP2K6/MFN2/PER2/NR1D1	6
												GO:0019724	B cell mediated immunity	5/145	64/8730	0.0040967	0.0627273	0.0525878	C1QC/C1R/HLA-DRA/BCL3/C1QB	5														GO:0009141	nucleoside triphosphate metabolic process	8/132	179/8730	0.005682	0.0768579	0.0680515	NDUFA10/NDUFS3/NDUFS8/ATP5MC1/NDUFS7/NDUFV1/PPARA/MYH7	8
												GO:0001935	endothelial cell proliferation	6/145	92/8730	0.00418421	0.063009	0.0528239	LOXL2/MMP14/SULF1/SPARC/THBS1/HMOX1	6														GO:0010257	NADH dehydrogenase complex assembly	4/132	48/8730	0.00581031	0.0768579	0.0680515	NDUFA10/NDUFS3/NDUFS8/NDUFS7	4
												GO:0048704	embryonic skeletal system morphogenesis	4/145	40/8730	0.00419525	0.063009	0.0528239	MMP14/RUNX2/MTHFD1L/GLI3	4														GO:0032981	mitochondrial respiratory chain complex I assembly	4/132	48/8730	0.00581031	0.0768579	0.0680515	NDUFA10/NDUFS3/NDUFS8/NDUFS7	4
												GO:2000379	positive regulation of reactive oxygen species metabolic process	4/145	40/8730	0.00419525	0.063009	0.0528239	THBS1/CYP1B1/GADD45A/CDKN1A	4														GO:0051588	regulation of neurotransmitter transport	4/132	48/8730	0.00581031	0.0768579	0.0680515	GDNF/ATP2A2/PER2/SLC38A2	4
												GO:0001649	osteoblast differentiation	7/145	123/8730	0.00431354	0.0643755	0.0539695	RUNX2/RRBP1/CCN1/COL6A1/GLI3/COL1A1/JUNB	7														GO:0086001	cardiac muscle cell action potential	4/132	48/8730	0.00581031	0.0768579	0.0680515	CACNA2D1/SNTA1/ATP2A2/DMD	4
												GO:0071248	cellular response to metal ion	6/145	93/8730	0.0044129	0.0654441	0.0548654	FABP4/EIF2AK3/TUBA1A/LGMN/JUNB/HMOX1	6														GO:0086003	cardiac muscle cell contraction	4/132	49/8730	0.00625395	0.082206	0.0727868	CACNA2D1/SNTA1/ATP2A2/SGCD	4
												GO:0071417	cellular response to organonitrogen compound	14/145	383/8730	0.00450192	0.0663437	0.0556196	ERRFI1/LRP1/COL1A2/COL3A1/HRH1/VIM/COL5A2/COL6A1/COL1A1/LGMN/NR4A3/COL4A1/FBN1/CYP1B1	14														GO:0009612	response to mechanical stimulus	6/132	110/8730	0.0063339	0.0827365	0.0732565	TCAP/DMD/ENDOG/NFKBIA/ANKRD23/SLC38A2	6
												GO:0045765	regulation of angiogenesis	8/145	157/8730	0.00455796	0.0663437	0.0556196	ADAM12/RUNX1/SULF1/SPARC/THBS1/CYP1B1/GADD45A/HMOX1	8														GO:0001678	intracellular glucose homeostasis	5/132	79/8730	0.00675646	0.0877081	0.0776584	AQP4/PPP3CB/KLF15/ENDOG/NR1D1	5
												GO:1902105	regulation of leukocyte differentiation	8/145	157/8730	0.00455796	0.0663437	0.0556196	C1QC/MMP14/LRRC17/HLA-DRA/GLI3/RUNX1/FBN1/JUNB	8														GO:0014706	striated muscle tissue development	7/132	148/8730	0.00705992	0.0910817	0.0806455	JPH2/TCAP/SGCD/PPARA/MYL3/MYH7/MYL2	7
												GO:0071260	cellular response to mechanical stimulus	4/145	41/8730	0.00458974	0.0663964	0.0556638	TNFRSF1A/COL1A1/ANKRD1/GADD45A	4														GO:0071322	cellular response to carbohydrate stimulus	5/132	80/8730	0.00712136	0.0913107	0.0808483	AQP4/PPP3CB/ENDOG/MAP2K6/NR1D1	5
												GO:0002573	myeloid leukocyte differentiation	7/145	125/8730	0.00471217	0.066882	0.0560709	C1QC/LRRC17/IFI16/ANXA2/RUNX1/FBN1/JUNB	7														GO:0031032	actomyosin structure organization	7/132	149/8730	0.00731692	0.0932461	0.0825619	TCAP/TNNT1/ARHGAP6/LDB3/ANKRD23/MYH7/MYL2	7
												GO:0002443	leukocyte mediated immunity	8/145	158/8730	0.00473517	0.066882	0.0560709	C1QC/CTSC/C1R/HLA-DRA/NR4A3/BCL3/C1QB/HMOX1	8														GO:1902532	negative regulation of intracellular signal transduction	11/132	314/8730	0.00789088	0.0999512	0.0884987	RORA/NDUFS3/TLE1/DEPTOR/SESN1/KLHL31/ENDOG/PPARA/MFN2/NR1D1/PER1	11
												GO:0007162	negative regulation of cell adhesion	8/145	158/8730	0.00473517	0.066882	0.0560709	MMP14/VSIG4/GLI3/COL1A1/TGFBI/RUNX1/THBS1/CYP1B1	8
												GO:0002504	antigen processing and presentation of peptide or polysaccharide antigen via MHC class II	3/145	21/8730	0.00479349	0.066882	0.0560709	HLA-DRA/LGMN/THBS1	3
												GO:0046638	positive regulation of alpha-beta T cell differentiation	3/145	21/8730	0.00479349	0.066882	0.0560709	HLA-DRA/GLI3/RUNX1	3
												GO:0061099	negative regulation of protein tyrosine kinase activity	3/145	21/8730	0.00479349	0.066882	0.0560709	ERRFI1/THY1/SH3BP5	3
												GO:1901342	regulation of vasculature development	8/145	159/8730	0.00491763	0.0682104	0.0571846	ADAM12/RUNX1/SULF1/SPARC/THBS1/CYP1B1/GADD45A/HMOX1	8
												GO:0008630	intrinsic apoptotic signaling pathway in response to DNA damage	5/145	67/8730	0.0049877	0.0687778	0.0576603	TNFRSF1A/IFI16/BCL3/HMOX1/CDKN1A	5
												GO:0045862	positive regulation of proteolysis	10/145	232/8730	0.00521115	0.0714412	0.0598931	EIF2AK3/MMP14/CTSC/PRICKLE1/IFI16/CCN1/LGMN/ANXA2/S100A10/SPON1	10
												GO:0043010	camera-type eye development	8/145	161/8730	0.00529871	0.0722217	0.0605474	PRICKLE1/VIM/GLI3/THY1/COL4A1/EFEMP1/FBN1/CYP1B1	8
												GO:0003170	heart valve development	4/145	43/8730	0.00545209	0.0738852	0.061942	CDH11/TNFRSF1A/CCN1/ADAMTS5	4
												GO:0007160	cell-matrix adhesion	8/145	162/8730	0.00549752	0.0740752	0.0621013	CDH11/COL3A1/MMP14/FMN1/THY1/THBS1/S100A10/PLAU	8
												GO:0051098	regulation of binding	10/145	234/8730	0.0055308	0.074081	0.0621062	LRP1/ARHGAP28/IFI16/ANXA2/BCL3/S100A10/SPON1/XIRP1/HMOX1/CDKN1A	10
												GO:0002263	cell activation involved in immune response	7/145	129/8730	0.0055922	0.074081	0.0621062	LRP1/APBB1IP/HLA-DRA/NR4A3/BCL3/JUNB/HMOX1	7
												GO:0002460	adaptive immune response based on somatic recombination of immune receptors built from immunoglobulin superfamily domains	7/145	129/8730	0.0055922	0.074081	0.0621062	C1QC/CTSC/C1R/HLA-DRA/BCL3/C1QB/JUNB	7
												GO:0061326	renal tubule development	4/145	44/8730	0.00592124	0.0780015	0.065393	PRICKLE1/FMN1/GLI3/COL4A1	4
												GO:0046631	alpha-beta T cell activation	5/145	70/8730	0.00600828	0.0785608	0.0658619	HLA-DRA/GLI3/RUNX1/BCL3/JUNB	5
												GO:0034097	response to cytokine	16/145	481/8730	0.00604195	0.0785608	0.0658619	FABP4/GBP2/COL3A1/VIM/TNFRSF1A/SELPLG/OSMR/IFI16/RBM47/TUBA1A/NFIL3/COL1A1/TUBA1B/THBS1/ANKRD1/CYP1B1	16
												GO:0050878	regulation of body fluid levels	8/145	165/8730	0.00612833	0.0785608	0.0658619	COL3A1/FAP/DGKI/SAA1/PRICKLE1/ANXA2/THBS1/PLAU	8
												GO:0001778	plasma membrane repair	3/145	23/8730	0.00623022	0.0785608	0.0658619	MYOF/ANXA2/S100A10	3
												GO:0001937	negative regulation of endothelial cell proliferation	3/145	23/8730	0.00623022	0.0785608	0.0658619	SULF1/SPARC/THBS1	3
												GO:0002762	negative regulation of myeloid leukocyte differentiation	3/145	23/8730	0.00623022	0.0785608	0.0658619	C1QC/LRRC17/FBN1	3
												GO:0003176	aortic valve development	3/145	23/8730	0.00623022	0.0785608	0.0658619	CDH11/TNFRSF1A/ADAMTS5	3
												GO:0051894	positive regulation of focal adhesion assembly	3/145	23/8730	0.00623022	0.0785608	0.0658619	FMN1/THY1/S100A10	3
												GO:0002286	T cell activation involved in immune response	4/145	45/8730	0.00641654	0.0792157	0.0664109	APBB1IP/HLA-DRA/BCL3/JUNB	4
												GO:0035710	CD4-positive, alpha-beta T cell activation	4/145	45/8730	0.00641654	0.0792157	0.0664109	HLA-DRA/RUNX1/BCL3/JUNB	4
												GO:0035904	aorta development	4/145	45/8730	0.00641654	0.0792157	0.0664109	LRP1/COL3A1/PRICKLE1/ADAMTS6	4
												GO:0046634	regulation of alpha-beta T cell activation	4/145	45/8730	0.00641654	0.0792157	0.0664109	HLA-DRA/GLI3/RUNX1/JUNB	4
												GO:0035107	appendage morphogenesis	5/145	72/8730	0.00676527	0.0826554	0.0692946	COL3A1/RUNX2/PRICKLE1/FMN1/GLI3	5
												GO:0035108	limb morphogenesis	5/145	72/8730	0.00676527	0.0826554	0.0692946	COL3A1/RUNX2/PRICKLE1/FMN1/GLI3	5
												GO:0014911	positive regulation of smooth muscle cell migration	3/145	24/8730	0.00703468	0.0846315	0.0709513	S100A11/NR4A3/CYP1B1	3
												GO:0032570	response to progesterone	3/145	24/8730	0.00703468	0.0846315	0.0709513	ABHD2/THBS1/CYP1B1	3
												GO:0046685	response to arsenic-containing substance	3/145	24/8730	0.00703468	0.0846315	0.0709513	ATF3/CYP1B1/HMOX1	3
												GO:0007169	transmembrane receptor protein tyrosine kinase signaling pathway	13/145	362/8730	0.00709677	0.0849451	0.0712142	ERRFI1/EIF2AK3/LRP1/RUNX2/PRICKLE1/IGFBP4/COL1A1/LGMN/NR4A3/COL4A1/SULF1/THBS1/EFEMP1	13
												GO:0006469	negative regulation of protein kinase activity	7/145	135/8730	0.00713629	0.0849867	0.0712491	FABP4/ERRFI1/PKIG/THY1/SH3BP5/GADD45A/CDKN1A	7
												GO:0050778	positive regulation of immune response	12/145	324/8730	0.00758421	0.0894472	0.0749885	A2M/C1QC/CD276/VSIG4/C1R/IFI16/RBM47/HLA-DRA/THY1/NR4A3/FPR3/C1QB	12
												GO:1903034	regulation of response to wounding	5/145	74/8730	0.0075867	0.0894472	0.0749885	FAP/ANXA2/TNFRSF12A/THBS1/PLAU	5
												GO:1901699	cellular response to nitrogen compound	14/145	408/8730	0.00776694	0.0908709	0.0761821	ERRFI1/LRP1/COL1A2/COL3A1/HRH1/VIM/COL5A2/COL6A1/COL1A1/LGMN/NR4A3/COL4A1/FBN1/CYP1B1	14
												GO:0002253	activation of immune response	10/145	246/8730	0.00778453	0.0908709	0.0761821	A2M/C1QC/CD276/VSIG4/C1R/IFI16/THY1/NR4A3/FPR3/C1QB	10
												GO:1905314	semi-lunar valve development	3/145	25/8730	0.00789795	0.0917408	0.0769114	CDH11/TNFRSF1A/ADAMTS5	3
												GO:0007584	response to nutrient	5/145	76/8730	0.00847524	0.0973098	0.0815802	A2M/RUNX2/COL1A1/CYP1B1/HMOX1	5
												GO:0010595	positive regulation of endothelial cell migration	5/145	76/8730	0.00847524	0.0973098	0.0815802	LGMN/SRPX2/SPARC/THBS1/HMOX1	5
												GO:0031099	regeneration	6/145	107/8730	0.008667	0.0973098	0.0815802	NNMT/THY1/NR4A3/RUNX1/HMOX1/CDKN1A	6
												GO:0002287	alpha-beta T cell activation involved in immune response	3/145	26/8730	0.00882099	0.0973098	0.0815802	HLA-DRA/BCL3/JUNB	3
												GO:0002293	alpha-beta T cell differentiation involved in immune response	3/145	26/8730	0.00882099	0.0973098	0.0815802	HLA-DRA/BCL3/JUNB	3
												GO:0002294	CD4-positive, alpha-beta T cell differentiation involved in immune response	3/145	26/8730	0.00882099	0.0973098	0.0815802	HLA-DRA/BCL3/JUNB	3
												GO:0042093	T-helper cell differentiation	3/145	26/8730	0.00882099	0.0973098	0.0815802	HLA-DRA/BCL3/JUNB	3
												GO:0043030	regulation of macrophage activation	3/145	26/8730	0.00882099	0.0973098	0.0815802	CTSC/VSIG4/THBS1	3
												GO:0043277	apoptotic cell clearance	3/145	26/8730	0.00882099	0.0973098	0.0815802	LRP1/MARCO/THBS1	3
												GO:0090049	regulation of cell migration involved in sprouting angiogenesis	3/145	26/8730	0.00882099	0.0973098	0.0815802	SRPX2/THBS1/HMOX1	3
												GO:0046649	lymphocyte activation	13/145	372/8730	0.00883134	0.0973098	0.0815802	MMP14/RUNX2/APBB1IP/CD276/VSIG4/HLA-DRA/GLI3/NFIL3/THY1/RUNX1/BCL3/JUNB/CDKN1A	13
												GO:0042110	T cell activation	10/145	251/8730	0.00891009	0.0977209	0.0819248	RUNX2/APBB1IP/CD276/VSIG4/HLA-DRA/GLI3/THY1/RUNX1/BCL3/JUNB	10
