# Supplementary material for: Transcriptomic time course of skeletal muscle disuse and rehabilitation in middle‐aged adults
Source: Physiol Rep. 2025 Aug 7;13(15):e70497. doi: 10.14814/phy2.70497 (PMC12329351; doi:10.14814/phy2.70497)
Supplement: Supplementary file 3 — Table S3: [file PHY2-13-e70497-s001.xlsx]

## Sheet: RE group
Supplemental Table 3: Reactome gene sets enriched by timepoint
		Day 7A vs Day 7B disuse leg				Day 7B vs Day 9 disuse leg				Day 7B vs Day 11 disuse leg				Day 7B vs Day 21 disuse leg
	gene set	NES	FDR		gene set	NES	FDR		gene set	NES	FDR		gene set	NES	FDR
	REACTOME_INTERLEUKIN_4_AND_INTERLEUKIN_13_SIGNALING	2.22935	0		REACTOME_SRP_DEPENDENT_COTRANSLATIONAL_PROTEIN_TARGETING_TO_MEMBRANE	2.95777	0		REACTOME_INTEGRIN_CELL_SURFACE_INTERACTIONS	2.62885	0		REACTOME_RESPIRATORY_ELECTRON_TRANSPORT_ATP_SYNTHESIS_BY_CHEMIOSMOTIC_COUPLING_AND_HEAT_PRODUCTION_BY_UNCOUPLING_PROTEINS	2.78004	0
	REACTOME_NGF_STIMULATED_TRANSCRIPTION	2.11719	0		REACTOME_EUKARYOTIC_TRANSLATION_ELONGATION	2.84119	0		REACTOME_ASSEMBLY_OF_COLLAGEN_FIBRILS_AND_OTHER_MULTIMERIC_STRUCTURES	2.59255	0		REACTOME_RESPIRATORY_ELECTRON_TRANSPORT	2.77918	0
	REACTOME_NUCLEAR_EVENTS_KINASE_AND_TRANSCRIPTION_FACTOR_ACTIVATION	2.07607	0.000294853		REACTOME_SELENOAMINO_ACID_METABOLISM	2.79129	0		REACTOME_COLLAGEN_DEGRADATION	2.53761	0		REACTOME_THE_CITRIC_ACID_TCA_CYCLE_AND_RESPIRATORY_ELECTRON_TRANSPORT	2.72131	0
	REACTOME_IMMUNOREGULATORY_INTERACTIONS_BETWEEN_A_LYMPHOID_AND_A_NON_LYMPHOID_CELL	1.92081	0.01001		REACTOME_SARS_COV_1_MODULATES_HOST_TRANSLATION_MACHINERY	2.62065	0		REACTOME_DEGRADATION_OF_THE_EXTRACELLULAR_MATRIX	2.53446	0		REACTOME_COMPLEX_I_BIOGENESIS	2.47156	0
	REACTOME_RAF_INDEPENDENT_MAPK1_3_ACTIVATION	1.91763	0.00853758		REACTOME_SARS_COV_2_MODULATES_HOST_TRANSLATION_MACHINERY	2.59053	0		REACTOME_ECM_PROTEOGLYCANS	2.48035	0		REACTOME_STRIATED_MUSCLE_CONTRACTION	2.30158	0.000115
	REACTOME_INTERLEUKIN_10_SIGNALING	1.91145	0.00799606		REACTOME_INTEGRIN_CELL_SURFACE_INTERACTIONS	2.57357	0		REACTOME_MET_PROMOTES_CELL_MOTILITY	2.39604	0		REACTOME_FORMATION_OF_ATP_BY_CHEMIOSMOTIC_COUPLING	2.29826	9.6e-05
	REACTOME_PERK_REGULATES_GENE_EXPRESSION	1.87296	0.0143621		REACTOME_NONSENSE_MEDIATED_DECAY_NMD	2.56065	0		REACTOME_COLLAGEN_CHAIN_TRIMERIZATION	2.35335	0		REACTOME_CRISTAE_FORMATION	2.27418	8.23e-05
	REACTOME_NEGATIVE_REGULATION_OF_THE_PI3K_AKT_NETWORK	1.86338	0.0141176		REACTOME_DEGRADATION_OF_THE_EXTRACELLULAR_MATRIX	2.55437	0		REACTOME_MET_ACTIVATES_PTK2_SIGNALING	2.29244	0		REACTOME_INTEGRIN_CELL_SURFACE_INTERACTIONS	2.14258	0.00043
	REACTOME_SIGNALING_BY_NTRKS	1.85704	0.0142235		REACTOME_RRNA_PROCESSING	2.5054	0		REACTOME_COLLAGEN_FORMATION	2.26668	0		REACTOME_GLYOXYLATE_METABOLISM_AND_GLYCINE_DEGRADATION	2.09684	0.000899
	REACTOME_SIGNALING_BY_INTERLEUKINS	1.85438	0.0131587		REACTOME_EUKARYOTIC_TRANSLATION_INITIATION	2.50424	0		REACTOME_EXTRACELLULAR_MATRIX_ORGANIZATION	2.20162	9.77e-05		REACTOME_COLLAGEN_CHAIN_TRIMERIZATION	2.0616	0.00134052
	REACTOME_PI3K_AKT_SIGNALING_IN_CANCER	1.82425	0.019409		REACTOME_COOPERATION_OF_PREFOLDIN_AND_TRIC_CCT_IN_ACTIN_AND_TUBULIN_FOLDING	2.44078	0.000309		REACTOME_COLLAGEN_BIOSYNTHESIS_AND_MODIFYING_ENZYMES	2.17953	8.88e-05		REACTOME_ECM_PROTEOGLYCANS	2.05744	0.00132212
	REACTOME_ESTROGEN_DEPENDENT_NUCLEAR_EVENTS_DOWNSTREAM_OF_ESR_MEMBRANE_SIGNALING	1.82175	0.0188362		REACTOME_RECYCLING_PATHWAY_OF_L1	2.3903	0.000505		REACTOME_BINDING_AND_UPTAKE_OF_LIGANDS_BY_SCAVENGER_RECEPTORS	2.17308	8.14e-05		REACTOME_GLUCONEOGENESIS	2.04506	0.00162995
	REACTOME_CONSTITUTIVE_SIGNALING_BY_ABERRANT_PI3K_IN_CANCER	1.8195	0.0182755		REACTOME_REGULATION_OF_EXPRESSION_OF_SLITS_AND_ROBOS	2.34476	0.000466		REACTOME_NON_INTEGRIN_MEMBRANE_ECM_INTERACTIONS	2.1003	0.000994		REACTOME_MITOCHONDRIAL_FATTY_ACID_BETA_OXIDATION	2.00241	0.00292166
	REACTOME_INTERLEUKIN_20_FAMILY_SIGNALING	1.81742	0.0176706		REACTOME_COLLAGEN_DEGRADATION	2.31111	0.000432		REACTOME_SIGNALING_BY_PDGF	2.07491	0.00153395		REACTOME_MITOCHONDRIAL_PROTEIN_IMPORT	1.99122	0.00300358
	REACTOME_GENERATION_OF_SECOND_MESSENGER_MOLECULES	1.8027	0.02109		REACTOME_INFLUENZA_INFECTION	2.29147	0.000404		REACTOME_GLUCONEOGENESIS	2.01939	0.00378885		REACTOME_COLLAGEN_DEGRADATION	1.97009	0.00385502
	REACTOME_TRANSCRIPTIONAL_REGULATION_BY_THE_AP_2_TFAP2_FAMILY_OF_TRANSCRIPTION_FACTORS	1.78245	0.0263351		REACTOME_RESPONSE_OF_EIF2AK4_GCN2_TO_AMINO_ACID_DEFICIENCY	2.28814	0.000378		REACTOME_SYNDECAN_INTERACTIONS	2.0052	0.00414054		REACTOME_MET_ACTIVATES_PTK2_SIGNALING	1.94719	0.00491308
	REACTOME_O_GLYCOSYLATION_OF_TSR_DOMAIN_CONTAINING_PROTEINS	1.78205	0.0249418		REACTOME_TRANSLATION	2.21402	0.00102719		REACTOME_SIGNALING_BY_MET	1.8938	0.0155995		REACTOME_MUSCLE_CONTRACTION	1.94031	0.00517445
	REACTOME_GROWTH_HORMONE_RECEPTOR_SIGNALING	1.78063	0.0239578		REACTOME_BINDING_AND_UPTAKE_OF_LIGANDS_BY_SCAVENGER_RECEPTORS	2.18812	0.00173852		REACTOME_NCAM1_INTERACTIONS	1.82288	0.0302019		REACTOME_BINDING_AND_UPTAKE_OF_LIGANDS_BY_SCAVENGER_RECEPTORS	1.9344	0.00529808
	REACTOME_ATF4_ACTIVATES_GENES_IN_RESPONSE_TO_ENDOPLASMIC_RETICULUM_STRESS	1.7714	0.0259298		REACTOME_ASSEMBLY_OF_COLLAGEN_FIBRILS_AND_OTHER_MULTIMERIC_STRUCTURES	2.16839	0.00208518		REACTOME_REGULATION_OF_INSULIN_LIKE_GROWTH_FACTOR_IGF_TRANSPORT_AND_UPTAKE_BY_INSULIN_LIKE_GROWTH_FACTOR_BINDING_PROTEINS_IGFBPS	1.81168	0.0310203		REACTOME_MITOCHONDRIAL_TRANSLATION	1.90784	0.00748313
	REACTOME_INTERLEUKIN_7_SIGNALING	1.76002	0.0288294		REACTOME_METABOLISM_OF_AMINO_ACIDS_AND_DERIVATIVES	2.12511	0.0030981		REACTOME_RECYCLING_PATHWAY_OF_L1	1.79442	0.0339608		REACTOME_COLLAGEN_BIOSYNTHESIS_AND_MODIFYING_ENZYMES	1.89316	0.00834615
	REACTOME_NEGATIVE_REGULATION_OF_MAPK_PATHWAY	1.75158	0.0302428		REACTOME_CELLULAR_RESPONSE_TO_STARVATION	2.09939	0.00458058		REACTOME_LAMININ_INTERACTIONS	1.78341	0.0361086		REACTOME_CITRIC_ACID_CYCLE_TCA_CYCLE	1.85513	0.011734
	REACTOME_TNFS_BIND_THEIR_PHYSIOLOGICAL_RECEPTORS	1.73051	0.0393241		REACTOME_COLLAGEN_BIOSYNTHESIS_AND_MODIFYING_ENZYMES	2.09738	0.00437237		REACTOME_NCAM_SIGNALING_FOR_NEURITE_OUT_GROWTH	1.74529	0.0470083		REACTOME_PYRUVATE_METABOLISM_AND_CITRIC_ACID_TCA_CYCLE	1.81985	0.0162419
	REACTOME_CTLA4_INHIBITORY_SIGNALING	1.69836	0.0577587		REACTOME_EXTRACELLULAR_MATRIX_ORGANIZATION	2.08625	0.0045859		REACTOME_MITOCHONDRIAL_FATTY_ACID_BETA_OXIDATION	1.71995	0.0549241		REACTOME_DEGRADATION_OF_THE_EXTRACELLULAR_MATRIX	1.81345	0.0167148
	REACTOME_EXTRA_NUCLEAR_ESTROGEN_SIGNALING	1.69355	0.05832		REACTOME_COLLAGEN_FORMATION	2.07549	0.00485265		REACTOME_MITOCHONDRIAL_TRANSLATION	1.68509	0.0694802		REACTOME_SYNDECAN_INTERACTIONS	1.80629	0.0171045
	REACTOME_NPAS4_REGULATES_EXPRESSION_OF_TARGET_GENES	1.68414	0.0629752		REACTOME_ACTIVATION_OF_THE_MRNA_UPON_BINDING_OF_THE_CAP_BINDING_COMPLEX_AND_EIFS_AND_SUBSEQUENT_BINDING_TO_43S	2.07333	0.00487312		REACTOME_PLATELET_AGGREGATION_PLUG_FORMATION	1.68484	0.0668507		REACTOME_NON_INTEGRIN_MEMBRANE_ECM_INTERACTIONS	1.78783	0.0198167
	REACTOME_INTERFERON_GAMMA_SIGNALING	1.6487	0.0953484		REACTOME_EPH_EPHRIN_SIGNALING	2.05293	0.0051802		REACTOME_GPER1_SIGNALING	1.65795	0.0794076		REACTOME_AQUAPORIN_MEDIATED_TRANSPORT	1.74649	0.0276321
	REACTOME_CLASS_A_1_RHODOPSIN_LIKE_RECEPTORS	1.6478	0.0930703		REACTOME_MHC_CLASS_II_ANTIGEN_PRESENTATION	2.03954	0.00583604		REACTOME_GAP_JUNCTION_TRAFFICKING_AND_REGULATION	1.59336	0.120612		REACTOME_BRANCHED_CHAIN_AMINO_ACID_CATABOLISM	1.74192	0.0279803
	REACTOME_GPVI_MEDIATED_ACTIVATION_CASCADE	1.64098	0.0974798		REACTOME_REGULATION_OF_INSULIN_LIKE_GROWTH_FACTOR_IGF_TRANSPORT_AND_UPTAKE_BY_INSULIN_LIKE_GROWTH_FACTOR_BINDING_PROTEINS_IGFBPS	2.03811	0.00571517		REACTOME_CELL_SURFACE_INTERACTIONS_AT_THE_VASCULAR_WALL	1.58406	0.12389		REACTOME_ASSEMBLY_OF_COLLAGEN_FIBRILS_AND_OTHER_MULTIMERIC_STRUCTURES	1.73465	0.0290174
	REACTOME_SIGNALING_BY_RECEPTOR_TYROSINE_KINASES	1.63844	0.0973443		REACTOME_ECM_PROTEOGLYCANS	2.03544	0.00571379		REACTOME_BRANCHED_CHAIN_AMINO_ACID_CATABOLISM	1.51418	0.192001		REACTOME_EXTRACELLULAR_MATRIX_ORGANIZATION	1.73053	0.0290938
	REACTOME_RAF_ACTIVATION	1.63197	0.1009		REACTOME_GENE_AND_PROTEIN_EXPRESSION_BY_JAK_STAT_SIGNALING_AFTER_INTERLEUKIN_12_STIMULATION	2.03129	0.00582051		REACTOME_AMYLOID_FIBER_FORMATION	1.5052	0.196927		REACTOME_IMMUNOREGULATORY_INTERACTIONS_BETWEEN_A_LYMPHOID_AND_A_NON_LYMPHOID_CELL	1.71395	0.0328553
	REACTOME_PURINERGIC_SIGNALING_IN_LEISHMANIASIS_INFECTION	1.63191	0.0976454		REACTOME_SIGNALING_BY_ROBO_RECEPTORS	2.02149	0.00639361		REACTOME_RETROGRADE_TRANSPORT_AT_THE_TRANS_GOLGI_NETWORK	1.49084	0.20917		REACTOME_MET_PROMOTES_CELL_MOTILITY	1.6857	0.0410488
	REACTOME_NEUTROPHIL_DEGRANULATION	1.62571	0.102223		REACTOME_PROTEIN_FOLDING	1.9841	0.0097		REACTOME_IRE1ALPHA_ACTIVATES_CHAPERONES	1.4629	0.243112		REACTOME_VASOPRESSIN_REGULATES_RENAL_WATER_HOMEOSTASIS_VIA_AQUAPORINS	1.61698	0.0708814
	REACTOME_CELL_SURFACE_INTERACTIONS_AT_THE_VASCULAR_WALL	1.61604	0.110688		REACTOME_EPH_EPHRIN_MEDIATED_REPULSION_OF_CELLS	1.95585	0.0117988		REACTOME_APOPTOTIC_CLEAVAGE_OF_CELLULAR_PROTEINS	1.45599	0.246451		REACTOME_COLLAGEN_FORMATION	1.60694	0.0742361
	REACTOME_CHEMOKINE_RECEPTORS_BIND_CHEMOKINES	1.61208	0.112323		REACTOME_SIGNALING_BY_PDGF	1.94013	0.0133476		REACTOME_VASOPRESSIN_REGULATES_RENAL_WATER_HOMEOSTASIS_VIA_AQUAPORINS	1.44818	0.249716		REACTOME_CLASS_A_1_RHODOPSIN_LIKE_RECEPTORS	1.55638	0.10419
	REACTOME_CHONDROITIN_SULFATE_DERMATAN_SULFATE_METABOLISM	1.60391	0.119869		REACTOME_EPHB_MEDIATED_FORWARD_SIGNALING	1.81737	0.0361717		REACTOME_AQUAPORIN_MEDIATED_TRANSPORT	1.43476	0.264095		REACTOME_NOTCH3_INTRACELLULAR_DOMAIN_REGULATES_TRANSCRIPTION	1.5558	0.101574
	REACTOME_NRAGE_SIGNALS_DEATH_THROUGH_JNK	1.59412	0.13014		REACTOME_SARS_COV_1_HOST_INTERACTIONS	1.80793	0.0377266		REACTOME_TAK1_DEPENDENT_IKK_AND_NF_KAPPA_B_ACTIVATION	1.4043	0.305672		REACTOME_SMOOTH_MUSCLE_CONTRACTION	1.54974	0.102759
	REACTOME_RHO_GTPASES_ACTIVATE_NADPH_OXIDASES	1.59297	0.128311		REACTOME_L1CAM_INTERACTIONS	1.75901	0.0525997		REACTOME_L1CAM_INTERACTIONS	1.37037	0.359035		REACTOME_GLUCOSE_METABOLISM	1.54518	0.103383
	REACTOME_G_ALPHA_Q_SIGNALLING_EVENTS	1.59264	0.125311		REACTOME_COOPERATION_OF_PDCL_PHLP1_AND_TRIC_CCT_IN_G_PROTEIN_BETA_FOLDING	1.74643	0.0566482		REACTOME_RNA_POLYMERASE_III_TRANSCRIPTION	1.36477	0.360432		REACTOME_REGULATION_OF_INSULIN_LIKE_GROWTH_FACTOR_IGF_TRANSPORT_AND_UPTAKE_BY_INSULIN_LIKE_GROWTH_FACTOR_BINDING_PROTEINS_IGFBPS	1.51702	0.124095
	REACTOME_EGFR_DOWNREGULATION	1.58936	0.127019		REACTOME_NERVOUS_SYSTEM_DEVELOPMENT	1.69106	0.0777121		REACTOME_INTRAFLAGELLAR_TRANSPORT	1.35222	0.376777		REACTOME_INTERCONVERSION_OF_NUCLEOTIDE_DI_AND_TRIPHOSPHATES	1.50522	0.130706
	REACTOME_ANTI_INFLAMMATORY_RESPONSE_FAVOURING_LEISHMANIA_PARASITE_INFECTION	1.58889	0.12422		REACTOME_SENSORY_PROCESSING_OF_SOUND	1.68405	0.0796651		REACTOME_MATURATION_OF_SARS_COV_2_SPIKE_PROTEIN	1.34915	0.373814		REACTOME_RUNX2_REGULATES_OSTEOBLAST_DIFFERENTIATION	1.49074	0.140412
	REACTOME_INTERLEUKIN_12_FAMILY_SIGNALING	1.58621	0.124901		REACTOME_PLATELET_ACTIVATION_SIGNALING_AND_AGGREGATION	1.66504	0.0888674		REACTOME_PLATELET_ACTIVATION_SIGNALING_AND_AGGREGATION	1.30681	0.457317		REACTOME_POTASSIUM_CHANNELS	1.47805	0.148873
	REACTOME_LONG_TERM_POTENTIATION	1.57957	0.13119		REACTOME_SENSORY_PROCESSING_OF_SOUND_BY_OUTER_HAIR_CELLS_OF_THE_COCHLEA	1.63458	0.106439		REACTOME_HDR_THROUGH_HOMOLOGOUS_RECOMBINATION_HRR	1.30197	0.457898		REACTOME_GPCR_LIGAND_BINDING	1.47716	0.146451
	REACTOME_COSTIMULATION_BY_THE_CD28_FAMILY	1.57131	0.139664		REACTOME_IRE1ALPHA_ACTIVATES_CHAPERONES	1.63156	0.106923		REACTOME_PKMTS_METHYLATE_HISTONE_LYSINES	1.29379	0.466871		REACTOME_PYRUVATE_METABOLISM	1.46809	0.152016
	REACTOME_REGULATION_OF_INSULIN_LIKE_GROWTH_FACTOR_IGF_TRANSPORT_AND_UPTAKE_BY_INSULIN_LIKE_GROWTH_FACTOR_BINDING_PROTEINS_IGFBPS	1.57127	0.136571		REACTOME_RHO_GTPASES_ACTIVATE_WASPS_AND_WAVES	1.63087	0.105134		REACTOME_RUNX2_REGULATES_BONE_DEVELOPMENT	1.2849	0.478039		REACTOME_GPER1_SIGNALING	1.46282	0.153617
	REACTOME_ONCOGENIC_MAPK_SIGNALING	1.56979	0.135552		REACTOME_MET_PROMOTES_CELL_MOTILITY	1.62635	0.105975		REACTOME_PLASMA_LIPOPROTEIN_ASSEMBLY_REMODELING_AND_CLEARANCE	1.28333	0.470966		REACTOME_GLUCAGON_SIGNALING_IN_METABOLIC_REGULATION	1.43409	0.180766
	REACTOME_SIGNALING_BY_GPCR	1.56626	0.137365		REACTOME_RESPONSE_TO_ELEVATED_PLATELET_CYTOSOLIC_CA2	1.62258	0.106175		REACTOME_NUCLEAR_SIGNALING_BY_ERBB4	1.27068	0.491372		REACTOME_G_ALPHA_S_SIGNALLING_EVENTS	1.4302	0.181213
	REACTOME_SYNDECAN_INTERACTIONS	1.56337	0.138653		REACTOME_SARS_COV_1_INFECTION	1.60176	0.117953		REACTOME_PEPTIDE_HORMONE_METABOLISM	1.26614	0.492227		REACTOME_NICOTINATE_METABOLISM	1.42156	0.187001
	REACTOME_TRANSCRIPTIONAL_REGULATION_BY_NPAS4	1.56191	0.137767		REACTOME_INTERLEUKIN_12_FAMILY_SIGNALING	1.56994	0.139175		REACTOME_HEPARAN_SULFATE_HEPARIN_HS_GAG_METABOLISM	1.25907	0.498607		REACTOME_FATTY_ACID_METABOLISM	1.39534	0.214758
	REACTOME_DAP12_INTERACTIONS	1.55939	0.138405		REACTOME_COPI_DEPENDENT_GOLGI_TO_ER_RETROGRADE_TRAFFIC	1.56832	0.137577		REACTOME_MITOCHONDRIAL_PROTEIN_IMPORT	1.23493	0.549827		REACTOME_REGULATION_OF_INSULIN_SECRETION	1.37252	0.240995
	REACTOME_TRANSCRIPTIONAL_REGULATION_OF_GRANULOPOIESIS	1.55884	0.136313		REACTOME_INTERLEUKIN_12_SIGNALING	1.55818	0.142344		REACTOME_SIGNALING_BY_RECEPTOR_TYROSINE_KINASES	1.23218	0.546254		REACTOME_PEROXISOMAL_LIPID_METABOLISM	1.35944	0.254395
	REACTOME_INFLAMMASOMES	1.55467	0.138927		REACTOME_CHAPERONE_MEDIATED_AUTOPHAGY	1.52488	0.16962		REACTOME_GLYCOSAMINOGLYCAN_METABOLISM	1.22782	0.546935		REACTOME_MITOCHONDRIAL_BIOGENESIS	1.35339	0.25834
	REACTOME_PEPTIDE_LIGAND_BINDING_RECEPTORS	1.55386	0.137349		REACTOME_NUCLEAR_ENVELOPE_NE_REASSEMBLY	1.51687	0.173636		REACTOME_RESPONSE_TO_ELEVATED_PLATELET_CYTOSOLIC_CA2	1.22681	0.538838		REACTOME_PLATELET_AGGREGATION_PLUG_FORMATION	1.34945	0.259393
	REACTOME_INTRACELLULAR_SIGNALING_BY_SECOND_MESSENGERS	1.5524	0.136822		REACTOME_NEUROTRANSMITTER_RECEPTORS_AND_POSTSYNAPTIC_SIGNAL_TRANSMISSION	1.50906	0.177996		REACTOME_GPCR_LIGAND_BINDING	1.224	0.535745		REACTOME_RUNX2_REGULATES_BONE_DEVELOPMENT	1.34825	0.256001
	REACTOME_TNFR2_NON_CANONICAL_NF_KB_PATHWAY	1.55233	0.134438		REACTOME_NON_INTEGRIN_MEMBRANE_ECM_INTERACTIONS	1.49939	0.183506		REACTOME_MITOCHONDRIAL_BIOGENESIS	1.2195	0.537601		REACTOME_NUCLEAR_SIGNALING_BY_ERBB4	1.32902	0.281093
	REACTOME_LEISHMANIA_INFECTION	1.55078	0.133872		REACTOME_SENSORY_PERCEPTION	1.48454	0.194255		REACTOME_TERMINATION_OF_TRANSLESION_DNA_SYNTHESIS	1.20579	0.565126		REACTOME_ADORA2B_MEDIATED_ANTI_INFLAMMATORY_CYTOKINES_PRODUCTION	1.32733	0.278581
	REACTOME_A_TETRASACCHARIDE_LINKER_SEQUENCE_IS_REQUIRED_FOR_GAG_SYNTHESIS	1.55001	0.132674		REACTOME_TRANSMISSION_ACROSS_CHEMICAL_SYNAPSES	1.48423	0.191084		REACTOME_HOMOLOGY_DIRECTED_REPAIR	1.20196	0.565385		REACTOME_NEURONAL_SYSTEM	1.31816	0.288477
	REACTOME_NCAM1_INTERACTIONS	1.54571	0.135737		REACTOME_HEMOSTASIS	1.48214	0.190217		REACTOME_RECRUITMENT_OF_NUMA_TO_MITOTIC_CENTROSOMES	1.19745	0.567885		REACTOME_NEUREXINS_AND_NEUROLIGINS	1.31512	0.288373
	REACTOME_INTERFERON_ALPHA_BETA_SIGNALING	1.54129	0.13951		REACTOME_ADHERENS_JUNCTIONS_INTERACTIONS	1.457	0.213694		REACTOME_NEUROTRANSMITTER_RECEPTORS_AND_POSTSYNAPTIC_SIGNAL_TRANSMISSION	1.19242	0.571697		REACTOME_METABOLISM_OF_VITAMINS_AND_COFACTORS	1.29811	0.310612
	REACTOME_G_ALPHA_I_SIGNALLING_EVENTS	1.52751	0.157359		REACTOME_SARS_COV_2_HOST_INTERACTIONS	1.45541	0.212409		REACTOME_G2_M_DNA_DAMAGE_CHECKPOINT	1.18539	0.58084		REACTOME_NEUROTRANSMITTER_RELEASE_CYCLE	1.2953	0.310053
	REACTOME_FCGR3A_MEDIATED_IL10_SYNTHESIS	1.5245	0.15926		REACTOME_GLYCOSAMINOGLYCAN_METABOLISM	1.43239	0.236606		REACTOME_CHROMOSOME_MAINTENANCE	1.18374	0.575252		REACTOME_SYNTHESIS_OF_PC	1.29422	0.306765
	REACTOME_ECM_PROTEOGLYCANS	1.52429	0.156985		REACTOME_NEUTROPHIL_DEGRANULATION	1.42904	0.236837		REACTOME_ER_TO_GOLGI_ANTEROGRADE_TRANSPORT	1.18263	0.569024		REACTOME_METABOLISM_OF_CARBOHYDRATES	1.28801	0.31232
	REACTOME_INTEGRIN_CELL_SURFACE_INTERACTIONS	1.51312	0.172207		REACTOME_ANTIGEN_PRESENTATION_FOLDING_ASSEMBLY_AND_PEPTIDE_LOADING_OF_CLASS_I_MHC	1.42355	0.239747		REACTOME_GLUCOSE_METABOLISM	1.17654	0.576665		REACTOME_PROTEIN_PROTEIN_INTERACTIONS_AT_SYNAPSES	1.26451	0.347689
	REACTOME_INTERLEUKIN_3_INTERLEUKIN_5_AND_GM_CSF_SIGNALING	1.51268	0.170108		REACTOME_VIRAL_INFECTION_PATHWAYS	1.4153	0.246225		REACTOME_DDX58_IFIH1_MEDIATED_INDUCTION_OF_INTERFERON_ALPHA_BETA	1.16331	0.602736		REACTOME_SENSORY_PROCESSING_OF_SOUND_BY_OUTER_HAIR_CELLS_OF_THE_COCHLEA	1.24115	0.386864
	REACTOME_CD28_DEPENDENT_PI3K_AKT_SIGNALING	1.51231	0.168009		REACTOME_RECRUITMENT_OF_NUMA_TO_MITOTIC_CENTROSOMES	1.41424	0.243599		REACTOME_COPI_DEPENDENT_GOLGI_TO_ER_RETROGRADE_TRAFFIC	1.15038	0.629772		REACTOME_SIGNALING_BY_PDGF	1.23637	0.389979
	REACTOME_EXTRACELLULAR_MATRIX_ORGANIZATION	1.50461	0.177168		REACTOME_COPI_INDEPENDENT_GOLGI_TO_ER_RETROGRADE_TRAFFIC	1.41208	0.242753		REACTOME_METABOLISM_OF_CARBOHYDRATES	1.14852	0.625476		REACTOME_DISEASES_OF_DNA_REPAIR	1.21581	0.425326
	REACTOME_CDC42_GTPASE_CYCLE	1.49602	0.188559		REACTOME_GAMMA_CARBOXYLATION_HYPUSINYLATION_HYDROXYLATION_AND_ARYLSULFATASE_ACTIVATION	1.39446	0.262609		REACTOME_ANTIGEN_PRESENTATION_FOLDING_ASSEMBLY_AND_PEPTIDE_LOADING_OF_CLASS_I_MHC	1.14035	0.639524		REACTOME_GABA_RECEPTOR_ACTIVATION	1.20714	0.437846
	REACTOME_SIGNALING_BY_SCF_KIT	1.49358	0.189882		REACTOME_AGGREPHAGY	1.38607	0.270774		REACTOME_MHC_CLASS_II_ANTIGEN_PRESENTATION	1.13593	0.642202		REACTOME_PROTEIN_LOCALIZATION	1.18609	0.478162
	REACTOME_SIGNALING_BY_PTK6	1.49351	0.18726		REACTOME_RRNA_MODIFICATION_IN_THE_NUCLEUS_AND_CYTOSOL	1.37878	0.277658		REACTOME_APOPTOTIC_EXECUTION_PHASE	1.13333	0.640552		REACTOME_POST_TRANSLATIONAL_MODIFICATION_SYNTHESIS_OF_GPI_ANCHORED_PROTEINS	1.18198	0.480956
	REACTOME_PYROPTOSIS	1.4889	0.192489		REACTOME_PARASITE_INFECTION	1.37642	0.276841		REACTOME_STRIATED_MUSCLE_CONTRACTION	1.1262	0.652563		REACTOME_NCAM1_INTERACTIONS	1.17059	0.501158
	REACTOME_SMAD2_SMAD3_SMAD4_HETEROTRIMER_REGULATES_TRANSCRIPTION	1.48809	0.191228		REACTOME_GOLGI_TO_ER_RETROGRADE_TRANSPORT	1.37392	0.276374		REACTOME_SIGNALING_BY_FGFR2_IN_DISEASE	1.12612	0.643404		REACTOME_COOPERATION_OF_PDCL_PHLP1_AND_TRIC_CCT_IN_G_PROTEIN_BETA_FOLDING	1.16886	0.498029
	REACTOME_SIALIC_ACID_METABOLISM	1.48217	0.199599		REACTOME_SELECTIVE_AUTOPHAGY	1.35394	0.29971		REACTOME_RECRUITMENT_OF_MITOTIC_CENTROSOME_PROTEINS_AND_COMPLEXES	1.11489	0.665393		REACTOME_MYOGENESIS	1.16839	0.491972
	REACTOME_PLATELET_HOMEOSTASIS	1.4819	0.197186		REACTOME_GOLGI_ASSOCIATED_VESICLE_BIOGENESIS	1.34957	0.302294		REACTOME_TELOMERE_MAINTENANCE	1.10694	0.680144		REACTOME_SIGNALING_BY_MET	1.16142	0.501833
	REACTOME_DISEASES_OF_SIGNAL_TRANSDUCTION_BY_GROWTH_FACTOR_RECEPTORS_AND_SECOND_MESSENGERS	1.47276	0.211873		REACTOME_LATE_ENDOSOMAL_MICROAUTOPHAGY	1.34707	0.302039		REACTOME_INTRA_GOLGI_AND_RETROGRADE_GOLGI_TO_ER_TRAFFIC	1.10322	0.68241		REACTOME_SENSORY_PROCESSING_OF_SOUND	1.14905	0.52467
	REACTOME_G_ALPHA_S_SIGNALLING_EVENTS	1.47212	0.210078		REACTOME_METABOLISM_OF_RNA	1.34186	0.306006		REACTOME_ORGANELLE_BIOGENESIS_AND_MAINTENANCE	1.09383	0.701036		REACTOME_HEPARAN_SULFATE_HEPARIN_HS_GAG_METABOLISM	1.14156	0.53578
	REACTOME_GPCR_LIGAND_BINDING	1.47114	0.208997		REACTOME_SIGNALING_BY_MET	1.33567	0.31161		REACTOME_FATTY_ACID_METABOLISM	1.08602	0.715846		REACTOME_TRIGLYCERIDE_METABOLISM	1.14125	0.529423
	REACTOME_NUCLEAR_RECEPTOR_TRANSCRIPTION_PATHWAY	1.46613	0.215978		REACTOME_PLASMA_LIPOPROTEIN_ASSEMBLY_REMODELING_AND_CLEARANCE	1.3198	0.333134		REACTOME_METABOLISM_OF_VITAMINS_AND_COFACTORS	1.08569	0.707464		REACTOME_NOTCH4_INTRACELLULAR_DOMAIN_REGULATES_TRANSCRIPTION	1.13979	0.526041
	REACTOME_SIGNALING_BY_EGFR_IN_CANCER	1.46584	0.21368		REACTOME_NCAM_SIGNALING_FOR_NEURITE_OUT_GROWTH	1.30777	0.347938		REACTOME_DNA_DOUBLE_STRAND_BREAK_REPAIR	1.08304	0.70585		REACTOME_SENSORY_PERCEPTION	1.12688	0.552644
	REACTOME_GLYCOSAMINOGLYCAN_METABOLISM	1.46133	0.219205		REACTOME_CILIUM_ASSEMBLY	1.30724	0.344247		REACTOME_RESPIRATORY_ELECTRON_TRANSPORT	1.0748	0.721334		REACTOME_SIGNALING_BY_RETINOIC_ACID	1.11842	0.567327
	REACTOME_O_LINKED_GLYCOSYLATION	1.46133	0.21643		REACTOME_RHO_GTPASE_EFFECTORS	1.29494	0.360095		REACTOME_TRANSLOCATION_OF_SLC2A4_GLUT4_TO_THE_PLASMA_MEMBRANE	1.06292	0.749508		REACTOME_EPH_EPHRIN_SIGNALING	1.10228	0.603115
	REACTOME_MAPK_FAMILY_SIGNALING_CASCADES	1.45877	0.218443		REACTOME_NCAM1_INTERACTIONS	1.29197	0.36096		REACTOME_VESICLE_MEDIATED_TRANSPORT	1.05058	0.779049		REACTOME_GABA_B_RECEPTOR_ACTIVATION	1.09252	0.622175
	REACTOME_INTERLEUKIN_2_FAMILY_SIGNALING	1.45616	0.220533		REACTOME_NEURONAL_SYSTEM	1.28688	0.364766		REACTOME_CRISTAE_FORMATION	1.05039	0.770165		REACTOME_G_ALPHA_Z_SIGNALLING_EVENTS	1.08802	0.626604
	REACTOME_SIGNALING_BY_EGFR	1.45358	0.22279		REACTOME_COPI_MEDIATED_ANTEROGRADE_TRANSPORT	1.28283	0.367165		REACTOME_SELECTIVE_AUTOPHAGY	1.05033	0.760954		REACTOME_GLYCOLYSIS	1.08761	0.619947
	REACTOME_DISEASES_ASSOCIATED_WITH_O_GLYCOSYLATION_OF_PROTEINS	1.45288	0.221488		REACTOME_GLOBAL_GENOME_NUCLEOTIDE_EXCISION_REPAIR_GG_NER	1.27422	0.378204		REACTOME_PROCESSING_OF_DNA_DOUBLE_STRAND_BREAK_ENDS	1.04554	0.767565		REACTOME_HS_GAG_BIOSYNTHESIS	1.08508	0.619606
	REACTOME_UPTAKE_AND_ACTIONS_OF_BACTERIAL_TOXINS	1.4526	0.21937		REACTOME_HDR_THROUGH_HOMOLOGOUS_RECOMBINATION_HRR	1.27323	0.375442		REACTOME_TRANSMISSION_ACROSS_CHEMICAL_SYNAPSES	1.04025	0.774928		REACTOME_TRANSMISSION_ACROSS_CHEMICAL_SYNAPSES	1.08238	0.619866
	REACTOME_MET_ACTIVATES_PTK2_SIGNALING	1.45051	0.221011		REACTOME_NUCLEOTIDE_EXCISION_REPAIR	1.26508	0.385513		REACTOME_NR1H2_AND_NR1H3_MEDIATED_SIGNALING	1.03755	0.773984		REACTOME_INTERACTION_BETWEEN_L1_AND_ANKYRINS	1.06365	0.664308
	REACTOME_TRANSCRIPTIONAL_REGULATION_BY_MECP2	1.44971	0.219944		REACTOME_PCP_CE_PATHWAY	1.25303	0.402427		REACTOME_NONHOMOLOGOUS_END_JOINING_NHEJ	1.03486	0.773581		REACTOME_DISEASES_OF_GLYCOSYLATION	1.05489	0.680589
	REACTOME_SENSORY_PROCESSING_OF_SOUND	1.44503	0.226367		REACTOME_TRANSLOCATION_OF_SLC2A4_GLUT4_TO_THE_PLASMA_MEMBRANE	1.25099	0.401383		REACTOME_COPI_MEDIATED_ANTEROGRADE_TRANSPORT	1.03343	0.769506		REACTOME_DISEASES_ASSOCIATED_WITH_GLYCOSAMINOGLYCAN_METABOLISM	1.04499	0.701533
	REACTOME_TOLL_LIKE_RECEPTOR_CASCADES	1.44342	0.227018		REACTOME_B_WICH_COMPLEX_POSITIVELY_REGULATES_RRNA_EXPRESSION	1.25073	0.397305		REACTOME_SENSORY_PERCEPTION	1.03275	0.76272		REACTOME_METABOLISM_OF_AMINO_ACIDS_AND_DERIVATIVES	1.04109	0.705037
	REACTOME_MAPK_TARGETS_NUCLEAR_EVENTS_MEDIATED_BY_MAP_KINASES	1.43791	0.235325		REACTOME_HOMOLOGY_DIRECTED_REPAIR	1.25023	0.39384		REACTOME_RESPIRATORY_ELECTRON_TRANSPORT_ATP_SYNTHESIS_BY_CHEMIOSMOTIC_COUPLING_AND_HEAT_PRODUCTION_BY_UNCOUPLING_PROTEINS	1.03138	0.758134		REACTOME_GLUCAGON_LIKE_PEPTIDE_1_GLP1_REGULATES_INSULIN_SECRETION	1.03871	0.704261
	REACTOME_SIGNALING_BY_BRAF_AND_RAF1_FUSIONS	1.4373	0.233876		REACTOME_MAP2K_AND_MAPK_ACTIVATION	1.24957	0.390673		REACTOME_TRANSPORT_TO_THE_GOLGI_AND_SUBSEQUENT_MODIFICATION	1.03111	0.750414		REACTOME_DISEASES_ASSOCIATED_WITH_O_GLYCOSYLATION_OF_PROTEINS	1.03733	0.70014
	REACTOME_INTERLEUKIN_17_SIGNALING	1.43328	0.239075		REACTOME_THE_ROLE_OF_GTSE1_IN_G2_M_PROGRESSION_AFTER_G2_CHECKPOINT	1.24693	0.391109		REACTOME_FORMATION_OF_THE_EARLY_ELONGATION_COMPLEX	1.02232	0.769054		REACTOME_METABOLISM_OF_WATER_SOLUBLE_VITAMINS_AND_COFACTORS	1.02827	0.718629
	REACTOME_METABOLISM_OF_FAT_SOLUBLE_VITAMINS	1.43088	0.241219		REACTOME_INTRA_GOLGI_AND_RETROGRADE_GOLGI_TO_ER_TRAFFIC	1.23492	0.409189		REACTOME_G_ALPHA_S_SIGNALLING_EVENTS	1.01991	0.768631		REACTOME_CELL_SURFACE_INTERACTIONS_AT_THE_VASCULAR_WALL	1.02049	0.733111
	REACTOME_CD28_CO_STIMULATION	1.42965	0.241154		REACTOME_CELL_SURFACE_INTERACTIONS_AT_THE_VASCULAR_WALL	1.23381	0.406817		REACTOME_INTEGRATION_OF_ENERGY_METABOLISM	1.01657	0.770665		REACTOME_EPH_EPHRIN_MEDIATED_REPULSION_OF_CELLS	1.01645	0.736609
	REACTOME_PARASITE_INFECTION	1.42628	0.245261		REACTOME_ASSOCIATION_OF_TRIC_CCT_WITH_TARGET_PROTEINS_DURING_BIOSYNTHESIS	1.22782	0.414423		REACTOME_GLYCOLYSIS	0.998347	0.81856		REACTOME_ATTENUATION_PHASE	1.01394	0.736063
	REACTOME_PD_1_SIGNALING	1.42447	0.246359		REACTOME_POSITIVE_EPIGENETIC_REGULATION_OF_RRNA_EXPRESSION	1.22504	0.415104		REACTOME_TRNA_AMINOACYLATION	0.994992	0.820415		REACTOME_CARDIAC_CONDUCTION	1.01083	0.73762
	REACTOME_TOLL_LIKE_RECEPTOR_TLR1_TLR2_CASCADE	1.4202	0.25277		REACTOME_FCGAMMA_RECEPTOR_FCGR_DEPENDENT_PHAGOCYTOSIS	1.2216	0.417026		REACTOME_TP53_REGULATES_METABOLIC_GENES	0.985949	0.840078		REACTOME_MOLECULES_ASSOCIATED_WITH_ELASTIC_FIBRES	1.01056	0.730619
	REACTOME_SIGNALING_BY_ALK	1.41679	0.257173		REACTOME_FACTORS_INVOLVED_IN_MEGAKARYOCYTE_DEVELOPMENT_AND_PLATELET_PRODUCTION	1.22086	0.414095		REACTOME_REGULATION_OF_INSULIN_SECRETION	0.985284	0.833617		REACTOME_ION_HOMEOSTASIS	1.0059	0.737049
	REACTOME_CELL_CELL_COMMUNICATION	1.41674	0.254639		REACTOME_HEDGEHOG_OFF_STATE	1.21813	0.414488		REACTOME_NR1H3_NR1H2_REGULATE_GENE_EXPRESSION_LINKED_TO_CHOLESTEROL_TRANSPORT_AND_EFFLUX	0.975355	0.855515		REACTOME_CELL_CELL_JUNCTION_ORGANIZATION	1.00481	0.73278
	REACTOME_RAC2_GTPASE_CYCLE	1.41522	0.255375		REACTOME_INFECTIOUS_DISEASE	1.2152	0.416376		REACTOME_RHOA_GTPASE_CYCLE	0.974009	0.850947		REACTOME_DISEASES_OF_METABOLISM	1.00349	0.729434
	REACTOME_ROLE_OF_PHOSPHOLIPIDS_IN_PHAGOCYTOSIS	1.4139	0.255552		REACTOME_SARS_COV_INFECTIONS	1.20886	0.424605		REACTOME_SMAD2_SMAD3_SMAD4_HETEROTRIMER_REGULATES_TRANSCRIPTION	0.964288	0.872237		REACTOME_NEPHRIN_FAMILY_INTERACTIONS	1.00286	0.72404
	REACTOME_FCGAMMA_RECEPTOR_FCGR_DEPENDENT_PHAGOCYTOSIS	1.41382	0.253206		REACTOME_SOMITOGENESIS	1.20739	0.42314		REACTOME_DNA_REPAIR	0.963427	0.866186		REACTOME_SIGNAL_AMPLIFICATION	0.993079	0.745156
	REACTOME_BACTERIAL_INFECTION_PATHWAYS	1.41196	0.254448		REACTOME_SARS_COV_2_INFECTION	1.20717	0.41943		REACTOME_GOLGI_TO_ER_RETROGRADE_TRANSPORT	0.95874	0.871504		REACTOME_NCAM_SIGNALING_FOR_NEURITE_OUT_GROWTH	0.987901	0.752712
	REACTOME_L1CAM_INTERACTIONS	1.40722	0.261969		REACTOME_CELL_CELL_JUNCTION_ORGANIZATION	1.19086	0.448039		REACTOME_METABOLISM_OF_WATER_SOLUBLE_VITAMINS_AND_COFACTORS	0.94926	0.891458		REACTOME_THROMBIN_SIGNALLING_THROUGH_PROTEINASE_ACTIVATED_RECEPTORS_PARS	0.979652	0.770025
	REACTOME_G0_AND_EARLY_G1	1.407	0.259912		REACTOME_ASPARAGINE_N_LINKED_GLYCOSYLATION	1.18503	0.455702		REACTOME_AURKA_ACTIVATION_BY_TPX2	0.942177	0.903693		REACTOME_ION_CHANNEL_TRANSPORT	0.959132	0.822781
	REACTOME_SENSORY_PERCEPTION	1.4004	0.271684		REACTOME_RHO_GTPASES_ACTIVATE_FORMINS	1.17752	0.466024		REACTOME_TRANSLESION_SYNTHESIS_BY_Y_FAMILY_DNA_POLYMERASES_BYPASSES_LESIONS_ON_DNA_TEMPLATE	0.933151	0.921997		REACTOME_O_GLYCOSYLATION_OF_TSR_DOMAIN_CONTAINING_PROTEINS	0.956462	0.822932
	REACTOME_ESR_MEDIATED_SIGNALING	1.39815	0.274293		REACTOME_ANTIGEN_PROCESSING_CROSS_PRESENTATION	1.17588	0.465376		REACTOME_GLYCEROPHOSPHOLIPID_BIOSYNTHESIS	0.929803	0.923146		REACTOME_TP53_REGULATES_METABOLIC_GENES	0.955753	0.817182
	REACTOME_NCAM_SIGNALING_FOR_NEURITE_OUT_GROWTH	1.39485	0.278709		REACTOME_INNATE_IMMUNE_SYSTEM	1.17229	0.468835		REACTOME_CARGO_CONCENTRATION_IN_THE_ER	0.926832	0.923693		REACTOME_G_ALPHA_I_SIGNALLING_EVENTS	0.954248	0.813709
	REACTOME_PLATELET_ACTIVATION_SIGNALING_AND_AGGREGATION	1.39258	0.280965		REACTOME_CLATHRIN_MEDIATED_ENDOCYTOSIS	1.16851	0.471721		REACTOME_DETOXIFICATION_OF_REACTIVE_OXYGEN_SPECIES	0.924683	0.921412		REACTOME_MAP2K_AND_MAPK_ACTIVATION	0.952641	0.810679
	REACTOME_REGULATION_OF_SIGNALING_BY_CBL	1.38648	0.292362		REACTOME_CYTOSOLIC_TRNA_AMINOACYLATION	1.16615	0.472415		REACTOME_THE_CITRIC_ACID_TCA_CYCLE_AND_RESPIRATORY_ELECTRON_TRANSPORT	0.911022	0.953823		REACTOME_BASE_EXCISION_REPAIR	0.948142	0.8161
	REACTOME_NUCLEAR_EVENTS_MEDIATED_BY_NFE2L2	1.38596	0.290902		REACTOME_PKR_MEDIATED_SIGNALING	1.13202	0.54254		REACTOME_ANTI_INFLAMMATORY_RESPONSE_FAVOURING_LEISHMANIA_PARASITE_INFECTION	0.90748	0.955063		REACTOME_ADHERENS_JUNCTIONS_INTERACTIONS	0.946652	0.813012
	REACTOME_CARGO_RECOGNITION_FOR_CLATHRIN_MEDIATED_ENDOCYTOSIS	1.38486	0.290899		REACTOME_DUAL_INCISION_IN_TC_NER	1.12694	0.549586		REACTOME_ACTIVATION_OF_NMDA_RECEPTORS_AND_POSTSYNAPTIC_EVENTS	0.907237	0.947114		REACTOME_ELASTIC_FIBRE_FORMATION	0.929725	0.852234
	REACTOME_NEGATIVE_REGULATION_OF_FGFR3_SIGNALING	1.3841	0.290044		REACTOME_VESICLE_MEDIATED_TRANSPORT	1.11895	0.563562		REACTOME_RUNX1_REGULATES_GENES_INVOLVED_IN_MEGAKARYOCYTE_DIFFERENTIATION_AND_PLATELET_FUNCTION	0.905171	0.944889		REACTOME_EXTENSION_OF_TELOMERES	0.926728	0.852955
	REACTOME_POTASSIUM_CHANNELS	1.38092	0.295003		REACTOME_BETA_CATENIN_INDEPENDENT_WNT_SIGNALING	1.11729	0.562116		REACTOME_COMPLEX_I_BIOGENESIS	0.901473	0.947076		REACTOME_GOLGI_ASSOCIATED_VESICLE_BIOGENESIS	0.926641	0.845652
	REACTOME_VOLTAGE_GATED_POTASSIUM_CHANNELS	1.37756	0.300591		REACTOME_TRNA_AMINOACYLATION	1.11176	0.569502		REACTOME_CELL_CELL_JUNCTION_ORGANIZATION	0.898074	0.948496		REACTOME_RHOH_GTPASE_CYCLE	0.926501	0.838679
	REACTOME_DEGRADATION_OF_THE_EXTRACELLULAR_MATRIX	1.37167	0.311709		REACTOME_TRAFFICKING_OF_AMPA_RECEPTORS	1.10036	0.593082		REACTOME_ENERGY_DEPENDENT_REGULATION_OF_MTOR_BY_LKB1_AMPK	0.897803	0.94089		REACTOME_GAP_JUNCTION_TRAFFICKING_AND_REGULATION	0.919614	0.849723
	REACTOME_RAC1_GTPASE_CYCLE	1.37113	0.310229		REACTOME_SIGNALING_BY_HEDGEHOG	1.09681	0.596967		REACTOME_ADHERENS_JUNCTIONS_INTERACTIONS	0.89235	0.947063		REACTOME_G_ALPHA_Q_SIGNALLING_EVENTS	0.907294	0.875839
	REACTOME_INTERLEUKIN_12_SIGNALING	1.37059	0.308812		REACTOME_N_GLYCAN_TRIMMING_IN_THE_ER_AND_CALNEXIN_CALRETICULIN_CYCLE	1.09606	0.593792		REACTOME_CHAPERONE_MEDIATED_AUTOPHAGY	0.886665	0.9546		REACTOME_CLASS_B_2_SECRETIN_FAMILY_RECEPTORS	0.899477	0.888386
	REACTOME_TP53_REGULATES_TRANSCRIPTION_OF_CELL_CYCLE_GENES	1.36699	0.315061		REACTOME_CARGO_TRAFFICKING_TO_THE_PERICILIARY_MEMBRANE	1.0864	0.613411		REACTOME_POTASSIUM_CHANNELS	0.877791	0.969798		REACTOME_PLATELET_HOMEOSTASIS	0.891761	0.900708
	REACTOME_VEGFR2_MEDIATED_VASCULAR_PERMEABILITY	1.365	0.317355		REACTOME_TRANS_GOLGI_NETWORK_VESICLE_BUDDING	1.08383	0.614529		REACTOME_RHOF_GTPASE_CYCLE	0.877529	0.962301		REACTOME_PLASMA_LIPOPROTEIN_CLEARANCE	0.889842	0.898015
	REACTOME_ACYL_CHAIN_REMODELLING_OF_PC	1.36192	0.322119		REACTOME_TRANSCRIPTIONAL_REGULATION_BY_RUNX3	1.06903	0.647591		REACTOME_ANCHORING_OF_THE_BASAL_BODY_TO_THE_PLASMA_MEMBRANE	0.876766	0.9563		REACTOME_GLUTATHIONE_CONJUGATION	0.887528	0.89648
	REACTOME_SIGNALING_BY_ERYTHROPOIETIN	1.35966	0.324914		REACTOME_ANTI_INFLAMMATORY_RESPONSE_FAVOURING_LEISHMANIA_PARASITE_INFECTION	1.05909	0.670196		REACTOME_DNA_DOUBLE_STRAND_BREAK_RESPONSE	0.867233	0.971683		REACTOME_SIGNALING_BY_ERBB4	0.884591	0.896374
	REACTOME_PHASE_0_RAPID_DEPOLARISATION	1.35848	0.325132		REACTOME_METABOLISM_OF_POLYAMINES	1.05356	0.680067		REACTOME_AGGREPHAGY	0.858735	0.983608		REACTOME_APC_CDC20_MEDIATED_DEGRADATION_OF_NEK2A	0.867819	0.930581
	REACTOME_GLYCEROPHOSPHOLIPID_BIOSYNTHESIS	1.35658	0.32688		REACTOME_LEISHMANIA_INFECTION	1.05271	0.676917		REACTOME_ASPARAGINE_N_LINKED_GLYCOSYLATION	0.841219	1		REACTOME_RESOLUTION_OF_ABASIC_SITES_AP_SITES	0.865279	0.928944
	REACTOME_STIMULI_SENSING_CHANNELS	1.35526	0.327215		REACTOME_ER_TO_GOLGI_ANTEROGRADE_TRANSPORT	1.03895	0.709125		REACTOME_INSULIN_RECEPTOR_RECYCLING	0.839865	1		REACTOME_INTEGRATION_OF_ENERGY_METABOLISM	0.861266	0.931007
	REACTOME_SLC_TRANSPORTER_DISORDERS	1.35064	0.336008		REACTOME_HSP90_CHAPERONE_CYCLE_FOR_STEROID_HORMONE_RECEPTORS_SHR_IN_THE_PRESENCE_OF_LIGAND	1.03839	0.705308		REACTOME_TRANSCRIPTIONAL_ACTIVATION_OF_MITOCHONDRIAL_BIOGENESIS	0.838613	1		REACTOME_METABOLISM_OF_NUCLEOTIDES	0.85943	0.92788
	REACTOME_FOXO_MEDIATED_TRANSCRIPTION	1.35008	0.334595		REACTOME_TRANSCRIPTION_COUPLED_NUCLEOTIDE_EXCISION_REPAIR_TC_NER	1.03374	0.712705		REACTOME_GLUCAGON_LIKE_PEPTIDE_1_GLP1_REGULATES_INSULIN_SECRETION	0.838311	0.998791		REACTOME_LAMININ_INTERACTIONS	0.811562	1
	REACTOME_NEGATIVE_REGULATION_OF_MET_ACTIVITY	1.34989	0.33241		REACTOME_DNA_DAMAGE_RECOGNITION_IN_GG_NER	1.02759	0.723294		REACTOME_EARLY_SARS_COV_2_INFECTION_EVENTS	0.834846	0.998464		REACTOME_HOMOLOGOUS_DNA_PAIRING_AND_STRAND_EXCHANGE	0.795739	1
	REACTOME_CONSTITUTIVE_SIGNALING_BY_AKT1_E17K_IN_CANCER	1.34539	0.341047		REACTOME_G2_M_DNA_DAMAGE_CHECKPOINT	1.01772	0.746586		REACTOME_THE_ROLE_OF_NEF_IN_HIV_1_REPLICATION_AND_DISEASE_PATHOGENESIS	0.83467	0.991073		REACTOME_DEFECTS_IN_VITAMIN_AND_COFACTOR_METABOLISM	0.795538	1
	REACTOME_SYNTHESIS_OF_PIPS_AT_THE_PLASMA_MEMBRANE	1.34478	0.340009		REACTOME_HOST_INTERACTIONS_OF_HIV_FACTORS	1.01228	0.755594		REACTOME_DUAL_INCISION_IN_TC_NER	0.831261	0.990866		REACTOME_ION_TRANSPORT_BY_P_TYPE_ATPASES	0.79234	1
	REACTOME_CARGO_CONCENTRATION_IN_THE_ER	1.34362	0.340123		REACTOME_ACTIVATION_OF_NMDA_RECEPTORS_AND_POSTSYNAPTIC_EVENTS	1.01131	0.752621		REACTOME_RND3_GTPASE_CYCLE	0.825654	0.995196		REACTOME_OPIOID_SIGNALLING	0.779917	1
	REACTOME_NUCLEOTIDE_BINDING_DOMAIN_LEUCINE_RICH_REPEAT_CONTAINING_RECEPTOR_NLR_SIGNALING_PATHWAYS	1.34319	0.338511		REACTOME_IRON_UPTAKE_AND_TRANSPORT	1.00785	0.756508		REACTOME_HDACS_DEACETYLATE_HISTONES	0.823379	0.99269		REACTOME_TRANSCRIPTIONAL_REGULATION_BY_VENTX	0.77128	1
	REACTOME_SIGNAL_AMPLIFICATION	1.34137	0.34072		REACTOME_NEGATIVE_REGULATION_OF_NOTCH4_SIGNALING	1.00757	0.751491		REACTOME_SENSORY_PROCESSING_OF_SOUND_BY_OUTER_HAIR_CELLS_OF_THE_COCHLEA	0.809031	1		REACTOME_COOPERATION_OF_PREFOLDIN_AND_TRIC_CCT_IN_ACTIN_AND_TUBULIN_FOLDING	0.768407	1
	REACTOME_REGULATED_NECROSIS	1.33907	0.343518		REACTOME_HCMV_EARLY_EVENTS	1.00621	0.749769		REACTOME_DNA_DAMAGE_BYPASS	0.807676	1		REACTOME_L1CAM_INTERACTIONS	0.761902	1
	REACTOME_FCERI_MEDIATED_MAPK_ACTIVATION	1.3386	0.342032		REACTOME_RECRUITMENT_OF_MITOTIC_CENTROSOME_PROTEINS_AND_COMPLEXES	0.999084	0.764582		REACTOME_REGULATION_OF_TP53_ACTIVITY_THROUGH_ACETYLATION	0.791247	1		REACTOME_TRANSLATION	0.753135	1
	REACTOME_PROTEIN_PROTEIN_INTERACTIONS_AT_SYNAPSES	1.33745	0.342337		REACTOME_SIGNALING_BY_MODERATE_KINASE_ACTIVITY_BRAF_MUTANTS	0.994109	0.77288		REACTOME_MEIOTIC_SYNAPSIS	0.791229	1		REACTOME_EPHB_MEDIATED_FORWARD_SIGNALING	0.730134	1
	REACTOME_DISEASES_ASSOCIATED_WITH_GLYCOSAMINOGLYCAN_METABOLISM	1.33404	0.348171		REACTOME_SIGNALLING_TO_ERKS	0.990708	0.776275		REACTOME_COOPERATION_OF_PREFOLDIN_AND_TRIC_CCT_IN_ACTIN_AND_TUBULIN_FOLDING	0.777434	1		REACTOME_MITOCHONDRIAL_CALCIUM_ION_TRANSPORT	0.722426	1
	REACTOME_CELL_DEATH_SIGNALLING_VIA_NRAGE_NRIF_AND_NADE	1.33294	0.348373		REACTOME_FORMATION_OF_PARAXIAL_MESODERM	0.986241	0.78305		REACTOME_MRNA_CAPPING	0.761032	1		REACTOME_REGULATION_OF_GLUCOKINASE_BY_GLUCOKINASE_REGULATORY_PROTEIN	0.706273	1
	REACTOME_SHC1_EVENTS_IN_ERBB2_SIGNALING	1.3329	0.345984		REACTOME_TAK1_DEPENDENT_IKK_AND_NF_KAPPA_B_ACTIVATION	0.981549	0.789868		REACTOME_RMTS_METHYLATE_HISTONE_ARGININES	0.757118	1		REACTOME_ANTI_INFLAMMATORY_RESPONSE_FAVOURING_LEISHMANIA_PARASITE_INFECTION	0.702022	1
	REACTOME_AQUAPORIN_MEDIATED_TRANSPORT	1.33096	0.348073		REACTOME_AUTOPHAGY	0.980559	0.787033		REACTOME_MEIOSIS	0.756494	1		REACTOME_SYNTHESIS_OF_PIPS_AT_THE_PLASMA_MEMBRANE	0.69653	1
	REACTOME_THROMBIN_SIGNALLING_THROUGH_PROTEINASE_ACTIVATED_RECEPTORS_PARS	1.32805	0.352591		REACTOME_AURKA_ACTIVATION_BY_TPX2	0.979701	0.783952		REACTOME_GAMMA_CARBOXYLATION_HYPUSINYLATION_HYDROXYLATION_AND_ARYLSULFATASE_ACTIVATION	0.755995	1		REACTOME_NUCLEAR_IMPORT_OF_REV_PROTEIN	0.693075	1
	REACTOME_INACTIVATION_OF_CSF3_G_CSF_SIGNALING	1.32793	0.350311		REACTOME_HEDGEHOG_LIGAND_BIOGENESIS	0.977996	0.782975		REACTOME_MICRORNA_MIRNA_BIOGENESIS	0.749557	1		REACTOME_RHO_GTPASES_ACTIVATE_WASPS_AND_WAVES	0.68194	1
	REACTOME_RHOA_GTPASE_CYCLE	1.32427	0.357106		REACTOME_REGULATION_OF_MRNA_STABILITY_BY_PROTEINS_THAT_BIND_AU_RICH_ELEMENTS	0.9734	0.789984		REACTOME_DUAL_INCISION_IN_GG_NER	0.739779	1		REACTOME_PEROXISOMAL_PROTEIN_IMPORT	0.678603	1
	REACTOME_DAG_AND_IP3_SIGNALING	1.32201	0.360274		REACTOME_MRNA_SPLICING_MINOR_PATHWAY	0.96544	0.805499		REACTOME_CILIUM_ASSEMBLY	0.728646	1		REACTOME_TRANSCRIPTIONAL_REGULATION_BY_SMALL_RNAS	0.676121	1
	REACTOME_EPHA_MEDIATED_GROWTH_CONE_COLLAPSE	1.31912	0.364669		REACTOME_G2_M_CHECKPOINTS	0.96232	0.808209		REACTOME_SENSORY_PROCESSING_OF_SOUND	0.708378	1		REACTOME_TRNA_PROCESSING_IN_THE_NUCLEUS	0.675127	1
	REACTOME_ACTIVATION_OF_BH3_ONLY_PROTEINS	1.31848	0.363806		REACTOME_TRANSPORT_TO_THE_GOLGI_AND_SUBSEQUENT_MODIFICATION	0.96193	0.803684		REACTOME_NUCLEOTIDE_EXCISION_REPAIR	0.700146	1		REACTOME_FGFR2_MUTANT_RECEPTOR_ACTIVATION	0.671865	1
	REACTOME_KEAP1_NFE2L2_PATHWAY	1.31834	0.36168		REACTOME_SIGNALING_BY_VEGF	0.959593	0.804188		REACTOME_TRANSCRIPTION_COUPLED_NUCLEOTIDE_EXCISION_REPAIR_TC_NER	0.696579	1		REACTOME_DNA_REPAIR	0.669625	1
	REACTOME_TOLL_LIKE_RECEPTOR_9_TLR9_CASCADE	1.31777	0.360735		REACTOME_STRIATED_MUSCLE_CONTRACTION	0.949232	0.827272		REACTOME_RND2_GTPASE_CYCLE	0.685791	1		REACTOME_PEPTIDE_HORMONE_METABOLISM	0.649839	1
	REACTOME_ADHERENS_JUNCTIONS_INTERACTIONS	1.3158	0.363567		REACTOME_RHOBTB_GTPASE_CYCLE	0.948504	0.823986		REACTOME_CITRIC_ACID_CYCLE_TCA_CYCLE	0.685208	1		REACTOME_CA_DEPENDENT_EVENTS	0.644635	1
	REACTOME_SIGNALING_BY_VEGF	1.31518	0.362647		REACTOME_CROSS_PRESENTATION_OF_SOLUBLE_EXOGENOUS_ANTIGENS_ENDOSOMES	0.945949	0.824945		REACTOME_SIGNALLING_TO_ERKS	0.683626	1		REACTOME_NUCLEAR_PORE_COMPLEX_NPC_DISASSEMBLY	0.640462	1
	REACTOME_ANTIGEN_ACTIVATES_B_CELL_RECEPTOR_BCR_LEADING_TO_GENERATION_OF_SECOND_MESSENGERS	1.31497	0.360656		REACTOME_SMAD2_SMAD3_SMAD4_HETEROTRIMER_REGULATES_TRANSCRIPTION	0.935701	0.848047		REACTOME_SIGNALING_BY_VEGF	0.682279	1		REACTOME_POSTMITOTIC_NUCLEAR_PORE_COMPLEX_NPC_REFORMATION	0.637129	1
	REACTOME_NEGATIVE_REGULATION_OF_FGFR2_SIGNALING	1.31389	0.360791		REACTOME_GASTRULATION	0.934976	0.843988		REACTOME_SIGNALING_BY_FGFR_IN_DISEASE	0.681981	1		REACTOME_SARS_COV_2_MODULATES_HOST_TRANSLATION_MACHINERY	0.635044	1
	REACTOME_VISUAL_PHOTOTRANSDUCTION	1.31354	0.359332		REACTOME_SIGNALING_BY_NOTCH4	0.933888	0.841035		REACTOME_FORMATION_OF_ATP_BY_CHEMIOSMOTIC_COUPLING	0.678801	1		REACTOME_INTERACTIONS_OF_REV_WITH_HOST_CELLULAR_PROTEINS	0.631585	1
	REACTOME_TRANSPORT_OF_INORGANIC_CATIONS_ANIONS_AND_AMINO_ACIDS_OLIGOPEPTIDES	1.31349	0.357105		REACTOME_INTERFERON_GAMMA_SIGNALING	0.928773	0.849083		REACTOME_REPRODUCTION	0.65219	1		REACTOME_MEIOTIC_RECOMBINATION	0.619364	1
	REACTOME_INTERFERON_SIGNALING	1.31138	0.36006		REACTOME_SIGNALING_BY_THE_B_CELL_RECEPTOR_BCR	0.922967	0.858565		REACTOME_HIV_TRANSCRIPTION_ELONGATION	0.648577	1		REACTOME_CHROMOSOME_MAINTENANCE	0.617488	1
	REACTOME_SIGNALING_BY_CSF3_G_CSF	1.30873	0.364496		REACTOME_ANCHORING_OF_THE_BASAL_BODY_TO_THE_PLASMA_MEMBRANE	0.919693	0.86104		REACTOME_INTRA_GOLGI_TRAFFIC	0.646233	1		REACTOME_SNRNP_ASSEMBLY	0.613183	1
	REACTOME_SIGNALING_BY_MET	1.30811	0.363616		REACTOME_DEFECTIVE_CFTR_CAUSES_CYSTIC_FIBROSIS	0.9192	0.856775		REACTOME_GLOBAL_GENOME_NUCLEOTIDE_EXCISION_REPAIR_GG_NER	0.64447	1		REACTOME_SUMOYLATION_OF_DNA_REPLICATION_PROTEINS	0.602014	1
	REACTOME_ANTIMICROBIAL_PEPTIDES	1.30717	0.36379		REACTOME_MITOTIC_PROMETAPHASE	0.915838	0.861173		REACTOME_RNA_POLYMERASE_I_TRANSCRIPTION_INITIATION	0.643025	1		REACTOME_G_PROTEIN_MEDIATED_EVENTS	0.594507	1
	REACTOME_MTOR_SIGNALLING	1.30585	0.364861		REACTOME_AUF1_HNRNP_D0_BINDS_AND_DESTABILIZES_MRNA	0.910224	0.870339		REACTOME_MRNA_SPLICING_MINOR_PATHWAY	0.641303	1		REACTOME_TELOMERE_MAINTENANCE	0.591279	1
	REACTOME_SIGNALING_BY_ALK_IN_CANCER	1.30469	0.365761		REACTOME_PKMTS_METHYLATE_HISTONE_LYSINES	0.891511	0.911629		REACTOME_RHO_GTPASES_ACTIVATE_WASPS_AND_WAVES	0.628102	1		REACTOME_MATURATION_OF_SARS_COV_2_SPIKE_PROTEIN	0.528234	1
	REACTOME_SIGNALING_BY_NUCLEAR_RECEPTORS	1.30448	0.364037		REACTOME_RHOBTB2_GTPASE_CYCLE	0.890906	0.90727		REACTOME_COPII_MEDIATED_VESICLE_TRANSPORT	0.627915	1		REACTOME_INHIBITION_OF_DNA_RECOMBINATION_AT_TELOMERE	0.522811	1
	REACTOME_CELL_JUNCTION_ORGANIZATION	1.30328	0.364599		REACTOME_SCF_SKP2_MEDIATED_DEGRADATION_OF_P27_P21	0.880145	0.92749		REACTOME_CYTOSOLIC_TRNA_AMINOACYLATION	0.596414	1		REACTOME_ANTIGEN_PRESENTATION_FOLDING_ASSEMBLY_AND_PEPTIDE_LOADING_OF_CLASS_I_MHC	0.502274	1
	REACTOME_RHO_GTPASE_CYCLE	1.30295	0.363098		REACTOME_DNA_REPAIR	0.873484	0.938229		REACTOME_RHOG_GTPASE_CYCLE	0.58597	1		REACTOME_SIGNALING_BY_FGFR2_IN_DISEASE	0.497741	1
	REACTOME_UNFOLDED_PROTEIN_RESPONSE_UPR	1.30243	0.362257		REACTOME_UCH_PROTEINASES	0.866761	0.948387		REACTOME_COPI_INDEPENDENT_GOLGI_TO_ER_RETROGRADE_TRAFFIC	0.581953	1		REACTOME_DAP12_INTERACTIONS	0.486384	0.996972
	REACTOME_NEUREXINS_AND_NEUROLIGINS	1.30195	0.361118		REACTOME_TRANSLATION_OF_SARS_COV_2_STRUCTURAL_PROTEINS	0.866703	0.942781		REACTOME_POSITIVE_EPIGENETIC_REGULATION_OF_RRNA_EXPRESSION	0.580979	1		REACTOME_SIGNALING_BY_NTRK2_TRKB	-0.409658	0.999527
	REACTOME_CELL_CELL_JUNCTION_ORGANIZATION	1.30131	0.360533		REACTOME_SYNTHESIS_OF_DNA	0.856595	0.959463		REACTOME_RNA_POLYMERASE_I_TRANSCRIPTION	0.57357	1		REACTOME_HOMOLOGY_DIRECTED_REPAIR	-0.466976	0.999339
	REACTOME_G_ALPHA_12_13_SIGNALLING_EVENTS	1.29638	0.369982		REACTOME_RHOB_GTPASE_CYCLE	0.855803	0.955267		REACTOME_NUCLEAR_ENVELOPE_NE_REASSEMBLY	0.55524	1		REACTOME_TRNA_PROCESSING	-0.502973	0.998309
	REACTOME_MET_PROMOTES_CELL_MOTILITY	1.29637	0.367771		REACTOME_CHROMOSOME_MAINTENANCE	0.852004	0.958432		REACTOME_TRANSLATION	0.549001	1		REACTOME_TRNA_MODIFICATION_IN_THE_NUCLEUS_AND_CYTOSOL	-0.514897	0.998796
	REACTOME_REGULATION_OF_TP53_EXPRESSION_AND_DEGRADATION	1.29634	0.36564		REACTOME_REGULATION_OF_INSULIN_SECRETION	0.84882	0.960314		REACTOME_VEGFR2_MEDIATED_VASCULAR_PERMEABILITY	0.547015	0.999871		REACTOME_INTRA_GOLGI_TRAFFIC	-0.529158	0.998628
	REACTOME_ACTIVATION_OF_NMDA_RECEPTORS_AND_POSTSYNAPTIC_EVENTS	1.29465	0.367901		REACTOME_CYTOSOLIC_SENSORS_OF_PATHOGEN_ASSOCIATED_DNA	0.84709	0.958854		REACTOME_HIV_ELONGATION_ARREST_AND_RECOVERY	0.482941	1		REACTOME_HDR_THROUGH_SINGLE_STRAND_ANNEALING_SSA	-0.532788	0.999896
	REACTOME_P75_NTR_RECEPTOR_MEDIATED_SIGNALLING	1.29345	0.368812		REACTOME_DEGRADATION_OF_DVL	0.842359	0.963476		REACTOME_GOLGI_ASSOCIATED_VESICLE_BIOGENESIS	0.457729	0.997961		REACTOME_RNA_POLYMERASE_I_PROMOTER_ESCAPE	-0.534994	1
	REACTOME_SENESCENCE_ASSOCIATED_SECRETORY_PHENOTYPE_SASP	1.29344	0.366665		REACTOME_DNA_DOUBLE_STRAND_BREAK_REPAIR	0.837945	0.967597		REACTOME_FORMATION_OF_RNA_POL_II_ELONGATION_COMPLEX	-0.381598	0.999689		REACTOME_GENE_SILENCING_BY_RNA	-0.535252	1
	REACTOME_DEATH_RECEPTOR_SIGNALING	1.28748	0.379708		REACTOME_MITOTIC_G2_G2_M_PHASES	0.837639	0.962484		REACTOME_B_WICH_COMPLEX_POSITIVELY_REGULATES_RRNA_EXPRESSION	-0.453748	0.999551		REACTOME_SUMOYLATION_OF_DNA_DAMAGE_RESPONSE_AND_REPAIR_PROTEINS	-0.560248	1
	REACTOME_PHOSPHOLIPID_METABOLISM	1.287	0.378745		REACTOME_RESOLUTION_OF_SISTER_CHROMATID_COHESION	0.837042	0.95812		REACTOME_MITOTIC_PROMETAPHASE	-0.469509	1		REACTOME_REPRODUCTION	-0.560309	1
	REACTOME_INTERLEUKIN_1_FAMILY_SIGNALING	1.28526	0.381208		REACTOME_ORC1_REMOVAL_FROM_CHROMATIN	0.836736	0.953183		REACTOME_SUMOYLATION_OF_INTRACELLULAR_RECEPTORS	-0.473932	1		REACTOME_CARGO_CONCENTRATION_IN_THE_ER	-0.561766	1
	REACTOME_NOTCH1_INTRACELLULAR_DOMAIN_REGULATES_TRANSCRIPTION	1.2844	0.381197		REACTOME_RETROGRADE_TRANSPORT_AT_THE_TRANS_GOLGI_NETWORK	0.83338	0.954779		REACTOME_EPIGENETIC_REGULATION_OF_GENE_EXPRESSION	-0.481616	1		REACTOME_RESOLUTION_OF_AP_SITES_VIA_THE_MULTIPLE_NUCLEOTIDE_PATCH_REPLACEMENT_PATHWAY	-0.564319	1
	REACTOME_CIRCADIAN_CLOCK	1.28332	0.381582		REACTOME_HIV_INFECTION	0.831865	0.95242		REACTOME_RNA_POLYMERASE_I_PROMOTER_ESCAPE	-0.482986	1		REACTOME_PROCESSING_OF_DNA_DOUBLE_STRAND_BREAK_ENDS	-0.569343	1
	REACTOME_SIGNALING_BY_RETINOIC_ACID	1.2832	0.379713		REACTOME_CYCLIN_A_CDK2_ASSOCIATED_EVENTS_AT_S_PHASE_ENTRY	0.825682	0.959715		REACTOME_MEMBRANE_TRAFFICKING	-0.51078	1		REACTOME_HDR_THROUGH_HOMOLOGOUS_RECOMBINATION_HRR	-0.576984	1
	REACTOME_COLLAGEN_FORMATION	1.28121	0.382527		REACTOME_DNA_REPLICATION_PRE_INITIATION	0.8191	0.966852		REACTOME_RORA_ACTIVATES_GENE_EXPRESSION	-0.510973	1		REACTOME_INTRAFLAGELLAR_TRANSPORT	-0.584505	1
	REACTOME_SIGNALING_BY_TGF_BETA_RECEPTOR_COMPLEX	1.27883	0.385693		REACTOME_DOWNSTREAM_SIGNALING_EVENTS_OF_B_CELL_RECEPTOR_BCR	0.817412	0.964832		REACTOME_GENE_SILENCING_BY_RNA	-0.515724	1		REACTOME_GLOBAL_GENOME_NUCLEOTIDE_EXCISION_REPAIR_GG_NER	-0.594235	1
	REACTOME_SIGNALLING_TO_ERKS	1.27805	0.385554		REACTOME_INTERLEUKIN_1_SIGNALING	0.815636	0.963205		REACTOME_TRNA_PROCESSING	-0.519842	1		REACTOME_NETRIN_1_SIGNALING	-0.603476	1
	REACTOME_CARDIAC_CONDUCTION	1.2751	0.39077		REACTOME_ASYMMETRIC_LOCALIZATION_OF_PCP_PROTEINS	0.815367	0.958443		REACTOME_METABOLISM_OF_AMINO_ACIDS_AND_DERIVATIVES	-0.529088	1		REACTOME_RNA_POLYMERASE_III_TRANSCRIPTION_INITIATION_FROM_TYPE_1_PROMOTER	-0.604864	1
	REACTOME_TRANSCRIPTIONAL_ACTIVITY_OF_SMAD2_SMAD3_SMAD4_HETEROTRIMER	1.2733	0.393022		REACTOME_CELL_JUNCTION_ORGANIZATION	0.812241	0.959216		REACTOME_RRNA_MODIFICATION_IN_THE_NUCLEUS_AND_CYTOSOL	-0.530855	1		REACTOME_SYNTHESIS_OF_SUBSTRATES_IN_N_GLYCAN_BIOSYTHESIS	-0.608144	1
	REACTOME_SIGNALING_BY_FGFR1	1.27153	0.395243		REACTOME_ABC_TRANSPORTER_DISORDERS	0.811142	0.956107		REACTOME_CHROMATIN_MODIFYING_ENZYMES	-0.554485	1		REACTOME_SUMOYLATION_OF_SUMOYLATION_PROTEINS	-0.608387	1
	REACTOME_FCERI_MEDIATED_CA_2_MOBILIZATION	1.27098	0.394519		REACTOME_HCMV_INFECTION	0.793211	0.982777		REACTOME_CYTOSOLIC_SENSORS_OF_PATHOGEN_ASSOCIATED_DNA	-0.554746	1		REACTOME_DNA_DOUBLE_STRAND_BREAK_RESPONSE	-0.609401	1
	REACTOME_TRANSPORT_OF_BILE_SALTS_AND_ORGANIC_ACIDS_METAL_IONS_AND_AMINE_COMPOUNDS	1.2689	0.397648		REACTOME_HATS_ACETYLATE_HISTONES	0.787957	0.986241		REACTOME_SIGNALING_BY_FGFR1_IN_DISEASE	-0.560495	1		REACTOME_DAG_AND_IP3_SIGNALING	-0.613473	1
	REACTOME_DISEASES_OF_GLYCOSYLATION	1.26842	0.396648		REACTOME_MEMBRANE_TRAFFICKING	0.787565	0.981547		REACTOME_CARGO_TRAFFICKING_TO_THE_PERICILIARY_MEMBRANE	-0.564446	1		REACTOME_SUMOYLATION_OF_CHROMATIN_ORGANIZATION_PROTEINS	-0.619322	1
	REACTOME_SENSORY_PROCESSING_OF_SOUND_BY_OUTER_HAIR_CELLS_OF_THE_COCHLEA	1.26754	0.396717		REACTOME_DNA_DAMAGE_BYPASS	0.77261	1		REACTOME_REGULATION_OF_MECP2_EXPRESSION_AND_ACTIVITY	-0.583382	1		REACTOME_SARS_COV_1_MODULATES_HOST_TRANSLATION_MACHINERY	-0.623481	1
	REACTOME_FGFR1_MUTANT_RECEPTOR_ACTIVATION	1.26542	0.400243		REACTOME_DEGRADATION_OF_GLI1_BY_THE_PROTEASOME	0.766037	1		REACTOME_TRANSCRIPTION_OF_THE_HIV_GENOME	-0.589264	1		REACTOME_MEIOSIS	-0.624269	1
	REACTOME_DOWNSTREAM_SIGNALING_OF_ACTIVATED_FGFR1	1.26477	0.399723		REACTOME_DISEASES_OF_PROGRAMMED_CELL_DEATH	0.764637	1		REACTOME_RAC3_GTPASE_CYCLE	-0.589953	1		REACTOME_VIRAL_MESSENGER_RNA_SYNTHESIS	-0.64624	0.997999
	REACTOME_DOWNREGULATION_OF_ERBB2_SIGNALING	1.26226	0.403912		REACTOME_GENE_SILENCING_BY_RNA	0.757572	1		REACTOME_NEPHRIN_FAMILY_INTERACTIONS	-0.597198	1		REACTOME_MICRORNA_MIRNA_BIOGENESIS	-0.647481	0.999053
	REACTOME_NUCLEOTIDE_SALVAGE	1.26219	0.401974		REACTOME_NUCLEOTIDE_BINDING_DOMAIN_LEUCINE_RICH_REPEAT_CONTAINING_RECEPTOR_NLR_SIGNALING_PATHWAYS	0.752346	1		REACTOME_FCGAMMA_RECEPTOR_FCGR_DEPENDENT_PHAGOCYTOSIS	-0.602549	1		REACTOME_SIGNALING_BY_HIPPO	-0.648903	1
	REACTOME_OVARIAN_TUMOR_DOMAIN_PROTEASES	1.26132	0.402182		REACTOME_SCF_BETA_TRCP_MEDIATED_DEGRADATION_OF_EMI1	0.750802	1		REACTOME_FORMATION_OF_TC_NER_PRE_INCISION_COMPLEX	-0.604207	1		REACTOME_FCGR3A_MEDIATED_IL10_SYNTHESIS	-0.651868	1
	REACTOME_NEURONAL_SYSTEM	1.25985	0.403812		REACTOME_DNA_REPLICATION	0.740819	1		REACTOME_SUMOYLATION_OF_DNA_DAMAGE_RESPONSE_AND_REPAIR_PROTEINS	-0.604393	1		REACTOME_BIOSYNTHESIS_OF_THE_N_GLYCAN_PRECURSOR_DOLICHOL_LIPID_LINKED_OLIGOSACCHARIDE_LLO_AND_TRANSFER_TO_A_NASCENT_PROTEIN	-0.652036	1
	REACTOME_PLASMA_LIPOPROTEIN_CLEARANCE	1.25903	0.403951		REACTOME_MITOTIC_METAPHASE_AND_ANAPHASE	0.729103	1		REACTOME_REGULATION_OF_PLK1_ACTIVITY_AT_G2_M_TRANSITION	-0.605008	1		REACTOME_PROCESSING_OF_CAPPED_INTRONLESS_PRE_MRNA	-0.652516	1
	REACTOME_SIGNALING_BY_ERBB2	1.25849	0.403299		REACTOME_RNA_POLYMERASE_I_TRANSCRIPTION	0.728832	1		REACTOME_PARASITE_INFECTION	-0.620271	1		REACTOME_HIV_TRANSCRIPTION_INITIATION	-0.653124	1
	REACTOME_NON_INTEGRIN_MEMBRANE_ECM_INTERACTIONS	1.25838	0.401491		REACTOME_HDACS_DEACETYLATE_HISTONES	0.728227	1		REACTOME_CALNEXIN_CALRETICULIN_CYCLE	-0.623223	1		REACTOME_RHOG_GTPASE_CYCLE	-0.660634	1
	REACTOME_RAC3_GTPASE_CYCLE	1.25661	0.403989		REACTOME_APC_C_CDH1_MEDIATED_DEGRADATION_OF_CDC20_AND_OTHER_APC_C_CDH1_TARGETED_PROTEINS_IN_LATE_MITOSIS_EARLY_G1	0.717899	1		REACTOME_CA2_PATHWAY	-0.62622	1		REACTOME_TRANSCRIPTIONAL_REGULATION_BY_E2F6	-0.664381	1
	REACTOME_RESPONSE_TO_ELEVATED_PLATELET_CYTOSOLIC_CA2	1.25391	0.408776		REACTOME_PROCESSING_OF_DNA_DOUBLE_STRAND_BREAK_ENDS	0.715857	1		REACTOME_RHOBTB1_GTPASE_CYCLE	-0.627169	1		REACTOME_PI_METABOLISM	-0.674576	0.995794
	REACTOME_ASSEMBLY_OF_COLLAGEN_FIBRILS_AND_OTHER_MULTIMERIC_STRUCTURES	1.25209	0.411347		REACTOME_TRANSCRIPTIONAL_REGULATION_BY_SMALL_RNAS	0.714554	1		REACTOME_TRNA_PROCESSING_IN_THE_NUCLEUS	-0.629947	1		REACTOME_SIALIC_ACID_METABOLISM	-0.681031	0.992439
	REACTOME_GABA_B_RECEPTOR_ACTIVATION	1.24962	0.415362		REACTOME_REGULATION_OF_RAS_BY_GAPS	0.712008	1		REACTOME_PROTEIN_LOCALIZATION	-0.630852	1		REACTOME_DUAL_INCISION_IN_GG_NER	-0.681496	0.993951
	REACTOME_RHOD_GTPASE_CYCLE	1.24799	0.417333		REACTOME_TELOMERE_MAINTENANCE	0.709061	1		REACTOME_HCMV_EARLY_EVENTS	-0.635941	1		REACTOME_RETROGRADE_TRANSPORT_AT_THE_TRANS_GOLGI_NETWORK	-0.689993	0.988646
	REACTOME_BMAL1_CLOCK_NPAS2_ACTIVATES_CIRCADIAN_GENE_EXPRESSION	1.24383	0.426139		REACTOME_SIGNALING_BY_FGFR_IN_DISEASE	0.707396	1		REACTOME_SYNTHESIS_OF_PIPS_AT_THE_PLASMA_MEMBRANE	-0.642029	1		REACTOME_NONHOMOLOGOUS_END_JOINING_NHEJ	-0.690778	0.989787
	REACTOME_GAP_JUNCTION_TRAFFICKING_AND_REGULATION	1.24037	0.432821		REACTOME_NEGATIVE_EPIGENETIC_REGULATION_OF_RRNA_EXPRESSION	0.70612	1		REACTOME_NEGATIVE_EPIGENETIC_REGULATION_OF_RRNA_EXPRESSION	-0.646371	1		REACTOME_DNA_DAMAGE_RECOGNITION_IN_GG_NER	-0.696993	0.98585
	REACTOME_ESTROGEN_DEPENDENT_GENE_EXPRESSION	1.23819	0.436323		REACTOME_MITOCHONDRIAL_TRANSLATION	0.697837	1		REACTOME_REGULATION_OF_PTEN_GENE_TRANSCRIPTION	-0.648885	1		REACTOME_PLATELET_CALCIUM_HOMEOSTASIS	-0.697073	0.987644
	REACTOME_COLLAGEN_DEGRADATION	1.23809	0.434495		REACTOME_RNA_POLYMERASE_I_TRANSCRIPTION_INITIATION	0.693948	1		REACTOME_RNA_POLYMERASE_II_TRANSCRIBES_SNRNA_GENES	-0.656084	1		REACTOME_EXPORT_OF_VIRAL_RIBONUCLEOPROTEINS_FROM_NUCLEUS	-0.701237	0.985591
	REACTOME_CLATHRIN_MEDIATED_ENDOCYTOSIS	1.23683	0.435882		REACTOME_FCERI_MEDIATED_NF_KB_ACTIVATION	0.689551	1		REACTOME_FORMATION_OF_WDR5_CONTAINING_HISTONE_MODIFYING_COMPLEXES	-0.661226	1		REACTOME_RHOF_GTPASE_CYCLE	-0.701524	0.98721
	REACTOME_MITOTIC_G1_PHASE_AND_G1_S_TRANSITION	1.23661	0.434409		REACTOME_ORGANELLE_BIOGENESIS_AND_MAINTENANCE	0.683182	1		REACTOME_TRANSLATION_OF_SARS_COV_1_STRUCTURAL_PROTEINS	-0.672536	1		REACTOME_REGULATION_OF_TP53_ACTIVITY_THROUGH_ACETYLATION	-0.705325	0.985425
	REACTOME_ADORA2B_MEDIATED_ANTI_INFLAMMATORY_CYTOKINES_PRODUCTION	1.23658	0.432445		REACTOME_SWITCHING_OF_ORIGINS_TO_A_POST_REPLICATIVE_STATE	0.676509	1		REACTOME_BETA_CATENIN_INDEPENDENT_WNT_SIGNALING	-0.675876	1		REACTOME_VEGFR2_MEDIATED_VASCULAR_PERMEABILITY	-0.705385	0.987241
	REACTOME_TP53_REGULATES_TRANSCRIPTION_OF_ADDITIONAL_CELL_CYCLE_GENES_WHOSE_EXACT_ROLE_IN_THE_P53_PATHWAY_REMAIN_UNCERTAIN	1.23354	0.438574		REACTOME_FORMATION_OF_INCISION_COMPLEX_IN_GG_NER	0.668223	1		REACTOME_TRANSCRIPTIONAL_REGULATION_BY_VENTX	-0.683966	0.999056		REACTOME_G2_M_DNA_DAMAGE_CHECKPOINT	-0.706182	0.988234
	REACTOME_EARLY_SARS_COV_2_INFECTION_EVENTS	1.23333	0.43696		REACTOME_APC_C_MEDIATED_DEGRADATION_OF_CELL_CYCLE_PROTEINS	0.667761	1		REACTOME_RHOBTB_GTPASE_CYCLE	-0.685915	0.999607		REACTOME_SUMOYLATION_OF_RNA_BINDING_PROTEINS	-0.706644	0.989706
	REACTOME_GAP_JUNCTION_ASSEMBLY	1.23267	0.43659		REACTOME_MITOTIC_G1_PHASE_AND_G1_S_TRANSITION	0.659602	1		REACTOME_RECOGNITION_OF_DNA_DAMAGE_BY_PCNA_CONTAINING_REPLICATION_COMPLEX	-0.688797	0.999424		REACTOME_HATS_ACETYLATE_HISTONES	-0.70699	0.991298
	REACTOME_MYD88_INDEPENDENT_TLR4_CASCADE	1.23133	0.437959		REACTOME_TNFR2_NON_CANONICAL_NF_KB_PATHWAY	0.658584	1		REACTOME_IRON_UPTAKE_AND_TRANSPORT	-0.692024	0.998662		REACTOME_DNA_DOUBLE_STRAND_BREAK_REPAIR	-0.713824	0.98623
	REACTOME_RAB_GERANYLGERANYLATION	1.23011	0.439039		REACTOME_M_PHASE	0.654814	1		REACTOME_EPHB_MEDIATED_FORWARD_SIGNALING	-0.696711	0.996408		REACTOME_NUCLEOTIDE_EXCISION_REPAIR	-0.726625	0.97426
	REACTOME_TRANSCRIPTIONAL_REGULATION_BY_RUNX3	1.22983	0.437693		REACTOME_HEDGEHOG_ON_STATE	0.652517	1		REACTOME_RNA_POLYMERASE_II_PRE_TRANSCRIPTION_EVENTS	-0.706527	0.988669		REACTOME_SIGNALING_BY_FGFR1_IN_DISEASE	-0.726901	0.975822
	REACTOME_NEUROTRANSMITTER_RECEPTORS_AND_POSTSYNAPTIC_SIGNAL_TRANSMISSION	1.22964	0.436249		REACTOME_RHOBTB1_GTPASE_CYCLE	0.649671	1		REACTOME_RHOB_GTPASE_CYCLE	-0.707747	0.989816		REACTOME_MRNA_CAPPING	-0.728124	0.976306
	REACTOME_SIGNALING_BY_PDGF	1.22874	0.436501		REACTOME_S_PHASE	0.645305	0.998832		REACTOME_MTOR_SIGNALLING	-0.710615	0.989082		REACTOME_SIGNALING_BY_BMP	-0.730975	0.974881
	REACTOME_FLT3_SIGNALING_IN_DISEASE	1.22848	0.435047		REACTOME_HIV_TRANSCRIPTION_ELONGATION	0.643213	0.995367		REACTOME_MRNA_SPLICING	-0.7114	0.990585		REACTOME_RECYCLING_PATHWAY_OF_L1	-0.733959	0.973269
	REACTOME_RHO_GTPASE_EFFECTORS	1.22797	0.434537		REACTOME_DECTIN_1_MEDIATED_NONCANONICAL_NF_KB_SIGNALING	0.629976	0.999029		REACTOME_DOWNSTREAM_SIGNAL_TRANSDUCTION	-0.715492	0.988433		REACTOME_PARASITE_INFECTION	-0.734608	0.974392
	REACTOME_ION_CHANNEL_TRANSPORT	1.22738	0.434141		REACTOME_REGULATION_OF_RUNX3_EXPRESSION_AND_ACTIVITY	0.627103	0.995948		REACTOME_SLC_TRANSPORTER_DISORDERS	-0.71725	0.988897		REACTOME_SARS_COV_2_HOST_INTERACTIONS	-0.735327	0.975451
	REACTOME_RET_SIGNALING	1.2271	0.432847		REACTOME_TRANSCRIPTION_OF_THE_HIV_GENOME	0.625263	0.992459		REACTOME_REGULATION_OF_TP53_ACTIVITY_THROUGH_PHOSPHORYLATION	-0.719358	0.988898		REACTOME_TRNA_AMINOACYLATION	-0.741451	0.969821
	REACTOME_RHOB_GTPASE_CYCLE	1.22482	0.436763		REACTOME_TRNA_PROCESSING	0.623541	0.988946		REACTOME_CLATHRIN_MEDIATED_ENDOCYTOSIS	-0.71948	0.991216		REACTOME_TRANSPORT_OF_THE_SLBP_DEPENDANT_MATURE_MRNA	-0.745566	0.9667
	REACTOME_TRP_CHANNELS	1.2202	0.446669		REACTOME_COPII_MEDIATED_VESICLE_TRANSPORT	0.61998	0.986168		REACTOME_S_PHASE	-0.730894	0.98025		REACTOME_NUCLEAR_ENVELOPE_BREAKDOWN	-0.747407	0.966127
	REACTOME_NEGATIVE_REGULATION_OF_FGFR4_SIGNALING	1.21744	0.451801		REACTOME_RUNX1_REGULATES_TRANSCRIPTION_OF_GENES_INVOLVED_IN_DIFFERENTIATION_OF_HSCS	0.615138	0.98405		REACTOME_RHO_GTPASES_ACTIVATE_PKNS	-0.732129	0.981143		REACTOME_RNA_POLYMERASE_I_TRANSCRIPTION_INITIATION	-0.747708	0.967624
	REACTOME_KERATAN_SULFATE_BIOSYNTHESIS	1.21343	0.460352		REACTOME_CA2_PATHWAY	0.580411	0.994379		REACTOME_TRANSCRIPTIONAL_REGULATION_BY_SMALL_RNAS	-0.73436	0.980528		REACTOME_PROTEIN_FOLDING	-0.756126	0.958092
	REACTOME_GLUCAGON_LIKE_PEPTIDE_1_GLP1_REGULATES_INSULIN_SECRETION	1.21205	0.46207		REACTOME_DEGRADATION_OF_AXIN	0.561677	0.996152		REACTOME_MITOCHONDRIAL_CALCIUM_ION_TRANSPORT	-0.736518	0.980079		REACTOME_NOTCH_HLH_TRANSCRIPTION_PATHWAY	-0.757971	0.957525
	REACTOME_REGULATION_OF_INSULIN_SECRETION	1.21106	0.462747		REACTOME_RHOG_GTPASE_CYCLE	0.48074	1		REACTOME_N_GLYCAN_TRIMMING_IN_THE_ER_AND_CALNEXIN_CALRETICULIN_CYCLE	-0.737927	0.98045		REACTOME_MEIOTIC_SYNAPSIS	-0.759164	0.957679
	REACTOME_FOXO_MEDIATED_TRANSCRIPTION_OF_OXIDATIVE_STRESS_METABOLIC_AND_NEURONAL_GENES	1.20892	0.466517		REACTOME_RNA_POLYMERASE_II_TRANSCRIPTION_TERMINATION	0.456535	1		REACTOME_DRUG_ADME	-0.739966	0.980338		REACTOME_APOPTOTIC_CLEAVAGE_OF_CELLULAR_PROTEINS	-0.759611	0.958958
	REACTOME_RUNX1_REGULATES_GENES_INVOLVED_IN_MEGAKARYOCYTE_DIFFERENTIATION_AND_PLATELET_FUNCTION	1.20785	0.467352		REACTOME_DNA_DOUBLE_STRAND_BREAK_RESPONSE	0.430624	0.999199		REACTOME_G2_M_CHECKPOINTS	-0.740816	0.981625		REACTOME_SRP_DEPENDENT_COTRANSLATIONAL_PROTEIN_TARGETING_TO_MEMBRANE	-0.763703	0.954988
	REACTOME_SIGNALING_BY_FGFR	1.20451	0.474891		REACTOME_FORMATION_OF_TC_NER_PRE_INCISION_COMPLEX	-0.427379	0.994694		REACTOME_KINESINS	-0.742463	0.981898		REACTOME_RAC1_GTPASE_CYCLE	-0.76717	0.951908
	REACTOME_TCR_SIGNALING	1.20407	0.474021		REACTOME_CD28_CO_STIMULATION	-0.432508	0.997914		REACTOME_HATS_ACETYLATE_HISTONES	-0.742606	0.984199		REACTOME_TRANSPORT_OF_MATURE_TRANSCRIPT_TO_CYTOPLASM	-0.768355	0.952055
	REACTOME_CELLULAR_SENESCENCE	1.20336	0.473905		REACTOME_DISORDERS_OF_TRANSMEMBRANE_TRANSPORTERS	-0.434072	1		REACTOME_PYRUVATE_METABOLISM_AND_CITRIC_ACID_TCA_CYCLE	-0.742918	0.986289		REACTOME_SIGNALING_BY_FGFR4	-0.774309	0.945278
	REACTOME_ENERGY_DEPENDENT_REGULATION_OF_MTOR_BY_LKB1_AMPK	1.19908	0.483753		REACTOME_ABC_FAMILY_PROTEINS_MEDIATED_TRANSPORT	-0.43936	1		REACTOME_CREB1_PHOSPHORYLATION_THROUGH_NMDA_RECEPTOR_MEDIATED_ACTIVATION_OF_RAS_SIGNALING	-0.747314	0.982721		REACTOME_TRANSCRIPTION_COUPLED_NUCLEOTIDE_EXCISION_REPAIR_TC_NER	-0.776467	0.943979
	REACTOME_NEGATIVE_REGULATION_OF_FGFR1_SIGNALING	1.19892	0.482112		REACTOME_CLEC7A_DECTIN_1_SIGNALING	-0.445227	1		REACTOME_ACTIVATION_OF_ANTERIOR_HOX_GENES_IN_HINDBRAIN_DEVELOPMENT_DURING_EARLY_EMBRYOGENESIS	-0.755369	0.974008		REACTOME_RNA_POLYMERASE_II_TRANSCRIPTION_TERMINATION	-0.777201	0.94478
	REACTOME_SLC_MEDIATED_TRANSMEMBRANE_TRANSPORT	1.19748	0.484068		REACTOME_C_TYPE_LECTIN_RECEPTORS_CLRS	-0.446975	1		REACTOME_SNRNP_ASSEMBLY	-0.756129	0.975473		REACTOME_NEGATIVE_REGULATION_OF_FGFR1_SIGNALING	-0.779112	0.943588
	REACTOME_INTEGRATION_OF_ENERGY_METABOLISM	1.19471	0.489361		REACTOME_MEIOSIS	-0.47721	1		REACTOME_SRP_DEPENDENT_COTRANSLATIONAL_PROTEIN_TARGETING_TO_MEMBRANE	-0.767795	0.960829		REACTOME_SUMOYLATION_OF_UBIQUITINYLATION_PROTEINS	-0.782278	0.940653
	REACTOME_CYCLIN_A_B1_B2_ASSOCIATED_EVENTS_DURING_G2_M_TRANSITION	1.19293	0.492087		REACTOME_MEIOTIC_SYNAPSIS	-0.491203	1		REACTOME_TRANS_GOLGI_NETWORK_VESICLE_BUDDING	-0.781971	0.941608		REACTOME_THE_ROLE_OF_NEF_IN_HIV_1_REPLICATION_AND_DISEASE_PATHOGENESIS	-0.782986	0.941494
	REACTOME_OLFACTORY_SIGNALING_PATHWAY	1.18967	0.499115		REACTOME_MRNA_SPLICING	-0.507044	1		REACTOME_VIRAL_MESSENGER_RNA_SYNTHESIS	-0.782175	0.943718		REACTOME_RND2_GTPASE_CYCLE	-0.786161	0.938272
	REACTOME_RND1_GTPASE_CYCLE	1.18608	0.506812		REACTOME_FORMATION_OF_ATP_BY_CHEMIOSMOTIC_COUPLING	-0.507116	1		REACTOME_HIV_TRANSCRIPTION_INITIATION	-0.784792	0.942123		REACTOME_B_WICH_COMPLEX_POSITIVELY_REGULATES_RRNA_EXPRESSION	-0.787828	0.937391
	REACTOME_SIGNALING_BY_NOTCH1	1.18476	0.508306		REACTOME_CELL_CYCLE_MITOTIC	-0.521832	1		REACTOME_PHOSPHOLIPID_METABOLISM	-0.787043	0.94084		REACTOME_FORMATION_OF_TC_NER_PRE_INCISION_COMPLEX	-0.794836	0.927285
	REACTOME_RHOBTB2_GTPASE_CYCLE	1.18443	0.507063		REACTOME_SEPARATION_OF_SISTER_CHROMATIDS	-0.524391	1		REACTOME_SIGNALING_BY_BMP	-0.787504	0.942491		REACTOME_RNA_POLYMERASE_I_TRANSCRIPTION_TERMINATION	-0.797348	0.92494
	REACTOME_SIGNALING_BY_CSF1_M_CSF_IN_MYELOID_CELLS	1.18401	0.506111		REACTOME_MAPK6_MAPK4_SIGNALING	-0.535866	1		REACTOME_PROCESSING_OF_CAPPED_INTRON_CONTAINING_PRE_MRNA	-0.787821	0.944385		REACTOME_SIGNALING_BY_NOTCH3	-0.798795	0.924391
	REACTOME_GENE_AND_PROTEIN_EXPRESSION_BY_JAK_STAT_SIGNALING_AFTER_INTERLEUKIN_12_STIMULATION	1.18042	0.513701		REACTOME_CELL_CYCLE	-0.540177	1		REACTOME_RAB_GEFS_EXCHANGE_GTP_FOR_GDP_ON_RABS	-0.78821	0.946209		REACTOME_METABOLISM_OF_FAT_SOLUBLE_VITAMINS	-0.801318	0.92186
	REACTOME_RHOC_GTPASE_CYCLE	1.17104	0.538242		REACTOME_TCR_SIGNALING	-0.5454	1		REACTOME_SARS_COV_2_INFECTION	-0.792585	0.941433		REACTOME_PKMTS_METHYLATE_HISTONE_LYSINES	-0.802666	0.921385
	REACTOME_SYNTHESIS_OF_PC	1.17099	0.536146		REACTOME_CELLULAR_RESPONSE_TO_HYPOXIA	-0.564731	1		REACTOME_ABC_FAMILY_PROTEINS_MEDIATED_TRANSPORT	-0.793093	0.943117		REACTOME_MRNA_SPLICING_MINOR_PATHWAY	-0.802757	0.92312
	REACTOME_DISEASES_OF_IMMUNE_SYSTEM	1.16973	0.537564		REACTOME_SIGNALING_BY_ALK_IN_CANCER	-0.567639	1		REACTOME_ACTIVATION_OF_GENE_EXPRESSION_BY_SREBF_SREBP	-0.799649	0.934335		REACTOME_RHOB_GTPASE_CYCLE	-0.804495	0.922064
	REACTOME_RHOF_GTPASE_CYCLE	1.1689	0.537829		REACTOME_SIGNALING_BY_FGFR1_IN_DISEASE	-0.575059	1		REACTOME_RNA_POLYMERASE_II_TRANSCRIPTION_TERMINATION	-0.8068	0.924543		REACTOME_RECOGNITION_OF_DNA_DAMAGE_BY_PCNA_CONTAINING_REPLICATION_COMPLEX	-0.805669	0.921816
	REACTOME_RECYCLING_PATHWAY_OF_L1	1.16687	0.541534		REACTOME_CELL_CELL_COMMUNICATION	-0.576259	1		REACTOME_FGFR1_MUTANT_RECEPTOR_ACTIVATION	-0.808087	0.924843		REACTOME_ORGANELLE_BIOGENESIS_AND_MAINTENANCE	-0.808487	0.918884
	REACTOME_HEME_SIGNALING	1.1666	0.540108		REACTOME_REPRODUCTION	-0.584211	1		REACTOME_RND1_GTPASE_CYCLE	-0.808217	0.927112		REACTOME_HDACS_DEACETYLATE_HISTONES	-0.812141	0.914249
	REACTOME_TRAFFICKING_OF_AMPA_RECEPTORS	1.16633	0.538795		REACTOME_G1_S_DNA_DAMAGE_CHECKPOINTS	-0.584711	1		REACTOME_CELL_CYCLE	-0.809981	0.926575		REACTOME_SIGNALING_BY_TYPE_1_INSULIN_LIKE_GROWTH_FACTOR_1_RECEPTOR_IGF1R	-0.814083	0.91241
	REACTOME_SIGNALING_BY_MODERATE_KINASE_ACTIVITY_BRAF_MUTANTS	1.16296	0.546417		REACTOME_MITOCHONDRIAL_CALCIUM_ION_TRANSPORT	-0.586421	1		REACTOME_NERVOUS_SYSTEM_DEVELOPMENT	-0.814314	0.921436		REACTOME_SIGNALING_BY_WNT_IN_CANCER	-0.816002	0.910521
	REACTOME_SPHINGOLIPID_METABOLISM	1.16113	0.54957		REACTOME_PROCESSING_OF_CAPPED_INTRON_CONTAINING_PRE_MRNA	-0.588218	1		REACTOME_LEISHMANIA_INFECTION	-0.816132	0.920799		REACTOME_SYNTHESIS_OF_PA	-0.816612	0.911282
	REACTOME_LISTERIA_MONOCYTOGENES_ENTRY_INTO_HOST_CELLS	1.15895	0.553509		REACTOME_CHROMATIN_MODIFYING_ENZYMES	-0.599637	1		REACTOME_PHASE_I_FUNCTIONALIZATION_OF_COMPOUNDS	-0.81629	0.922969		REACTOME_GENE_AND_PROTEIN_EXPRESSION_BY_JAK_STAT_SIGNALING_AFTER_INTERLEUKIN_12_STIMULATION	-0.819593	0.907707
	REACTOME_PROGRAMMED_CELL_DEATH	1.1582	0.553432		REACTOME_DEADENYLATION_DEPENDENT_MRNA_DECAY	-0.602781	1		REACTOME_CELL_JUNCTION_ORGANIZATION	-0.816669	0.924713		REACTOME_REGULATION_OF_HSF1_MEDIATED_HEAT_SHOCK_RESPONSE	-0.820966	0.906908
	REACTOME_PLATELET_CALCIUM_HOMEOSTASIS	1.15782	0.552305		REACTOME_STABILIZATION_OF_P53	-0.609767	1		REACTOME_LATE_ENDOSOMAL_MICROAUTOPHAGY	-0.818851	0.923221		REACTOME_SIGNALING_BY_FGFR_IN_DISEASE	-0.822083	0.906563
	REACTOME_OPIOID_SIGNALLING	1.15668	0.553576		REACTOME_EPIGENETIC_REGULATION_OF_GENE_EXPRESSION	-0.611395	1		REACTOME_DNA_DAMAGE_RECOGNITION_IN_GG_NER	-0.826853	0.911114		REACTOME_FGFR1_MUTANT_RECEPTOR_ACTIVATION	-0.826988	0.899256
	REACTOME_RHO_GTPASES_ACTIVATE_FORMINS	1.1512	0.567184		REACTOME_SIGNALING_BY_CSF1_M_CSF_IN_MYELOID_CELLS	-0.616699	1		REACTOME_VISUAL_PHOTOTRANSDUCTION	-0.829158	0.90931		REACTOME_GLYCOSPHINGOLIPID_METABOLISM	-0.832832	0.889952
	REACTOME_CREB1_PHOSPHORYLATION_THROUGH_NMDA_RECEPTOR_MEDIATED_ACTIVATION_OF_RAS_SIGNALING	1.1507	0.566248		REACTOME_TRANSCRIPTIONAL_REGULATION_BY_RUNX2	-0.625389	1		REACTOME_REGULATION_OF_CHOLESTEROL_BIOSYNTHESIS_BY_SREBP_SREBF	-0.830862	0.908634		REACTOME_EPHA_MEDIATED_GROWTH_CONE_COLLAPSE	-0.837927	0.881879
	REACTOME_ASSEMBLY_AND_CELL_SURFACE_PRESENTATION_OF_NMDA_RECEPTORS	1.14637	0.576836		REACTOME_NETRIN_1_SIGNALING	-0.636288	1		REACTOME_SELENOAMINO_ACID_METABOLISM	-0.832209	0.90867		REACTOME_DISASSEMBLY_OF_THE_DESTRUCTION_COMPLEX_AND_RECRUITMENT_OF_AXIN_TO_THE_MEMBRANE	-0.838229	0.883101
	REACTOME_MUSCLE_CONTRACTION	1.14548	0.577281		REACTOME_CELLULAR_RESPONSES_TO_STIMULI	-0.639135	1		REACTOME_FORMATION_OF_THE_BETA_CATENIN_TCF_TRANSACTIVATING_COMPLEX	-0.833897	0.908128		REACTOME_REGULATION_OF_HOMOTYPIC_CELL_CELL_ADHESION	-0.838523	0.884301
	REACTOME_ACTIVATION_OF_MATRIX_METALLOPROTEINASES	1.14526	0.575715		REACTOME_REGULATION_OF_MECP2_EXPRESSION_AND_ACTIVITY	-0.641635	1		REACTOME_DISEASES_OF_PROGRAMMED_CELL_DEATH	-0.839534	0.900092		REACTOME_RNA_POLYMERASE_III_TRANSCRIPTION	-0.842358	0.878624
	REACTOME_GPER1_SIGNALING	1.14396	0.577427		REACTOME_PROTEIN_UBIQUITINATION	-0.64517	1		REACTOME_PROTEIN_FOLDING	-0.839643	0.902292		REACTOME_DUAL_INCISION_IN_TC_NER	-0.842408	0.880368
	REACTOME_G_ALPHA_Z_SIGNALLING_EVENTS	1.1416	0.582111		REACTOME_REGULATION_OF_PLK1_ACTIVITY_AT_G2_M_TRANSITION	-0.650978	1		REACTOME_METABOLISM_OF_NUCLEOTIDES	-0.841402	0.901333		REACTOME_SIGNALING_BY_VEGF	-0.843068	0.880994
	REACTOME_INTEGRIN_SIGNALING	1.14147	0.580262		REACTOME_SIGNALING_BY_WNT	-0.651035	1		REACTOME_SARS_COV_2_HOST_INTERACTIONS	-0.84778	0.891203		REACTOME_TRANSPORT_OF_MATURE_MRNAS_DERIVED_FROM_INTRONLESS_TRANSCRIPTS	-0.848699	0.871532
	REACTOME_INSULIN_RECEPTOR_SIGNALLING_CASCADE	1.13871	0.58626		REACTOME_NUCLEAR_EVENTS_MEDIATED_BY_NFE2L2	-0.651436	1		REACTOME_RAC2_GTPASE_CYCLE	-0.853638	0.882303		REACTOME_APOPTOTIC_EXECUTION_PHASE	-0.8497	0.871544
	REACTOME_G_PROTEIN_MEDIATED_EVENTS	1.13641	0.590746		REACTOME_COSTIMULATION_BY_THE_CD28_FAMILY	-0.658829	1		REACTOME_RHOH_GTPASE_CYCLE	-0.858067	0.875898		REACTOME_FANCONI_ANEMIA_PATHWAY	-0.850462	0.871943
	REACTOME_THE_ROLE_OF_NEF_IN_HIV_1_REPLICATION_AND_DISEASE_PATHOGENESIS	1.13507	0.59252		REACTOME_RNA_POLYMERASE_II_PRE_TRANSCRIPTION_EVENTS	-0.670621	1		REACTOME_CELL_EXTRACELLULAR_MATRIX_INTERACTIONS	-0.859106	0.876389		REACTOME_GLYCOSAMINOGLYCAN_METABOLISM	-0.860711	0.852712
	REACTOME_SEMAPHORIN_INTERACTIONS	1.13466	0.59152		REACTOME_CRISTAE_FORMATION	-0.680169	1		REACTOME_ASSEMBLY_AND_CELL_SURFACE_PRESENTATION_OF_NMDA_RECEPTORS	-0.861221	0.87465		REACTOME_FGFR2_ALTERNATIVE_SPLICING	-0.86271	0.850441
	REACTOME_ERK_MAPK_TARGETS	1.13369	0.59224		REACTOME_FORMATION_OF_RNA_POL_II_ELONGATION_COMPLEX	-0.685593	1		REACTOME_RESOLUTION_OF_SISTER_CHROMATID_COHESION	-0.862908	0.873714		REACTOME_DISEASES_OF_MITOTIC_CELL_CYCLE	-0.863836	0.849827
	REACTOME_TRANSCRIPTIONAL_REGULATION_BY_RUNX2	1.13256	0.593452		REACTOME_DEGRADATION_OF_BETA_CATENIN_BY_THE_DESTRUCTION_COMPLEX	-0.687062	1		REACTOME_CA_DEPENDENT_EVENTS	-0.86654	0.868934		REACTOME_SLC_TRANSPORTER_DISORDERS	-0.865141	0.848756
	REACTOME_METABOLISM_OF_VITAMINS_AND_COFACTORS	1.12852	0.602779		REACTOME_DEUBIQUITINATION	-0.693781	1		REACTOME_SYNTHESIS_OF_DNA	-0.869612	0.865108		REACTOME_REGULATION_OF_BETA_CELL_DEVELOPMENT	-0.866664	0.847549
	REACTOME_INTERLEUKIN_1_SIGNALING	1.12756	0.603502		REACTOME_FLT3_SIGNALING_IN_DISEASE	-0.697393	1		REACTOME_G_ALPHA_Q_SIGNALLING_EVENTS	-0.870766	0.865183		REACTOME_ASSEMBLY_AND_CELL_SURFACE_PRESENTATION_OF_NMDA_RECEPTORS	-0.874544	0.832671
	REACTOME_EGR2_AND_SOX10_MEDIATED_INITIATION_OF_SCHWANN_CELL_MYELINATION	1.12475	0.609588		REACTOME_APOPTOTIC_EXECUTION_PHASE	-0.697468	1		REACTOME_PCP_CE_PATHWAY	-0.878897	0.851225		REACTOME_DISEASES_OF_CARBOHYDRATE_METABOLISM	-0.879196	0.824312
	REACTOME_HEPARAN_SULFATE_HEPARIN_HS_GAG_METABOLISM	1.12274	0.61337		REACTOME_FC_EPSILON_RECEPTOR_FCERI_SIGNALING	-0.701271	1		REACTOME_DISORDERS_OF_TRANSMEMBRANE_TRANSPORTERS	-0.881224	0.848804		REACTOME_NEGATIVE_REGULATION_OF_FGFR2_SIGNALING	-0.881392	0.821454
	REACTOME_ACYL_CHAIN_REMODELLING_OF_PE	1.12194	0.613683		REACTOME_PROTEIN_PROTEIN_INTERACTIONS_AT_SYNAPSES	-0.702965	1		REACTOME_SIGNALING_BY_FGFR2	-0.882223	0.849135		REACTOME_INTERACTIONS_OF_VPR_WITH_HOST_CELLULAR_PROTEINS	-0.882304	0.821337
	REACTOME_PI_METABOLISM	1.12158	0.612464		REACTOME_HIV_LIFE_CYCLE	-0.706672	1		REACTOME_LYSOSOME_VESICLE_BIOGENESIS	-0.883407	0.849161		REACTOME_SARS_COV_2_INFECTION	-0.885395	0.816324
	REACTOME_PEPTIDE_HORMONE_METABOLISM	1.12146	0.610612		REACTOME_DDX58_IFIH1_MEDIATED_INDUCTION_OF_INTERFERON_ALPHA_BETA	-0.707484	1		REACTOME_PKR_MEDIATED_SIGNALING	-0.883889	0.85056		REACTOME_RHOA_GTPASE_CYCLE	-0.88542	0.81806
	REACTOME_INTERLEUKIN_37_SIGNALING	1.12102	0.609809		REACTOME_APOPTOSIS	-0.708637	1		REACTOME_M_PHASE	-0.884167	0.852406		REACTOME_IRS_MEDIATED_SIGNALLING	-0.886899	0.816545
	REACTOME_CA_DEPENDENT_EVENTS	1.11713	0.61883		REACTOME_RHO_GTPASES_ACTIVATE_PKNS	-0.708676	1		REACTOME_CELL_CELL_COMMUNICATION	-0.884488	0.854196		REACTOME_TRANSCRIPTIONAL_ACTIVATION_OF_MITOCHONDRIAL_BIOGENESIS	-0.888209	0.815597
	REACTOME_KERATAN_SULFATE_KERATIN_METABOLISM	1.11626	0.619009		REACTOME_ADAPTIVE_IMMUNE_SYSTEM	-0.710997	1		REACTOME_SLC_MEDIATED_TRANSMEMBRANE_TRANSPORT	-0.886679	0.85213		REACTOME_NR1H2_AND_NR1H3_MEDIATED_SIGNALING	-0.895323	0.801914
	REACTOME_NUCLEAR_SIGNALING_BY_ERBB4	1.11465	0.621512		REACTOME_RMTS_METHYLATE_HISTONE_ARGININES	-0.716742	1		REACTOME_TRANSCRIPTIONAL_ACTIVITY_OF_SMAD2_SMAD3_SMAD4_HETEROTRIMER	-0.888497	0.850809		REACTOME_CD209_DC_SIGN_SIGNALING	-0.896011	0.802051
	REACTOME_IRS_MEDIATED_SIGNALLING	1.11443	0.620039		REACTOME_TRANSCRIPTIONAL_REGULATION_BY_VENTX	-0.723273	1		REACTOME_CARGO_RECOGNITION_FOR_CLATHRIN_MEDIATED_ENDOCYTOSIS	-0.888663	0.852973		REACTOME_SIGNALING_BY_FGFR2	-0.898506	0.798392
	REACTOME_PLASMA_LIPOPROTEIN_ASSEMBLY_REMODELING_AND_CLEARANCE	1.11442	0.617862		REACTOME_POST_TRANSLATIONAL_PROTEIN_MODIFICATION	-0.724813	1		REACTOME_G_PROTEIN_MEDIATED_EVENTS	-0.888677	0.855406		REACTOME_NEGATIVE_REGULATION_OF_FGFR4_SIGNALING	-0.899016	0.798937
	REACTOME_PLASMA_LIPOPROTEIN_REMODELING	1.11385	0.617269		REACTOME_PI_METABOLISM	-0.727321	1		REACTOME_AMINO_ACIDS_REGULATE_MTORC1	-0.889864	0.855452		REACTOME_CARGO_TRAFFICKING_TO_THE_PERICILIARY_MEMBRANE	-0.902632	0.792517
	REACTOME_RUNX1_INTERACTS_WITH_CO_FACTORS_WHOSE_PRECISE_EFFECT_ON_RUNX1_TARGETS_IS_NOT_KNOWN	1.11106	0.623605		REACTOME_RHOF_GTPASE_CYCLE	-0.729808	1		REACTOME_TRANSLATION_OF_SARS_COV_2_STRUCTURAL_PROTEINS	-0.890492	0.856703		REACTOME_NEGATIVE_EPIGENETIC_REGULATION_OF_RRNA_EXPRESSION	-0.904017	0.791129
	REACTOME_HS_GAG_BIOSYNTHESIS	1.11087	0.622002		REACTOME_SIGNALING_BY_BRAF_AND_RAF1_FUSIONS	-0.730662	1		REACTOME_IRS_MEDIATED_SIGNALLING	-0.892897	0.853976		REACTOME_NS1_MEDIATED_EFFECTS_ON_HOST_PATHWAYS	-0.904376	0.792021
	REACTOME_TGF_BETA_RECEPTOR_SIGNALING_ACTIVATES_SMADS	1.1102	0.621751		REACTOME_NUCLEAR_SIGNALING_BY_ERBB4	-0.738149	1		REACTOME_PYRUVATE_METABOLISM	-0.893216	0.855785		REACTOME_RAC3_GTPASE_CYCLE	-0.906763	0.78847
	REACTOME_SIGNALING_BY_ERBB4	1.10586	0.632424		REACTOME_RHOA_GTPASE_CYCLE	-0.745988	1		REACTOME_INFLUENZA_INFECTION	-0.894294	0.855951		REACTOME_VISUAL_PHOTOTRANSDUCTION	-0.909299	0.784467
	REACTOME_NEPHRIN_FAMILY_INTERACTIONS	1.10359	0.637043		REACTOME_UB_SPECIFIC_PROCESSING_PROTEASES	-0.746505	1		REACTOME_SUMOYLATION_OF_CHROMATIN_ORGANIZATION_PROTEINS	-0.895563	0.855679		REACTOME_PHOSPHOLIPID_METABOLISM	-0.909575	0.785554
	REACTOME_TRANSMISSION_ACROSS_CHEMICAL_SYNAPSES	1.10151	0.640666		REACTOME_REGULATION_OF_RUNX2_EXPRESSION_AND_ACTIVITY	-0.749892	1		REACTOME_DISASSEMBLY_OF_THE_DESTRUCTION_COMPLEX_AND_RECRUITMENT_OF_AXIN_TO_THE_MEMBRANE	-0.897343	0.854367		REACTOME_POSITIVE_EPIGENETIC_REGULATION_OF_RRNA_EXPRESSION	-0.918503	0.766791
	REACTOME_DAP12_SIGNALING	1.1009	0.640208		REACTOME_MITOCHONDRIAL_PROTEIN_IMPORT	-0.752759	1		REACTOME_MITOTIC_G2_G2_M_PHASES	-0.897683	0.856118		REACTOME_SARS_COV_2_ACTIVATES_MODULATES_INNATE_AND_ADAPTIVE_IMMUNE_RESPONSES	-0.918707	0.768095
	REACTOME_GLUTAMATE_NEUROTRANSMITTER_RELEASE_CYCLE	1.09996	0.640799		REACTOME_INTERLEUKIN_1_FAMILY_SIGNALING	-0.757534	1		REACTOME_INTERACTIONS_OF_REV_WITH_HOST_CELLULAR_PROTEINS	-0.901067	0.851318		REACTOME_MHC_CLASS_II_ANTIGEN_PRESENTATION	-0.921469	0.76344
	REACTOME_RAB_REGULATION_OF_TRAFFICKING	1.09971	0.639323		REACTOME_AMYLOID_FIBER_FORMATION	-0.757646	1		REACTOME_NUCLEAR_IMPORT_OF_REV_PROTEIN	-0.902534	0.85097		REACTOME_FORMATION_OF_INCISION_COMPLEX_IN_GG_NER	-0.92232	0.763264
	REACTOME_HDMS_DEMETHYLATE_HISTONES	1.09854	0.640533		REACTOME_SARS_COV_2_ACTIVATES_MODULATES_INNATE_AND_ADAPTIVE_IMMUNE_RESPONSES	-0.763293	1		REACTOME_SPHINGOLIPID_METABOLISM	-0.903375	0.851748		REACTOME_RNA_POLYMERASE_III_TRANSCRIPTION_INITIATION_FROM_TYPE_3_PROMOTER	-0.922399	0.764848
	REACTOME_TRANSCRIPTIONAL_REGULATION_BY_RUNX1	1.0984	0.638746		REACTOME_REGULATION_OF_PTEN_STABILITY_AND_ACTIVITY	-0.765604	1		REACTOME_ANTIGEN_PROCESSING_CROSS_PRESENTATION	-0.903526	0.853981		REACTOME_CARBOXYTERMINAL_POST_TRANSLATIONAL_MODIFICATIONS_OF_TUBULIN	-0.924488	0.761893
	REACTOME_POTENTIAL_THERAPEUTICS_FOR_SARS	1.09664	0.641903		REACTOME_M_DECAY_DEGRADATION_OF_MATERNAL_MRNAS_BY_MATERNALLY_STORED_FACTORS	-0.767226	1		REACTOME_RHOJ_GTPASE_CYCLE	-0.904074	0.855293		REACTOME_INFLUENZA_INFECTION	-0.92473	0.76307
	REACTOME_FORMATION_OF_FIBRIN_CLOT_CLOTTING_CASCADE	1.09577	0.64225		REACTOME_LATE_SARS_COV_2_INFECTION_EVENTS	-0.771653	1		REACTOME_ADAPTIVE_IMMUNE_SYSTEM	-0.908068	0.849023		REACTOME_LYSOSOME_VESICLE_BIOGENESIS	-0.92491	0.764394
	REACTOME_SARS_COV_1_ACTIVATES_MODULATES_INNATE_IMMUNE_RESPONSES	1.08796	0.66316		REACTOME_G_PROTEIN_MEDIATED_EVENTS	-0.774537	1		REACTOME_INOSITOL_PHOSPHATE_METABOLISM	-0.91023	0.846602		REACTOME_RHO_GTPASES_ACTIVATE_PAKS	-0.925631	0.764324
	REACTOME_DISEASES_OF_METABOLISM	1.08484	0.669973		REACTOME_ONCOGENIC_MAPK_SIGNALING	-0.777772	1		REACTOME_CELL_CYCLE_MITOTIC	-0.910602	0.848409		REACTOME_KINESINS	-0.925646	0.76605
	REACTOME_SIGNALING_BY_TYPE_1_INSULIN_LIKE_GROWTH_FACTOR_1_RECEPTOR_IGF1R	1.08226	0.675482		REACTOME_SMOOTH_MUSCLE_CONTRACTION	-0.779092	1		REACTOME_MAP2K_AND_MAPK_ACTIVATION	-0.912536	0.846746		REACTOME_COSTIMULATION_BY_THE_CD28_FAMILY	-0.929119	0.759964
	REACTOME_REGULATION_OF_HOMOTYPIC_CELL_CELL_ADHESION	1.08096	0.677192		REACTOME_SIGNALING_BY_RHO_GTPASES_MIRO_GTPASES_AND_RHOBTB3	-0.782529	1		REACTOME_GENE_AND_PROTEIN_EXPRESSION_BY_JAK_STAT_SIGNALING_AFTER_INTERLEUKIN_12_STIMULATION	-0.913201	0.847834		REACTOME_O_LINKED_GLYCOSYLATION	-0.929592	0.76066
	REACTOME_RAB_GEFS_EXCHANGE_GTP_FOR_GDP_ON_RABS	1.07572	0.690804		REACTOME_E3_UBIQUITIN_LIGASES_UBIQUITINATE_TARGET_PROTEINS	-0.785242	1		REACTOME_CD28_CO_STIMULATION	-0.913711	0.84918		REACTOME_SELENOAMINO_ACID_METABOLISM	-0.930208	0.761028
	REACTOME_CASPASE_ACTIVATION_VIA_EXTRINSIC_APOPTOTIC_SIGNALLING_PATHWAY	1.07486	0.691216		REACTOME_SIGNALING_BY_RECEPTOR_TYROSINE_KINASES	-0.791031	1		REACTOME_RHO_GTPASES_ACTIVATE_ROCKS	-0.91408	0.851028		REACTOME_GLYCOGEN_METABOLISM	-0.930756	0.761618
	REACTOME_CYCLIN_D_ASSOCIATED_EVENTS_IN_G1	1.06811	0.709516		REACTOME_COMPLEX_I_BIOGENESIS	-0.791233	1		REACTOME_SMOOTH_MUSCLE_CONTRACTION	-0.914877	0.851733		REACTOME_CA2_PATHWAY	-0.931731	0.761115
	REACTOME_SIGNALING_BY_TGFB_FAMILY_MEMBERS	1.06396	0.71977		REACTOME_EARLY_SARS_COV_2_INFECTION_EVENTS	-0.798033	1		REACTOME_INNATE_IMMUNE_SYSTEM	-0.915272	0.853461		REACTOME_MITOTIC_SPINDLE_CHECKPOINT	-0.93657	0.751726
	REACTOME_DOWNREGULATION_OF_SMAD2_3_SMAD4_TRANSCRIPTIONAL_ACTIVITY	1.06384	0.717787		REACTOME_SIGNALING_BY_FGFR2	-0.799911	1		REACTOME_SUMOYLATION_OF_DNA_REPLICATION_PROTEINS	-0.918162	0.849461		REACTOME_SIGNAL_TRANSDUCTION_BY_L1	-0.945589	0.732358
	REACTOME_ANTIGEN_PROCESSING_CROSS_PRESENTATION	1.06358	0.716209		REACTOME_PROGRAMMED_CELL_DEATH	-0.810259	1		REACTOME_G_ALPHA_I_SIGNALLING_EVENTS	-0.919455	0.849023		REACTOME_TRAFFICKING_OF_AMPA_RECEPTORS	-0.946484	0.732014
	REACTOME_FLT3_SIGNALING	1.06271	0.716282		REACTOME_CELL_CYCLE_CHECKPOINTS	-0.812385	1		REACTOME_AUTOPHAGY	-0.922264	0.845137		REACTOME_NEUROTRANSMITTER_RECEPTORS_AND_POSTSYNAPTIC_SIGNAL_TRANSMISSION	-0.948597	0.728732
	REACTOME_RHOJ_GTPASE_CYCLE	1.06173	0.716921		REACTOME_INTERFERON_ALPHA_BETA_SIGNALING	-0.815041	1		REACTOME_FACTORS_INVOLVED_IN_MEGAKARYOCYTE_DEVELOPMENT_AND_PLATELET_PRODUCTION	-0.923861	0.844006		REACTOME_SIGNALING_BY_GPCR	-0.949968	0.727217
	REACTOME_SYNTHESIS_OF_IP3_AND_IP4_IN_THE_CYTOSOL	1.06062	0.717705		REACTOME_RHOH_GTPASE_CYCLE	-0.819604	1		REACTOME_DNA_REPLICATION	-0.924654	0.844801		REACTOME_NR1H3_NR1H2_REGULATE_GENE_EXPRESSION_LINKED_TO_CHOLESTEROL_TRANSPORT_AND_EFFLUX	-0.952052	0.723895
	REACTOME_EFFECTS_OF_PIP2_HYDROLYSIS	1.06015	0.716777		REACTOME_RAC2_GTPASE_CYCLE	-0.819906	1		REACTOME_PRE_NOTCH_EXPRESSION_AND_PROCESSING	-0.925478	0.845618		REACTOME_METABOLISM_OF_LIPIDS	-0.958917	0.709947
	REACTOME_CA2_PATHWAY	1.05917	0.717465		REACTOME_NEUREXINS_AND_NEUROLIGINS	-0.820301	1		REACTOME_PHASE_II_CONJUGATION_OF_COMPOUNDS	-0.926892	0.845046		REACTOME_PHASE_II_CONJUGATION_OF_COMPOUNDS	-0.959689	0.709925
	REACTOME_N_GLYCAN_ANTENNAE_ELONGATION_IN_THE_MEDIAL_TRANS_GOLGI	1.05524	0.726611		REACTOME_SUMOYLATION_OF_DNA_DAMAGE_RESPONSE_AND_REPAIR_PROTEINS	-0.82033	1		REACTOME_P75_NTR_RECEPTOR_MEDIATED_SIGNALLING	-0.928334	0.844417		REACTOME_RHOJ_GTPASE_CYCLE	-0.960224	0.710434
	REACTOME_TP53_REGULATES_TRANSCRIPTION_OF_CELL_DEATH_GENES	1.05493	0.725213		REACTOME_SIGNALING_BY_FGFR3	-0.820547	1		REACTOME_TRANSCRIPTIONAL_REGULATION_OF_WHITE_ADIPOCYTE_DIFFERENTIATION	-0.928826	0.845959		REACTOME_CELL_JUNCTION_ORGANIZATION	-0.966164	0.69845
	REACTOME_NITRIC_OXIDE_STIMULATES_GUANYLATE_CYCLASE	1.05313	0.728164		REACTOME_RNA_POLYMERASE_II_TRANSCRIBES_SNRNA_GENES	-0.823824	1		REACTOME_NOTCH_HLH_TRANSCRIPTION_PATHWAY	-0.929819	0.846265		REACTOME_RNA_POLYMERASE_I_TRANSCRIPTION	-0.970419	0.690133
	REACTOME_AMINO_ACID_TRANSPORT_ACROSS_THE_PLASMA_MEMBRANE	1.0529	0.726534		REACTOME_SUMOYLATION_OF_CHROMATIN_ORGANIZATION_PROTEINS	-0.832497	1		REACTOME_OPIOID_SIGNALLING	-0.936325	0.833775		REACTOME_CELL_CELL_COMMUNICATION	-0.970466	0.691694
	REACTOME_ROS_AND_RNS_PRODUCTION_IN_PHAGOCYTES	1.05197	0.727137		REACTOME_APOPTOTIC_CLEAVAGE_OF_CELLULAR_PROTEINS	-0.838494	1		REACTOME_GASTRULATION	-0.938751	0.830709		REACTOME_CHAPERONE_MEDIATED_AUTOPHAGY	-0.982871	0.664787
	REACTOME_DETOXIFICATION_OF_REACTIVE_OXYGEN_SPECIES	1.04983	0.731207		REACTOME_SIGNALING_BY_FGFR4	-0.839199	1		REACTOME_ABC_TRANSPORTER_DISORDERS	-0.939803	0.831033		REACTOME_RAC2_GTPASE_CYCLE	-0.983649	0.664508
	REACTOME_SYNTHESIS_OF_SUBSTRATES_IN_N_GLYCAN_BIOSYTHESIS	1.04933	0.730461		REACTOME_SEMAPHORIN_INTERACTIONS	-0.841851	1		REACTOME_SARS_COV_1_INFECTION	-0.941016	0.830845		REACTOME_GLYCEROPHOSPHOLIPID_BIOSYNTHESIS	-0.986497	0.659634
	REACTOME_CELLULAR_RESPONSE_TO_CHEMICAL_STRESS	1.04679	0.73592		REACTOME_SIGNALING_BY_INTERLEUKINS	-0.8492	1		REACTOME_SIGNALING_BY_HEDGEHOG	-0.94388	0.826889		REACTOME_SIGNALING_BY_MODERATE_KINASE_ACTIVITY_BRAF_MUTANTS	-0.98736	0.659219
	REACTOME_ACTIVATION_OF_AMPK_DOWNSTREAM_OF_NMDARS	1.04588	0.736248		REACTOME_KEAP1_NFE2L2_PATHWAY	-0.849274	1		REACTOME_SIGNALING_BY_TYPE_1_INSULIN_LIKE_GROWTH_FACTOR_1_RECEPTOR_IGF1R	-0.946146	0.824366		REACTOME_EUKARYOTIC_TRANSLATION_ELONGATION	-0.988778	0.657531
	REACTOME_SIGNALING_BY_NOTCH1_PEST_DOMAIN_MUTANTS_IN_CANCER	1.04101	0.748451		REACTOME_OPIOID_SIGNALLING	-0.851857	1		REACTOME_PLASMA_LIPOPROTEIN_CLEARANCE	-0.948603	0.821151		REACTOME_HCMV_EARLY_EVENTS	-0.992069	0.651516
	REACTOME_RHOV_GTPASE_CYCLE	1.04101	0.746166		REACTOME_INTERLEUKIN_3_INTERLEUKIN_5_AND_GM_CSF_SIGNALING	-0.853201	1		REACTOME_MYOGENESIS	-0.952561	0.814489		REACTOME_REGULATION_OF_CHOLESTEROL_BIOSYNTHESIS_BY_SREBP_SREBF	-0.99679	0.642565
	REACTOME_APOPTOTIC_EXECUTION_PHASE	1.04046	0.745502		REACTOME_P75_NTR_RECEPTOR_MEDIATED_SIGNALLING	-0.86036	1		REACTOME_BIOLOGICAL_OXIDATIONS	-0.952749	0.816694		REACTOME_STIMULI_SENSING_CHANNELS	-0.997982	0.641177
	REACTOME_SYNTHESIS_OF_VERY_LONG_CHAIN_FATTY_ACYL_COAS	1.04023	0.743869		REACTOME_TCF_DEPENDENT_SIGNALING_IN_RESPONSE_TO_WNT	-0.863619	1		REACTOME_RHO_GTPASES_ACTIVATE_PAKS	-0.954019	0.816272		REACTOME_TRANSPORT_OF_BILE_SALTS_AND_ORGANIC_ACIDS_METAL_IONS_AND_AMINE_COMPOUNDS	-1.00174	0.634059
	REACTOME_RHOU_GTPASE_CYCLE	1.03943	0.743823		REACTOME_TP53_REGULATES_METABOLIC_GENES	-0.864457	1		REACTOME_METABOLISM_OF_LIPIDS	-0.954115	0.818763		REACTOME_TRANS_GOLGI_NETWORK_VESICLE_BUDDING	-1.00223	0.634502
	REACTOME_DISEASES_OF_MITOTIC_CELL_CYCLE	1.03259	0.762033		REACTOME_TRANSCRIPTIONAL_ACTIVITY_OF_SMAD2_SMAD3_SMAD4_HETEROTRIMER	-0.868913	1		REACTOME_DEVELOPMENTAL_BIOLOGY	-0.961711	0.802777		REACTOME_ACTIVATION_OF_ANTERIOR_HOX_GENES_IN_HINDBRAIN_DEVELOPMENT_DURING_EARLY_EMBRYOGENESIS	-1.00296	0.634335
	REACTOME_FATTY_ACYL_COA_BIOSYNTHESIS	1.03116	0.763883		REACTOME_MYOGENESIS	-0.869906	1		REACTOME_NONSENSE_MEDIATED_DECAY_NMD	-0.963631	0.800651		REACTOME_AMYLOID_FIBER_FORMATION	-1.0048	0.631627
	REACTOME_METABOLISM_OF_CARBOHYDRATES	1.03024	0.76426		REACTOME_IRS_MEDIATED_SIGNALLING	-0.871814	1		REACTOME_UCH_PROTEINASES	-0.963727	0.803051		REACTOME_ERCC6_CSB_AND_EHMT2_G9A_POSITIVELY_REGULATE_RRNA_EXPRESSION	-1.00586	0.630769
	REACTOME_POST_TRANSLATIONAL_MODIFICATION_SYNTHESIS_OF_GPI_ANCHORED_PROTEINS	1.02453	0.778803		REACTOME_METABOLISM_OF_WATER_SOLUBLE_VITAMINS_AND_COFACTORS	-0.873043	1		REACTOME_SIGNALING_BY_INSULIN_RECEPTOR	-0.964669	0.80352		REACTOME_DETOXIFICATION_OF_REACTIVE_OXYGEN_SPECIES	-1.00901	0.625107
	REACTOME_METAL_ION_SLC_TRANSPORTERS	1.01948	0.791497		REACTOME_SPHINGOLIPID_METABOLISM	-0.884588	1		REACTOME_SARS_COV_INFECTIONS	-0.972086	0.787894		REACTOME_MAP3K8_TPL2_DEPENDENT_MAPK1_3_ACTIVATION	-1.01337	0.616826
	REACTOME_CYCLIN_A_CDK2_ASSOCIATED_EVENTS_AT_S_PHASE_ENTRY	1.01818	0.793183		REACTOME_RAC1_GTPASE_CYCLE	-0.889207	1		REACTOME_TRAFFICKING_OF_AMPA_RECEPTORS	-0.972194	0.79027		REACTOME_PRE_NOTCH_EXPRESSION_AND_PROCESSING	-1.01605	0.612153
	REACTOME_G_PROTEIN_BETA_GAMMA_SIGNALLING	1.01817	0.790829		REACTOME_BUDDING_AND_MATURATION_OF_HIV_VIRION	-0.890985	1		REACTOME_RHOQ_GTPASE_CYCLE	-0.973037	0.790796		REACTOME_FACTORS_INVOLVED_IN_MEGAKARYOCYTE_DEVELOPMENT_AND_PLATELET_PRODUCTION	-1.01919	0.606333
	REACTOME_DISORDERS_OF_TRANSMEMBRANE_TRANSPORTERS	1.01506	0.797929		REACTOME_SYNTHESIS_OF_ACTIVE_UBIQUITIN_ROLES_OF_E1_AND_E2_ENZYMES	-0.896345	1		REACTOME_NEUTROPHIL_DEGRANULATION	-0.973614	0.792125		REACTOME_CONSTITUTIVE_SIGNALING_BY_ABERRANT_PI3K_IN_CANCER	-1.02096	0.603906
	REACTOME_ONCOGENE_INDUCED_SENESCENCE	1.01372	0.799463		REACTOME_REGULATION_OF_CHOLESTEROL_BIOSYNTHESIS_BY_SREBP_SREBF	-0.904632	0.998047		REACTOME_SIGNALING_BY_ROBO_RECEPTORS	-0.974007	0.793792		REACTOME_PLASMA_LIPOPROTEIN_ASSEMBLY_REMODELING_AND_CLEARANCE	-1.02202	0.603009
	REACTOME_RESOLUTION_OF_SISTER_CHROMATID_COHESION	1.01337	0.798123		REACTOME_CELLULAR_RESPONSE_TO_CHEMICAL_STRESS	-0.90511	1		REACTOME_METALLOPROTEASE_DUBS	-0.974349	0.795679		REACTOME_SEMAPHORIN_INTERACTIONS	-1.02802	0.591115
	REACTOME_O_LINKED_GLYCOSYLATION_OF_MUCINS	1.01126	0.802		REACTOME_PRE_NOTCH_EXPRESSION_AND_PROCESSING	-0.908016	1		REACTOME_MUSCLE_CONTRACTION	-0.974676	0.79764		REACTOME_EPIGENETIC_REGULATION_OF_GENE_EXPRESSION	-1.03396	0.578979
	REACTOME_ION_HOMEOSTASIS	1.01107	0.800174		REACTOME_POTENTIAL_THERAPEUTICS_FOR_SARS	-0.908333	1		REACTOME_HEDGEHOG_OFF_STATE	-0.975431	0.798476		REACTOME_RESPONSE_TO_ELEVATED_PLATELET_CYTOSOLIC_CA2	-1.03461	0.578906
	REACTOME_VASOPRESSIN_REGULATES_RENAL_WATER_HOMEOSTASIS_VIA_AQUAPORINS	1.01045	0.799695		REACTOME_MATERNAL_TO_ZYGOTIC_TRANSITION_MZT	-0.908743	1		REACTOME_INTERLEUKIN_1_SIGNALING	-0.976348	0.798872		REACTOME_FORMATION_OF_THE_EARLY_ELONGATION_COMPLEX	-1.03489	0.579741
	REACTOME_MATERNAL_TO_ZYGOTIC_TRANSITION_MZT	1.01034	0.797664		REACTOME_SLC_TRANSPORTER_DISORDERS	-0.912125	1		REACTOME_LATE_SARS_COV_2_INFECTION_EVENTS	-0.976538	0.801235		REACTOME_SIGNALING_BY_FGFR1	-1.03591	0.579011
	REACTOME_ARACHIDONIC_ACID_METABOLISM	1.00663	0.805902		REACTOME_CARGO_RECOGNITION_FOR_CLATHRIN_MEDIATED_ENDOCYTOSIS	-0.916963	1		REACTOME_SIGNALING_BY_FGFR	-0.980292	0.794887		REACTOME_DEADENYLATION_DEPENDENT_MRNA_DECAY	-1.0367	0.578755
	REACTOME_MEIOTIC_SYNAPSIS	1.00611	0.805022		REACTOME_G_ALPHA_I_SIGNALLING_EVENTS	-0.917325	1		REACTOME_HIV_LIFE_CYCLE	-0.982932	0.790933		REACTOME_CD28_CO_STIMULATION	-1.04154	0.569386
	REACTOME_FACTORS_INVOLVED_IN_MEGAKARYOCYTE_DEVELOPMENT_AND_PLATELET_PRODUCTION	1.00429	0.808037		REACTOME_SIGNALING_BY_TYPE_1_INSULIN_LIKE_GROWTH_FACTOR_1_RECEPTOR_IGF1R	-0.919889	1		REACTOME_ION_HOMEOSTASIS	-0.984295	0.790165		REACTOME_RMTS_METHYLATE_HISTONE_ARGININES	-1.05042	0.551398
	REACTOME_SUMOYLATION_OF_INTRACELLULAR_RECEPTORS	1.00351	0.807879		REACTOME_SIGNALING_BY_FGFR	-0.920502	1		REACTOME_POTENTIAL_THERAPEUTICS_FOR_SARS	-0.985348	0.790246		REACTOME_CHONDROITIN_SULFATE_DERMATAN_SULFATE_METABOLISM	-1.05273	0.547869
	REACTOME_SEMA4D_IN_SEMAPHORIN_SIGNALING	1.0017	0.81092		REACTOME_CYTOKINE_SIGNALING_IN_IMMUNE_SYSTEM	-0.927046	0.998501		REACTOME_SIGNALING_BY_FLT3_FUSION_PROTEINS	-0.986912	0.78912		REACTOME_RESPONSE_OF_EIF2AK4_GCN2_TO_AMINO_ACID_DEFICIENCY	-1.05492	0.544622
	REACTOME_TRANSLOCATION_OF_SLC2A4_GLUT4_TO_THE_PLASMA_MEMBRANE	0.998965	0.816286		REACTOME_REGULATION_OF_TP53_ACTIVITY_THROUGH_PHOSPHORYLATION	-0.930695	0.995026		REACTOME_PINK1_PRKN_MEDIATED_MITOPHAGY	-0.988806	0.78699		REACTOME_INTRA_GOLGI_AND_RETROGRADE_GOLGI_TO_ER_TRAFFIC	-1.05514	0.545531
	REACTOME_NOTCH_HLH_TRANSCRIPTION_PATHWAY	0.998477	0.815319		REACTOME_MITOTIC_PROPHASE	-0.934115	0.991782		REACTOME_DISEASES_OF_MITOTIC_CELL_CYCLE	-0.989548	0.787871		REACTOME_TRANSCRIPTIONAL_REGULATION_BY_THE_AP_2_TFAP2_FAMILY_OF_TRANSCRIPTION_FACTORS	-1.0578	0.541506
	REACTOME_GLYCOSPHINGOLIPID_METABOLISM	0.997516	0.815784		REACTOME_AMINO_ACIDS_REGULATE_MTORC1	-0.934874	0.995662		REACTOME_DEADENYLATION_DEPENDENT_MRNA_DECAY	-0.990999	0.786935		REACTOME_LATE_ENDOSOMAL_MICROAUTOPHAGY	-1.05946	0.539312
	REACTOME_DOWNREGULATION_OF_TGF_BETA_RECEPTOR_SIGNALING	0.997416	0.813732		REACTOME_RAB_GEFS_EXCHANGE_GTP_FOR_GDP_ON_RABS	-0.935362	1		REACTOME_SIGNALING_BY_WNT	-0.991151	0.789409		REACTOME_CLATHRIN_MEDIATED_ENDOCYTOSIS	-1.06414	0.530117
	REACTOME_INTERACTION_BETWEEN_L1_AND_ANKYRINS	0.996789	0.813174		REACTOME_RESPIRATORY_ELECTRON_TRANSPORT_ATP_SYNTHESIS_BY_CHEMIOSMOTIC_COUPLING_AND_HEAT_PRODUCTION_BY_UNCOUPLING_PROTEINS	-0.937552	1		REACTOME_METABOLISM_OF_RNA	-0.991252	0.791931		REACTOME_NONSENSE_MEDIATED_DECAY_NMD	-1.07538	0.507564
	REACTOME_RND3_GTPASE_CYCLE	0.996536	0.811621		REACTOME_RAF_ACTIVATION	-0.937716	1		REACTOME_RHOD_GTPASE_CYCLE	-0.993724	0.788306		REACTOME_CILIUM_ASSEMBLY	-1.0789	0.501093
	REACTOME_COOPERATION_OF_PDCL_PHLP1_AND_TRIC_CCT_IN_G_PROTEIN_BETA_FOLDING	0.994527	0.815165		REACTOME_RESPIRATORY_ELECTRON_TRANSPORT	-0.939002	1		REACTOME_NS1_MEDIATED_EFFECTS_ON_HOST_PATHWAYS	-0.993864	0.790813		REACTOME_CELL_EXTRACELLULAR_MATRIX_INTERACTIONS	-1.07946	0.501131
	REACTOME_INOSITOL_PHOSPHATE_METABOLISM	0.994497	0.812912		REACTOME_TRANSCRIPTIONAL_ACTIVATION_OF_MITOCHONDRIAL_BIOGENESIS	-0.941944	1		REACTOME_SIGNALING_BY_NOTCH2	-0.997786	0.783057		REACTOME_EARLY_SARS_COV_2_INFECTION_EVENTS	-1.08192	0.497323
	REACTOME_APOPTOTIC_CLEAVAGE_OF_CELLULAR_PROTEINS	0.993422	0.813683		REACTOME_INTRINSIC_PATHWAY_FOR_APOPTOSIS	-0.946704	1		REACTOME_VIRAL_INFECTION_PATHWAYS	-0.999494	0.781387		REACTOME_G_ALPHA_12_13_SIGNALLING_EVENTS	-1.08558	0.491161
	REACTOME_SIGNALING_BY_FGFR3	0.990444	0.820104		REACTOME_INFECTION_WITH_MYCOBACTERIUM_TUBERCULOSIS	-0.950174	0.997172		REACTOME_HEMOSTASIS	-0.999646	0.783784		REACTOME_MITOTIC_PROPHASE	-1.08668	0.49019
	REACTOME_ELASTIC_FIBRE_FORMATION	0.989843	0.819541		REACTOME_RAC3_GTPASE_CYCLE	-0.951718	0.999031		REACTOME_RRNA_PROCESSING	-1.00049	0.784616		REACTOME_EXTRA_NUCLEAR_ESTROGEN_SIGNALING	-1.08689	0.491054
	REACTOME_SIGNALING_BY_ERBB2_IN_CANCER	0.987023	0.82512		REACTOME_G_ALPHA_12_13_SIGNALLING_EVENTS	-0.955121	0.995995		REACTOME_NRAGE_SIGNALS_DEATH_THROUGH_JNK	-1.00333	0.780169		REACTOME_SIGNALING_BY_NOTCH2	-1.08798	0.490165
	REACTOME_CYTOSOLIC_TRNA_AMINOACYLATION	0.986069	0.825465		REACTOME_ATTENUATION_PHASE	-0.95739	0.996084		REACTOME_NETRIN_1_SIGNALING	-1.00337	0.782963		REACTOME_CREB1_PHOSPHORYLATION_THROUGH_NMDA_RECEPTOR_MEDIATED_ACTIVATION_OF_RAS_SIGNALING	-1.08881	0.489741
	REACTOME_METABOLISM_OF_WATER_SOLUBLE_VITAMINS_AND_COFACTORS	0.984029	0.828867		REACTOME_SIGNALING_BY_FGFR1	-0.959607	0.995974		REACTOME_SARS_COV_1_MODULATES_HOST_TRANSLATION_MACHINERY	-1.00516	0.781078		REACTOME_TRANSCRIPTION_OF_THE_HIV_GENOME	-1.0939	0.480421
	REACTOME_DOWNSTREAM_SIGNALING_OF_ACTIVATED_FGFR2	0.980246	0.837166		REACTOME_MITOCHONDRIAL_BIOGENESIS	-0.960493	0.999718		REACTOME_DAG_AND_IP3_SIGNALING	-1.00589	0.782179		REACTOME_ANTIGEN_ACTIVATES_B_CELL_RECEPTOR_BCR_LEADING_TO_GENERATION_OF_SECOND_MESSENGERS	-1.09569	0.478019
	REACTOME_C_TYPE_LECTIN_RECEPTORS_CLRS	0.978543	0.839655		REACTOME_INTERFERON_SIGNALING	-0.961394	1		REACTOME_PHASE_0_RAPID_DEPOLARISATION	-1.0061	0.784538		REACTOME_RHO_GTPASES_ACTIVATE_PKNS	-1.0958	0.479072
	REACTOME_ACTIVATED_TAK1_MEDIATES_P38_MAPK_ACTIVATION	0.978042	0.838774		REACTOME_RHO_GTPASE_CYCLE	-0.963818	1		REACTOME_SIGNALING_BY_TGFB_FAMILY_MEMBERS	-1.00613	0.787456		REACTOME_METABOLISM_OF_STEROIDS	-1.09772	0.476659
	REACTOME_DOWNSTREAM_SIGNAL_TRANSDUCTION	0.977707	0.837407		REACTOME_INTEGRATION_OF_ENERGY_METABOLISM	-0.964272	1		REACTOME_TRANSCRIPTIONAL_REGULATION_BY_THE_AP_2_TFAP2_FAMILY_OF_TRANSCRIPTION_FACTORS	-1.00776	0.786067		REACTOME_DARPP_32_EVENTS	-1.09919	0.474851
	REACTOME_RHOQ_GTPASE_CYCLE	0.977608	0.835367		REACTOME_SYNTHESIS_OF_PIPS_AT_THE_PLASMA_MEMBRANE	-0.96666	1		REACTOME_SARS_COV_2_MODULATES_HOST_TRANSLATION_MACHINERY	-1.00906	0.78546		REACTOME_CDC42_GTPASE_CYCLE	-1.10063	0.473253
	REACTOME_COMPLEMENT_CASCADE	0.977448	0.833499		REACTOME_NR1H3_NR1H2_REGULATE_GENE_EXPRESSION_LINKED_TO_CHOLESTEROL_TRANSPORT_AND_EFFLUX	-0.96701	1		REACTOME_TRANSCRIPTIONAL_REGULATION_BY_RUNX2	-1.00983	0.786486		REACTOME_SIGNALING_BY_FGFR3	-1.10303	0.469449
	REACTOME_EPH_EPHRIN_SIGNALING	0.975734	0.835976		REACTOME_TRANSCRIPTIONAL_REGULATION_BY_RUNX1	-0.971366	1		REACTOME_RHOC_GTPASE_CYCLE	-1.01384	0.779035		REACTOME_REGULATION_OF_PTEN_GENE_TRANSCRIPTION	-1.11268	0.451069
	REACTOME_HS_GAG_DEGRADATION	0.972472	0.842603		REACTOME_RUNX1_INTERACTS_WITH_CO_FACTORS_WHOSE_PRECISE_EFFECT_ON_RUNX1_TARGETS_IS_NOT_KNOWN	-0.97172	1		REACTOME_CYCLIN_A_CDK2_ASSOCIATED_EVENTS_AT_S_PHASE_ENTRY	-1.01459	0.780001		REACTOME_ACTIVATION_OF_GENE_EXPRESSION_BY_SREBF_SREBP	-1.11422	0.44943
	REACTOME_SYNAPTIC_ADHESION_LIKE_MOLECULES	0.969994	0.846898		REACTOME_PTEN_REGULATION	-0.978788	0.997264		REACTOME_PI_METABOLISM	-1.01973	0.769619		REACTOME_TERMINATION_OF_TRANSLESION_DNA_SYNTHESIS	-1.1204	0.438516
	REACTOME_SIGNALING_BY_INSULIN_RECEPTOR	0.969901	0.844873		REACTOME_NR1H2_AND_NR1H3_MEDIATED_SIGNALING	-0.983883	0.988642		REACTOME_NEURONAL_SYSTEM	-1.0207	0.77004		REACTOME_REGULATION_OF_MECP2_EXPRESSION_AND_ACTIVITY	-1.12341	0.433848
	REACTOME_PRE_NOTCH_EXPRESSION_AND_PROCESSING	0.969169	0.844435		REACTOME_SIGNALING_BY_NOTCH	-0.984138	0.994619		REACTOME_SARS_COV_2_ACTIVATES_MODULATES_INNATE_AND_ADAPTIVE_IMMUNE_RESPONSES	-1.02398	0.764206		REACTOME_ANCHORING_OF_THE_BASAL_BODY_TO_THE_PLASMA_MEMBRANE	-1.12439	0.433149
	REACTOME_ION_TRANSPORT_BY_P_TYPE_ATPASES	0.968528	0.843942		REACTOME_TRANSPORT_OF_MATURE_TRANSCRIPT_TO_CYTOPLASM	-0.987228	0.992087		REACTOME_G_ALPHA_12_13_SIGNALLING_EVENTS	-1.02462	0.765339		REACTOME_HIV_TRANSCRIPTION_ELONGATION	-1.1259	0.431279
	REACTOME_DRUG_ADME	0.967554	0.844383		REACTOME_RHOC_GTPASE_CYCLE	-0.989695	0.991181		REACTOME_SIGNALING_BY_ALK_IN_CANCER	-1.02563	0.765688		REACTOME_INOSITOL_PHOSPHATE_METABOLISM	-1.12673	0.430765
	REACTOME_SIGNALING_BY_FGFR1_IN_DISEASE	0.966468	0.845044		REACTOME_G_ALPHA_S_SIGNALLING_EVENTS	-0.994569	0.982876		REACTOME_CROSS_PRESENTATION_OF_SOLUBLE_EXOGENOUS_ANTIGENS_ENDOSOMES	-1.02707	0.764804		REACTOME_IRON_UPTAKE_AND_TRANSPORT	-1.12731	0.430932
	REACTOME_EPH_EPHRIN_MEDIATED_REPULSION_OF_CELLS	0.961941	0.854904		REACTOME_DAG_AND_IP3_SIGNALING	-0.995757	0.985964		REACTOME_EPH_EPHRIN_SIGNALING	-1.02783	0.76594		REACTOME_SIGNALING_BY_FGFR	-1.12751	0.431704
	REACTOME_GABA_RECEPTOR_ACTIVATION	0.958837	0.861095		REACTOME_RHOJ_GTPASE_CYCLE	-0.995892	0.992532		REACTOME_MITOTIC_METAPHASE_AND_ANAPHASE	-1.02931	0.764945		REACTOME_SIGNALING_BY_ERBB2_IN_CANCER	-1.12759	0.43273
	REACTOME_NOTCH3_INTRACELLULAR_DOMAIN_REGULATES_TRANSCRIPTION	0.957774	0.861554		REACTOME_DISEASES_OF_GLYCOSYLATION	-1.00738	0.962883		REACTOME_RAC1_GTPASE_CYCLE	-1.02949	0.767517		REACTOME_E3_UBIQUITIN_LIGASES_UBIQUITINATE_TARGET_PROTEINS	-1.12769	0.433772
	REACTOME_INSULIN_PROCESSING	0.954753	0.867375		REACTOME_CLASS_I_MHC_MEDIATED_ANTIGEN_PROCESSING_PRESENTATION	-1.00964	0.962381		REACTOME_COOPERATION_OF_PDCL_PHLP1_AND_TRIC_CCT_IN_G_PROTEIN_BETA_FOLDING	-1.0305	0.768087		REACTOME_ACTIVATION_OF_NMDA_RECEPTORS_AND_POSTSYNAPTIC_EVENTS	-1.13032	0.430062
	REACTOME_NICOTINATE_METABOLISM	0.949931	0.877773		REACTOME_DISEASES_OF_SIGNAL_TRANSDUCTION_BY_GROWTH_FACTOR_RECEPTORS_AND_SECOND_MESSENGERS	-1.01295	0.958491		REACTOME_BMAL1_CLOCK_NPAS2_ACTIVATES_CIRCADIAN_GENE_EXPRESSION	-1.03103	0.769744		REACTOME_RECRUITMENT_OF_NUMA_TO_MITOTIC_CENTROSOMES	-1.13047	0.430927
	REACTOME_TBC_RABGAPS	0.949774	0.875839		REACTOME_NUCLEAR_ENVELOPE_BREAKDOWN	-1.01556	0.957105		REACTOME_DNA_REPLICATION_PRE_INITIATION	-1.03237	0.769169		REACTOME_CELLULAR_RESPONSE_TO_STARVATION	-1.13108	0.430943
	REACTOME_REGULATION_OF_BETA_CELL_DEVELOPMENT	0.949719	0.873718		REACTOME_SIGNALING_BY_INSULIN_RECEPTOR	-1.01914	0.952405		REACTOME_TP53_REGULATES_TRANSCRIPTION_OF_DNA_REPAIR_GENES	-1.03265	0.77144		REACTOME_LATE_SARS_COV_2_INFECTION_EVENTS	-1.13367	0.427197
	REACTOME_PYRUVATE_METABOLISM	0.949588	0.871764		REACTOME_METABOLISM_OF_NUCLEOTIDES	-1.02019	0.956059		REACTOME_REGULATION_OF_LIPID_METABOLISM_BY_PPARALPHA	-1.03388	0.7711		REACTOME_BILE_ACID_AND_BILE_SALT_METABOLISM	-1.13595	0.424107
	REACTOME_MTORC1_MEDIATED_SIGNALLING	0.949539	0.869597		REACTOME_DOWNREGULATION_OF_TGF_BETA_RECEPTOR_SIGNALING	-1.02282	0.954341		REACTOME_DISEASES_OF_METABOLISM	-1.03538	0.770035		REACTOME_ASSOCIATION_OF_TRIC_CCT_WITH_TARGET_PROTEINS_DURING_BIOSYNTHESIS	-1.13695	0.423267
	REACTOME_TNF_SIGNALING	0.949339	0.867847		REACTOME_BIOLOGICAL_OXIDATIONS	-1.02336	0.959802		REACTOME_SIGNALING_BY_WNT_IN_CANCER	-1.03993	0.760328		REACTOME_PKR_MEDIATED_SIGNALING	-1.14149	0.415567
	REACTOME_COPI_INDEPENDENT_GOLGI_TO_ER_RETROGRADE_TRAFFIC	0.944911	0.877052		REACTOME_VISUAL_PHOTOTRANSDUCTION	-1.02435	0.963886		REACTOME_HCMV_INFECTION	-1.04094	0.760601		REACTOME_SYNTHESIS_OF_BILE_ACIDS_AND_BILE_SALTS	-1.14187	0.416009
	REACTOME_DEGRADATION_OF_BETA_CATENIN_BY_THE_DESTRUCTION_COMPLEX	0.943329	0.878892		REACTOME_SIGNALING_BY_TGFB_FAMILY_MEMBERS	-1.02594	0.965869		REACTOME_SARS_COV_1_HOST_INTERACTIONS	-1.04206	0.760565		REACTOME_COPI_DEPENDENT_GOLGI_TO_ER_RETROGRADE_TRAFFIC	-1.14303	0.414914
	REACTOME_FGFR2_MUTANT_RECEPTOR_ACTIVATION	0.941929	0.880136		REACTOME_DISEASES_OF_METABOLISM	-1.03293	0.949306		REACTOME_GLYCOGEN_METABOLISM	-1.04517	0.755182		REACTOME_RNA_POLYMERASE_II_TRANSCRIBES_SNRNA_GENES	-1.14419	0.413818
	REACTOME_DARPP_32_EVENTS	0.936691	0.89143		REACTOME_CYTOPROTECTION_BY_HMOX1	-1.03625	0.945432		REACTOME_SIGNALING_BY_BRAF_AND_RAF1_FUSIONS	-1.04749	0.751801		REACTOME_RECRUITMENT_OF_MITOTIC_CENTROSOME_PROTEINS_AND_COMPLEXES	-1.14616	0.411345
	REACTOME_SIGNALING_BY_NOTCH	0.936575	0.889456		REACTOME_PROTEIN_LOCALIZATION	-1.04071	0.937462		REACTOME_MITOPHAGY	-1.04792	0.753689		REACTOME_PLATELET_ACTIVATION_SIGNALING_AND_AGGREGATION	-1.1463	0.412291
	REACTOME_GLUCAGON_SIGNALING_IN_METABOLIC_REGULATION	0.935793	0.889152		REACTOME_SIGNALING_BY_TGF_BETA_RECEPTOR_COMPLEX	-1.04321	0.936004		REACTOME_CHONDROITIN_SULFATE_DERMATAN_SULFATE_METABOLISM	-1.04874	0.75462		REACTOME_NERVOUS_SYSTEM_DEVELOPMENT	-1.14839	0.409651
	REACTOME_GLUCAGON_TYPE_LIGAND_RECEPTORS	0.934711	0.889609		REACTOME_TRANSPORT_OF_SMALL_MOLECULES	-1.04412	0.940097		REACTOME_SUMOYLATION	-1.05244	0.747795		REACTOME_FCGAMMA_RECEPTOR_FCGR_DEPENDENT_PHAGOCYTOSIS	-1.15075	0.406564
	REACTOME_RUNX2_REGULATES_OSTEOBLAST_DIFFERENTIATION	0.934071	0.888913		REACTOME_TOLL_LIKE_RECEPTOR_CASCADES	-1.04421	0.947218		REACTOME_OVARIAN_TUMOR_DOMAIN_PROTEASES	-1.05301	0.749306		REACTOME_TAK1_DEPENDENT_IKK_AND_NF_KAPPA_B_ACTIVATION	-1.15081	0.407597
	REACTOME_MITOTIC_SPINDLE_CHECKPOINT	0.933266	0.888653		REACTOME_INTERLEUKIN_4_AND_INTERLEUKIN_13_SIGNALING	-1.04449	0.953831		REACTOME_RHO_GTPASE_CYCLE	-1.05692	0.74154		REACTOME_INTERLEUKIN_12_SIGNALING	-1.15657	0.39808
	REACTOME_TRANSCRIPTIONAL_REGULATION_BY_VENTX	0.933219	0.886484		REACTOME_ESR_MEDIATED_SIGNALING	-1.04603	0.956151		REACTOME_HIV_INFECTION	-1.05883	0.739233		REACTOME_RND3_GTPASE_CYCLE	-1.16338	0.386512
	REACTOME_CLEC7A_DECTIN_1_SIGNALING	0.932219	0.886814		REACTOME_MAPK_FAMILY_SIGNALING_CASCADES	-1.04607	0.963769		REACTOME_TRANSPORT_OF_SMALL_MOLECULES	-1.06155	0.73475		REACTOME_DNA_DAMAGE_BYPASS	-1.1666	0.381812
	REACTOME_METABOLISM_OF_STEROID_HORMONES	0.929655	0.890985		REACTOME_UNFOLDED_PROTEIN_RESPONSE_UPR	-1.04751	0.96696		REACTOME_RHOU_GTPASE_CYCLE	-1.06434	0.729781		REACTOME_RHO_GTPASES_ACTIVATE_IQGAPS	-1.16936	0.377886
	REACTOME_PROTEIN_FOLDING	0.928731	0.891038		REACTOME_MITOPHAGY	-1.04862	0.970828		REACTOME_SIGNALING_BY_ERBB4	-1.06443	0.732695		REACTOME_TRANSPORT_TO_THE_GOLGI_AND_SUBSEQUENT_MODIFICATION	-1.17105	0.376018
	REACTOME_G1_S_SPECIFIC_TRANSCRIPTION	0.927414	0.89202		REACTOME_PHOSPHOLIPID_METABOLISM	-1.05085	0.970998		REACTOME_SIGNALING_BY_NOTCH4	-1.06539	0.733145		REACTOME_NUCLEAR_ENVELOPE_NE_REASSEMBLY	-1.17182	0.375794
	REACTOME_SIGNALING_BY_FGFR2	0.925738	0.894194		REACTOME_RAB_REGULATION_OF_TRAFFICKING	-1.05371	0.968564		REACTOME_UNFOLDED_PROTEIN_RESPONSE_UPR	-1.06707	0.731718		REACTOME_HEMOSTASIS	-1.17638	0.368497
	REACTOME_RIPK1_MEDIATED_REGULATED_NECROSIS	0.921997	0.901434		REACTOME_SIGNALING_BY_ERBB2_IN_CANCER	-1.05657	0.966554		REACTOME_DISEASES_OF_CARBOHYDRATE_METABOLISM	-1.0703	0.725597		REACTOME_OXIDATIVE_STRESS_INDUCED_SENESCENCE	-1.18134	0.360787
	REACTOME_MITOTIC_PROMETAPHASE	0.919765	0.904713		REACTOME_ANTIVIRAL_MECHANISM_BY_IFN_STIMULATED_GENES	-1.05717	0.972492		REACTOME_SIGNALING_BY_RHO_GTPASES_MIRO_GTPASES_AND_RHOBTB3	-1.07323	0.720656		REACTOME_EFFECTS_OF_PIP2_HYDROLYSIS	-1.18256	0.359683
	REACTOME_MHC_CLASS_II_ANTIGEN_PRESENTATION	0.9192	0.903855		REACTOME_MTOR_SIGNALLING	-1.06159	0.964553		REACTOME_INFECTIOUS_DISEASE	-1.07549	0.717538		REACTOME_EGR2_AND_SOX10_MEDIATED_INITIATION_OF_SCHWANN_CELL_MYELINATION	-1.18424	0.358083
	REACTOME_INTRINSIC_PATHWAY_FOR_APOPTOSIS	0.91829	0.903829		REACTOME_CREB1_PHOSPHORYLATION_THROUGH_NMDA_RECEPTOR_MEDIATED_ACTIVATION_OF_RAS_SIGNALING	-1.0708	0.937803		REACTOME_EPH_EPHRIN_MEDIATED_REPULSION_OF_CELLS	-1.07996	0.707874		REACTOME_RAB_GERANYLGERANYLATION	-1.18734	0.353806
	REACTOME_METABOLISM_OF_PORPHYRINS	0.917759	0.902923		REACTOME_THE_CITRIC_ACID_TCA_CYCLE_AND_RESPIRATORY_ELECTRON_TRANSPORT	-1.07217	0.940814		REACTOME_RHO_GTPASES_ACTIVATE_FORMINS	-1.08599	0.694181		REACTOME_DISEASES_OF_PROGRAMMED_CELL_DEATH	-1.19124	0.348139
	REACTOME_MEIOSIS	0.917378	0.901684		REACTOME_RND3_GTPASE_CYCLE	-1.07389	0.942858		REACTOME_DEACTIVATION_OF_THE_BETA_CATENIN_TRANSACTIVATING_COMPLEX	-1.08751	0.693182		REACTOME_DRUG_ADME	-1.19162	0.348561
	REACTOME_FORMATION_OF_THE_BETA_CATENIN_TCF_TRANSACTIVATING_COMPLEX	0.916314	0.901954		REACTOME_SIGNALING_BY_ERBB2	-1.0786	0.933949		REACTOME_RAB_REGULATION_OF_TRAFFICKING	-1.08998	0.689482		REACTOME_RHOBTB1_GTPASE_CYCLE	-1.19189	0.349147
	REACTOME_ASPIRIN_ADME	0.91561	0.901524		REACTOME_SUMOYLATION_OF_RNA_BINDING_PROTEINS	-1.07874	0.941824		REACTOME_ENDOSOMAL_SORTING_COMPLEX_REQUIRED_FOR_TRANSPORT_ESCRT	-1.09198	0.686957		REACTOME_HDMS_DEMETHYLATE_HISTONES	-1.19284	0.348491
	REACTOME_APOPTOSIS	0.914209	0.902746		REACTOME_DOWNREGULATION_OF_ERBB2_SIGNALING	-1.08196	0.938051		REACTOME_SIGNALING_BY_MODERATE_KINASE_ACTIVITY_BRAF_MUTANTS	-1.09378	0.685022		REACTOME_AMINO_ACIDS_REGULATE_MTORC1	-1.19503	0.345794
	REACTOME_IRON_UPTAKE_AND_TRANSPORT	0.913629	0.901928		REACTOME_METABOLISM_OF_VITAMINS_AND_COFACTORS	-1.08318	0.942075		REACTOME_CELL_CYCLE_CHECKPOINTS	-1.09616	0.681271		REACTOME_NUCLEAR_EVENTS_STIMULATED_BY_ALK_SIGNALING_IN_CANCER	-1.19663	0.344097
	REACTOME_RND2_GTPASE_CYCLE	0.911769	0.904168		REACTOME_CITRIC_ACID_CYCLE_TCA_CYCLE	-1.08638	0.938353		REACTOME_NUCLEAR_ENVELOPE_BREAKDOWN	-1.10065	0.671945		REACTOME_RHO_GTPASES_ACTIVATE_ROCKS	-1.19801	0.342761
	REACTOME_PKR_MEDIATED_SIGNALING	0.910951	0.903982		REACTOME_TRANSCRIPTIONAL_REGULATION_BY_MECP2	-1.08754	0.942342		REACTOME_SWITCHING_OF_ORIGINS_TO_A_POST_REPLICATIVE_STATE	-1.10152	0.672595		REACTOME_BIOLOGICAL_OXIDATIONS	-1.20497	0.332034
	REACTOME_OXIDATIVE_STRESS_INDUCED_SENESCENCE	0.904605	0.916976		REACTOME_SIGNALING_BY_EGFR	-1.08904	0.945419		REACTOME_HSP90_CHAPERONE_CYCLE_FOR_STEROID_HORMONE_RECEPTORS_SHR_IN_THE_PRESENCE_OF_LIGAND	-1.10721	0.659991		REACTOME_ABORTIVE_ELONGATION_OF_HIV_1_TRANSCRIPT_IN_THE_ABSENCE_OF_TAT	-1.20802	0.327871
	REACTOME_SIGNALING_BY_FGFR_IN_DISEASE	0.902515	0.919837		REACTOME_INACTIVATION_OF_CSF3_G_CSF_SIGNALING	-1.08976	0.951695		REACTOME_RHOBTB2_GTPASE_CYCLE	-1.10897	0.65833		REACTOME_SHC1_EVENTS_IN_ERBB2_SIGNALING	-1.20827	0.328483
	REACTOME_LYSOSOME_VESICLE_BIOGENESIS	0.901309	0.920498		REACTOME_FORMATION_OF_THE_BETA_CATENIN_TCF_TRANSACTIVATING_COMPLEX	-1.09141	0.954321		REACTOME_MTORC1_MEDIATED_SIGNALLING	-1.1142	0.647		REACTOME_INSULIN_RECEPTOR_SIGNALLING_CASCADE	-1.21126	0.324604
	REACTOME_TIGHT_JUNCTION_INTERACTIONS	0.900862	0.919326		REACTOME_SIGNALING_BY_WNT_IN_CANCER	-1.09897	0.934227		REACTOME_TRANSPORT_OF_INORGANIC_CATIONS_ANIONS_AND_AMINO_ACIDS_OLIGOPEPTIDES	-1.11449	0.64917		REACTOME_ER_QUALITY_CONTROL_COMPARTMENT_ERQC	-1.2125	0.323565
	REACTOME_ACTIVATION_OF_THE_PRE_REPLICATIVE_COMPLEX	0.900463	0.918034		REACTOME_REGULATION_OF_HSF1_MEDIATED_HEAT_SHOCK_RESPONSE	-1.10057	0.936898		REACTOME_SIGNALING_BY_ERBB2_IN_CANCER	-1.11479	0.651418		REACTOME_PHASE_I_FUNCTIONALIZATION_OF_COMPOUNDS	-1.21465	0.321143
	REACTOME_ADRENALINE_NORADRENALINE_INHIBITS_INSULIN_SECRETION	0.9001	0.916667		REACTOME_RHOU_GTPASE_CYCLE	-1.10554	0.925986		REACTOME_CELLULAR_RESPONSE_TO_STARVATION	-1.11609	0.651055		REACTOME_GOLGI_TO_ER_RETROGRADE_TRANSPORT	-1.21491	0.321726
	REACTOME_CHROMATIN_MODIFICATIONS_DURING_THE_MATERNAL_TO_ZYGOTIC_TRANSITION_MZT	0.89954	0.915813		REACTOME_SIGNALING_BY_CSF3_G_CSF	-1.10613	0.932822		REACTOME_SEPARATION_OF_SISTER_CHROMATIDS	-1.12251	0.636192		REACTOME_INTERFERON_GAMMA_SIGNALING	-1.21524	0.322205
	REACTOME_DOWNSTREAM_SIGNALING_OF_ACTIVATED_FGFR4	0.896781	0.920121		REACTOME_RNA_POLYMERASE_II_TRANSCRIPTION	-1.10892	0.931495		REACTOME_APOPTOSIS	-1.12296	0.637808		REACTOME_NRAGE_SIGNALS_DEATH_THROUGH_JNK	-1.21874	0.317466
	REACTOME_SUMOYLATION	0.895004	0.922071		REACTOME_SIGNALING_BY_ERBB4	-1.11084	0.933353		REACTOME_DARPP_32_EVENTS	-1.12355	0.639188		REACTOME_PINK1_PRKN_MEDIATED_MITOPHAGY	-1.22252	0.312177
	REACTOME_ANTIVIRAL_MECHANISM_BY_IFN_STIMULATED_GENES	0.890249	0.930893		REACTOME_ESTROGEN_DEPENDENT_GENE_EXPRESSION	-1.11106	0.942011		REACTOME_PROTEIN_UBIQUITINATION	-1.12514	0.637945		REACTOME_GAMMA_CARBOXYLATION_HYPUSINYLATION_HYDROXYLATION_AND_ARYLSULFATASE_ACTIVATION	-1.22442	0.309913
	REACTOME_KINESINS	0.889996	0.929305		REACTOME_TRANSPORT_OF_INORGANIC_CATIONS_ANIONS_AND_AMINO_ACIDS_OLIGOPEPTIDES	-1.11129	0.950666		REACTOME_CLASS_I_MHC_MEDIATED_ANTIGEN_PROCESSING_PRESENTATION	-1.12713	0.635669		REACTOME_SARS_COV_INFECTIONS	-1.2293	0.303067
	REACTOME_LAMININ_INTERACTIONS	0.888023	0.931731		REACTOME_BMAL1_CLOCK_NPAS2_ACTIVATES_CIRCADIAN_GENE_EXPRESSION	-1.1127	0.955205		REACTOME_RHOV_GTPASE_CYCLE	-1.1276	0.637476		REACTOME_FORMATION_OF_WDR5_CONTAINING_HISTONE_MODIFYING_COMPLEXES	-1.23079	0.301718
	REACTOME_COLLAGEN_BIOSYNTHESIS_AND_MODIFYING_ENZYMES	0.879115	0.949874		REACTOME_PYRUVATE_METABOLISM_AND_CITRIC_ACID_TCA_CYCLE	-1.11577	0.95234		REACTOME_MITOTIC_SPINDLE_CHECKPOINT	-1.12785	0.639971		REACTOME_JNK_C_JUN_KINASES_PHOSPHORYLATION_AND_ACTIVATION_MEDIATED_BY_ACTIVATED_HUMAN_TAK1	-1.23192	0.300935
	REACTOME_FATTY_ACID_METABOLISM	0.87829	0.949491		REACTOME_TRANSCRIPTIONAL_REGULATION_OF_GRANULOPOIESIS	-1.11997	0.94446		REACTOME_SIGNALING_BY_THE_B_CELL_RECEPTOR_BCR	-1.12939	0.638833		REACTOME_INSULIN_PROCESSING	-1.23452	0.297757
	REACTOME_HSF1_DEPENDENT_TRANSACTIVATION	0.876883	0.950275		REACTOME_PYRUVATE_METABOLISM	-1.12976	0.91338		REACTOME_FLT3_SIGNALING	-1.13894	0.615252		REACTOME_CALNEXIN_CALRETICULIN_CYCLE	-1.23539	0.297342
	REACTOME_TRANS_GOLGI_NETWORK_VESICLE_BUDDING	0.875459	0.951157		REACTOME_TOLL_LIKE_RECEPTOR_TLR1_TLR2_CASCADE	-1.13335	0.907977		REACTOME_MITOTIC_PROPHASE	-1.1407	0.613235		REACTOME_NOTCH1_INTRACELLULAR_DOMAIN_REGULATES_TRANSCRIPTION	-1.23582	0.297626
	REACTOME_CLASS_I_MHC_MEDIATED_ANTIGEN_PROCESSING_PRESENTATION	0.873367	0.953694		REACTOME_CDC42_GTPASE_CYCLE	-1.13359	0.916913		REACTOME_INSULIN_RECEPTOR_SIGNALLING_CASCADE	-1.14165	0.613804		REACTOME_ACTIVATION_OF_THE_MRNA_UPON_BINDING_OF_THE_CAP_BINDING_COMPLEX_AND_EIFS_AND_SUBSEQUENT_BINDING_TO_43S	-1.23609	0.298076
	REACTOME_SPHINGOLIPID_DE_NOVO_BIOSYNTHESIS	0.873084	0.952079		REACTOME_INSULIN_RECEPTOR_SIGNALLING_CASCADE	-1.13513	0.920205		REACTOME_FORMATION_OF_PARAXIAL_MESODERM	-1.14322	0.612366		REACTOME_SPHINGOLIPID_METABOLISM	-1.23954	0.293651
	REACTOME_SIGNALING_BY_FGFR4	0.863694	0.970649		REACTOME_NEDDYLATION	-1.13608	0.926348		REACTOME_E3_UBIQUITIN_LIGASES_UBIQUITINATE_TARGET_PROTEINS	-1.14355	0.614512		REACTOME_RHOC_GTPASE_CYCLE	-1.23998	0.293868
	REACTOME_AMINO_ACIDS_REGULATE_MTORC1	0.863505	0.968774		REACTOME_ONCOGENE_INDUCED_SENESCENCE	-1.13671	0.93443		REACTOME_FORMATION_OF_INCISION_COMPLEX_IN_GG_NER	-1.14398	0.616508		REACTOME_ER_TO_GOLGI_ANTEROGRADE_TRANSPORT	-1.24052	0.293967
	REACTOME_SYNTHESIS_OF_PA	0.862381	0.969015		REACTOME_ACTIVATION_OF_ANTERIOR_HOX_GENES_IN_HINDBRAIN_DEVELOPMENT_DURING_EARLY_EMBRYOGENESIS	-1.14378	0.914857		REACTOME_TRANSCRIPTIONAL_REGULATION_BY_MECP2	-1.14668	0.612218		REACTOME_EUKARYOTIC_TRANSLATION_INITIATION	-1.24185	0.292773
	REACTOME_TNFR1_INDUCED_PROAPOPTOTIC_SIGNALING	0.861497	0.968676		REACTOME_RND2_GTPASE_CYCLE	-1.14427	0.923595		REACTOME_METABOLISM_OF_STEROIDS	-1.15072	0.60402		REACTOME_PHASE_0_RAPID_DEPOLARISATION	-1.24238	0.292893
	REACTOME_CYTOCHROME_P450_ARRANGED_BY_SUBSTRATE_TYPE	0.858338	0.973303		REACTOME_SIGNALING_BY_NTRKS	-1.14906	0.91402		REACTOME_ORC1_REMOVAL_FROM_CHROMATIN	-1.15485	0.595484		REACTOME_INTEGRIN_SIGNALING	-1.24367	0.29187
	REACTOME_CELL_CYCLE_MITOTIC	0.856643	0.974887		REACTOME_HCMV_LATE_EVENTS	-1.14924	0.924232		REACTOME_TOLL_LIKE_RECEPTOR_9_TLR9_CASCADE	-1.15537	0.597183		REACTOME_FCERI_MEDIATED_CA_2_MOBILIZATION	-1.24518	0.290379
	REACTOME_ACTIVATION_OF_KAINATE_RECEPTORS_UPON_GLUTAMATE_BINDING	0.850914	0.985036		REACTOME_CYCLIN_D_ASSOCIATED_EVENTS_IN_G1	-1.15359	0.9158		REACTOME_SIGNALING_BY_TGF_BETA_RECEPTOR_COMPLEX	-1.15676	0.596357		REACTOME_TRANSCRIPTIONAL_REGULATION_BY_NPAS4	-1.24656	0.289064
	REACTOME_REGULATION_OF_FZD_BY_UBIQUITINATION	0.84979	0.985219		REACTOME_FLT3_SIGNALING	-1.15491	0.921477		REACTOME_REGULATION_OF_EXPRESSION_OF_SLITS_AND_ROBOS	-1.15739	0.597735		REACTOME_HSF1_DEPENDENT_TRANSACTIVATION	-1.247	0.289386
	REACTOME_AMINE_LIGAND_BINDING_RECEPTORS	0.848654	0.985212		REACTOME_EGFR_DOWNREGULATION	-1.15906	0.914439		REACTOME_HDMS_DEMETHYLATE_HISTONES	-1.15952	0.594958		REACTOME_ASPARAGINE_N_LINKED_GLYCOSYLATION	-1.24796	0.288929
	REACTOME_MAP2K_AND_MAPK_ACTIVATION	0.848639	0.982991		REACTOME_SIGNALING_BY_NOTCH1_PEST_DOMAIN_MUTANTS_IN_CANCER	-1.16274	0.909716		REACTOME_INTERLEUKIN_12_SIGNALING	-1.16405	0.585255		REACTOME_SIGNALLING_TO_ERKS	-1.24949	0.287491
	REACTOME_ASSOCIATION_OF_TRIC_CCT_WITH_TARGET_PROTEINS_DURING_BIOSYNTHESIS	0.844997	0.988546		REACTOME_TOLL_LIKE_RECEPTOR_9_TLR9_CASCADE	-1.1645	0.913262		REACTOME_INFECTION_WITH_MYCOBACTERIUM_TUBERCULOSIS	-1.16526	0.585187		REACTOME_TRANSLATION_OF_SARS_COV_2_STRUCTURAL_PROTEINS	-1.25129	0.285959
	REACTOME_BIOSYNTHESIS_OF_THE_N_GLYCAN_PRECURSOR_DOLICHOL_LIPID_LINKED_OLIGOSACCHARIDE_LLO_AND_TRANSFER_TO_A_NASCENT_PROTEIN	0.843732	0.989038		REACTOME_BACTERIAL_INFECTION_PATHWAYS	-1.1666	0.9154		REACTOME_C_TYPE_LECTIN_RECEPTORS_CLRS	-1.171	0.572565		REACTOME_HIV_ELONGATION_ARREST_AND_RECOVERY	-1.25315	0.284139
	REACTOME_METABOLISM_OF_STEROIDS	0.843616	0.98705		REACTOME_NRAGE_SIGNALS_DEATH_THROUGH_JNK	-1.17323	0.897284		REACTOME_PEROXISOMAL_PROTEIN_IMPORT	-1.17535	0.56385		REACTOME_CHROMATIN_MODIFYING_ENZYMES	-1.25569	0.281315
	REACTOME_SEPARATION_OF_SISTER_CHROMATIDS	0.842067	0.987979		REACTOME_RND1_GTPASE_CYCLE	-1.17665	0.894375		REACTOME_DISEASES_OF_GLYCOSYLATION	-1.17574	0.565888		REACTOME_NOTCH3_ACTIVATION_AND_TRANSMISSION_OF_SIGNAL_TO_THE_NUCLEUS	-1.25767	0.279283
	REACTOME_RHO_GTPASES_ACTIVATE_IQGAPS	0.839693	0.990686		REACTOME_REGULATION_OF_PTEN_GENE_TRANSCRIPTION	-1.17801	0.89982		REACTOME_MAPK6_MAPK4_SIGNALING	-1.1765	0.566826		REACTOME_ACTIVATED_TAK1_MEDIATES_P38_MAPK_ACTIVATION	-1.25776	0.280085
	REACTOME_REGULATION_OF_RUNX2_EXPRESSION_AND_ACTIVITY	0.839198	0.989414		REACTOME_DOWNREGULATION_OF_SMAD2_3_SMAD4_TRANSCRIPTIONAL_ACTIVITY	-1.17837	0.910722		REACTOME_DEGRADATION_OF_GLI1_BY_THE_PROTEASOME	-1.17833	0.565095		REACTOME_SEMA4D_INDUCED_CELL_MIGRATION_AND_GROWTH_CONE_COLLAPSE	-1.26163	0.275145
	REACTOME_REGULATION_OF_LIPID_METABOLISM_BY_PPARALPHA	0.839191	0.987193		REACTOME_DEACTIVATION_OF_THE_BETA_CATENIN_TRANSACTIVATING_COMPLEX	-1.18457	0.893098		REACTOME_RHO_GTPASE_EFFECTORS	-1.17835	0.568162		REACTOME_TRANSCRIPTIONAL_REGULATION_BY_MECP2	-1.26287	0.27427
	REACTOME_SEALING_OF_THE_NUCLEAR_ENVELOPE_NE_BY_ESCRT_III	0.836511	0.990599		REACTOME_SUMOYLATION_OF_TRANSCRIPTION_COFACTORS	-1.1861	0.898786		REACTOME_SOMITOGENESIS	-1.17902	0.569436		REACTOME_DEACTIVATION_OF_THE_BETA_CATENIN_TRANSACTIVATING_COMPLEX	-1.26616	0.270536
	REACTOME_SARS_COV_2_ACTIVATES_MODULATES_INNATE_AND_ADAPTIVE_IMMUNE_RESPONSES	0.835064	0.991343		REACTOME_G_ALPHA_Q_SIGNALLING_EVENTS	-1.18808	0.902034		REACTOME_ESR_MEDIATED_SIGNALING	-1.1791	0.572394		REACTOME_NOD1_2_SIGNALING_PATHWAY	-1.26759	0.269448
	REACTOME_ANTIGEN_PRESENTATION_FOLDING_ASSEMBLY_AND_PEPTIDE_LOADING_OF_CLASS_I_MHC	0.834391	0.990464		REACTOME_NEGATIVE_REGULATION_OF_MAPK_PATHWAY	-1.18896	0.911091		REACTOME_RESPONSE_OF_MTB_TO_PHAGOCYTOSIS	-1.18464	0.560729		REACTOME_RHO_GTPASE_CYCLE	-1.27106	0.265052
	REACTOME_DNA_DAMAGE_TELOMERE_STRESS_INDUCED_SENESCENCE	0.831681	0.993542		REACTOME_PEROXISOMAL_PROTEIN_IMPORT	-1.18896	0.92447		REACTOME_PTEN_REGULATION	-1.18528	0.562076		REACTOME_RHOQ_GTPASE_CYCLE	-1.2732	0.262837
	REACTOME_BASIGIN_INTERACTIONS	0.830852	0.993006		REACTOME_ANTIGEN_PROCESSING_UBIQUITINATION_PROTEASOME_DEGRADATION	-1.18925	0.936825		REACTOME_HOST_INTERACTIONS_OF_HIV_FACTORS	-1.18724	0.559607		REACTOME_REGULATION_OF_LIPID_METABOLISM_BY_PPARALPHA	-1.27404	0.262622
	REACTOME_PLATELET_AGGREGATION_PLUG_FORMATION	0.830586	0.991351		REACTOME_TP53_REGULATES_TRANSCRIPTION_OF_DNA_REPAIR_GENES	-1.19437	0.925696		REACTOME_INTERLEUKIN_1_FAMILY_SIGNALING	-1.18742	0.562201		REACTOME_RIPK1_MEDIATED_REGULATED_NECROSIS	-1.27467	0.262528
	REACTOME_INWARDLY_RECTIFYING_K_CHANNELS	0.822951	1		REACTOME_GLYCOLYSIS	-1.19444	0.939714		REACTOME_SIGNALING_BY_FGFR4	-1.18835	0.562844		REACTOME_RNA_POLYMERASE_III_TRANSCRIPTION_TERMINATION	-1.27641	0.260875
	REACTOME_DEACTIVATION_OF_THE_BETA_CATENIN_TRANSACTIVATING_COMPLEX	0.820428	1		REACTOME_SIGNALING_BY_EGFR_IN_CANCER	-1.19473	0.952877		REACTOME_NEGATIVE_REGULATORS_OF_DDX58_IFIH1_SIGNALING	-1.18903	0.564229		REACTOME_LEISHMANIA_INFECTION	-1.27663	0.261512
	REACTOME_FC_EPSILON_RECEPTOR_FCERI_SIGNALING	0.820262	1		REACTOME_CELLULAR_SENESCENCE	-1.196	0.961453		REACTOME_CELL_DEATH_SIGNALLING_VIA_NRAGE_NRIF_AND_NADE	-1.18929	0.566822		REACTOME_PROTEIN_UBIQUITINATION	-1.27923	0.258809
	REACTOME_SARS_COV_INFECTIONS	0.815721	1		REACTOME_GLYCEROPHOSPHOLIPID_BIOSYNTHESIS	-1.20382	0.936533		REACTOME_SUMOYLATION_OF_TRANSCRIPTION_COFACTORS	-1.1901	0.567856		REACTOME_METALLOPROTEASE_DUBS	-1.28027	0.25826
	REACTOME_RHO_GTPASES_ACTIVATE_PKNS	0.814411	1		REACTOME_INTERLEUKIN_17_SIGNALING	-1.20452	0.948099		REACTOME_TCR_SIGNALING	-1.19145	0.567425		REACTOME_RND1_GTPASE_CYCLE	-1.28239	0.256076
	REACTOME_INFECTION_WITH_MYCOBACTERIUM_TUBERCULOSIS	0.806582	1		REACTOME_MUSCLE_CONTRACTION	-1.20854	0.942691		REACTOME_DEUBIQUITINATION	-1.19187	0.569457		REACTOME_NOTCH2_ACTIVATION_AND_TRANSMISSION_OF_SIGNAL_TO_THE_NUCLEUS	-1.29549	0.2389
	REACTOME_NOD1_2_SIGNALING_PATHWAY	0.806368	1		REACTOME_LAMININ_INTERACTIONS	-1.2148	0.925152		REACTOME_ASYMMETRIC_LOCALIZATION_OF_PCP_PROTEINS	-1.19631	0.560522		REACTOME_SIGNALING_BY_CYTOSOLIC_FGFR1_FUSION_MUTANTS	-1.29966	0.233896
	REACTOME_SIGNALING_BY_THE_B_CELL_RECEPTOR_BCR	0.803088	1		REACTOME_TRANSCRIPTIONAL_REGULATION_BY_TP53	-1.21628	0.933096		REACTOME_RAB_GERANYLGERANYLATION	-1.19719	0.561425		REACTOME_PROCESSING_OF_CAPPED_INTRON_CONTAINING_PRE_MRNA	-1.30264	0.230965
	REACTOME_JNK_C_JUN_KINASES_PHOSPHORYLATION_AND_ACTIVATION_MEDIATED_BY_ACTIVATED_HUMAN_TAK1	0.802976	1		REACTOME_MYD88_INDEPENDENT_TLR4_CASCADE	-1.22198	0.920211		REACTOME_SIGNALING_BY_EGFR	-1.1988	0.560489		REACTOME_ACTIVATED_NOTCH1_TRANSMITS_SIGNAL_TO_THE_NUCLEUS	-1.30328	0.23097
	REACTOME_MITOTIC_G2_G2_M_PHASES	0.797189	1		REACTOME_GLUCOSE_METABOLISM	-1.22237	0.93449		REACTOME_CARDIAC_CONDUCTION	-1.19967	0.56135		REACTOME_CELLULAR_RESPONSE_TO_HEAT_STRESS	-1.30496	0.229624
	REACTOME_MITOTIC_METAPHASE_AND_ANAPHASE	0.79165	1		REACTOME_HSF1_DEPENDENT_TRANSACTIVATION	-1.22867	0.918829		REACTOME_PROGRAMMED_CELL_DEATH	-1.20225	0.557663		REACTOME_MITOTIC_PROMETAPHASE	-1.30518	0.230209
	REACTOME_TRANSCRIPTIONAL_REGULATION_OF_WHITE_ADIPOCYTE_DIFFERENTIATION	0.791548	1		REACTOME_PLATELET_HOMEOSTASIS	-1.23336	0.911601		REACTOME_TOLL_LIKE_RECEPTOR_CASCADES	-1.2025	0.560306		REACTOME_TP53_REGULATES_TRANSCRIPTION_OF_DNA_REPAIR_GENES	-1.30908	0.22561
	REACTOME_RUNX2_REGULATES_BONE_DEVELOPMENT	0.79101	1		REACTOME_NOTCH1_INTRACELLULAR_DOMAIN_REGULATES_TRANSCRIPTION	-1.2337	0.927075		REACTOME_SIGNALING_BY_FGFR3	-1.20324	0.561557		REACTOME_RAS_PROCESSING	-1.31085	0.223932
	REACTOME_METABOLIC_DISORDERS_OF_BIOLOGICAL_OXIDATION_ENZYMES	0.787992	1		REACTOME_OXIDATIVE_STRESS_INDUCED_SENESCENCE	-1.23633	0.931276		REACTOME_DEFECTIVE_CFTR_CAUSES_CYSTIC_FIBROSIS	-1.20519	0.559348		REACTOME_NEGATIVE_REGULATION_OF_THE_PI3K_AKT_NETWORK	-1.31344	0.221286
	REACTOME_DISEASES_OF_PROGRAMMED_CELL_DEATH	0.786122	1		REACTOME_MITOTIC_SPINDLE_CHECKPOINT	-1.23895	0.934661		REACTOME_EUKARYOTIC_TRANSLATION_ELONGATION	-1.20614	0.56018		REACTOME_COPI_INDEPENDENT_GOLGI_TO_ER_RETROGRADE_TRAFFIC	-1.31395	0.221409
	REACTOME_CARDIOGENESIS	0.784963	1		REACTOME_METABOLISM_OF_CARBOHYDRATES	-1.23994	0.947884		REACTOME_SEMA4D_IN_SEMAPHORIN_SIGNALING	-1.2086	0.55678		REACTOME_RHO_GTPASES_ACTIVATE_FORMINS	-1.32054	0.21372
	REACTOME_RHOG_GTPASE_CYCLE	0.783764	1		REACTOME_CELL_DEATH_SIGNALLING_VIA_NRAGE_NRIF_AND_NADE	-1.24038	0.964959		REACTOME_REGULATION_OF_HSF1_MEDIATED_HEAT_SHOCK_RESPONSE	-1.21074	0.554653		REACTOME_TRANSPORT_OF_SMALL_MOLECULES	-1.32275	0.211927
	REACTOME_SMOOTH_MUSCLE_CONTRACTION	0.781256	1		REACTOME_SIGNALING_BY_PTK6	-1.24135	0.979626		REACTOME_RNA_POLYMERASE_II_TRANSCRIPTION	-1.21214	0.554293		REACTOME_TRANSLATION_OF_SARS_COV_1_STRUCTURAL_PROTEINS	-1.32445	0.210535
	REACTOME_REGULATION_OF_PTEN_GENE_TRANSCRIPTION	0.777953	1		REACTOME_TGF_BETA_RECEPTOR_SIGNALING_ACTIVATES_SMADS	-1.24164	0.998549		REACTOME_SEMAPHORIN_INTERACTIONS	-1.21348	0.554153		REACTOME_SIGNALING_BY_NOTCH1_PEST_DOMAIN_MUTANTS_IN_CANCER	-1.32455	0.211205
	REACTOME_SYNTHESIS_OF_ACTIVE_UBIQUITIN_ROLES_OF_E1_AND_E2_ENZYMES	0.77794	1		REACTOME_REGULATED_NECROSIS	-1.26027	0.912426		REACTOME_FCERI_MEDIATED_NF_KB_ACTIVATION	-1.21444	0.555054		REACTOME_SARS_COV_1_HOST_INTERACTIONS	-1.32623	0.209754
	REACTOME_AGGREPHAGY	0.776636	1		REACTOME_RHOQ_GTPASE_CYCLE	-1.2675	0.891962		REACTOME_INTERFERON_ALPHA_BETA_SIGNALING	-1.21524	0.556322		REACTOME_COPI_MEDIATED_ANTEROGRADE_TRANSPORT	-1.32721	0.209329
	REACTOME_BILE_ACID_AND_BILE_SALT_METABOLISM	0.775094	1		REACTOME_INTRACELLULAR_SIGNALING_BY_SECOND_MESSENGERS	-1.26762	0.911622		REACTOME_MITOTIC_G1_PHASE_AND_G1_S_TRANSITION	-1.21647	0.556335		REACTOME_AURKA_ACTIVATION_BY_TPX2	-1.33009	0.20662
	REACTOME_GLYCOSPHINGOLIPID_CATABOLISM	0.774584	1		REACTOME_SIGNALING_BY_NUCLEAR_RECEPTORS	-1.27046	0.916411		REACTOME_CLEC7A_DECTIN_1_SIGNALING	-1.21851	0.554494		REACTOME_DDX58_IFIH1_MEDIATED_INDUCTION_OF_INTERFERON_ALPHA_BETA	-1.33177	0.205399
	REACTOME_UB_SPECIFIC_PROCESSING_PROTEASES	0.772647	1		REACTOME_SIGNALING_BY_NOTCH1	-1.27171	0.931285		REACTOME_CONSTITUTIVE_SIGNALING_BY_AKT1_E17K_IN_CANCER	-1.2194	0.555519		REACTOME_CARGO_RECOGNITION_FOR_CLATHRIN_MEDIATED_ENDOCYTOSIS	-1.33593	0.201135
	REACTOME_NEF_MEDIATES_DOWN_MODULATION_OF_CELL_SURFACE_RECEPTORS_BY_RECRUITING_THEM_TO_CLATHRIN_ADAPTERS	0.772356	1		REACTOME_TRANSCRIPTIONAL_REGULATION_OF_WHITE_ADIPOCYTE_DIFFERENTIATION	-1.27539	0.932905		REACTOME_SIGNALING_BY_NUCLEAR_RECEPTORS	-1.22391	0.546204		REACTOME_HCMV_LATE_EVENTS	-1.33779	0.199789
	REACTOME_DEADENYLATION_OF_MRNA	0.771206	1		REACTOME_CELLULAR_RESPONSE_TO_HEAT_STRESS	-1.27713	0.946085		REACTOME_INTERLEUKIN_12_FAMILY_SIGNALING	-1.22735	0.540141		REACTOME_SUMOYLATION_OF_INTRACELLULAR_RECEPTORS	-1.33917	0.198852
	REACTOME_AUTOPHAGY	0.771131	1		REACTOME_EXTRA_NUCLEAR_ESTROGEN_SIGNALING	-1.28332	0.932892		REACTOME_INTERACTIONS_OF_VPR_WITH_HOST_CELLULAR_PROTEINS	-1.22773	0.542787		REACTOME_ENERGY_DEPENDENT_REGULATION_OF_MTOR_BY_LKB1_AMPK	-1.33975	0.19882
	REACTOME_RESOLUTION_OF_D_LOOP_STRUCTURES_THROUGH_SYNTHESIS_DEPENDENT_STRAND_ANNEALING_SDSA	0.768739	1		REACTOME_SLC_MEDIATED_TRANSMEMBRANE_TRANSPORT	-1.28992	0.918669		REACTOME_ESTROGEN_DEPENDENT_GENE_EXPRESSION	-1.22916	0.542437		REACTOME_O_LINKED_GLYCOSYLATION_OF_MUCINS	-1.34267	0.19602
	REACTOME_COPII_MEDIATED_VESICLE_TRANSPORT	0.768645	1		REACTOME_TRANSCRIPTIONAL_REGULATION_BY_NPAS4	-1.29231	0.928436		REACTOME_DOWNSTREAM_SIGNALING_EVENTS_OF_B_CELL_RECEPTOR_BCR	-1.22977	0.544236		REACTOME_RET_SIGNALING	-1.3463	0.192626
	REACTOME_RHOBTB_GTPASE_CYCLE	0.768474	1		REACTOME_SIGNALING_BY_SCF_KIT	-1.29531	0.936101		REACTOME_CONSTITUTIVE_SIGNALING_BY_LIGAND_RESPONSIVE_EGFR_CANCER_VARIANTS	-1.23071	0.545136		REACTOME_VESICLE_MEDIATED_TRANSPORT	-1.35008	0.18883
	REACTOME_TRANSCRIPTIONAL_REGULATION_BY_E2F6	0.765209	1		REACTOME_DEATH_RECEPTOR_SIGNALING	-1.31858	0.821958		REACTOME_SUMOYLATION_OF_RNA_BINDING_PROTEINS	-1.2328	0.543141		REACTOME_CYTOSOLIC_TRNA_AMINOACYLATION	-1.35013	0.189482
	REACTOME_OTHER_INTERLEUKIN_SIGNALING	0.763094	1		REACTOME_ION_TRANSPORT_BY_P_TYPE_ATPASES	-1.3235	0.818085		REACTOME_HEDGEHOG_LIGAND_BIOGENESIS	-1.23315	0.545912		REACTOME_RAF_ACTIVATION	-1.35096	0.189248
	REACTOME_RESPONSE_OF_MTB_TO_PHAGOCYTOSIS	0.759578	1		REACTOME_ACTIVATION_OF_GENE_EXPRESSION_BY_SREBF_SREBP	-1.32848	0.815101		REACTOME_SUMOYLATION_OF_UBIQUITINYLATION_PROTEINS	-1.23482	0.544879		REACTOME_RNA_POLYMERASE_II_PRE_TRANSCRIPTION_EVENTS	-1.35286	0.187813
	REACTOME_HSP90_CHAPERONE_CYCLE_FOR_STEROID_HORMONE_RECEPTORS_SHR_IN_THE_PRESENCE_OF_LIGAND	0.758031	1		REACTOME_SIGNALING_BY_GPCR	-1.34534	0.747184		REACTOME_TNFR1_INDUCED_NF_KAPPA_B_SIGNALING_PATHWAY	-1.23599	0.545086		REACTOME_SIGNALING_BY_BRAF_AND_RAF1_FUSIONS	-1.35394	0.187308
	REACTOME_RHO_GTPASES_ACTIVATE_WASPS_AND_WAVES	0.757899	1		REACTOME_GLYCOGEN_METABOLISM	-1.34982	0.74651		REACTOME_APC_C_CDH1_MEDIATED_DEGRADATION_OF_CDC20_AND_OTHER_APC_C_CDH1_TARGETED_PROTEINS_IN_LATE_MITOSIS_EARLY_G1	-1.23791	0.54341		REACTOME_SLC_MEDIATED_TRANSMEMBRANE_TRANSPORT	-1.35542	0.186384
	REACTOME_ACTIVATED_NOTCH1_TRANSMITS_SIGNAL_TO_THE_NUCLEUS	0.757391	1		REACTOME_NEGATIVE_REGULATION_OF_THE_PI3K_AKT_NETWORK	-1.35493	0.744124		REACTOME_TOLL_LIKE_RECEPTOR_TLR1_TLR2_CASCADE	-1.23964	0.542064		REACTOME_SIGNALING_BY_RHO_GTPASES_MIRO_GTPASES_AND_RHOBTB3	-1.35614	0.186314
	REACTOME_NEGATIVE_REGULATORS_OF_DDX58_IFIH1_SIGNALING	0.755242	1		REACTOME_SENESCENCE_ASSOCIATED_SECRETORY_PHENOTYPE_SASP	-1.36086	0.735197		REACTOME_DOWNREGULATION_OF_TGF_BETA_RECEPTOR_SIGNALING	-1.24095	0.542209		REACTOME_SIGNALING_BY_ROBO_RECEPTORS	-1.35759	0.185453
	REACTOME_NETRIN_1_SIGNALING	0.74986	1		REACTOME_SUMOYLATION	-1.3699	0.711861		REACTOME_NUCLEOTIDE_BINDING_DOMAIN_LEUCINE_RICH_REPEAT_CONTAINING_RECEPTOR_NLR_SIGNALING_PATHWAYS	-1.24123	0.545224		REACTOME_MTORC1_MEDIATED_SIGNALLING	-1.35905	0.184595
	REACTOME_CELL_CYCLE_CHECKPOINTS	0.747143	1		REACTOME_FOXO_MEDIATED_TRANSCRIPTION	-1.3726	0.723408		REACTOME_APC_C_MEDIATED_DEGRADATION_OF_CELL_CYCLE_PROTEINS	-1.24276	0.544446		REACTOME_SIGNALING_BY_RECEPTOR_TYROSINE_KINASES	-1.3598	0.184529
	REACTOME_SIGNALING_BY_NTRK2_TRKB	0.746252	1		REACTOME_STIMULI_SENSING_CHANNELS	-1.37708	0.725708		REACTOME_TRANSPORT_OF_MATURE_MRNAS_DERIVED_FROM_INTRONLESS_TRANSCRIPTS	-1.24277	0.548427		REACTOME_COPII_MEDIATED_VESICLE_TRANSPORT	-1.36355	0.180949
	REACTOME_SUMOYLATION_OF_TRANSCRIPTION_COFACTORS	0.744225	1		REACTOME_FATTY_ACID_METABOLISM	-1.37906	0.744369		REACTOME_EXTRA_NUCLEAR_ESTROGEN_SIGNALING	-1.24594	0.543646		REACTOME_INTERFERON_ALPHA_BETA_SIGNALING	-1.36542	0.179439
	REACTOME_DEFECTIVE_INTRINSIC_PATHWAY_FOR_APOPTOSIS	0.744125	1		REACTOME_REGULATION_OF_TP53_ACTIVITY	-1.38146	0.761023		REACTOME_TCF_DEPENDENT_SIGNALING_IN_RESPONSE_TO_WNT	-1.24859	0.539521		REACTOME_MRNA_SPLICING	-1.36766	0.177734
	REACTOME_ANTIGEN_PROCESSING_UBIQUITINATION_PROTEASOME_DEGRADATION	0.741074	1		REACTOME_ISG15_ANTIVIRAL_MECHANISM	-1.38253	0.787814		REACTOME_RIPK1_MEDIATED_REGULATED_NECROSIS	-1.25583	0.523356		REACTOME_HIV_LIFE_CYCLE	-1.36776	0.178357
	REACTOME_NEDDYLATION	0.740838	1		REACTOME_CARDIAC_CONDUCTION	-1.38909	0.78404		REACTOME_COSTIMULATION_BY_THE_CD28_FAMILY	-1.25688	0.524231		REACTOME_MITOPHAGY	-1.37001	0.176634
	REACTOME_S_PHASE	0.740261	1		REACTOME_RHOV_GTPASE_CYCLE	-1.38998	0.815886		REACTOME_RAF_ACTIVATION	-1.25735	0.52691		REACTOME_INSULIN_RECEPTOR_RECYCLING	-1.37018	0.177182
	REACTOME_REPRODUCTION	0.73997	1		REACTOME_METABOLISM_OF_STEROIDS	-1.41034	0.733834		REACTOME_REGULATION_OF_TP53_ACTIVITY	-1.26842	0.50031		REACTOME_TRANSLESION_SYNTHESIS_BY_Y_FAMILY_DNA_POLYMERASES_BYPASSES_LESIONS_ON_DNA_TEMPLATE	-1.37388	0.174025
	REACTOME_BINDING_AND_UPTAKE_OF_LIGANDS_BY_SCAVENGER_RECEPTORS	0.738789	1		REACTOME_ION_HOMEOSTASIS	-1.41614	0.736217		REACTOME_DOWNREGULATION_OF_SMAD2_3_SMAD4_TRANSCRIPTIONAL_ACTIVITY	-1.27191	0.49423		REACTOME_SIGNALING_BY_NOTCH1	-1.3744	0.17424
	REACTOME_RHOH_GTPASE_CYCLE	0.738741	1		REACTOME_ION_CHANNEL_TRANSPORT	-1.4166	0.774013		REACTOME_ONCOGENIC_MAPK_SIGNALING	-1.2723	0.497144		REACTOME_MAPK_TARGETS_NUCLEAR_EVENTS_MEDIATED_BY_MAP_KINASES	-1.3752	0.174086
	REACTOME_TRANSCRIPTIONAL_REGULATION_BY_TP53	0.731496	1		REACTOME_CONSTITUTIVE_SIGNALING_BY_ABERRANT_PI3K_IN_CANCER	-1.42071	0.793042		REACTOME_SIGNALING_BY_FGFR1	-1.27399	0.496768		REACTOME_SIGNALING_BY_ERBB2	-1.37604	0.17388
	REACTOME_DOPAMINE_NEUROTRANSMITTER_RELEASE_CYCLE	0.729029	1		REACTOME_RHOD_GTPASE_CYCLE	-1.42705	0.799466		REACTOME_ION_TRANSPORT_BY_P_TYPE_ATPASES	-1.27445	0.499461		REACTOME_DNA_DAMAGE_TELOMERE_STRESS_INDUCED_SENESCENCE	-1.38131	0.169109
	REACTOME_M_PHASE	0.72875	1		REACTOME_METABOLISM_OF_LIPIDS	-1.42921	0.837437		REACTOME_ION_CHANNEL_TRANSPORT	-1.27612	0.498682		REACTOME_HSP90_CHAPERONE_CYCLE_FOR_STEROID_HORMONE_RECEPTORS_SHR_IN_THE_PRESENCE_OF_LIGAND	-1.38291	0.167988
	REACTOME_FORMATION_OF_TUBULIN_FOLDING_INTERMEDIATES_BY_CCT_TRIC	0.725852	1		REACTOME_RUNX1_REGULATES_GENES_INVOLVED_IN_MEGAKARYOCYTE_DIFFERENTIATION_AND_PLATELET_FUNCTION	-1.43148	0.88021		REACTOME_ANTIGEN_PROCESSING_UBIQUITINATION_PROTEASOME_DEGRADATION	-1.2774	0.499187		REACTOME_SEMA4D_IN_SEMAPHORIN_SIGNALING	-1.38359	0.167969
	REACTOME_SYNTHESIS_OF_BILE_ACIDS_AND_BILE_SALTS_VIA_7ALPHA_HYDROXYCHOLESTEROL	0.725446	1		REACTOME_SIGNALING_BY_NOTCH3	-1.45003	0.807031		REACTOME_REGULATION_OF_SIGNALING_BY_CBL	-1.27902	0.49863		REACTOME_DOWNSTREAM_SIGNAL_TRANSDUCTION	-1.38455	0.167548
	REACTOME_VITAMIN_B5_PANTOTHENATE_METABOLISM	0.720595	1		REACTOME_REGULATION_OF_TP53_EXPRESSION_AND_DEGRADATION	-1.452	0.859044		REACTOME_THE_ROLE_OF_GTSE1_IN_G2_M_PROGRESSION_AFTER_G2_CHECKPOINT	-1.2819	0.49488		REACTOME_ISG15_ANTIVIRAL_MECHANISM	-1.38685	0.165962
	REACTOME_TNFR1_INDUCED_NF_KAPPA_B_SIGNALING_PATHWAY	0.716893	1		REACTOME_TNF_SIGNALING	-1.49454	0.637792		REACTOME_REGULATION_OF_RAS_BY_GAPS	-1.2853	0.489302		REACTOME_SIGNALING_BY_INSULIN_RECEPTOR	-1.3936	0.160059
	REACTOME_PHASE_II_CONJUGATION_OF_COMPOUNDS	0.713504	1		REACTOME_REGULATION_OF_LIPID_METABOLISM_BY_PPARALPHA	-1.49566	0.695449		REACTOME_TRANSPORT_OF_MATURE_TRANSCRIPT_TO_CYTOPLASM	-1.28533	0.493292		REACTOME_INTERLEUKIN_12_FAMILY_SIGNALING	-1.39419	0.160041
	REACTOME_SCF_SKP2_MEDIATED_DEGRADATION_OF_P27_P21	0.709309	1		REACTOME_HEME_SIGNALING	-1.5061	0.698943		REACTOME_NEGATIVE_REGULATION_OF_NOTCH4_SIGNALING	-1.28576	0.496109		REACTOME_RHO_GTPASE_EFFECTORS	-1.39664	0.158285
	REACTOME_SIGNALING_BY_WNT_IN_CANCER	0.706677	1		REACTOME_RET_SIGNALING	-1.51891	0.694954		REACTOME_ACTIVATION_OF_BH3_ONLY_PROTEINS	-1.28794	0.493826		REACTOME_RRNA_MODIFICATION_IN_THE_NUCLEUS_AND_CYTOSOL	-1.40129	0.154197
	REACTOME_SELECTIVE_AUTOPHAGY	0.706328	1		REACTOME_NUCLEAR_EVENTS_KINASE_AND_TRANSCRIPTION_FACTOR_ACTIVATION	-1.51945	0.789252		REACTOME_TRANSCRIPTIONAL_REGULATION_BY_TP53	-1.29017	0.491927		REACTOME_SIGNALING_BY_CSF1_M_CSF_IN_MYELOID_CELLS	-1.40218	0.154031
	REACTOME_SIGNALING_BY_WNT	0.704853	1		REACTOME_MAPK_TARGETS_NUCLEAR_EVENTS_MEDIATED_BY_MAP_KINASES	-1.53168	0.817273		REACTOME_REGULATION_OF_RUNX2_EXPRESSION_AND_ACTIVITY	-1.2971	0.476871		REACTOME_FORMATION_OF_RNA_POL_II_ELONGATION_COMPLEX	-1.40374	0.153121
	REACTOME_G1_S_DNA_DAMAGE_CHECKPOINTS	0.704579	1		REACTOME_CIRCADIAN_CLOCK	-1.58857	0.532271		REACTOME_MYD88_INDEPENDENT_TLR4_CASCADE	-1.30084	0.470618		REACTOME_HCMV_INFECTION	-1.40808	0.149433
	REACTOME_REGULATION_OF_TP53_ACTIVITY	0.700755	1		REACTOME_PI3K_AKT_SIGNALING_IN_CANCER	-1.60712	0.53819		REACTOME_TNFR2_NON_CANONICAL_NF_KB_PATHWAY	-1.30127	0.473637		REACTOME_RUNX1_INTERACTS_WITH_CO_FACTORS_WHOSE_PRECISE_EFFECT_ON_RUNX1_TARGETS_IS_NOT_KNOWN	-1.41175	0.146429
	REACTOME_LATE_SARS_COV_2_INFECTION_EVENTS	0.700139	1		REACTOME_O_LINKED_GLYCOSYLATION	-1.71923	0.169142		REACTOME_DECTIN_1_MEDIATED_NONCANONICAL_NF_KB_SIGNALING	-1.30219	0.475264		REACTOME_SIGNALING_BY_NUCLEAR_RECEPTORS	-1.41346	0.145521
	REACTOME_TELOMERE_EXTENSION_BY_TELOMERASE	0.699269	1		REACTOME_NUCLEAR_RECEPTOR_TRANSCRIPTION_PATHWAY	-1.73774	0.191719		REACTOME_RUNX1_REGULATES_TRANSCRIPTION_OF_GENES_INVOLVED_IN_DIFFERENTIATION_OF_HSCS	-1.30844	0.461958		REACTOME_ONCOGENIC_MAPK_SIGNALING	-1.41379	0.145944
	REACTOME_EPHB_MEDIATED_FORWARD_SIGNALING	0.69669	1						REACTOME_HEDGEHOG_ON_STATE	-1.31126	0.458271		REACTOME_RHOBTB_GTPASE_CYCLE	-1.41474	0.145645
	REACTOME_THE_PHOTOTRANSDUCTION_CASCADE	0.695583	1						REACTOME_TGF_BETA_RECEPTOR_SIGNALING_ACTIVATES_SMADS	-1.31296	0.457729		REACTOME_IRE1ALPHA_ACTIVATES_CHAPERONES	-1.41734	0.14398
	REACTOME_REGULATION_OF_GLUCOKINASE_BY_GLUCOKINASE_REGULATORY_PROTEIN	0.692423	1						REACTOME_DEGRADATION_OF_DVL	-1.31414	0.458886		REACTOME_SPHINGOLIPID_DE_NOVO_BIOSYNTHESIS	-1.41744	0.14455
	REACTOME_SARS_COV_1_HOST_INTERACTIONS	0.689683	1						REACTOME_HCMV_LATE_EVENTS	-1.31552	0.459168		REACTOME_RHOU_GTPASE_CYCLE	-1.41938	0.143354
	REACTOME_MOLECULES_ASSOCIATED_WITH_ELASTIC_FIBRES	0.688313	1						REACTOME_ONCOGENE_INDUCED_SENESCENCE	-1.31724	0.459117		REACTOME_TOLL_LIKE_RECEPTOR_9_TLR9_CASCADE	-1.42374	0.139912
	REACTOME_REGULATION_OF_TP53_ACTIVITY_THROUGH_PHOSPHORYLATION	0.684812	1						REACTOME_REGULATED_NECROSIS	-1.31953	0.456801		REACTOME_SYNTHESIS_OF_ACTIVE_UBIQUITIN_ROLES_OF_E1_AND_E2_ENZYMES	-1.42423	0.14001
	REACTOME_TP53_REGULATES_TRANSCRIPTION_OF_DNA_REPAIR_GENES	0.677701	1						REACTOME_PLATELET_HOMEOSTASIS	-1.32577	0.444065		REACTOME_ACTIVATION_OF_BH3_ONLY_PROTEINS	-1.42545	0.139641
	REACTOME_MAPK6_MAPK4_SIGNALING	0.67478	1						REACTOME_ANTIVIRAL_MECHANISM_BY_IFN_STIMULATED_GENES	-1.32712	0.444495		REACTOME_RRNA_PROCESSING	-1.42601	0.139701
	REACTOME_DEUBIQUITINATION	0.672404	1						REACTOME_SIGNALING_BY_NOTCH3	-1.32814	0.44592		REACTOME_REGULATION_OF_TP53_ACTIVITY_THROUGH_PHOSPHORYLATION	-1.42687	0.13965
	REACTOME_M_DECAY_DEGRADATION_OF_MATERNAL_MRNAS_BY_MATERNALLY_STORED_FACTORS	0.671017	1						REACTOME_RESPONSE_OF_EIF2AK4_GCN2_TO_AMINO_ACID_DEFICIENCY	-1.33145	0.441107		REACTOME_CELLULAR_SENESCENCE	-1.4317	0.135695
	REACTOME_NUCLEAR_ENVELOPE_NE_REASSEMBLY	0.669878	1						REACTOME_SIGNALING_BY_INTERLEUKINS	-1.33435	0.437704		REACTOME_FLT3_SIGNALING	-1.43436	0.133936
	REACTOME_HSF1_ACTIVATION	0.668705	1						REACTOME_NEDDYLATION	-1.33658	0.436256		REACTOME_NEGATIVE_REGULATORS_OF_DDX58_IFIH1_SIGNALING	-1.43443	0.134561
	REACTOME_RHO_GTPASES_ACTIVATE_PAKS	0.668328	1						REACTOME_STIMULI_SENSING_CHANNELS	-1.33777	0.437563		REACTOME_HSF1_ACTIVATION	-1.43958	0.130265
	REACTOME_APC_C_CDC20_MEDIATED_DEGRADATION_OF_CYCLIN_B	0.666821	1						REACTOME_SIGNALING_BY_GPCR	-1.34516	0.422786		REACTOME_CYCLIN_D_ASSOCIATED_EVENTS_IN_G1	-1.43993	0.130549
	REACTOME_CELLULAR_RESPONSE_TO_HYPOXIA	0.66578	1						REACTOME_NUCLEAR_RECEPTOR_TRANSCRIPTION_PATHWAY	-1.34581	0.425363		REACTOME_RHOD_GTPASE_CYCLE	-1.44014	0.131049
	REACTOME_TRANSPORT_TO_THE_GOLGI_AND_SUBSEQUENT_MODIFICATION	0.66374	1						REACTOME_SIGNALING_BY_NTRKS	-1.34657	0.427637		REACTOME_DOWNREGULATION_OF_ERBB2_SIGNALING	-1.44098	0.130921
	REACTOME_SIGNALING_BY_FGFR2_IN_DISEASE	0.657478	1						REACTOME_CDC42_GTPASE_CYCLE	-1.34894	0.425728		REACTOME_RORA_ACTIVATES_GENE_EXPRESSION	-1.44576	0.127231
	REACTOME_REGULATION_OF_MECP2_EXPRESSION_AND_ACTIVITY	0.648328	1						REACTOME_INTERLEUKIN_3_INTERLEUKIN_5_AND_GM_CSF_SIGNALING	-1.35241	0.420368		REACTOME_RESOLUTION_OF_SISTER_CHROMATID_COHESION	-1.44613	0.127568
	REACTOME_TAK1_DEPENDENT_IKK_AND_NF_KAPPA_B_ACTIVATION	0.647417	1						REACTOME_TRANSCRIPTIONAL_REGULATION_BY_RUNX1	-1.35433	0.420099		REACTOME_TRANSCRIPTIONAL_REGULATION_BY_TP53	-1.44791	0.126668
	REACTOME_DISEASES_OF_CARBOHYDRATE_METABOLISM	0.646718	1						REACTOME_SCF_BETA_TRCP_MEDIATED_DEGRADATION_OF_EMI1	-1.35505	0.422636		REACTOME_ANTIVIRAL_MECHANISM_BY_IFN_STIMULATED_GENES	-1.44793	0.127294
	REACTOME_SIGNALING_BY_NOTCH3	0.64237	1						REACTOME_METABOLISM_OF_POLYAMINES	-1.3575	0.421021		REACTOME_P75_NTR_RECEPTOR_MEDIATED_SIGNALLING	-1.45132	0.125066
	REACTOME_GOLGI_ASSOCIATED_VESICLE_BIOGENESIS	0.641369	1						REACTOME_SHC1_EVENTS_IN_ERBB2_SIGNALING	-1.35755	0.425643		REACTOME_SIGNALING_BY_TGFB_FAMILY_MEMBERS	-1.45875	0.119446
	REACTOME_AMYLOID_FIBER_FORMATION	0.638629	1						REACTOME_MATERNAL_TO_ZYGOTIC_TRANSITION_MZT	-1.35775	0.430008		REACTOME_DEADENYLATION_OF_MRNA	-1.46018	0.11883
	REACTOME_DNA_REPLICATION	0.638323	1						REACTOME_ACTIVATION_OF_THE_MRNA_UPON_BINDING_OF_THE_CAP_BINDING_COMPLEX_AND_EIFS_AND_SUBSEQUENT_BINDING_TO_43S	-1.35803	0.434347		REACTOME_SIGNALING_BY_ALK_IN_CANCER	-1.46129	0.118607
	REACTOME_RESOLUTION_OF_D_LOOP_STRUCTURES	0.635395	1						REACTOME_INTERFERON_GAMMA_SIGNALING	-1.36548	0.41756		REACTOME_CYTOPROTECTION_BY_HMOX1	-1.46608	0.114993
	REACTOME_GOLGI_TO_ER_RETROGRADE_TRANSPORT	0.634986	1						REACTOME_REGULATION_OF_RUNX3_EXPRESSION_AND_ACTIVITY	-1.36709	0.417866		REACTOME_INFECTION_WITH_MYCOBACTERIUM_TUBERCULOSIS	-1.47835	0.105735
	REACTOME_TCF_DEPENDENT_SIGNALING_IN_RESPONSE_TO_WNT	0.630589	1						REACTOME_FLT3_SIGNALING_IN_DISEASE	-1.37158	0.410248		REACTOME_FORMATION_OF_THE_BETA_CATENIN_TCF_TRANSACTIVATING_COMPLEX	-1.47869	0.106124
	REACTOME_RECRUITMENT_OF_NUMA_TO_MITOTIC_CENTROSOMES	0.629742	1						REACTOME_OXIDATIVE_STRESS_INDUCED_SENESCENCE	-1.3743	0.408061		REACTOME_INTERLEUKIN_2_FAMILY_SIGNALING	-1.4828	0.103747
	REACTOME_GASTRULATION	0.617761	1						REACTOME_INTRINSIC_PATHWAY_FOR_APOPTOSIS	-1.37847	0.401662		REACTOME_SIGNALING_BY_SCF_KIT	-1.48395	0.103474
	REACTOME_DNA_REPLICATION_PRE_INITIATION	0.614656	1						REACTOME_CYTOKINE_SIGNALING_IN_IMMUNE_SYSTEM	-1.37857	0.406262		REACTOME_N_GLYCAN_TRIMMING_IN_THE_ER_AND_CALNEXIN_CALRETICULIN_CYCLE	-1.48633	0.10221
	REACTOME_INSULIN_RECEPTOR_RECYCLING	0.614458	1						REACTOME_DEADENYLATION_OF_MRNA	-1.37938	0.409137		REACTOME_ADAPTIVE_IMMUNE_SYSTEM	-1.48812	0.101474
	REACTOME_PIWI_INTERACTING_RNA_PIRNA_BIOGENESIS	0.612846	1						REACTOME_SIGNALING_BY_SCF_KIT	-1.38022	0.411974		REACTOME_SMAD2_SMAD3_SMAD4_HETEROTRIMER_REGULATES_TRANSCRIPTION	-1.48818	0.101999
	REACTOME_MITOTIC_PROPHASE	0.610107	1						REACTOME_CELLULAR_RESPONSES_TO_STIMULI	-1.38213	0.412185		REACTOME_TNFR1_INDUCED_NF_KAPPA_B_SIGNALING_PATHWAY	-1.49167	0.0998518
	REACTOME_ASPARAGINE_N_LINKED_GLYCOSYLATION	0.605712	1						REACTOME_EGFR_DOWNREGULATION	-1.38281	0.415599		REACTOME_SELECTIVE_AUTOPHAGY	-1.49641	0.0966915
	REACTOME_AURKA_ACTIVATION_BY_TPX2	0.604638	1						REACTOME_STABILIZATION_OF_P53	-1.38382	0.417937		REACTOME_RUNX1_REGULATES_GENES_INVOLVED_IN_MEGAKARYOCYTE_DIFFERENTIATION_AND_PLATELET_FUNCTION	-1.49705	0.0966853
	REACTOME_NR1H3_NR1H2_REGULATE_GENE_EXPRESSION_LINKED_TO_CHOLESTEROL_TRANSPORT_AND_EFFLUX	0.597094	1						REACTOME_DEATH_RECEPTOR_SIGNALING	-1.38416	0.422266		REACTOME_NEGATIVE_REGULATION_OF_MAPK_PATHWAY	-1.50213	0.0935127
	REACTOME_BETA_CATENIN_INDEPENDENT_WNT_SIGNALING	0.593178	1						REACTOME_REGULATION_OF_MRNA_STABILITY_BY_PROTEINS_THAT_BIND_AU_RICH_ELEMENTS	-1.38511	0.425553		REACTOME_REGULATION_OF_EXPRESSION_OF_SLITS_AND_ROBOS	-1.50382	0.0928474
	REACTOME_REGULATION_OF_PLK1_ACTIVITY_AT_G2_M_TRANSITION	0.59088	1						REACTOME_TRANSCRIPTIONAL_REGULATION_BY_NPAS4	-1.38599	0.428802		REACTOME_RHOV_GTPASE_CYCLE	-1.50421	0.0931112
	REACTOME_CARBOXYTERMINAL_POST_TRANSLATIONAL_MODIFICATIONS_OF_TUBULIN	0.582158	1						REACTOME_DISEASES_ASSOCIATED_WITH_O_GLYCOSYLATION_OF_PROTEINS	-1.38831	0.427946		REACTOME_DOWNREGULATION_OF_SMAD2_3_SMAD4_TRANSCRIPTIONAL_ACTIVITY	-1.50532	0.0929203
	REACTOME_IRE1ALPHA_ACTIVATES_CHAPERONES	0.577128	1						REACTOME_EUKARYOTIC_TRANSLATION_INITIATION	-1.39016	0.428942		REACTOME_INTERFERON_SIGNALING	-1.50707	0.0921406
	REACTOME_THE_ROLE_OF_GTSE1_IN_G2_M_PROGRESSION_AFTER_G2_CHECKPOINT	0.575592	1						REACTOME_SCF_SKP2_MEDIATED_DEGRADATION_OF_P27_P21	-1.39093	0.432496		REACTOME_CELL_DEATH_SIGNALLING_VIA_NRAGE_NRIF_AND_NADE	-1.50733	0.0925051
	REACTOME_ISG15_ANTIVIRAL_MECHANISM	0.567946	1						REACTOME_FC_EPSILON_RECEPTOR_FCERI_SIGNALING	-1.39234	0.434613		REACTOME_TRANSCRIPTIONAL_REGULATION_OF_WHITE_ADIPOCYTE_DIFFERENTIATION	-1.51281	0.0893531
	REACTOME_DDX58_IFIH1_MEDIATED_INDUCTION_OF_INTERFERON_ALPHA_BETA	0.559464	1						REACTOME_DOWNREGULATION_OF_ERBB2_SIGNALING	-1.39281	0.439731		REACTOME_SARS_COV_1_ACTIVATES_MODULATES_INNATE_IMMUNE_RESPONSES	-1.51711	0.0868929
	REACTOME_PTEN_REGULATION	0.557582	1						REACTOME_CELLULAR_RESPONSE_TO_HYPOXIA	-1.39375	0.443488		REACTOME_SUMOYLATION	-1.51954	0.0855048
	REACTOME_RUNX1_REGULATES_TRANSCRIPTION_OF_GENES_INVOLVED_IN_DIFFERENTIATION_OF_HSCS	0.545645	1						REACTOME_DEGRADATION_OF_AXIN	-1.40024	0.430593		REACTOME_REGULATION_OF_PLK1_ACTIVITY_AT_G2_M_TRANSITION	-1.52019	0.0856056
	REACTOME_NUCLEAR_ENVELOPE_BREAKDOWN	0.54127	1						REACTOME_FOXO_MEDIATED_TRANSCRIPTION	-1.4021	0.431652		REACTOME_ATF4_ACTIVATES_GENES_IN_RESPONSE_TO_ENDOPLASMIC_RETICULUM_STRESS	-1.52075	0.0857051
	REACTOME_APC_C_MEDIATED_DEGRADATION_OF_CELL_CYCLE_PROTEINS	0.539986	1						REACTOME_SIGNALING_BY_NOTCH	-1.4126	0.407249		REACTOME_MYD88_INDEPENDENT_TLR4_CASCADE	-1.52203	0.0854908
	REACTOME_COPI_DEPENDENT_GOLGI_TO_ER_RETROGRADE_TRAFFIC	0.539851	1						REACTOME_SIGNALING_BY_NOTCH1_PEST_DOMAIN_MUTANTS_IN_CANCER	-1.41482	0.407064		REACTOME_INTERLEUKIN_3_INTERLEUKIN_5_AND_GM_CSF_SIGNALING	-1.52295	0.0854808
	REACTOME_TRANSPORT_OF_THE_SLBP_DEPENDANT_MATURE_MRNA	0.537957	1						REACTOME_BUDDING_AND_MATURATION_OF_HIV_VIRION	-1.4165	0.408553		REACTOME_INTRINSIC_PATHWAY_FOR_APOPTOSIS	-1.52432	0.085091
	REACTOME_CELLULAR_RESPONSE_TO_HEAT_STRESS	0.534121	1						REACTOME_RUNX1_INTERACTS_WITH_CO_FACTORS_WHOSE_PRECISE_EFFECT_ON_RUNX1_TARGETS_IS_NOT_KNOWN	-1.4193	0.406902		REACTOME_SARS_COV_1_INFECTION	-1.52442	0.0854696
	REACTOME_TRANSPORT_OF_MATURE_MRNAS_DERIVED_FROM_INTRONLESS_TRANSCRIPTS	0.530812	1						REACTOME_ATTENUATION_PHASE	-1.42616	0.394163		REACTOME_SENESCENCE_ASSOCIATED_SECRETORY_PHENOTYPE_SASP	-1.52779	0.0839237
	REACTOME_SARS_COV_2_INFECTION	0.530034	1						REACTOME_SIGNALING_BY_ERBB2	-1.42654	0.399612		REACTOME_MEMBRANE_TRAFFICKING	-1.53023	0.0827289
	REACTOME_ANCHORING_OF_THE_BASAL_BODY_TO_THE_PLASMA_MEMBRANE	0.529563	1						REACTOME_INTERLEUKIN_17_SIGNALING	-1.42756	0.403599		REACTOME_FCERI_MEDIATED_MAPK_ACTIVATION	-1.53354	0.0810536
	REACTOME_METABOLISM_OF_POLYAMINES	0.527743	1						REACTOME_UB_SPECIFIC_PROCESSING_PROTEASES	-1.4319	0.397371		REACTOME_M_DECAY_DEGRADATION_OF_MATERNAL_MRNAS_BY_MATERNALLY_STORED_FACTORS	-1.53882	0.078266
	REACTOME_ER_TO_GOLGI_ANTEROGRADE_TRANSPORT	0.521843	1						REACTOME_REGULATION_OF_PTEN_STABILITY_AND_ACTIVITY	-1.43721	0.388887		REACTOME_TRANSCRIPTIONAL_ACTIVITY_OF_SMAD2_SMAD3_SMAD4_HETEROTRIMER	-1.54019	0.0778379
	REACTOME_METABOLISM_OF_NUCLEOTIDES	0.520613	1						REACTOME_TRANSCRIPTIONAL_REGULATION_BY_RUNX3	-1.44009	0.388188		REACTOME_CONSTITUTIVE_SIGNALING_BY_LIGAND_RESPONSIVE_EGFR_CANCER_VARIANTS	-1.54712	0.0744468
	REACTOME_TRAF6_MEDIATED_NF_KB_ACTIVATION	0.518701	1						REACTOME_CYTOPROTECTION_BY_HMOX1	-1.44166	0.390784		REACTOME_INTERLEUKIN_17_SIGNALING	-1.54885	0.0737669
	REACTOME_RHOBTB1_GTPASE_CYCLE	0.510177	1						REACTOME_EXPORT_OF_VIRAL_RIBONUCLEOPROTEINS_FROM_NUCLEUS	-1.44212	0.396716		REACTOME_TGF_BETA_RECEPTOR_SIGNALING_ACTIVATES_SMADS	-1.55513	0.0707168
	REACTOME_TRANSFERRIN_ENDOCYTOSIS_AND_RECYCLING	0.506768	1						REACTOME_INTERLEUKIN_4_AND_INTERLEUKIN_13_SIGNALING	-1.4441	0.397945		REACTOME_RAB_GEFS_EXCHANGE_GTP_FOR_GDP_ON_RABS	-1.55693	0.070037
	REACTOME_SARS_COV_1_INFECTION	0.503133	1						REACTOME_NEGATIVE_REGULATION_OF_THE_PI3K_AKT_NETWORK	-1.44528	0.402114		REACTOME_MATERNAL_TO_ZYGOTIC_TRANSITION_MZT	-1.56151	0.0679503
	REACTOME_TRANSPORT_OF_MATURE_TRANSCRIPT_TO_CYTOPLASM	0.468877	1						REACTOME_HSF1_ACTIVATION	-1.44569	0.408844		REACTOME_AGGREPHAGY	-1.56185	0.0682058
	REACTOME_AUF1_HNRNP_D0_BINDS_AND_DESTABILIZES_MRNA	0.467622	1						REACTOME_M_DECAY_DEGRADATION_OF_MATERNAL_MRNAS_BY_MATERNALLY_STORED_FACTORS	-1.45661	0.383743		REACTOME_REGULATION_OF_TP53_ACTIVITY	-1.56316	0.0678712
	REACTOME_RECRUITMENT_OF_MITOTIC_CENTROSOME_PROTEINS_AND_COMPLEXES	0.457204	1						REACTOME_NEGATIVE_REGULATION_OF_MET_ACTIVITY	-1.45741	0.389055		REACTOME_CELL_CYCLE	-1.56506	0.0671706
	REACTOME_INTRA_GOLGI_AND_RETROGRADE_GOLGI_TO_ER_TRAFFIC	0.44696	1						REACTOME_SIGNALING_BY_EGFR_IN_CANCER	-1.46097	0.386447		REACTOME_BUDDING_AND_MATURATION_OF_HIV_VIRION	-1.56787	0.0662805
	REACTOME_HOST_INTERACTIONS_OF_HIV_FACTORS	0.442473	1						REACTOME_ISG15_ANTIVIRAL_MECHANISM	-1.46153	0.393298		REACTOME_CYTOSOLIC_SENSORS_OF_PATHOGEN_ASSOCIATED_DNA	-1.57059	0.0652731
	REACTOME_DECTIN_1_MEDIATED_NONCANONICAL_NF_KB_SIGNALING	0.438663	1						REACTOME_INTRACELLULAR_SIGNALING_BY_SECOND_MESSENGERS	-1.46245	0.399182		REACTOME_VIRAL_INFECTION_PATHWAYS	-1.57096	0.0655523
	REACTOME_REGULATION_OF_PTEN_STABILITY_AND_ACTIVITY	0.434403	1						REACTOME_INTERFERON_SIGNALING	-1.46794	0.391582		REACTOME_DOWNREGULATION_OF_TGF_BETA_RECEPTOR_SIGNALING	-1.58479	0.0585314
	REACTOME_NEGATIVE_REGULATION_OF_NOTCH4_SIGNALING	0.432457	1						REACTOME_CONSTITUTIVE_SIGNALING_BY_ABERRANT_PI3K_IN_CANCER	-1.46817	0.399742		REACTOME_ONCOGENE_INDUCED_SENESCENCE	-1.59793	0.0528394
	REACTOME_REGULATION_OF_RUNX3_EXPRESSION_AND_ACTIVITY	0.424548	1						REACTOME_POST_TRANSLATIONAL_MODIFICATION_SYNTHESIS_OF_GPI_ANCHORED_PROTEINS	-1.47071	0.401182		REACTOME_LISTERIA_MONOCYTOGENES_ENTRY_INTO_HOST_CELLS	-1.59958	0.0523795
	REACTOME_COOPERATION_OF_PREFOLDIN_AND_TRIC_CCT_IN_ACTIN_AND_TUBULIN_FOLDING	0.423961	1						REACTOME_DISEASES_OF_SIGNAL_TRANSDUCTION_BY_GROWTH_FACTOR_RECEPTORS_AND_SECOND_MESSENGERS	-1.47461	0.398758		REACTOME_TOLL_LIKE_RECEPTOR_CASCADES	-1.6016	0.0517693
	REACTOME_CILIUM_ASSEMBLY	0.395895	1						REACTOME_SYNTHESIS_OF_ACTIVE_UBIQUITIN_ROLES_OF_E1_AND_E2_ENZYMES	-1.48115	0.389485		REACTOME_REGULATED_NECROSIS	-1.60611	0.050201
	REACTOME_HEDGEHOG_OFF_STATE	0.391373	1						REACTOME_G1_S_DNA_DAMAGE_CHECKPOINTS	-1.48856	0.376847		REACTOME_SIGNALING_BY_HEDGEHOG	-1.60615	0.0505101
	REACTOME_REGULATION_OF_RAS_BY_GAPS	0.386415	1						REACTOME_SIGNALING_BY_CSF1_M_CSF_IN_MYELOID_CELLS	-1.48997	0.382236		REACTOME_MTOR_SIGNALLING	-1.60982	0.0491702
	REACTOME_MITOPHAGY	0.38294	1						REACTOME_ASSOCIATION_OF_TRIC_CCT_WITH_TARGET_PROTEINS_DURING_BIOSYNTHESIS	-1.50496	0.349739		REACTOME_RHOBTB2_GTPASE_CYCLE	-1.61399	0.047853
	REACTOME_SIGNALING_BY_NOTCH4	0.353319	1						REACTOME_RET_SIGNALING	-1.50734	0.351117		REACTOME_TBC_RABGAPS	-1.61629	0.0472604
	REACTOME_REGULATION_OF_MRNA_STABILITY_BY_PROTEINS_THAT_BIND_AU_RICH_ELEMENTS	0.327891	0.999979						REACTOME_PROTEIN_PROTEIN_INTERACTIONS_AT_SYNAPSES	-1.51044	0.352188		REACTOME_NEGATIVE_REGULATION_OF_MET_ACTIVITY	-1.61811	0.0466829
	REACTOME_FCERI_MEDIATED_NF_KB_ACTIVATION	-0.433385	0.999754						REACTOME_CELLULAR_RESPONSE_TO_HEAT_STRESS	-1.52324	0.325184		REACTOME_SYNTHESIS_OF_DNA	-1.63	0.0419176
	REACTOME_DOWNSTREAM_SIGNALING_EVENTS_OF_B_CELL_RECEPTOR_BCR	-0.440281	1						REACTOME_PI3K_AKT_SIGNALING_IN_CANCER	-1.52864	0.319758		REACTOME_OVARIAN_TUMOR_DOMAIN_PROTEASES	-1.6312	0.0417902
	REACTOME_STABILIZATION_OF_P53	-0.44842	1						REACTOME_TBC_RABGAPS	-1.53362	0.315674		REACTOME_PERK_REGULATES_GENE_EXPRESSION	-1.63808	0.039485
	REACTOME_INTRAFLAGELLAR_TRANSPORT	-0.488839	1						REACTOME_PERK_REGULATES_GENE_EXPRESSION	-1.53506	0.320829		REACTOME_NEUTROPHIL_DEGRANULATION	-1.6385	0.0396139
	REACTOME_REGULATION_OF_CHOLESTEROL_BIOSYNTHESIS_BY_SREBP_SREBF	-0.525077	1						REACTOME_SIGNALING_BY_PTK6	-1.539	0.319554		REACTOME_POTENTIAL_THERAPEUTICS_FOR_SARS	-1.63912	0.0397366
	REACTOME_RNA_POLYMERASE_II_TRANSCRIPTION_TERMINATION	-0.53085	1						REACTOME_MAPK_FAMILY_SIGNALING_CASCADES	-1.54622	0.312027		REACTOME_PI3K_AKT_SIGNALING_IN_CANCER	-1.64008	0.039739
	REACTOME_COPI_MEDIATED_ANTEROGRADE_TRANSPORT	-0.539678	1						REACTOME_FCERI_MEDIATED_MAPK_ACTIVATION	-1.54956	0.313204		REACTOME_HEDGEHOG_OFF_STATE	-1.64535	0.0382297
	REACTOME_FGFR2_ALTERNATIVE_SPLICING	-0.560542	1						REACTOME_MAPK_TARGETS_NUCLEAR_EVENTS_MEDIATED_BY_MAP_KINASES	-1.55142	0.319724		REACTOME_SIGNALING_BY_TGF_BETA_RECEPTOR_COMPLEX	-1.64745	0.0375875
	REACTOME_NS1_MEDIATED_EFFECTS_ON_HOST_PATHWAYS	-0.561044	1						REACTOME_CYCLIN_D_ASSOCIATED_EVENTS_IN_G1	-1.55329	0.326844		REACTOME_SIGNALING_BY_NOTCH	-1.65214	0.0362251
	REACTOME_REGULATION_OF_HSF1_MEDIATED_HEAT_SHOCK_RESPONSE	-0.566129	1						REACTOME_CELLULAR_SENESCENCE	-1.58741	0.244825		REACTOME_M_PHASE	-1.65465	0.0357614
	REACTOME_HEDGEHOG_ON_STATE	-0.584864	1						REACTOME_CELLULAR_RESPONSE_TO_CHEMICAL_STRESS	-1.5875	0.254453		REACTOME_DNA_REPLICATION	-1.65595	0.03566
	REACTOME_CHOLESTEROL_BIOSYNTHESIS	-0.592875	1						REACTOME_HSF1_DEPENDENT_TRANSACTIVATION	-1.59818	0.238841		REACTOME_REGULATION_OF_SIGNALING_BY_CBL	-1.65685	0.0357589
	REACTOME_TRANSLATION_OF_SARS_COV_1_STRUCTURAL_PROTEINS	-0.595978	1						REACTOME_SIGNALING_BY_NOTCH1	-1.6006	0.243954		REACTOME_SIGNALING_BY_WNT	-1.65887	0.0353633
	REACTOME_SIGNALING_BY_HEDGEHOG	-0.596069	1						REACTOME_TRANSCRIPTIONAL_REGULATION_OF_GRANULOPOIESIS	-1.60315	0.248714		REACTOME_TOLL_LIKE_RECEPTOR_TLR1_TLR2_CASCADE	-1.66011	0.0353436
	REACTOME_TRANSLATION_OF_SARS_COV_2_STRUCTURAL_PROTEINS	-0.597735	1						REACTOME_AUF1_HNRNP_D0_BINDS_AND_DESTABILIZES_MRNA	-1.6076	0.249688		REACTOME_UPTAKE_AND_ACTIONS_OF_BACTERIAL_TOXINS	-1.66102	0.0353445
	REACTOME_SUMOYLATION_OF_UBIQUITINYLATION_PROTEINS	-0.600623	1						REACTOME_UPTAKE_AND_ACTIONS_OF_BACTERIAL_TOXINS	-1.60807	0.261147		REACTOME_DNA_REPLICATION_PRE_INITIATION	-1.66672	0.0337411
	REACTOME_NUCLEAR_PORE_COMPLEX_NPC_DISASSEMBLY	-0.606384	1						REACTOME_NOTCH1_INTRACELLULAR_DOMAIN_REGULATES_TRANSCRIPTION	-1.63776	0.203994		REACTOME_TP53_REGULATES_TRANSCRIPTION_OF_CELL_DEATH_GENES	-1.66686	0.0339711
	REACTOME_CROSS_PRESENTATION_OF_SOLUBLE_EXOGENOUS_ANTIGENS_ENDOSOMES	-0.609195	1						REACTOME_TNF_SIGNALING	-1.64346	0.202651		REACTOME_DEATH_RECEPTOR_SIGNALING	-1.6677	0.0339401
	REACTOME_SUMOYLATION_OF_DNA_REPLICATION_PROTEINS	-0.612601	1						REACTOME_O_LINKED_GLYCOSYLATION	-1.65851	0.18353		REACTOME_CELL_CYCLE_CHECKPOINTS	-1.66831	0.0340086
	REACTOME_HIV_INFECTION	-0.614666	1						REACTOME_CIRCADIAN_CLOCK	-1.66701	0.179283		REACTOME_SIGNALING_BY_FLT3_FUSION_PROTEINS	-1.66964	0.0338312
	REACTOME_DEGRADATION_OF_AXIN	-0.616244	1						REACTOME_BACTERIAL_INFECTION_PATHWAYS	-1.66705	0.191096		REACTOME_SUMOYLATION_OF_TRANSCRIPTION_COFACTORS	-1.67097	0.0337134
	REACTOME_PROTEIN_UBIQUITINATION	-0.616378	1						REACTOME_DEGRADATION_OF_BETA_CATENIN_BY_THE_DESTRUCTION_COMPLEX	-1.6726	0.193007		REACTOME_ESR_MEDIATED_SIGNALING	-1.67193	0.0336465
	REACTOME_STRIATED_MUSCLE_CONTRACTION	-0.622689	1						REACTOME_HEME_SIGNALING	-1.71289	0.133019		REACTOME_RESPONSE_OF_MTB_TO_PHAGOCYTOSIS	-1.67302	0.0336211
	REACTOME_GAMMA_CARBOXYLATION_HYPUSINYLATION_HYDROXYLATION_AND_ARYLSULFATASE_ACTIVATION	-0.622721	1						REACTOME_INACTIVATION_OF_CSF3_G_CSF_SIGNALING	-1.72377	0.127466		REACTOME_S_PHASE	-1.67346	0.0337878
	REACTOME_HDACS_DEACETYLATE_HISTONES	-0.622873	1						REACTOME_NUCLEAR_EVENTS_KINASE_AND_TRANSCRIPTION_FACTOR_ACTIVATION	-1.73056	0.126496		REACTOME_TP53_REGULATES_TRANSCRIPTION_OF_CELL_CYCLE_GENES	-1.67619	0.0331992
	REACTOME_NUCLEOTIDE_CATABOLISM	-0.630983	1						REACTOME_REGULATION_OF_TP53_EXPRESSION_AND_DEGRADATION	-1.73156	0.137002		REACTOME_INNATE_IMMUNE_SYSTEM	-1.67705	0.0330793
	REACTOME_HEDGEHOG_LIGAND_BIOGENESIS	-0.633528	1						REACTOME_NEUREXINS_AND_NEUROLIGINS	-1.73159	0.152224		REACTOME_DISORDERS_OF_TRANSMEMBRANE_TRANSPORTERS	-1.67835	0.0329159
	REACTOME_MITOCHONDRIAL_CALCIUM_ION_TRANSPORT	-0.646807	1						REACTOME_SENESCENCE_ASSOCIATED_SECRETORY_PHENOTYPE_SASP	-1.7338	0.167414		REACTOME_UNFOLDED_PROTEIN_RESPONSE_UPR	-1.67915	0.0329629
	REACTOME_ACTIVATION_OF_GENE_EXPRESSION_BY_SREBF_SREBP	-0.661513	1						REACTOME_NUCLEAR_EVENTS_MEDIATED_BY_NFE2L2	-1.75558	0.144147		REACTOME_SIGNALING_BY_ERYTHROPOIETIN	-1.67979	0.0331196
	REACTOME_SUMOYLATION_OF_RNA_BINDING_PROTEINS	-0.663036	1						REACTOME_NEGATIVE_REGULATION_OF_MAPK_PATHWAY	-1.75669	0.165135		REACTOME_SEALING_OF_THE_NUCLEAR_ENVELOPE_NE_BY_ESCRT_III	-1.68602	0.0314408
	REACTOME_G2_M_DNA_DAMAGE_CHECKPOINT	-0.666425	1						REACTOME_ESTROGEN_DEPENDENT_NUCLEAR_EVENTS_DOWNSTREAM_OF_ESR_MEMBRANE_SIGNALING	-1.7616	0.185922		REACTOME_HOST_INTERACTIONS_OF_HIV_FACTORS	-1.68651	0.0314972
	REACTOME_G2_M_CHECKPOINTS	-0.67791	1						REACTOME_TP53_REGULATES_TRANSCRIPTION_OF_CELL_CYCLE_GENES	-1.79731	0.135599		REACTOME_ENDOSOMAL_SORTING_COMPLEX_REQUIRED_FOR_TRANSPORT_ESCRT	-1.68765	0.0314012
	REACTOME_HCMV_EARLY_EVENTS	-0.68194	1						REACTOME_KEAP1_NFE2L2_PATHWAY	-1.84788	0.087376		REACTOME_RAF_INDEPENDENT_MAPK1_3_ACTIVATION	-1.68789	0.0316195
	REACTOME_EXPORT_OF_VIRAL_RIBONUCLEOPROTEINS_FROM_NUCLEUS	-0.685271	1						REACTOME_SIGNALING_BY_CSF3_G_CSF	-1.84912	0.130048		REACTOME_TRANSCRIPTIONAL_REGULATION_BY_RUNX2	-1.69017	0.0311652
	REACTOME_SOMITOGENESIS	-0.687624	1						REACTOME_NGF_STIMULATED_TRANSCRIPTION	-1.86764	0.187682		REACTOME_ESTROGEN_DEPENDENT_NUCLEAR_EVENTS_DOWNSTREAM_OF_ESR_MEMBRANE_SIGNALING	-1.69301	0.0307316
	REACTOME_GLYOXYLATE_METABOLISM_AND_GLYCINE_DEGRADATION	-0.687992	1										REACTOME_SIGNALING_BY_PTK6	-1.70317	0.0279813
	REACTOME_SCF_BETA_TRCP_MEDIATED_DEGRADATION_OF_EMI1	-0.688333	1										REACTOME_SWITCHING_OF_ORIGINS_TO_A_POST_REPLICATIVE_STATE	-1.704	0.0278981
	REACTOME_CHAPERONE_MEDIATED_AUTOPHAGY	-0.688931	1										REACTOME_CELL_CYCLE_MITOTIC	-1.7072	0.0274624
	REACTOME_MEIOTIC_RECOMBINATION	-0.68925	1										REACTOME_NUCLEAR_RECEPTOR_TRANSCRIPTION_PATHWAY	-1.70954	0.0271507
	REACTOME_DEGRADATION_OF_DVL	-0.701443	1										REACTOME_SIGNALING_BY_EGFR	-1.71031	0.0272181
	REACTOME_DISEASES_OF_DNA_REPAIR	-0.701504	1										REACTOME_SIGNALING_BY_EGFR_IN_CANCER	-1.71095	0.0273751
	REACTOME_SWITCHING_OF_ORIGINS_TO_A_POST_REPLICATIVE_STATE	-0.711552	1										REACTOME_RAB_REGULATION_OF_TRAFFICKING	-1.71197	0.0274581
	REACTOME_CARGO_TRAFFICKING_TO_THE_PERICILIARY_MEMBRANE	-0.714206	1										REACTOME_BMAL1_CLOCK_NPAS2_ACTIVATES_CIRCADIAN_GENE_EXPRESSION	-1.73095	0.0225691
	REACTOME_ACTIVATION_OF_ANTERIOR_HOX_GENES_IN_HINDBRAIN_DEVELOPMENT_DURING_EARLY_EMBRYOGENESIS	-0.714581	1										REACTOME_AUTOPHAGY	-1.731	0.0227868
	REACTOME_SARS_COV_2_HOST_INTERACTIONS	-0.723046	1										REACTOME_HIV_INFECTION	-1.74937	0.0187677
	REACTOME_RRNA_MODIFICATION_IN_THE_NUCLEUS_AND_CYTOSOL	-0.729702	1										REACTOME_NUCLEOTIDE_BINDING_DOMAIN_LEUCINE_RICH_REPEAT_CONTAINING_RECEPTOR_NLR_SIGNALING_PATHWAYS	-1.75245	0.0183173
	REACTOME_REGULATION_OF_TP53_ACTIVITY_THROUGH_ACETYLATION	-0.730395	1										REACTOME_CLASS_I_MHC_MEDIATED_ANTIGEN_PROCESSING_PRESENTATION	-1.75332	0.0183621
	REACTOME_HCMV_INFECTION	-0.731117	1										REACTOME_BETA_CATENIN_INDEPENDENT_WNT_SIGNALING	-1.76625	0.0160662
	REACTOME_PINK1_PRKN_MEDIATED_MITOPHAGY	-0.731291	1										REACTOME_TNF_SIGNALING	-1.76893	0.01578
	REACTOME_POSTMITOTIC_NUCLEAR_PORE_COMPLEX_NPC_REFORMATION	-0.732054	1										REACTOME_MAPK_FAMILY_SIGNALING_CASCADES	-1.77348	0.0152382
	REACTOME_PROCESSING_OF_DNA_DOUBLE_STRAND_BREAK_ENDS	-0.745492	1										REACTOME_TRANSPORT_OF_INORGANIC_CATIONS_ANIONS_AND_AMINO_ACIDS_OLIGOPEPTIDES	-1.77745	0.0146839
	REACTOME_SUMOYLATION_OF_DNA_DAMAGE_RESPONSE_AND_REPAIR_PROTEINS	-0.746192	1										REACTOME_TRANSLOCATION_OF_SLC2A4_GLUT4_TO_THE_PLASMA_MEMBRANE	-1.78321	0.0140031
	REACTOME_RNA_POLYMERASE_I_PROMOTER_ESCAPE	-0.747075	1										REACTOME_MITOTIC_METAPHASE_AND_ANAPHASE	-1.78527	0.0139351
	REACTOME_DNA_METHYLATION	-0.756214	1										REACTOME_TCR_SIGNALING	-1.79411	0.0126875
	REACTOME_DEGRADATION_OF_GLI1_BY_THE_PROTEASOME	-0.757451	1										REACTOME_SEPARATION_OF_SISTER_CHROMATIDS	-1.79436	0.0128043
	REACTOME_NOTCH3_ACTIVATION_AND_TRANSMISSION_OF_SIGNAL_TO_THE_NUCLEUS	-0.759545	1										REACTOME_G2_M_CHECKPOINTS	-1.80413	0.0116171
	REACTOME_DNA_DOUBLE_STRAND_BREAK_REPAIR	-0.76149	1										REACTOME_ANTIGEN_PROCESSING_UBIQUITINATION_PROTEASOME_DEGRADATION	-1.81054	0.0110446
	REACTOME_ORGANELLE_BIOGENESIS_AND_MAINTENANCE	-0.765202	1										REACTOME_BACTERIAL_INFECTION_PATHWAYS	-1.81156	0.0110716
	REACTOME_CHROMATIN_MODIFYING_ENZYMES	-0.766958	1										REACTOME_REGULATION_OF_TP53_EXPRESSION_AND_DEGRADATION	-1.81919	0.0101988
	REACTOME_ORC1_REMOVAL_FROM_CHROMATIN	-0.769943	1										REACTOME_UCH_PROTEINASES	-1.8298	0.0089593
	REACTOME_HOMOLOGY_DIRECTED_REPAIR	-0.777653	1										REACTOME_FOXO_MEDIATED_TRANSCRIPTION	-1.83514	0.00830927
	REACTOME_CONDENSATION_OF_PROPHASE_CHROMOSOMES	-0.778743	1										REACTOME_TCF_DEPENDENT_SIGNALING_IN_RESPONSE_TO_WNT	-1.83644	0.00834998
	REACTOME_RNA_POLYMERASE_II_TRANSCRIBES_SNRNA_GENES	-0.785753	1										REACTOME_ESTROGEN_DEPENDENT_GENE_EXPRESSION	-1.84376	0.00758879
	REACTOME_GLYCOGEN_METABOLISM	-0.788828	1										REACTOME_APC_C_MEDIATED_DEGRADATION_OF_CELL_CYCLE_PROTEINS	-1.85257	0.00687116
	REACTOME_DEPOSITION_OF_NEW_CENPA_CONTAINING_NUCLEOSOMES_AT_THE_CENTROMERE	-0.789033	1										REACTOME_ABC_FAMILY_PROTEINS_MEDIATED_TRANSPORT	-1.85407	0.00677695
	REACTOME_INTRA_GOLGI_TRAFFIC	-0.789302	1										REACTOME_SIGNALING_BY_NOTCH4	-1.85426	0.00684988
	REACTOME_HOMOLOGOUS_DNA_PAIRING_AND_STRAND_EXCHANGE	-0.790059	1										REACTOME_INTRACELLULAR_SIGNALING_BY_SECOND_MESSENGERS	-1.86039	0.00641683
	REACTOME_DEFECTIVE_CFTR_CAUSES_CYSTIC_FIBROSIS	-0.791144	1										REACTOME_SIGNALING_BY_NTRKS	-1.86298	0.00628095
	REACTOME_RAS_PROCESSING	-0.794858	1										REACTOME_FOXO_MEDIATED_TRANSCRIPTION_OF_OXIDATIVE_STRESS_METABOLIC_AND_NEURONAL_GENES	-1.86435	0.00633138
	REACTOME_RNA_POLYMERASE_II_PRE_TRANSCRIPTION_EVENTS	-0.79542	1										REACTOME_C_TYPE_LECTIN_RECEPTORS_CLRS	-1.86802	0.00613756
	REACTOME_CYTOPROTECTION_BY_HMOX1	-0.801526	1										REACTOME_INSERTION_OF_TAIL_ANCHORED_PROTEINS_INTO_THE_ENDOPLASMIC_RETICULUM_MEMBRANE	-1.87604	0.00565161
	REACTOME_COLLAGEN_CHAIN_TRIMERIZATION	-0.804002	1										REACTOME_APOPTOSIS	-1.87831	0.00561059
	REACTOME_SYNTHESIS_OF_DNA	-0.805481	1										REACTOME_NGF_STIMULATED_TRANSCRIPTION	-1.89548	0.0045002
	REACTOME_ATTENUATION_PHASE	-0.811929	1										REACTOME_APC_C_CDH1_MEDIATED_DEGRADATION_OF_CDC20_AND_OTHER_APC_C_CDH1_TARGETED_PROTEINS_IN_LATE_MITOSIS_EARLY_G1	-1.89637	0.00451039
	REACTOME_EXTENSION_OF_TELOMERES	-0.819071	1										REACTOME_ANTIGEN_PROCESSING_CROSS_PRESENTATION	-1.89797	0.00448227
	REACTOME_INTERACTIONS_OF_REV_WITH_HOST_CELLULAR_PROTEINS	-0.820892	1										REACTOME_PTEN_REGULATION	-1.90458	0.00411325
	REACTOME_NEGATIVE_EPIGENETIC_REGULATION_OF_RRNA_EXPRESSION	-0.823787	1										REACTOME_ORC1_REMOVAL_FROM_CHROMATIN	-1.90747	0.00400219
	REACTOME_RNA_POLYMERASE_I_TRANSCRIPTION_TERMINATION	-0.827503	1										REACTOME_METABOLISM_OF_POLYAMINES	-1.9077	0.00402395
	REACTOME_TRNA_AMINOACYLATION	-0.827589	1										REACTOME_MAPK6_MAPK4_SIGNALING	-1.9214	0.00362382
	REACTOME_FORMATION_OF_PARAXIAL_MESODERM	-0.831708	1										REACTOME_NUCLEAR_EVENTS_KINASE_AND_TRANSCRIPTION_FACTOR_ACTIVATION	-1.92353	0.00360126
	REACTOME_RNA_POLYMERASE_I_TRANSCRIPTION	-0.836088	1										REACTOME_ABC_TRANSPORTER_DISORDERS	-1.93329	0.00328575
	REACTOME_PEROXISOMAL_LIPID_METABOLISM	-0.838396	1										REACTOME_PCP_CE_PATHWAY	-1.94357	0.00285766
	REACTOME_ACTIVATED_PKN1_STIMULATES_TRANSCRIPTION_OF_AR_ANDROGEN_RECEPTOR_REGULATED_GENES_KLK2_AND_KLK3	-0.84673	1										REACTOME_MITOTIC_G2_G2_M_PHASES	-1.95101	0.00256362
	REACTOME_CYTOSOLIC_SENSORS_OF_PATHOGEN_ASSOCIATED_DNA	-0.847164	1										REACTOME_CONSTITUTIVE_SIGNALING_BY_AKT1_E17K_IN_CANCER	-1.95165	0.00260782
	REACTOME_SUMOYLATION_OF_CHROMATIN_ORGANIZATION_PROTEINS	-0.854685	1										REACTOME_DEGRADATION_OF_GLI1_BY_THE_PROTEASOME	-1.95483	0.00260796
	REACTOME_APC_CDC20_MEDIATED_DEGRADATION_OF_NEK2A	-0.857426	1										REACTOME_INTERLEUKIN_4_AND_INTERLEUKIN_13_SIGNALING	-1.95635	0.00251771
	REACTOME_PRC2_METHYLATES_HISTONES_AND_DNA	-0.858793	1										REACTOME_FLT3_SIGNALING_IN_DISEASE	-1.96247	0.00237992
	REACTOME_HIV_LIFE_CYCLE	-0.860027	1										REACTOME_PROGRAMMED_CELL_DEATH	-1.96443	0.00235411
	REACTOME_ZBP1_DAI_MEDIATED_INDUCTION_OF_TYPE_I_IFNS	-0.872988	1										REACTOME_SIGNALING_BY_THE_B_CELL_RECEPTOR_BCR	-1.97076	0.0022072
	REACTOME_E3_UBIQUITIN_LIGASES_UBIQUITINATE_TARGET_PROTEINS	-0.876406	1										REACTOME_HEDGEHOG_ON_STATE	-1.9757	0.00212655
	REACTOME_ASYMMETRIC_LOCALIZATION_OF_PCP_PROTEINS	-0.895037	1										REACTOME_RUNX1_REGULATES_TRANSCRIPTION_OF_GENES_INVOLVED_IN_DIFFERENTIATION_OF_HSCS	-1.97729	0.00204575
	REACTOME_CHROMOSOME_MAINTENANCE	-0.898931	1										REACTOME_CIRCADIAN_CLOCK	-1.9916	0.00180858
	REACTOME_APC_C_CDH1_MEDIATED_DEGRADATION_OF_CDC20_AND_OTHER_APC_C_CDH1_TARGETED_PROTEINS_IN_LATE_MITOSIS_EARLY_G1	-0.899108	1										REACTOME_DEUBIQUITINATION	-1.99207	0.00184549
	REACTOME_NR1H2_AND_NR1H3_MEDIATED_SIGNALING	-0.902168	1										REACTOME_SOMITOGENESIS	-1.99618	0.00172719
	REACTOME_INTERCONVERSION_OF_NUCLEOTIDE_DI_AND_TRIPHOSPHATES	-0.90602	1										REACTOME_FCERI_MEDIATED_NF_KB_ACTIVATION	-2.00408	0.0015793
	REACTOME_SYNTHESIS_OF_BILE_ACIDS_AND_BILE_SALTS	-0.90807	1										REACTOME_MITOTIC_G1_PHASE_AND_G1_S_TRANSITION	-2.00415	0.00161363
	REACTOME_SUMOYLATION_OF_SUMOYLATION_PROTEINS	-0.910425	1										REACTOME_AUF1_HNRNP_D0_BINDS_AND_DESTABILIZES_MRNA	-2.01127	0.00156648
	REACTOME_GLUTATHIONE_CONJUGATION	-0.919237	1										REACTOME_DISEASES_OF_SIGNAL_TRANSDUCTION_BY_GROWTH_FACTOR_RECEPTORS_AND_SECOND_MESSENGERS	-2.0129	0.00154469
	REACTOME_HIV_TRANSCRIPTION_INITIATION	-0.92011	1										REACTOME_CLEC7A_DECTIN_1_SIGNALING	-2.01329	0.00158061
	REACTOME_PKMTS_METHYLATE_HISTONE_LYSINES	-0.923653	1										REACTOME_FC_EPSILON_RECEPTOR_FCERI_SIGNALING	-2.01559	0.00155787
	REACTOME_INTERACTIONS_OF_VPR_WITH_HOST_CELLULAR_PROTEINS	-0.927837	1										REACTOME_TRANSCRIPTIONAL_REGULATION_BY_RUNX1	-2.01714	0.00153482
	REACTOME_POSITIVE_EPIGENETIC_REGULATION_OF_RRNA_EXPRESSION	-0.928164	1										REACTOME_CROSS_PRESENTATION_OF_SOLUBLE_EXOGENOUS_ANTIGENS_ENDOSOMES	-2.01794	0.00157319
	REACTOME_DNA_DOUBLE_STRAND_BREAK_RESPONSE	-0.929266	1										REACTOME_DOWNSTREAM_SIGNALING_EVENTS_OF_B_CELL_RECEPTOR_BCR	-2.0243	0.00138359
	REACTOME_PCP_CE_PATHWAY	-0.930119	1										REACTOME_INACTIVATION_OF_CSF3_G_CSF_SIGNALING	-2.02445	0.00142
	REACTOME_HDR_THROUGH_SINGLE_STRAND_ANNEALING_SSA	-0.933145	1										REACTOME_REGULATION_OF_RUNX2_EXPRESSION_AND_ACTIVITY	-2.03083	0.00122195
	REACTOME_NUCLEAR_IMPORT_OF_REV_PROTEIN	-0.936489	1										REACTOME_TRANSCRIPTIONAL_REGULATION_OF_GRANULOPOIESIS	-2.03704	0.00101374
	REACTOME_SIRT1_NEGATIVELY_REGULATES_RRNA_EXPRESSION	-0.94102	1										REACTOME_HEDGEHOG_LIGAND_BIOGENESIS	-2.04063	0.00100505
	REACTOME_BUDDING_AND_MATURATION_OF_HIV_VIRION	-0.945032	1										REACTOME_GASTRULATION	-2.04064	0.00103461
	REACTOME_SIGNALING_BY_BMP	-0.947356	1										REACTOME_DEGRADATION_OF_DVL	-2.04089	0.00106596
	REACTOME_EPIGENETIC_REGULATION_OF_GENE_EXPRESSION	-0.953999	1										REACTOME_NEDDYLATION	-2.04285	0.00109928
	REACTOME_MATURATION_OF_SARS_COV_2_SPIKE_PROTEIN	-0.954576	1										REACTOME_FORMATION_OF_PARAXIAL_MESODERM	-2.04343	0.00109384
	REACTOME_DEADENYLATION_DEPENDENT_MRNA_DECAY	-0.95496	1										REACTOME_INTERLEUKIN_1_SIGNALING	-2.0436	0.0011303
	REACTOME_ERCC6_CSB_AND_EHMT2_G9A_POSITIVELY_REGULATE_RRNA_EXPRESSION	-0.96056	1										REACTOME_REGULATION_OF_MRNA_STABILITY_BY_PROTEINS_THAT_BIND_AU_RICH_ELEMENTS	-2.04384	0.00112297
	REACTOME_RNA_POLYMERASE_I_TRANSCRIPTION_INITIATION	-0.963888	1										REACTOME_EGFR_DOWNREGULATION	-2.08103	0.000359
	REACTOME_BIOLOGICAL_OXIDATIONS	-0.968274	0.996974										REACTOME_CYCLIN_A_CDK2_ASSOCIATED_EVENTS_AT_S_PHASE_ENTRY	-2.08384	0.000372
	REACTOME_HDR_THROUGH_HOMOLOGOUS_RECOMBINATION_HRR	-0.970461	0.996559										REACTOME_SIGNALING_BY_CSF3_G_CSF	-2.08538	0.000386
	REACTOME_B_WICH_COMPLEX_POSITIVELY_REGULATES_RRNA_EXPRESSION	-0.970535	1										REACTOME_INTERLEUKIN_1_FAMILY_SIGNALING	-2.08556	0.000402
	REACTOME_ENDOSOMAL_SORTING_COMPLEX_REQUIRED_FOR_TRANSPORT_ESCRT	-0.97182	1										REACTOME_TNFR2_NON_CANONICAL_NF_KB_PATHWAY	-2.0895	0.000367
	REACTOME_FORMATION_OF_RNA_POL_II_ELONGATION_COMPLEX	-0.974807	1										REACTOME_DEFECTIVE_CFTR_CAUSES_CYSTIC_FIBROSIS	-2.08984	0.000383
	REACTOME_TRANSCRIPTION_OF_THE_HIV_GENOME	-0.975364	1										REACTOME_REGULATION_OF_RAS_BY_GAPS	-2.09653	0.000401
	REACTOME_NEUROTRANSMITTER_RELEASE_CYCLE	-0.988117	0.965684										REACTOME_HEME_SIGNALING	-2.10062	0.00042
	REACTOME_CALNEXIN_CALRETICULIN_CYCLE	-0.99983	0.925958										REACTOME_SCF_BETA_TRCP_MEDIATED_DEGRADATION_OF_EMI1	-2.10337	0.000441
	REACTOME_TRANSPORT_OF_VITAMINS_NUCLEOSIDES_AND_RELATED_MOLECULES	-1.00115	0.928752										REACTOME_CYTOKINE_SIGNALING_IN_IMMUNE_SYSTEM	-2.10524	0.000464
	REACTOME_WNT_LIGAND_BIOGENESIS_AND_TRAFFICKING	-1.00486	0.922037										REACTOME_NEGATIVE_REGULATION_OF_NOTCH4_SIGNALING	-2.10629	0.00049
	REACTOME_FORMATION_OF_WDR5_CONTAINING_HISTONE_MODIFYING_COMPLEXES	-1.01149	0.903019										REACTOME_REGULATION_OF_PTEN_STABILITY_AND_ACTIVITY	-2.11851	0.000518
	REACTOME_PROCESSING_OF_CAPPED_INTRONLESS_PRE_MRNA	-1.01328	0.903899										REACTOME_DEGRADATION_OF_BETA_CATENIN_BY_THE_DESTRUCTION_COMPLEX	-2.12391	0.000551
	REACTOME_DNA_STRAND_ELONGATION	-1.01477	0.906205										REACTOME_CELLULAR_RESPONSE_TO_CHEMICAL_STRESS	-2.12436	0.000588
	REACTOME_TRIGLYCERIDE_METABOLISM	-1.01498	0.913595										REACTOME_UB_SPECIFIC_PROCESSING_PROTEASES	-2.12912	0.000629
	REACTOME_ASSEMBLY_OF_THE_ORC_COMPLEX_AT_THE_ORIGIN_OF_REPLICATION	-1.01551	0.919815										REACTOME_ASYMMETRIC_LOCALIZATION_OF_PCP_PROTEINS	-2.13157	0.000579
	REACTOME_HATS_ACETYLATE_HISTONES	-1.01996	0.910268										REACTOME_SCF_SKP2_MEDIATED_DEGRADATION_OF_P27_P21	-2.14734	0.000519
	REACTOME_RMTS_METHYLATE_HISTONE_ARGININES	-1.02266	0.907577										REACTOME_DEGRADATION_OF_AXIN	-2.1706	0.000452
	REACTOME_TRANSCRIPTIONAL_ACTIVATION_OF_MITOCHONDRIAL_BIOGENESIS	-1.02339	0.913677										REACTOME_STABILIZATION_OF_P53	-2.17552	0.000497
	REACTOME_TELOMERE_MAINTENANCE	-1.03389	0.878279										REACTOME_DECTIN_1_MEDIATED_NONCANONICAL_NF_KB_SIGNALING	-2.19	0.000552
	REACTOME_CLASS_B_2_SECRETIN_FAMILY_RECEPTORS	-1.0346	0.884066										REACTOME_CELLULAR_RESPONSE_TO_HYPOXIA	-2.19316	0.00047
	REACTOME_PYRUVATE_METABOLISM_AND_CITRIC_ACID_TCA_CYCLE	-1.03481	0.891876										REACTOME_SIGNALING_BY_INTERLEUKINS	-2.233	0.000182
	REACTOME_SIGNALING_BY_NOTCH2	-1.03594	0.896454										REACTOME_REGULATION_OF_RUNX3_EXPRESSION_AND_ACTIVITY	-2.24178	0
	REACTOME_GLYCOLYSIS	-1.03831	0.895291										REACTOME_G1_S_DNA_DAMAGE_CHECKPOINTS	-2.27276	0
	REACTOME_ABC_FAMILY_PROTEINS_MEDIATED_TRANSPORT	-1.03972	0.89805										REACTOME_THE_ROLE_OF_GTSE1_IN_G2_M_PROGRESSION_AFTER_G2_CHECKPOINT	-2.30938	0
	REACTOME_TRANSLESION_SYNTHESIS_BY_Y_FAMILY_DNA_POLYMERASES_BYPASSES_LESIONS_ON_DNA_TEMPLATE	-1.0428	0.894013										REACTOME_TRANSCRIPTIONAL_REGULATION_BY_RUNX3	-2.37779	0
	REACTOME_GENE_SILENCING_BY_RNA	-1.04408	0.897563										REACTOME_NUCLEAR_EVENTS_MEDIATED_BY_NFE2L2	-2.50552	0
	REACTOME_TERMINATION_OF_TRANSLESION_DNA_SYNTHESIS	-1.04975	0.882215										REACTOME_KEAP1_NFE2L2_PATHWAY	-2.52597	0
	REACTOME_NONHOMOLOGOUS_END_JOINING_NHEJ	-1.05764	0.857387
	REACTOME_TP53_REGULATES_METABOLIC_GENES	-1.0598	0.856686
	REACTOME_GLUCOSE_METABOLISM	-1.06171	0.857836
	REACTOME_TRANSCRIPTIONAL_REGULATION_BY_SMALL_RNAS	-1.06843	0.83921
	REACTOME_HCMV_LATE_EVENTS	-1.07428	0.823988
	REACTOME_SNRNP_ASSEMBLY	-1.09235	0.759577
	REACTOME_UCH_PROTEINASES	-1.09488	0.758798
	REACTOME_LATE_ENDOSOMAL_MICROAUTOPHAGY	-1.09651	0.761052
	REACTOME_FANCONI_ANEMIA_PATHWAY	-1.09918	0.759703
	REACTOME_DEFECTS_IN_VITAMIN_AND_COFACTOR_METABOLISM	-1.10024	0.76426
	REACTOME_HIV_ELONGATION_ARREST_AND_RECOVERY	-1.10552	0.753131
	REACTOME_ACTIVATION_OF_ATR_IN_RESPONSE_TO_REPLICATION_STRESS	-1.10682	0.757141
	REACTOME_TRNA_MODIFICATION_IN_THE_NUCLEUS_AND_CYTOSOL	-1.10832	0.760524
	REACTOME_MITOCHONDRIAL_BIOGENESIS	-1.11166	0.757443
	REACTOME_N_GLYCAN_TRIMMING_IN_THE_ER_AND_CALNEXIN_CALRETICULIN_CYCLE	-1.12882	0.698859
	REACTOME_ABORTIVE_ELONGATION_OF_HIV_1_TRANSCRIPT_IN_THE_ABSENCE_OF_TAT	-1.14359	0.655183
	REACTOME_PHASE_I_FUNCTIONALIZATION_OF_COMPOUNDS	-1.14484	0.65866
	REACTOME_DISASSEMBLY_OF_THE_DESTRUCTION_COMPLEX_AND_RECRUITMENT_OF_AXIN_TO_THE_MEMBRANE	-1.15657	0.626689
	REACTOME_VIRAL_MESSENGER_RNA_SYNTHESIS	-1.16331	0.612859
	REACTOME_PCNA_DEPENDENT_LONG_PATCH_BASE_EXCISION_REPAIR	-1.16378	0.619656
	REACTOME_TELOMERE_C_STRAND_LAGGING_STRAND_SYNTHESIS	-1.17974	0.576389
	REACTOME_GLUCONEOGENESIS	-1.19113	0.55
	REACTOME_PROCESSING_OF_CAPPED_INTRON_CONTAINING_PRE_MRNA	-1.19268	0.553069
	REACTOME_NOTCH2_ACTIVATION_AND_TRANSMISSION_OF_SIGNAL_TO_THE_NUCLEUS	-1.19505	0.553799
	REACTOME_ER_QUALITY_CONTROL_COMPARTMENT_ERQC	-1.20973	0.518463
	REACTOME_GAP_FILLING_DNA_REPAIR_SYNTHESIS_AND_LIGATION_IN_GG_NER	-1.23789	0.451768
	REACTOME_RECOGNITION_AND_ASSOCIATION_OF_DNA_GLYCOSYLASE_WITH_SITE_CONTAINING_AN_AFFECTED_PURINE	-1.23938	0.454233
	REACTOME_SIGNALING_BY_ROBO_RECEPTORS	-1.2398	0.460082
	REACTOME_CITRIC_ACID_CYCLE_TCA_CYCLE	-1.24921	0.443187
	REACTOME_INHIBITION_OF_DNA_RECOMBINATION_AT_TELOMERE	-1.24978	0.448542
	REACTOME_SULFUR_AMINO_ACID_METABOLISM	-1.25385	0.445462
	REACTOME_RETROGRADE_TRANSPORT_AT_THE_TRANS_GOLGI_NETWORK	-1.25659	0.445712
	REACTOME_MYOGENESIS	-1.2587	0.446782
	REACTOME_TRNA_PROCESSING_IN_THE_NUCLEUS	-1.26092	0.447758
	REACTOME_CELLULAR_RESPONSE_TO_STARVATION	-1.26275	0.450829
	REACTOME_DISEASES_ASSOCIATED_WITH_N_GLYCOSYLATION_OF_PROTEINS	-1.2671	0.446459
	REACTOME_RESOLUTION_OF_AP_SITES_VIA_THE_MULTIPLE_NUCLEOTIDE_PATCH_REPLACEMENT_PATHWAY	-1.27139	0.443443
	REACTOME_DNA_DAMAGE_BYPASS	-1.2756	0.439697
	REACTOME_FORMATION_OF_THE_CORNIFIED_ENVELOPE	-1.27867	0.440002
	REACTOME_ABC_TRANSPORTER_DISORDERS	-1.28826	0.422604
	REACTOME_TRNA_PROCESSING	-1.29472	0.413697
	REACTOME_METABOLISM_OF_AMINO_ACIDS_AND_DERIVATIVES	-1.29603	0.418117
	REACTOME_HIV_TRANSCRIPTION_ELONGATION	-1.29781	0.422156
	REACTOME_FORMATION_OF_INCISION_COMPLEX_IN_GG_NER	-1.31212	0.393914
	REACTOME_MRNA_SPLICING	-1.31446	0.396445
	REACTOME_DNA_REPAIR	-1.3178	0.396969
	REACTOME_ENDOGENOUS_STEROLS	-1.3237	0.39087
	REACTOME_FORMATION_OF_THE_EARLY_ELONGATION_COMPLEX	-1.32465	0.396759
	REACTOME_KERATINIZATION	-1.32581	0.402205
	REACTOME_MRNA_CAPPING	-1.33373	0.392376
	REACTOME_TRIGLYCERIDE_CATABOLISM	-1.3415	0.381421
	REACTOME_METALLOPROTEASE_DUBS	-1.37704	0.313901
	REACTOME_MICRORNA_MIRNA_BIOGENESIS	-1.40098	0.276746
	REACTOME_DUAL_INCISION_IN_GG_NER	-1.43364	0.228658
	REACTOME_BASE_EXCISION_REPAIR_AP_SITE_FORMATION	-1.44085	0.222698
	REACTOME_MRNA_SPLICING_MINOR_PATHWAY	-1.45866	0.203544
	REACTOME_POLYMERASE_SWITCHING_ON_THE_C_STRAND_OF_THE_TELOMERE	-1.46784	0.195874
	REACTOME_RECOGNITION_OF_DNA_DAMAGE_BY_PCNA_CONTAINING_REPLICATION_COMPLEX	-1.49058	0.1721
	REACTOME_RNA_POLYMERASE_III_TRANSCRIPTION_TERMINATION	-1.50911	0.153623
	REACTOME_RRNA_PROCESSING	-1.5173	0.148555
	REACTOME_ACTIVATION_OF_THE_MRNA_UPON_BINDING_OF_THE_CAP_BINDING_COMPLEX_AND_EIFS_AND_SUBSEQUENT_BINDING_TO_43S	-1.51831	0.151263
	REACTOME_BASE_EXCISION_REPAIR	-1.52941	0.143466
	REACTOME_DNA_DAMAGE_RECOGNITION_IN_GG_NER	-1.5338	0.14326
	REACTOME_RESOLUTION_OF_ABASIC_SITES_AP_SITES	-1.54176	0.139913
	REACTOME_RNA_POLYMERASE_III_TRANSCRIPTION_INITIATION_FROM_TYPE_3_PROMOTER	-1.54739	0.138797
	REACTOME_GLOBAL_GENOME_NUCLEOTIDE_EXCISION_REPAIR_GG_NER	-1.55328	0.137728
	REACTOME_RNA_POLYMERASE_III_TRANSCRIPTION_INITIATION_FROM_TYPE_1_PROMOTER	-1.61359	0.0917933
	REACTOME_RNA_POLYMERASE_III_TRANSCRIPTION	-1.64645	0.0725064
	REACTOME_INFLUENZA_INFECTION	-1.68202	0.0572984
	REACTOME_RESPONSE_OF_EIF2AK4_GCN2_TO_AMINO_ACID_DEFICIENCY	-1.68789	0.056864
	REACTOME_MITOCHONDRIAL_FATTY_ACID_BETA_OXIDATION	-1.71185	0.0481635
	REACTOME_PROTEIN_LOCALIZATION	-1.71625	0.0485354
	REACTOME_PEROXISOMAL_PROTEIN_IMPORT	-1.75074	0.0374275
	REACTOME_SELENOAMINO_ACID_METABOLISM	-1.77652	0.0313982
	REACTOME_TRANSCRIPTION_COUPLED_NUCLEOTIDE_EXCISION_REPAIR_TC_NER	-1.80368	0.0251736
	REACTOME_NUCLEOTIDE_EXCISION_REPAIR	-1.82115	0.0226008
	REACTOME_CRISTAE_FORMATION	-1.82285	0.023379
	REACTOME_DUAL_INCISION_IN_TC_NER	-1.86512	0.0161916
	REACTOME_EUKARYOTIC_TRANSLATION_INITIATION	-1.90188	0.0122953
	REACTOME_FORMATION_OF_TC_NER_PRE_INCISION_COMPLEX	-1.91154	0.0120902
	REACTOME_REGULATION_OF_EXPRESSION_OF_SLITS_AND_ROBOS	-1.99264	0.00584332
	REACTOME_BRANCHED_CHAIN_AMINO_ACID_CATABOLISM	-1.99806	0.00552247
	REACTOME_MITOCHONDRIAL_PROTEIN_IMPORT	-2.01735	0.00430249
	REACTOME_TRANSLATION	-2.02739	0.00429575
	REACTOME_NONSENSE_MEDIATED_DECAY_NMD	-2.05993	0.00374141
	REACTOME_SARS_COV_2_MODULATES_HOST_TRANSLATION_MACHINERY	-2.14034	0.00210716
	REACTOME_THE_CITRIC_ACID_TCA_CYCLE_AND_RESPIRATORY_ELECTRON_TRANSPORT	-2.14385	0.00237055
	REACTOME_SRP_DEPENDENT_COTRANSLATIONAL_PROTEIN_TARGETING_TO_MEMBRANE	-2.18963	0.00148424
	REACTOME_SARS_COV_1_MODULATES_HOST_TRANSLATION_MACHINERY	-2.23481	0.00148984
	REACTOME_MITOCHONDRIAL_TRANSLATION	-2.28028	0.000946548
	REACTOME_RESPIRATORY_ELECTRON_TRANSPORT	-2.37307	0
	REACTOME_COMPLEX_I_BIOGENESIS	-2.37557	0
	REACTOME_EUKARYOTIC_TRANSLATION_ELONGATION	-2.50971	0
	REACTOME_RESPIRATORY_ELECTRON_TRANSPORT_ATP_SYNTHESIS_BY_CHEMIOSMOTIC_COUPLING_AND_HEAT_PRODUCTION_BY_UNCOUPLING_PROTEINS	-2.54492	0

## Sheet: WC group
Supplemental Table 3: Reactome gene sets enriched by timepoint
		Day 7A vs Day 7B disuse leg				Day 7B vs Day 9 disuse leg				Day 7B vs Day 11 disuse leg				Day 7B vs Day 21 disuse leg
	gene set	NES	FDR		gene set	NES	FDR		gene set	NES	FDR		gene set	NES	FDR
	REACTOME_PROTEIN_PROTEIN_INTERACTIONS_AT_SYNAPSES	2.15263	0.000791		REACTOME_DEGRADATION_OF_THE_EXTRACELLULAR_MATRIX	2.35563	0		REACTOME_IMMUNOREGULATORY_INTERACTIONS_BETWEEN_A_LYMPHOID_AND_A_NON_LYMPHOID_CELL	2.16258	0.0109939		REACTOME_NEUTROPHIL_DEGRANULATION	2.48779	0
	REACTOME_SYNDECAN_INTERACTIONS	2.04521	0.00529353		REACTOME_NEUTROPHIL_DEGRANULATION	2.19699	0.00304173		REACTOME_BINDING_AND_UPTAKE_OF_LIGANDS_BY_SCAVENGER_RECEPTORS	2.12948	0.0139688		REACTOME_IMMUNOREGULATORY_INTERACTIONS_BETWEEN_A_LYMPHOID_AND_A_NON_LYMPHOID_CELL	2.4387	0
	REACTOME_O_GLYCOSYLATION_OF_TSR_DOMAIN_CONTAINING_PROTEINS	2.03513	0.00435363		REACTOME_ANTIGEN_PROCESSING_CROSS_PRESENTATION	2.18954	0.00202782		REACTOME_SCAVENGING_BY_CLASS_A_RECEPTORS	1.87895	0.235125		REACTOME_ECM_PROTEOGLYCANS	2.36623	0
	REACTOME_DISEASES_ASSOCIATED_WITH_O_GLYCOSYLATION_OF_PROTEINS	2.03015	0.00387451		REACTOME_ASPARAGINE_N_LINKED_GLYCOSYLATION	2.1651	0.00305005		REACTOME_ENDOSOMAL_SORTING_COMPLEX_REQUIRED_FOR_TRANSPORT_ESCRT	1.8376	0.270973		REACTOME_CELL_SURFACE_INTERACTIONS_AT_THE_VASCULAR_WALL	2.19663	0
	REACTOME_EXTRACELLULAR_MATRIX_ORGANIZATION	2.00349	0.00567181		REACTOME_ASSEMBLY_OF_COLLAGEN_FIBRILS_AND_OTHER_MULTIMERIC_STRUCTURES	2.16397	0.00244004		REACTOME_EUKARYOTIC_TRANSLATION_ELONGATION	1.83583	0.221957		REACTOME_ANTIGEN_PROCESSING_CROSS_PRESENTATION	2.16858	0
	REACTOME_NEUREXINS_AND_NEUROLIGINS	1.98546	0.00688874		REACTOME_COOPERATION_OF_PREFOLDIN_AND_TRIC_CCT_IN_ACTIN_AND_TUBULIN_FOLDING	2.14039	0.00203337		REACTOME_INTEGRIN_CELL_SURFACE_INTERACTIONS	1.81322	0.22109		REACTOME_EXTRACELLULAR_MATRIX_ORGANIZATION	2.10337	0.00112054
	REACTOME_O_LINKED_GLYCOSYLATION	1.98216	0.00590463		REACTOME_EXTRACELLULAR_MATRIX_ORGANIZATION	2.14034	0.00174289		REACTOME_SIGNALING_BY_PDGF	1.81149	0.191885		REACTOME_INTEGRIN_CELL_SURFACE_INTERACTIONS	2.07223	0.00143694
	REACTOME_NEURONAL_SYSTEM	1.95276	0.0086333		REACTOME_INTEGRIN_CELL_SURFACE_INTERACTIONS	2.1324	0.00188472		REACTOME_SELENOAMINO_ACID_METABOLISM	1.80619	0.175939		REACTOME_PLATELET_AGGREGATION_PLUG_FORMATION	2.06434	0.00139155
	REACTOME_INTEGRIN_CELL_SURFACE_INTERACTIONS	1.9217	0.0129088		REACTOME_COLLAGEN_DEGRADATION	2.12536	0.00184831		REACTOME_VLDLR_INTERNALISATION_AND_DEGRADATION	1.76967	0.218759		REACTOME_GPVI_MEDIATED_ACTIVATION_CASCADE	2.04576	0.00148132
	REACTOME_GPCR_LIGAND_BINDING	1.9163	0.0128413		REACTOME_RECYCLING_PATHWAY_OF_L1	2.10868	0.00210539		REACTOME_ASSEMBLY_OF_COLLAGEN_FIBRILS_AND_OTHER_MULTIMERIC_STRUCTURES	1.76955	0.196883		REACTOME_FCERI_MEDIATED_CA_2_MOBILIZATION	1.99743	0.00411588
	REACTOME_CLASS_A_1_RHODOPSIN_LIKE_RECEPTORS	1.91255	0.0124161		REACTOME_REGULATION_OF_INSULIN_LIKE_GROWTH_FACTOR_IGF_TRANSPORT_AND_UPTAKE_BY_INSULIN_LIKE_GROWTH_FACTOR_BINDING_PROTEINS_IGFBPS	2.10749	0.00205107		REACTOME_REGULATION_OF_EXPRESSION_OF_SLITS_AND_ROBOS	1.74339	0.225884		REACTOME_ASSEMBLY_OF_COLLAGEN_FIBRILS_AND_OTHER_MULTIMERIC_STRUCTURES	1.98194	0.00535614
	REACTOME_SIGNALING_BY_GPCR	1.88925	0.0161703		REACTOME_INNATE_IMMUNE_SYSTEM	2.10166	0.00201032		REACTOME_DDX58_IFIH1_MEDIATED_INDUCTION_OF_INTERFERON_ALPHA_BETA	1.7314	0.231047		REACTOME_ANTIGEN_ACTIVATES_B_CELL_RECEPTOR_BCR_LEADING_TO_GENERATION_OF_SECOND_MESSENGERS	1.98164	0.00500105
	REACTOME_CDC42_GTPASE_CYCLE	1.88767	0.0154906		REACTOME_COPI_DEPENDENT_GOLGI_TO_ER_RETROGRADE_TRAFFIC	2.09537	0.00185568		REACTOME_ASYMMETRIC_LOCALIZATION_OF_PCP_PROTEINS	1.73136	0.213439		REACTOME_PARASITE_INFECTION	1.95456	0.00683578
	REACTOME_REGULATION_OF_INSULIN_SECRETION	1.88041	0.0162428		REACTOME_SIGNALING_BY_PDGF	2.07721	0.00203649		REACTOME_ECM_PROTEOGLYCANS	1.70793	0.241857		REACTOME_ADAPTIVE_IMMUNE_SYSTEM	1.9328	0.0103427
	REACTOME_DISEASES_OF_GLYCOSYLATION	1.87607	0.0161381		REACTOME_COLLAGEN_FORMATION	2.06284	0.00261246		REACTOME_ANTIGEN_PROCESSING_CROSS_PRESENTATION	1.67691	0.289382		REACTOME_DAP12_INTERACTIONS	1.93148	0.00965321
	REACTOME_DEGRADATION_OF_THE_EXTRACELLULAR_MATRIX	1.86643	0.0173145		REACTOME_PROTEIN_FOLDING	2.02805	0.00445054		REACTOME_NONSENSE_MEDIATED_DECAY_NMD	1.67223	0.281676		REACTOME_HEMOSTASIS	1.91203	0.0130178
	REACTOME_INTERLEUKIN_4_AND_INTERLEUKIN_13_SIGNALING	1.83577	0.0255611		REACTOME_HEDGEHOG_OFF_STATE	2.02118	0.00444939		REACTOME_NEGATIVE_REGULATORS_OF_DDX58_IFIH1_SIGNALING	1.66964	0.27053		REACTOME_INACTIVATION_OF_CSF3_G_CSF_SIGNALING	1.90735	0.0131741
	REACTOME_EPHA_MEDIATED_GROWTH_CONE_COLLAPSE	1.79977	0.0385688		REACTOME_THE_ROLE_OF_GTSE1_IN_G2_M_PROGRESSION_AFTER_G2_CHECKPOINT	2.01399	0.00496648		REACTOME_TERMINATION_OF_TRANSLESION_DNA_SYNTHESIS	1.66823	0.258946		REACTOME_BINDING_AND_UPTAKE_OF_LIGANDS_BY_SCAVENGER_RECEPTORS	1.88727	0.0164685
	REACTOME_RAC1_GTPASE_CYCLE	1.79657	0.0380719		REACTOME_CROSS_PRESENTATION_OF_SOLUBLE_EXOGENOUS_ANTIGENS_ENDOSOMES	2.00199	0.0062147		REACTOME_SRP_DEPENDENT_COTRANSLATIONAL_PROTEIN_TARGETING_TO_MEMBRANE	1.66505	0.249412		REACTOME_DISEASES_OF_IMMUNE_SYSTEM	1.87814	0.0177054
	REACTOME_NGF_STIMULATED_TRANSCRIPTION	1.79528	0.0370634		REACTOME_MHC_CLASS_II_ANTIGEN_PRESENTATION	1.99278	0.00734242		REACTOME_TRANSLESION_SYNTHESIS_BY_Y_FAMILY_DNA_POLYMERASES_BYPASSES_LESIONS_ON_DNA_TEMPLATE	1.63088	0.304529		REACTOME_PLATELET_ACTIVATION_SIGNALING_AND_AGGREGATION	1.86274	0.0207744
	REACTOME_PLATELET_ACTIVATION_SIGNALING_AND_AGGREGATION	1.78539	0.0399491		REACTOME_COLLAGEN_BIOSYNTHESIS_AND_MODIFYING_ENZYMES	1.97802	0.00863097		REACTOME_TRANSLATION	1.63049	0.290632		REACTOME_INTEGRIN_SIGNALING	1.86142	0.0202077
	REACTOME_HS_GAG_BIOSYNTHESIS	1.78118	0.0399082		REACTOME_GAP_JUNCTION_TRAFFICKING_AND_REGULATION	1.96509	0.0094451		REACTOME_EUKARYOTIC_TRANSLATION_INITIATION	1.63001	0.278507		REACTOME_COLLAGEN_DEGRADATION	1.85804	0.0203528
	REACTOME_GLYCOSAMINOGLYCAN_METABOLISM	1.77699	0.0399017		REACTOME_DEFECTIVE_CFTR_CAUSES_CYSTIC_FIBROSIS	1.93306	0.0138622		REACTOME_BUDDING_AND_MATURATION_OF_HIV_VIRION	1.6267	0.273932		REACTOME_NON_INTEGRIN_MEMBRANE_ECM_INTERACTIONS	1.8521	0.0208626
	REACTOME_CHONDROITIN_SULFATE_DERMATAN_SULFATE_METABOLISM	1.75814	0.0491803		REACTOME_BIOSYNTHESIS_OF_THE_N_GLYCAN_PRECURSOR_DOLICHOL_LIPID_LINKED_OLIGOSACCHARIDE_LLO_AND_TRANSFER_TO_A_NASCENT_PROTEIN	1.93287	0.0132847		REACTOME_BIOSYNTHESIS_OF_THE_N_GLYCAN_PRECURSOR_DOLICHOL_LIPID_LINKED_OLIGOSACCHARIDE_LLO_AND_TRANSFER_TO_A_NASCENT_PROTEIN	1.61251	0.293482		REACTOME_MET_PROMOTES_CELL_MOTILITY	1.84939	0.020729
	REACTOME_SENSORY_PROCESSING_OF_SOUND	1.75357	0.0496567		REACTOME_ECM_PROTEOGLYCANS	1.92944	0.0137208		REACTOME_TRAF6_MEDIATED_NF_KB_ACTIVATION	1.61087	0.285576		REACTOME_DAP12_SIGNALING	1.84783	0.0202058
	REACTOME_GENERATION_OF_SECOND_MESSENGER_MOLECULES	1.75148	0.0490236		REACTOME_SCF_SKP2_MEDIATED_DEGRADATION_OF_P27_P21	1.9247	0.0139527		REACTOME_CROSSLINKING_OF_COLLAGEN_FIBRILS	1.58013	0.340581		REACTOME_COSTIMULATION_BY_THE_CD28_FAMILY	1.83947	0.0213153
	REACTOME_INTEGRATION_OF_ENERGY_METABOLISM	1.74512	0.050153		REACTOME_HIV_INFECTION	1.92187	0.0139342		REACTOME_RETROGRADE_TRANSPORT_AT_THE_TRANS_GOLGI_NETWORK	1.56847	0.355866		REACTOME_COLLAGEN_CHAIN_TRIMERIZATION	1.8353	0.0220537
	REACTOME_TRANSMISSION_ACROSS_CHEMICAL_SYNAPSES	1.74182	0.0503065		REACTOME_ABC_TRANSPORTER_DISORDERS	1.92162	0.0134365		REACTOME_CLASS_I_PEROXISOMAL_MEMBRANE_PROTEIN_IMPORT	1.56159	0.358332		REACTOME_INTERLEUKIN_3_INTERLEUKIN_5_AND_GM_CSF_SIGNALING	1.83419	0.0215058
	REACTOME_HEPARAN_SULFATE_HEPARIN_HS_GAG_METABOLISM	1.73093	0.0561294		REACTOME_SIGNALING_BY_HEDGEHOG	1.90429	0.0163116		REACTOME_PLATELET_AGGREGATION_PLUG_FORMATION	1.55624	0.357228		REACTOME_SYNDECAN_INTERACTIONS	1.82837	0.0226895
	REACTOME_HEMOSTASIS	1.72567	0.0575289		REACTOME_INTRA_GOLGI_AND_RETROGRADE_GOLGI_TO_ER_TRAFFIC	1.89182	0.0183118		REACTOME_SEALING_OF_THE_NUCLEAR_ENVELOPE_NE_BY_ESCRT_III	1.55588	0.346482		REACTOME_FCGAMMA_RECEPTOR_FCGR_DEPENDENT_PHAGOCYTOSIS	1.82043	0.0243159
	REACTOME_SENSORY_PERCEPTION	1.71231	0.0645785		REACTOME_COLLAGEN_CHAIN_TRIMERIZATION	1.88384	0.0195153		REACTOME_DISEASES_ASSOCIATED_WITH_N_GLYCOSYLATION_OF_PROTEINS	1.55419	0.339628		REACTOME_MET_ACTIVATES_PTK2_SIGNALING	1.81992	0.0236407
	REACTOME_REGULATION_OF_INSULIN_LIKE_GROWTH_FACTOR_IGF_TRANSPORT_AND_UPTAKE_BY_INSULIN_LIKE_GROWTH_FACTOR_BINDING_PROTEINS_IGFBPS	1.69867	0.0729098		REACTOME_INTRAFLAGELLAR_TRANSPORT	1.88379	0.0189945		REACTOME_DNA_DAMAGE_BYPASS	1.53975	0.365128		REACTOME_STRIATED_MUSCLE_CONTRACTION	1.81934	0.0230431
	REACTOME_G_ALPHA_S_SIGNALLING_EVENTS	1.69704	0.0720512		REACTOME_CYCLIN_A_CDK2_ASSOCIATED_EVENTS_AT_S_PHASE_ENTRY	1.87946	0.0193386		REACTOME_NEUTROPHIL_DEGRANULATION	1.53882	0.356299		REACTOME_THE_ROLE_OF_NEF_IN_HIV_1_REPLICATION_AND_DISEASE_PATHOGENESIS	1.81738	0.0225811
	REACTOME_METABOLISM_OF_FAT_SOLUBLE_VITAMINS	1.69312	0.0728939		REACTOME_HOST_INTERACTIONS_OF_HIV_FACTORS	1.87606	0.0196165		REACTOME_N_GLYCAN_TRIMMING_IN_THE_ER_AND_CALNEXIN_CALRETICULIN_CYCLE	1.53792	0.34812		REACTOME_REGULATION_OF_SIGNALING_BY_CBL	1.81077	0.0235301
	REACTOME_ADRENALINE_NORADRENALINE_INHIBITS_INSULIN_SECRETION	1.68613	0.0765231		REACTOME_INTERLEUKIN_1_SIGNALING	1.87573	0.0191879		REACTOME_PCP_CE_PATHWAY	1.51646	0.388562		REACTOME_NICOTINATE_METABOLISM	1.79445	0.0278376
	REACTOME_ELASTIC_FIBRE_FORMATION	1.68457	0.0754574		REACTOME_SOMITOGENESIS	1.87504	0.0187399		REACTOME_COLLAGEN_CHAIN_TRIMERIZATION	1.51539	0.379868		REACTOME_GENERATION_OF_SECOND_MESSENGER_MOLECULES	1.79015	0.0283924
	REACTOME_SIGNALING_BY_RECEPTOR_TYROSINE_KINASES	1.673	0.0830059		REACTOME_NEGATIVE_REGULATION_OF_NOTCH4_SIGNALING	1.87223	0.0187291		REACTOME_TRANSLATION_OF_SARS_COV_1_STRUCTURAL_PROTEINS	1.51515	0.370051		REACTOME_DEGRADATION_OF_THE_EXTRACELLULAR_MATRIX	1.78623	0.0291706
	REACTOME_N_GLYCAN_ANTENNAE_ELONGATION_IN_THE_MEDIAL_TRANS_GOLGI	1.65536	0.0971284		REACTOME_MITOTIC_G2_G2_M_PHASES	1.86931	0.0187164		REACTOME_ROLE_OF_PHOSPHOLIPIDS_IN_PHAGOCYTOSIS	1.4844	0.441698		REACTOME_TCR_SIGNALING	1.78083	0.0300105
	REACTOME_ACTIVATION_OF_NMDA_RECEPTORS_AND_POSTSYNAPTIC_EVENTS	1.64873	0.101423		REACTOME_DEGRADATION_OF_DVL	1.86742	0.0185432		REACTOME_SYNTHESIS_OF_SUBSTRATES_IN_N_GLYCAN_BIOSYTHESIS	1.47388	0.459974		REACTOME_AMYLOID_FIBER_FORMATION	1.77975	0.0295788
	REACTOME_PLATELET_AGGREGATION_PLUG_FORMATION	1.64731	0.100229		REACTOME_UCH_PROTEINASES	1.859	0.0198131		REACTOME_INTERLEUKIN_10_SIGNALING	1.46387	0.477832		REACTOME_INTERFERON_ALPHA_BETA_SIGNALING	1.76397	0.0355319
	REACTOME_RAC2_GTPASE_CYCLE	1.64495	0.100459		REACTOME_ASYMMETRIC_LOCALIZATION_OF_PCP_PROTEINS	1.85873	0.0193664		REACTOME_DNA_DAMAGE_RECOGNITION_IN_GG_NER	1.4601	0.477659		REACTOME_SIGNALING_BY_PDGF	1.74014	0.045345
	REACTOME_G_ALPHA_I_SIGNALLING_EVENTS	1.64342	0.0996948		REACTOME_GOLGI_TO_ER_RETROGRADE_TRANSPORT	1.85307	0.0199613		REACTOME_ORC1_REMOVAL_FROM_CHROMATIN	1.4559	0.47892		REACTOME_INTERFERON_GAMMA_SIGNALING	1.73411	0.0472138
	REACTOME_NEUROTRANSMITTER_RECEPTORS_AND_POSTSYNAPTIC_SIGNAL_TRANSMISSION	1.64017	0.100565		REACTOME_COPI_MEDIATED_ANTEROGRADE_TRANSPORT	1.84951	0.0203432		REACTOME_COLLAGEN_DEGRADATION	1.44428	0.503001		REACTOME_SIGNALING_BY_MET	1.7315	0.0476973
	REACTOME_RUNX1_REGULATES_GENES_INVOLVED_IN_MEGAKARYOCYTE_DIFFERENTIATION_AND_PLATELET_FUNCTION	1.63965	0.0987261		REACTOME_ORC1_REMOVAL_FROM_CHROMATIN	1.84921	0.0199151		REACTOME_RAS_PROCESSING	1.44283	0.496241		REACTOME_SIGNALING_BY_CSF3_G_CSF	1.73076	0.0468666
	REACTOME_SIGNALING_BY_RETINOIC_ACID	1.63013	0.105429		REACTOME_PCP_CE_PATHWAY	1.83924	0.0216174		REACTOME_ASSEMBLY_OF_THE_HIV_VIRION	1.44153	0.489729		REACTOME_PEPTIDE_LIGAND_BINDING_RECEPTORS	1.72806	0.0470686
	REACTOME_GABA_RECEPTOR_ACTIVATION	1.62588	0.107832		REACTOME_IMMUNOREGULATORY_INTERACTIONS_BETWEEN_A_LYMPHOID_AND_A_NON_LYMPHOID_CELL	1.83887	0.0211828		REACTOME_CROSS_PRESENTATION_OF_SOLUBLE_EXOGENOUS_ANTIGENS_ENDOSOMES	1.43862	0.487997		REACTOME_RESPONSE_TO_ELEVATED_PLATELET_CYTOSOLIC_CA2	1.7159	0.0527043
	REACTOME_NEUROTRANSMITTER_RELEASE_CYCLE	1.61799	0.114439		REACTOME_SYNTHESIS_OF_SUBSTRATES_IN_N_GLYCAN_BIOSYTHESIS	1.83696	0.0212677		REACTOME_INFECTION_WITH_MYCOBACTERIUM_TUBERCULOSIS	1.43633	0.483751		REACTOME_NEGATIVE_REGULATORS_OF_DDX58_IFIH1_SIGNALING	1.71318	0.052939
	REACTOME_SCAVENGING_BY_CLASS_A_RECEPTORS	1.6136	0.116432		REACTOME_MATURATION_OF_SARS_COV_2_SPIKE_PROTEIN	1.83666	0.0209807		REACTOME_SARS_COV_1_INFECTION	1.43503	0.477626		REACTOME_COLLAGEN_BIOSYNTHESIS_AND_MODIFYING_ENZYMES	1.71252	0.0523021
	REACTOME_PEPTIDE_LIGAND_BINDING_RECEPTORS	1.61267	0.114823		REACTOME_CILIUM_ASSEMBLY	1.83488	0.0208915		REACTOME_PROTEIN_LOCALIZATION	1.42287	0.502494		REACTOME_COLLAGEN_FORMATION	1.67337	0.076192
	REACTOME_CELL_SURFACE_INTERACTIONS_AT_THE_VASCULAR_WALL	1.60858	0.116782		REACTOME_TRANSPORT_TO_THE_GOLGI_AND_SUBSEQUENT_MODIFICATION	1.83369	0.0206492		REACTOME_AMYLOID_FIBER_FORMATION	1.42104	0.498299		REACTOME_NICOTINAMIDE_SALVAGING	1.66634	0.0801061
	REACTOME_IMMUNOREGULATORY_INTERACTIONS_BETWEEN_A_LYMPHOID_AND_A_NON_LYMPHOID_CELL	1.60755	0.115544		REACTOME_NUCLEAR_ENVELOPE_NE_REASSEMBLY	1.83067	0.0204817		REACTOME_NCAM1_INTERACTIONS	1.41937	0.494226		REACTOME_CYTOKINE_SIGNALING_IN_IMMUNE_SYSTEM	1.66106	0.0828569
	REACTOME_SENSORY_PROCESSING_OF_SOUND_BY_OUTER_HAIR_CELLS_OF_THE_COCHLEA	1.60553	0.115646		REACTOME_RECRUITMENT_OF_NUMA_TO_MITOTIC_CENTROSOMES	1.82703	0.0208191		REACTOME_REGULATION_OF_RAS_BY_GAPS	1.41919	0.485408		REACTOME_ANTIGEN_PRESENTATION_FOLDING_ASSEMBLY_AND_PEPTIDE_LOADING_OF_CLASS_I_MHC	1.65387	0.0866382
	REACTOME_L1CAM_INTERACTIONS	1.59567	0.125794		REACTOME_DECTIN_1_MEDIATED_NONCANONICAL_NF_KB_SIGNALING	1.82535	0.0208741		REACTOME_REGULATION_OF_INSULIN_LIKE_GROWTH_FACTOR_IGF_TRANSPORT_AND_UPTAKE_BY_INSULIN_LIKE_GROWTH_FACTOR_BINDING_PROTEINS_IGFBPS	1.41757	0.481971		REACTOME_SIGNALING_BY_CSF1_M_CSF_IN_MYELOID_CELLS	1.65115	0.0873102
	REACTOME_MOLECULES_ASSOCIATED_WITH_ELASTIC_FIBRES	1.59486	0.124518		REACTOME_PLATELET_ACTIVATION_SIGNALING_AND_AGGREGATION	1.82528	0.0205151		REACTOME_REGULATION_OF_RUNX3_EXPRESSION_AND_ACTIVITY	1.41578	0.478242		REACTOME_CD28_CO_STIMULATION	1.64238	0.093122
	REACTOME_DISEASES_OF_METABOLISM	1.58812	0.129555		REACTOME_SYNTHESIS_OF_DNA	1.82101	0.0211484		REACTOME_PEPTIDE_LIGAND_BINDING_RECEPTORS	1.41363	0.476112		REACTOME_RHO_GTPASES_ACTIVATE_IQGAPS	1.64079	0.0929059
	REACTOME_EPH_EPHRIN_SIGNALING	1.58188	0.13464		REACTOME_ER_TO_GOLGI_ANTEROGRADE_TRANSPORT	1.81939	0.0210953		REACTOME_DEGRADATION_OF_GLI1_BY_THE_PROTEASOME	1.40091	0.502834		REACTOME_RHO_GTPASES_ACTIVATE_WASPS_AND_WAVES	1.63989	0.0920415
	REACTOME_RHOA_GTPASE_CYCLE	1.57729	0.137873		REACTOME_THE_ROLE_OF_NEF_IN_HIV_1_REPLICATION_AND_DISEASE_PATHOGENESIS	1.819	0.0208312		REACTOME_GPVI_MEDIATED_ACTIVATION_CASCADE	1.39858	0.501241		REACTOME_SIGNALING_BY_THE_B_CELL_RECEPTOR_BCR	1.63543	0.0943535
	REACTOME_RESPONSE_TO_ELEVATED_PLATELET_CYTOSOLIC_CA2	1.57396	0.139505		REACTOME_RESPONSE_TO_ELEVATED_PLATELET_CYTOSOLIC_CA2	1.81469	0.0213573		REACTOME_SARS_COV_1_MODULATES_HOST_TRANSLATION_MACHINERY	1.39776	0.494751		REACTOME_SCAVENGING_BY_CLASS_A_RECEPTORS	1.6226	0.104368
	REACTOME_G_ALPHA_12_13_SIGNALLING_EVENTS	1.57094	0.140599		REACTOME_HEDGEHOG_LIGAND_BIOGENESIS	1.81418	0.0210723		REACTOME_DEGRADATION_OF_DVL	1.39442	0.494774		REACTOME_SIGNALING_BY_INTERLEUKINS	1.60824	0.116461
	REACTOME_DISEASES_ASSOCIATED_WITH_GLYCOSAMINOGLYCAN_METABOLISM	1.56773	0.142021		REACTOME_RHO_GTPASES_ACTIVATE_IQGAPS	1.80397	0.0231909		REACTOME_RHO_GTPASES_ACTIVATE_NADPH_OXIDASES	1.39286	0.49117		REACTOME_TOLL_LIKE_RECEPTOR_CASCADES	1.60127	0.121473
	REACTOME_NUCLEAR_EVENTS_KINASE_AND_TRANSCRIPTION_FACTOR_ACTIVATION	1.56451	0.143419		REACTOME_MITOTIC_METAPHASE_AND_ANAPHASE	1.78036	0.0292952		REACTOME_CALNEXIN_CALRETICULIN_CYCLE	1.38689	0.499189		REACTOME_LEISHMANIA_INFECTION	1.59973	0.120872
	REACTOME_POTASSIUM_CHANNELS	1.56329	0.142586		REACTOME_DEGRADATION_OF_GLI1_BY_THE_PROTEASOME	1.77829	0.0293185		REACTOME_RRNA_PROCESSING	1.38592	0.493772		REACTOME_RECYCLING_PATHWAY_OF_L1	1.59936	0.119157
	REACTOME_MET_ACTIVATES_PTK2_SIGNALING	1.55711	0.148702		REACTOME_SCF_BETA_TRCP_MEDIATED_DEGRADATION_OF_EMI1	1.77621	0.0294373		REACTOME_ABORTIVE_ELONGATION_OF_HIV_1_TRANSCRIPT_IN_THE_ABSENCE_OF_TAT	1.38369	0.491621		REACTOME_RUNX2_REGULATES_OSTEOBLAST_DIFFERENTIATION	1.58436	0.134862
	REACTOME_PERK_REGULATES_GENE_EXPRESSION	1.55515	0.149031		REACTOME_HEDGEHOG_ON_STATE	1.77052	0.0307774		REACTOME_THE_ROLE_OF_NEF_IN_HIV_1_REPLICATION_AND_DISEASE_PATHOGENESIS	1.38249	0.487592		REACTOME_NOTCH3_INTRACELLULAR_DOMAIN_REGULATES_TRANSCRIPTION	1.5836	0.133573
	REACTOME_SIGNAL_AMPLIFICATION	1.54944	0.154338		REACTOME_ABC_FAMILY_PROTEINS_MEDIATED_TRANSPORT	1.77021	0.0303511		REACTOME_GAP_JUNCTION_TRAFFICKING_AND_REGULATION	1.38219	0.481012		REACTOME_RAC3_GTPASE_CYCLE	1.57937	0.136611
	REACTOME_G_ALPHA_Q_SIGNALLING_EVENTS	1.54474	0.157983		REACTOME_GENE_AND_PROTEIN_EXPRESSION_BY_JAK_STAT_SIGNALING_AFTER_INTERLEUKIN_12_STIMULATION	1.76235	0.0320791		REACTOME_RECRUITMENT_OF_NUMA_TO_MITOTIC_CENTROSOMES	1.3812	0.476546		REACTOME_POTASSIUM_CHANNELS	1.57352	0.141159
	REACTOME_NON_INTEGRIN_MEMBRANE_ECM_INTERACTIONS	1.54446	0.15606		REACTOME_REGULATION_OF_RAS_BY_GAPS	1.75867	0.0325198		REACTOME_NR1H3_NR1H2_REGULATE_GENE_EXPRESSION_LINKED_TO_CHOLESTEROL_TRANSPORT_AND_EFFLUX	1.37159	0.495117		REACTOME_INWARDLY_RECTIFYING_K_CHANNELS	1.56542	0.148928
	REACTOME_SEMA3A_PAK_DEPENDENT_AXON_REPULSION	1.5251	0.180186		REACTOME_S_PHASE	1.74333	0.0368739		REACTOME_COLLAGEN_BIOSYNTHESIS_AND_MODIFYING_ENZYMES	1.36883	0.494552		REACTOME_G_ALPHA_I_SIGNALLING_EVENTS	1.55582	0.159041
	REACTOME_CELL_JUNCTION_ORGANIZATION	1.52306	0.180398		REACTOME_SWITCHING_OF_ORIGINS_TO_A_POST_REPLICATIVE_STATE	1.73729	0.0388508		REACTOME_SEMA4D_IN_SEMAPHORIN_SIGNALING	1.36671	0.492263		REACTOME_RHO_GTPASE_EFFECTORS	1.55466	0.158306
	REACTOME_INTEGRIN_SIGNALING	1.52141	0.18027		REACTOME_SEPARATION_OF_SISTER_CHROMATIDS	1.73549	0.0386806		REACTOME_MITOCHONDRIAL_TRANSLATION	1.36603	0.487507		REACTOME_FLT3_SIGNALING	1.54742	0.165691
	REACTOME_ASSEMBLY_AND_CELL_SURFACE_PRESENTATION_OF_NMDA_RECEPTORS	1.51844	0.18203		REACTOME_BETA_CATENIN_INDEPENDENT_WNT_SIGNALING	1.73212	0.0391889		REACTOME_COLLAGEN_FORMATION	1.3658	0.481371		REACTOME_FCGR3A_MEDIATED_IL10_SYNTHESIS	1.53215	0.184626
	REACTOME_STIMULI_SENSING_CHANNELS	1.51463	0.18499		REACTOME_SYNDECAN_INTERACTIONS	1.72909	0.0396445		REACTOME_DETOXIFICATION_OF_REACTIVE_OXYGEN_SPECIES	1.3628	0.482422		REACTOME_ROS_AND_RNS_PRODUCTION_IN_PHAGOCYTES	1.53059	0.184328
	REACTOME_LDL_CLEARANCE	1.5109	0.188361		REACTOME_EPHB_MEDIATED_FORWARD_SIGNALING	1.72677	0.0399244		REACTOME_TCR_SIGNALING	1.36142	0.479896		REACTOME_ANTI_INFLAMMATORY_RESPONSE_FAVOURING_LEISHMANIA_PARASITE_INFECTION	1.52966	0.183073
	REACTOME_PLASMA_LIPOPROTEIN_REMODELING	1.51076	0.186024		REACTOME_REGULATION_OF_RUNX3_EXPRESSION_AND_ACTIVITY	1.72395	0.0401732		REACTOME_MITOCHONDRIAL_PROTEIN_IMPORT	1.35674	0.485924		REACTOME_FCERI_MEDIATED_MAPK_ACTIVATION	1.52886	0.181746
	REACTOME_CONSTITUTIVE_SIGNALING_BY_ABERRANT_PI3K_IN_CANCER	1.50419	0.193669		REACTOME_BINDING_AND_UPTAKE_OF_LIGANDS_BY_SCAVENGER_RECEPTORS	1.72221	0.0401921		REACTOME_COMPLEX_I_BIOGENESIS	1.3565	0.480074		REACTOME_INTERLEUKIN_2_FAMILY_SIGNALING	1.5274	0.181604
	REACTOME_A_TETRASACCHARIDE_LINKER_SEQUENCE_IS_REQUIRED_FOR_GAG_SYNTHESIS	1.50404	0.191323		REACTOME_M_PHASE	1.72016	0.0402342		REACTOME_RECRUITMENT_OF_MITOTIC_CENTROSOME_PROTEINS_AND_COMPLEXES	1.34754	0.497203		REACTOME_CASPASE_ACTIVATION_VIA_EXTRINSIC_APOPTOTIC_SIGNALLING_PATHWAY	1.52308	0.185516
	REACTOME_ECM_PROTEOGLYCANS	1.49925	0.196252		REACTOME_APC_C_CDH1_MEDIATED_DEGRADATION_OF_CDC20_AND_OTHER_APC_C_CDH1_TARGETED_PROTEINS_IN_LATE_MITOSIS_EARLY_G1	1.70919	0.0444031		REACTOME_ANCHORING_OF_THE_BASAL_BODY_TO_THE_PLASMA_MEMBRANE	1.34666	0.493334		REACTOME_TOLL_LIKE_RECEPTOR_TLR1_TLR2_CASCADE	1.51619	0.193499
	REACTOME_CELL_CELL_JUNCTION_ORGANIZATION	1.49763	0.196518		REACTOME_PLATELET_AGGREGATION_PLUG_FORMATION	1.70613	0.0445827		REACTOME_GENERATION_OF_SECOND_MESSENGER_MOLECULES	1.34111	0.502296		REACTOME_GAP_JUNCTION_TRAFFICKING_AND_REGULATION	1.51216	0.196497
	REACTOME_RHOF_GTPASE_CYCLE	1.49513	0.198082		REACTOME_APC_C_MEDIATED_DEGRADATION_OF_CELL_CYCLE_PROTEINS	1.70437	0.0448576		REACTOME_DAP12_SIGNALING	1.33583	0.51059		REACTOME_RAC1_GTPASE_CYCLE	1.50477	0.204856
	REACTOME_PARASITE_INFECTION	1.49394	0.197276		REACTOME_N_GLYCAN_TRIMMING_IN_THE_ER_AND_CALNEXIN_CALRETICULIN_CYCLE	1.70248	0.0451327		REACTOME_MET_ACTIVATES_PTK2_SIGNALING	1.3349	0.506656		REACTOME_RHOG_GTPASE_CYCLE	1.5042	0.203213
	REACTOME_COMPLEMENT_CASCADE	1.49047	0.200126		REACTOME_AURKA_ACTIVATION_BY_TPX2	1.69837	0.046499		REACTOME_SWITCHING_OF_ORIGINS_TO_A_POST_REPLICATIVE_STATE	1.3334	0.504303		REACTOME_NOTCH4_INTRACELLULAR_DOMAIN_REGULATES_TRANSCRIPTION	1.4979	0.209973
	REACTOME_ADHERENS_JUNCTIONS_INTERACTIONS	1.48354	0.208366		REACTOME_DETOXIFICATION_OF_REACTIVE_OXYGEN_SPECIES	1.69524	0.0472458		REACTOME_DECTIN_1_MEDIATED_NONCANONICAL_NF_KB_SIGNALING	1.33197	0.502157		REACTOME_FC_EPSILON_RECEPTOR_FCERI_SIGNALING	1.49525	0.211846
	REACTOME_POST_TRANSLATIONAL_MODIFICATION_SYNTHESIS_OF_GPI_ANCHORED_PROTEINS	1.4782	0.214378		REACTOME_RECRUITMENT_OF_MITOTIC_CENTROSOME_PROTEINS_AND_COMPLEXES	1.69389	0.0473136		REACTOME_TAK1_DEPENDENT_IKK_AND_NF_KAPPA_B_ACTIVATION	1.32199	0.523681		REACTOME_GENE_AND_PROTEIN_EXPRESSION_BY_JAK_STAT_SIGNALING_AFTER_INTERLEUKIN_12_STIMULATION	1.48733	0.222377
	REACTOME_ANTI_INFLAMMATORY_RESPONSE_FAVOURING_LEISHMANIA_PARASITE_INFECTION	1.46909	0.227202		REACTOME_VESICLE_MEDIATED_TRANSPORT	1.69186	0.0474495		REACTOME_DAP12_INTERACTIONS	1.3198	0.524006		REACTOME_TRANSLATION_OF_SARS_COV_1_STRUCTURAL_PROTEINS	1.48643	0.221378
	REACTOME_EPH_EPHRIN_MEDIATED_REPULSION_OF_CELLS	1.46136	0.237757		REACTOME_G2_M_CHECKPOINTS	1.69108	0.0471224		REACTOME_THE_ROLE_OF_GTSE1_IN_G2_M_PROGRESSION_AFTER_G2_CHECKPOINT	1.31959	0.518345		REACTOME_CLASS_A_1_RHODOPSIN_LIKE_RECEPTORS	1.48348	0.223008
	REACTOME_RHOB_GTPASE_CYCLE	1.46064	0.236164		REACTOME_TRANSLATION_OF_SARS_COV_2_STRUCTURAL_PROTEINS	1.68905	0.0475713		REACTOME_MRNA_SPLICING_MINOR_PATHWAY	1.31633	0.52167		REACTOME_EPHB_MEDIATED_FORWARD_SIGNALING	1.47875	0.228254
	REACTOME_FCGAMMA_RECEPTOR_FCGR_DEPENDENT_PHAGOCYTOSIS	1.45497	0.243342		REACTOME_MET_ACTIVATES_PTK2_SIGNALING	1.68719	0.0478167		REACTOME_UCH_PROTEINASES	1.30775	0.540536		REACTOME_DISEASES_ASSOCIATED_WITH_GLYCOSAMINOGLYCAN_METABOLISM	1.47147	0.238387
	REACTOME_ONCOGENIC_MAPK_SIGNALING	1.45	0.249464		REACTOME_AMYLOID_FIBER_FORMATION	1.68396	0.0487361		REACTOME_SCF_BETA_TRCP_MEDIATED_DEGRADATION_OF_EMI1	1.30709	0.536301		REACTOME_CA2_PATHWAY	1.4703	0.237477
	REACTOME_PLASMA_LIPOPROTEIN_ASSEMBLY_REMODELING_AND_CLEARANCE	1.4496	0.247208		REACTOME_TNFR2_NON_CANONICAL_NF_KB_PATHWAY	1.68097	0.0495978		REACTOME_CHONDROITIN_SULFATE_BIOSYNTHESIS	1.30476	0.536169		REACTOME_RIPK1_MEDIATED_REGULATED_NECROSIS	1.46984	0.235533
	REACTOME_FCERI_MEDIATED_CA_2_MOBILIZATION	1.44056	0.260613		REACTOME_RESOLUTION_OF_ABASIC_SITES_AP_SITES	1.6805	0.0492107		REACTOME_INTERFERON_ALPHA_BETA_SIGNALING	1.30437	0.531473		REACTOME_COMPLEMENT_CASCADE	1.46976	0.233016
	REACTOME_SEMAPHORIN_INTERACTIONS	1.43827	0.261933		REACTOME_DNA_REPLICATION	1.67635	0.0502985		REACTOME_SIGNALLING_TO_RAS	1.30322	0.528792		REACTOME_MHC_CLASS_II_ANTIGEN_PRESENTATION	1.46854	0.232477
	REACTOME_NEUTROPHIL_DEGRANULATION	1.43808	0.259439		REACTOME_GLYCOSPHINGOLIPID_METABOLISM	1.67521	0.0503579		REACTOME_RHO_GTPASES_ACTIVATE_ROCKS	1.29985	0.532189		REACTOME_LAMININ_INTERACTIONS	1.46617	0.234334
	REACTOME_FCERI_MEDIATED_MAPK_ACTIVATION	1.43806	0.256728		REACTOME_CYTOKINE_SIGNALING_IN_IMMUNE_SYSTEM	1.66633	0.0537607		REACTOME_GLOBAL_GENOME_NUCLEOTIDE_EXCISION_REPAIR_GG_NER	1.29765	0.532857		REACTOME_MAP2K_AND_MAPK_ACTIVATION	1.46287	0.237183
	REACTOME_NUCLEAR_RECEPTOR_TRANSCRIPTION_PATHWAY	1.43688	0.256257		REACTOME_VIRAL_INFECTION_PATHWAYS	1.66435	0.0542048		REACTOME_INTERLEUKIN_1_SIGNALING	1.29717	0.528411		REACTOME_SIGNALING_BY_RHO_GTPASES_MIRO_GTPASES_AND_RHOBTB3	1.45156	0.254873
	REACTOME_SPHINGOLIPID_METABOLISM	1.43091	0.26452		REACTOME_DNA_REPLICATION_PRE_INITIATION	1.66246	0.0543744		REACTOME_ANTIGEN_PRESENTATION_FOLDING_ASSEMBLY_AND_PEPTIDE_LOADING_OF_CLASS_I_MHC	1.28897	0.546199		REACTOME_CD209_DC_SIGN_SIGNALING	1.44556	0.262933
	REACTOME_SIGNALING_BY_INTERLEUKINS	1.4305	0.262517		REACTOME_INTERLEUKIN_12_FAMILY_SIGNALING	1.65839	0.0555809		REACTOME_COPI_MEDIATED_ANTEROGRADE_TRANSPORT	1.28763	0.544315		REACTOME_RHOA_GTPASE_CYCLE	1.44437	0.262391
	REACTOME_GPVI_MEDIATED_ACTIVATION_CASCADE	1.42855	0.263469		REACTOME_CALNEXIN_CALRETICULIN_CYCLE	1.65816	0.0551641		REACTOME_ACTIVATION_OF_AMPK_DOWNSTREAM_OF_NMDARS	1.28488	0.545784		REACTOME_RHOH_GTPASE_CYCLE	1.4428	0.262015
	REACTOME_BINDING_AND_UPTAKE_OF_LIGANDS_BY_SCAVENGER_RECEPTORS	1.42782	0.261983		REACTOME_AGGREPHAGY	1.65337	0.0564851		REACTOME_REGULATION_OF_PLK1_ACTIVITY_AT_G2_M_TRANSITION	1.27275	0.574751		REACTOME_SIGNALING_BY_VEGF	1.43382	0.276216
	REACTOME_ATF4_ACTIVATES_GENES_IN_RESPONSE_TO_ENDOPLASMIC_RETICULUM_STRESS	1.42423	0.266249		REACTOME_ANCHORING_OF_THE_BASAL_BODY_TO_THE_PLASMA_MEMBRANE	1.64635	0.0592623		REACTOME_GASTRULATION	1.27257	0.569412		REACTOME_RHO_GTPASE_CYCLE	1.43113	0.278552
	REACTOME_RHOC_GTPASE_CYCLE	1.42357	0.26474		REACTOME_RHO_GTPASE_EFFECTORS	1.64603	0.0588676		REACTOME_SYNDECAN_INTERACTIONS	1.27127	0.567953		REACTOME_G_PROTEIN_BETA_GAMMA_SIGNALLING	1.42665	0.283874
	REACTOME_NRAGE_SIGNALS_DEATH_THROUGH_JNK	1.42193	0.265104		REACTOME_DDX58_IFIH1_MEDIATED_INDUCTION_OF_INTERFERON_ALPHA_BETA	1.64424	0.0591882		REACTOME_HEDGEHOG_ON_STATE	1.27045	0.564695		REACTOME_SIGNALING_BY_GPCR	1.42479	0.285028
	REACTOME_RHO_GTPASE_CYCLE	1.41069	0.283454		REACTOME_METABOLISM_OF_POLYAMINES	1.64149	0.0600361		REACTOME_DEGRADATION_OF_AXIN	1.26968	0.561431		REACTOME_SYNTHESIS_OF_PIPS_AT_THE_PLASMA_MEMBRANE	1.42435	0.283217
	REACTOME_MAP2K_AND_MAPK_ACTIVATION	1.4061	0.289636		REACTOME_INSERTION_OF_TAIL_ANCHORED_PROTEINS_INTO_THE_ENDOPLASMIC_RETICULUM_MEMBRANE	1.64132	0.0594979		REACTOME_NON_INTEGRIN_MEMBRANE_ECM_INTERACTIONS	1.26415	0.572046		REACTOME_SEALING_OF_THE_NUCLEAR_ENVELOPE_NE_BY_ESCRT_III	1.4157	0.297159
	REACTOME_CELL_CELL_COMMUNICATION	1.40454	0.289914		REACTOME_SEMAPHORIN_INTERACTIONS	1.6394	0.059725		REACTOME_FORMATION_OF_PARAXIAL_MESODERM	1.2637	0.568259		REACTOME_A_TETRASACCHARIDE_LINKER_SEQUENCE_IS_REQUIRED_FOR_GAG_SYNTHESIS	1.41543	0.294851
	REACTOME_ION_CHANNEL_TRANSPORT	1.39336	0.309604		REACTOME_INTERLEUKIN_12_SIGNALING	1.63923	0.0591992		REACTOME_NCAM_SIGNALING_FOR_NEURITE_OUT_GROWTH	1.26294	0.565146		REACTOME_SIGNALING_BY_ERYTHROPOIETIN	1.41356	0.29597
	REACTOME_INTERFERON_GAMMA_SIGNALING	1.39248	0.308588		REACTOME_L1CAM_INTERACTIONS	1.63401	0.0609189		REACTOME_MHC_CLASS_II_ANTIGEN_PRESENTATION	1.2583	0.573275		REACTOME_GABA_B_RECEPTOR_ACTIVATION	1.41355	0.293178
	REACTOME_SIGNALING_BY_BRAF_AND_RAF1_FUSIONS	1.39246	0.305735		REACTOME_FCERI_MEDIATED_NF_KB_ACTIVATION	1.62738	0.0638849		REACTOME_INTERLEUKIN_2_FAMILY_SIGNALING	1.25811	0.568391		REACTOME_INTERLEUKIN_10_SIGNALING	1.4112	0.295017
	REACTOME_SIGNALING_BY_NTRKS	1.39198	0.303816		REACTOME_G1_S_DNA_DAMAGE_CHECKPOINTS	1.62639	0.0636898		REACTOME_DISEASES_OF_IMMUNE_SYSTEM	1.25746	0.56504		REACTOME_RAB_GEFS_EXCHANGE_GTP_FOR_GDP_ON_RABS	1.41097	0.292709
	REACTOME_CYTOKINE_SIGNALING_IN_IMMUNE_SYSTEM	1.38868	0.307212		REACTOME_SARS_COV_1_INFECTION	1.62472	0.0639615		REACTOME_SYNTHESIS_OF_BILE_ACIDS_AND_BILE_SALTS_VIA_7ALPHA_HYDROXYCHOLESTEROL	1.25543	0.565218		REACTOME_NCAM_SIGNALING_FOR_NEURITE_OUT_GROWTH	1.40247	0.307376
	REACTOME_RAC3_GTPASE_CYCLE	1.38776	0.306244		REACTOME_GASTRULATION	1.62467	0.0634066		REACTOME_IRE1ALPHA_ACTIVATES_CHAPERONES	1.25468	0.562373		REACTOME_MUSCLE_CONTRACTION	1.39453	0.320512
	REACTOME_CELL_EXTRACELLULAR_MATRIX_INTERACTIONS	1.38655	0.305676		REACTOME_STABILIZATION_OF_P53	1.62453	0.0628768		REACTOME_CILIUM_ASSEMBLY	1.2543	0.558551		REACTOME_TRANSCRIPTIONAL_REGULATION_OF_GRANULOPOIESIS	1.39347	0.319734
	REACTOME_O_LINKED_GLYCOSYLATION_OF_MUCINS	1.38472	0.306461		REACTOME_RETROGRADE_TRANSPORT_AT_THE_TRANS_GOLGI_NETWORK	1.62121	0.0641025		REACTOME_NEGATIVE_REGULATION_OF_NOTCH4_SIGNALING	1.25019	0.565109		REACTOME_TP53_REGULATES_METABOLIC_GENES	1.38864	0.327444
	REACTOME_RAB_GERANYLGERANYLATION	1.38351	0.306091		REACTOME_SIALIC_ACID_METABOLISM	1.62027	0.0639736		REACTOME_NUCLEOTIDE_EXCISION_REPAIR	1.24856	0.564594		REACTOME_INTERFERON_SIGNALING	1.38713	0.327827
	REACTOME_COLLAGEN_FORMATION	1.38274	0.304896		REACTOME_FORMATION_OF_PARAXIAL_MESODERM	1.61872	0.0641136		REACTOME_APC_C_CDH1_MEDIATED_DEGRADATION_OF_CDC20_AND_OTHER_APC_C_CDH1_TARGETED_PROTEINS_IN_LATE_MITOSIS_EARLY_G1	1.24714	0.563906		REACTOME_SIGNALING_BY_RECEPTOR_TYROSINE_KINASES	1.38299	0.333688
	REACTOME_LEISHMANIA_INFECTION	1.38121	0.305429		REACTOME_MITOTIC_G1_PHASE_AND_G1_S_TRANSITION	1.61785	0.0641295		REACTOME_DUAL_INCISION_IN_GG_NER	1.24278	0.571875		REACTOME_ELASTIC_FIBRE_FORMATION	1.37769	0.342827
	REACTOME_RHOQ_GTPASE_CYCLE	1.38043	0.304353		REACTOME_MITOTIC_PROMETAPHASE	1.6137	0.0655481		REACTOME_HOST_INTERACTIONS_OF_HIV_FACTORS	1.23275	0.597075		REACTOME_NCAM1_INTERACTIONS	1.37082	0.355976
	REACTOME_COPI_INDEPENDENT_GOLGI_TO_ER_RETROGRADE_TRAFFIC	1.37168	0.319661		REACTOME_CELL_CYCLE_MITOTIC	1.60825	0.0677526		REACTOME_RESPONSE_OF_EIF2AK4_GCN2_TO_AMINO_ACID_DEFICIENCY	1.23178	0.5951		REACTOME_CARBOXYTERMINAL_POST_TRANSLATIONAL_MODIFICATIONS_OF_TUBULIN	1.36752	0.360696
	REACTOME_EARLY_SARS_COV_2_INFECTION_EVENTS	1.36173	0.337502		REACTOME_COPI_INDEPENDENT_GOLGI_TO_ER_RETROGRADE_TRAFFIC	1.60254	0.0700454		REACTOME_SARS_COV_1_HOST_INTERACTIONS	1.23018	0.595026		REACTOME_RUNX2_REGULATES_BONE_DEVELOPMENT	1.3596	0.375898
	REACTOME_RHO_GTPASES_ACTIVATE_FORMINS	1.36153	0.335131		REACTOME_DOWNSTREAM_SIGNALING_EVENTS_OF_B_CELL_RECEPTOR_BCR	1.58994	0.0763439		REACTOME_TRNA_AMINOACYLATION	1.22902	0.593482		REACTOME_FORMATION_OF_THE_BETA_CATENIN_TCF_TRANSACTIVATING_COMPLEX	1.35854	0.37493
	REACTOME_SIGNALING_BY_RHO_GTPASES_MIRO_GTPASES_AND_RHOBTB3	1.35708	0.341781		REACTOME_REGULATION_OF_MRNA_STABILITY_BY_PROTEINS_THAT_BIND_AU_RICH_ELEMENTS	1.58699	0.077349		REACTOME_INTRAFLAGELLAR_TRANSPORT	1.22792	0.592037		REACTOME_SIGNALING_BY_SCF_KIT	1.35624	0.377198
	REACTOME_SLC_TRANSPORTER_DISORDERS	1.35576	0.341809		REACTOME_TRANSCRIPTIONAL_REGULATION_BY_RUNX3	1.58377	0.0784483		REACTOME_GAP_FILLING_DNA_REPAIR_SYNTHESIS_AND_LIGATION_IN_GG_NER	1.22579	0.593595		REACTOME_POTENTIAL_THERAPEUTICS_FOR_SARS	1.35276	0.382532
	REACTOME_SIALIC_ACID_METABOLISM	1.35017	0.351207		REACTOME_ADAPTIVE_IMMUNE_SYSTEM	1.58375	0.0778167		REACTOME_ABC_FAMILY_PROTEINS_MEDIATED_TRANSPORT	1.22209	0.599773		REACTOME_DDX58_IFIH1_MEDIATED_INDUCTION_OF_INTERFERON_ALPHA_BETA	1.33671	0.418
	REACTOME_PI3K_AKT_SIGNALING_IN_CANCER	1.34989	0.349044		REACTOME_GPER1_SIGNALING	1.58047	0.0788091		REACTOME_SYNTHESIS_OF_DNA	1.21206	0.624731		REACTOME_MOLECULES_ASSOCIATED_WITH_ELASTIC_FIBRES	1.33483	0.419439
	REACTOME_SIGNALING_BY_ERBB4	1.34874	0.348425		REACTOME_TAK1_DEPENDENT_IKK_AND_NF_KAPPA_B_ACTIVATION	1.57349	0.0822587		REACTOME_APC_C_MEDIATED_DEGRADATION_OF_CELL_CYCLE_PROTEINS	1.20885	0.629891		REACTOME_C_TYPE_LECTIN_RECEPTORS_CLRS	1.33284	0.42073
	REACTOME_NEGATIVE_REGULATION_OF_THE_PI3K_AKT_NETWORK	1.34829	0.346677		REACTOME_NCAM_SIGNALING_FOR_NEURITE_OUT_GROWTH	1.56998	0.0837545		REACTOME_NOTCH3_ACTIVATION_AND_TRANSMISSION_OF_SIGNAL_TO_THE_NUCLEUS	1.20869	0.625319		REACTOME_COOPERATION_OF_PREFOLDIN_AND_TRIC_CCT_IN_ACTIN_AND_TUBULIN_FOLDING	1.33228	0.418766
	REACTOME_VISUAL_PHOTOTRANSDUCTION	1.34655	0.347755		REACTOME_TCR_SIGNALING	1.56772	0.0844503		REACTOME_TOLL_LIKE_RECEPTOR_TLR1_TLR2_CASCADE	1.20846	0.621054		REACTOME_RAC2_GTPASE_CYCLE	1.32467	0.434845
	REACTOME_G_PROTEIN_MEDIATED_EVENTS	1.33798	0.364491		REACTOME_DEADENYLATION_DEPENDENT_MRNA_DECAY	1.56473	0.085681		REACTOME_ACTIVATION_OF_THE_MRNA_UPON_BINDING_OF_THE_CAP_BINDING_COMPLEX_AND_EIFS_AND_SUBSEQUENT_BINDING_TO_43S	1.20459	0.627781		REACTOME_RESPIRATORY_ELECTRON_TRANSPORT_ATP_SYNTHESIS_BY_CHEMIOSMOTIC_COUPLING_AND_HEAT_PRODUCTION_BY_UNCOUPLING_PROTEINS	1.31551	0.455493
	REACTOME_HSP90_CHAPERONE_CYCLE_FOR_STEROID_HORMONE_RECEPTORS_SHR_IN_THE_PRESENCE_OF_LIGAND	1.32596	0.389263		REACTOME_CLASS_A_1_RHODOPSIN_LIKE_RECEPTORS	1.56435	0.085247		REACTOME_BETA_CATENIN_INDEPENDENT_WNT_SIGNALING	1.20327	0.627033		REACTOME_SIGNALING_BY_KIT_IN_DISEASE	1.3145	0.454796
	REACTOME_SPHINGOLIPID_DE_NOVO_BIOSYNTHESIS	1.31448	0.413934		REACTOME_IRE1ALPHA_ACTIVATES_CHAPERONES	1.56332	0.0853064		REACTOME_NEF_MEDIATES_DOWN_MODULATION_OF_CELL_SURFACE_RECEPTORS_BY_RECRUITING_THEM_TO_CLATHRIN_ADAPTERS	1.20213	0.625593		REACTOME_KERATAN_SULFATE_KERATIN_METABOLISM	1.31145	0.459179
	REACTOME_SIGNALING_BY_NTRK2_TRKB	1.31275	0.414804		REACTOME_SIGNALING_BY_INTERLEUKINS	1.55898	0.0873602		REACTOME_EXTRACELLULAR_MATRIX_ORGANIZATION	1.20155	0.62266		REACTOME_GPCR_LIGAND_BINDING	1.29915	0.488884
	REACTOME_COLLAGEN_BIOSYNTHESIS_AND_MODIFYING_ENZYMES	1.30451	0.432395		REACTOME_NUCLEAR_EVENTS_MEDIATED_BY_NFE2L2	1.55887	0.0867616		REACTOME_ABC_TRANSPORTER_DISORDERS	1.19934	0.624899		REACTOME_INTERLEUKIN_12_FAMILY_SIGNALING	1.29794	0.488322
	REACTOME_GABA_B_RECEPTOR_ACTIVATION	1.30165	0.436446		REACTOME_ANTI_INFLAMMATORY_RESPONSE_FAVOURING_LEISHMANIA_PARASITE_INFECTION	1.55824	0.0864802		REACTOME_PLASMA_LIPOPROTEIN_CLEARANCE	1.19933	0.620231		REACTOME_TRANSLOCATION_OF_SLC2A4_GLUT4_TO_THE_PLASMA_MEMBRANE	1.29238	0.501213
	REACTOME_RHO_GTPASE_EFFECTORS	1.29336	0.454285		REACTOME_LATE_SARS_COV_2_INFECTION_EVENTS	1.55634	0.0871024		REACTOME_ORGANELLE_BIOGENESIS_AND_MAINTENANCE	1.19798	0.619676		REACTOME_REGULATION_OF_TP53_ACTIVITY_THROUGH_ACETYLATION	1.27424	0.551469
	REACTOME_THROMBIN_SIGNALLING_THROUGH_PROTEINASE_ACTIVATED_RECEPTORS_PARS	1.28701	0.468065		REACTOME_CELL_CYCLE	1.55563	0.086838		REACTOME_HIV_INFECTION	1.19654	0.619523		REACTOME_PLATELET_CALCIUM_HOMEOSTASIS	1.27125	0.556768
	REACTOME_SIGNALING_BY_PDGF	1.28328	0.474497		REACTOME_SIGNALLING_TO_ERKS	1.55492	0.086688		REACTOME_COOPERATION_OF_PREFOLDIN_AND_TRIC_CCT_IN_ACTIN_AND_TUBULIN_FOLDING	1.19379	0.623284		REACTOME_INTERLEUKIN_12_SIGNALING	1.27011	0.556091
	REACTOME_GPER1_SIGNALING	1.28296	0.47186		REACTOME_INTERLEUKIN_1_FAMILY_SIGNALING	1.55178	0.0878335		REACTOME_COSTIMULATION_BY_THE_CD28_FAMILY	1.19358	0.619312		REACTOME_REGULATION_OF_INSULIN_LIKE_GROWTH_FACTOR_IGF_TRANSPORT_AND_UPTAKE_BY_INSULIN_LIKE_GROWTH_FACTOR_BINDING_PROTEINS_IGFBPS	1.26707	0.561457
	REACTOME_OPIOID_SIGNALLING	1.28277	0.468982		REACTOME_MET_PROMOTES_CELL_MOTILITY	1.55074	0.0878805		REACTOME_RHO_GTPASES_ACTIVATE_CIT	1.19304	0.616531		REACTOME_RESPIRATORY_ELECTRON_TRANSPORT	1.2662	0.559875
	REACTOME_REGULATION_OF_HOMOTYPIC_CELL_CELL_ADHESION	1.28257	0.466224		REACTOME_SIGNALING_BY_THE_B_CELL_RECEPTOR_BCR	1.54959	0.0878108		REACTOME_RNA_POLYMERASE_III_TRANSCRIPTION	1.19266	0.613262		REACTOME_PI_METABOLISM	1.26545	0.558057
	REACTOME_NUCLEAR_SIGNALING_BY_ERBB4	1.27873	0.473268		REACTOME_ENDOSOMAL_SORTING_COMPLEX_REQUIRED_FOR_TRANSPORT_ESCRT	1.54625	0.0889334		REACTOME_GLYCOSPHINGOLIPID_METABOLISM	1.18948	0.618315		REACTOME_PEPTIDE_HORMONE_METABOLISM	1.26375	0.559154
	REACTOME_FACTORS_INVOLVED_IN_MEGAKARYOCYTE_DEVELOPMENT_AND_PLATELET_PRODUCTION	1.27812	0.471616		REACTOME_RUNX1_REGULATES_TRANSCRIPTION_OF_GENES_INVOLVED_IN_DIFFERENTIATION_OF_HSCS	1.54403	0.0898209		REACTOME_SARS_COV_2_MODULATES_HOST_TRANSLATION_MACHINERY	1.18803	0.618223		REACTOME_G_ALPHA_Q_SIGNALLING_EVENTS	1.25166	0.592345
	REACTOME_SIGNALING_BY_MODERATE_KINASE_ACTIVITY_BRAF_MUTANTS	1.27584	0.47446		REACTOME_DNA_DAMAGE_BYPASS	1.53516	0.09486		REACTOME_SCF_SKP2_MEDIATED_DEGRADATION_OF_P27_P21	1.18595	0.620337		REACTOME_ACTIVATION_OF_AMPK_DOWNSTREAM_OF_NMDARS	1.24932	0.595789
	REACTOME_G_ALPHA_Z_SIGNALLING_EVENTS	1.2729	0.478734		REACTOME_DAP12_INTERACTIONS	1.53216	0.0960969		REACTOME_SIGNALING_BY_NOTCH4	1.18582	0.616263		REACTOME_CLASS_I_MHC_MEDIATED_ANTIGEN_PROCESSING_PRESENTATION	1.24675	0.600293
	REACTOME_EFFECTS_OF_PIP2_HYDROLYSIS	1.27086	0.480404		REACTOME_REGULATION_OF_PTEN_STABILITY_AND_ACTIVITY	1.52925	0.0974434		REACTOME_INTERFERON_GAMMA_SIGNALING	1.18148	0.624285		REACTOME_VEGFR2_MEDIATED_VASCULAR_PERMEABILITY	1.24528	0.600669
	REACTOME_GLUCAGON_LIKE_PEPTIDE_1_GLP1_REGULATES_INSULIN_SECRETION	1.26974	0.480021		REACTOME_MRNA_SPLICING_MINOR_PATHWAY	1.52517	0.0994645		REACTOME_PURINERGIC_SIGNALING_IN_LEISHMANIASIS_INFECTION	1.17947	0.626077		REACTOME_SARS_COV_INFECTIONS	1.23998	0.613542
	REACTOME_CYTOCHROME_P450_ARRANGED_BY_SUBSTRATE_TYPE	1.26545	0.487868		REACTOME_DEGRADATION_OF_AXIN	1.5217	0.101059		REACTOME_MET_PROMOTES_CELL_MOTILITY	1.17837	0.625154		REACTOME_COPI_DEPENDENT_GOLGI_TO_ER_RETROGRADE_TRAFFIC	1.23418	0.627956
	REACTOME_SIGNALING_BY_PTK6	1.26165	0.494455		REACTOME_TRANSLESION_SYNTHESIS_BY_Y_FAMILY_DNA_POLYMERASES_BYPASSES_LESIONS_ON_DNA_TEMPLATE	1.51902	0.102265		REACTOME_INFLUENZA_INFECTION	1.17587	0.628594		REACTOME_NEUROTRANSMITTER_RECEPTORS_AND_POSTSYNAPTIC_SIGNAL_TRANSMISSION	1.23057	0.635385
	REACTOME_TRANSCRIPTIONAL_REGULATION_OF_GRANULOPOIESIS	1.26068	0.493746		REACTOME_TRANSLATION	1.51712	0.10296		REACTOME_SIGNALING_BY_CSF1_M_CSF_IN_MYELOID_CELLS	1.17197	0.63605		REACTOME_FORMATION_OF_TUBULIN_FOLDING_INTERMEDIATES_BY_CCT_TRIC	1.22829	0.638328
	REACTOME_TRANSCRIPTIONAL_REGULATION_BY_NPAS4	1.25861	0.496002		REACTOME_MEMBRANE_TRAFFICKING	1.51557	0.103311		REACTOME_DOWNSTREAM_SIGNALING_EVENTS_OF_B_CELL_RECEPTOR_BCR	1.16901	0.641501		REACTOME_THROMBIN_SIGNALLING_THROUGH_PROTEINASE_ACTIVATED_RECEPTORS_PARS	1.22713	0.637996
	REACTOME_FCGR3A_MEDIATED_IL10_SYNTHESIS	1.25279	0.507914		REACTOME_EPH_EPHRIN_SIGNALING	1.51522	0.102902		REACTOME_RESPONSE_OF_MTB_TO_PHAGOCYTOSIS	1.16882	0.637811		REACTOME_HDACS_DEACETYLATE_HISTONES	1.22702	0.634059
	REACTOME_GAP_JUNCTION_TRAFFICKING_AND_REGULATION	1.25269	0.504761		REACTOME_ANTIGEN_PRESENTATION_FOLDING_ASSEMBLY_AND_PEPTIDE_LOADING_OF_CLASS_I_MHC	1.51403	0.103044		REACTOME_AURKA_ACTIVATION_BY_TPX2	1.16761	0.637251		REACTOME_SIGNALING_BY_MODERATE_KINASE_ACTIVITY_BRAF_MUTANTS	1.22664	0.631015
	REACTOME_NETRIN_1_SIGNALING	1.25227	0.502597		REACTOME_KINESINS	1.50656	0.108257		REACTOME_FCERI_MEDIATED_NF_KB_ACTIVATION	1.1642	0.643316		REACTOME_SULFUR_AMINO_ACID_METABOLISM	1.22648	0.627291
	REACTOME_ATTENUATION_PHASE	1.24141	0.52974		REACTOME_INTERFERON_GAMMA_SIGNALING	1.50439	0.109057		REACTOME_SYNTHESIS_OF_BILE_ACIDS_AND_BILE_SALTS	1.16138	0.646692		REACTOME_G_ALPHA_Z_SIGNALLING_EVENTS	1.22641	0.623436
	REACTOME_FGFR1_MUTANT_RECEPTOR_ACTIVATION	1.24015	0.529993		REACTOME_TOLL_LIKE_RECEPTOR_CASCADES	1.50215	0.109969		REACTOME_SIGNALING_BY_THE_B_CELL_RECEPTOR_BCR	1.15758	0.653733		REACTOME_REGULATION_OF_PTEN_GENE_TRANSCRIPTION	1.22284	0.630549
	REACTOME_UPTAKE_AND_ACTIONS_OF_BACTERIAL_TOXINS	1.23951	0.528402		REACTOME_PROCESSING_OF_CAPPED_INTRONLESS_PRE_MRNA	1.4997	0.111017		REACTOME_COMPLEMENT_CASCADE	1.15284	0.663982		REACTOME_REGULATED_NECROSIS	1.21946	0.637077
	REACTOME_DRUG_ADME	1.23666	0.532868		REACTOME_SIGNALING_BY_NOTCH4	1.49912	0.1107		REACTOME_DUAL_INCISION_IN_TC_NER	1.15218	0.661778		REACTOME_PROGRAMMED_CELL_DEATH	1.21813	0.63696
	REACTOME_METABOLISM_OF_LIPIDS	1.23367	0.537884		REACTOME_TRANSLOCATION_OF_SLC2A4_GLUT4_TO_THE_PLASMA_MEMBRANE	1.49669	0.111854		REACTOME_FORMATION_OF_TC_NER_PRE_INCISION_COMPLEX	1.15068	0.66234		REACTOME_FGFR2_ALTERNATIVE_SPLICING	1.21227	0.65165
	REACTOME_RHOD_GTPASE_CYCLE	1.2336	0.534613		REACTOME_PTEN_REGULATION	1.49576	0.111806		REACTOME_CD28_CO_STIMULATION	1.15031	0.659272		REACTOME_VESICLE_MEDIATED_TRANSPORT	1.21209	0.648053
	REACTOME_EPHB_MEDIATED_FORWARD_SIGNALING	1.23357	0.531295		REACTOME_CLEC7A_DECTIN_1_SIGNALING	1.49235	0.113573		REACTOME_RESPONSE_TO_ELEVATED_PLATELET_CYTOSOLIC_CA2	1.14982	0.656844		REACTOME_MITOCHONDRIAL_PROTEIN_IMPORT	1.21165	0.645378
	REACTOME_COSTIMULATION_BY_THE_CD28_FAMILY	1.23105	0.534969		REACTOME_C_TYPE_LECTIN_RECEPTORS_CLRS	1.49233	0.112858		REACTOME_GLUTATHIONE_CONJUGATION	1.14882	0.655988		REACTOME_L1CAM_INTERACTIONS	1.21093	0.643864
	REACTOME_ARACHIDONIC_ACID_METABOLISM	1.22909	0.537283		REACTOME_SIGNALING_BY_FGFR2_IN_DISEASE	1.49212	0.112324		REACTOME_RHO_GTPASES_ACTIVATE_IQGAPS	1.14877	0.652063		REACTOME_INTRINSIC_PATHWAY_FOR_APOPTOSIS	1.20962	0.643924
	REACTOME_TRIGLYCERIDE_METABOLISM	1.22798	0.537231		REACTOME_NON_INTEGRIN_MEMBRANE_ECM_INTERACTIONS	1.49022	0.113012		REACTOME_GENE_AND_PROTEIN_EXPRESSION_BY_JAK_STAT_SIGNALING_AFTER_INTERLEUKIN_12_STIMULATION	1.14678	0.654349		REACTOME_SIGNALING_BY_HIPPO	1.20851	0.643764
	REACTOME_TRANSPORT_OF_SMALL_MOLECULES	1.22795	0.534		REACTOME_CELLULAR_RESPONSE_TO_HYPOXIA	1.49003	0.112464		REACTOME_RECOGNITION_OF_DNA_DAMAGE_BY_PCNA_CONTAINING_REPLICATION_COMPLEX	1.14591	0.652966		REACTOME_FORMATION_OF_PARAXIAL_MESODERM	1.20586	0.648264
	REACTOME_TRANSCRIPTIONAL_REGULATION_BY_MECP2	1.22731	0.532443		REACTOME_LYSOSOME_VESICLE_BIOGENESIS	1.48754	0.113503		REACTOME_PLASMA_LIPOPROTEIN_ASSEMBLY_REMODELING_AND_CLEARANCE	1.14464	0.652698		REACTOME_INFECTION_WITH_MYCOBACTERIUM_TUBERCULOSIS	1.20249	0.655356
	REACTOME_SIGNALING_BY_SCF_KIT	1.22657	0.531253		REACTOME_APOPTOSIS	1.48618	0.113695		REACTOME_MYD88_INDEPENDENT_TLR4_CASCADE	1.14133	0.658509		REACTOME_ONCOGENIC_MAPK_SIGNALING	1.19872	0.663299
	REACTOME_CA_DEPENDENT_EVENTS	1.22036	0.545351		REACTOME_NEUROTRANSMITTER_RECEPTORS_AND_POSTSYNAPTIC_SIGNAL_TRANSMISSION	1.4854	0.113484		REACTOME_FORMATION_OF_TUBULIN_FOLDING_INTERMEDIATES_BY_CCT_TRIC	1.13978	0.659228		REACTOME_THE_ROLE_OF_GTSE1_IN_G2_M_PROGRESSION_AFTER_G2_CHECKPOINT	1.19861	0.65966
	REACTOME_ANTIGEN_ACTIVATES_B_CELL_RECEPTOR_BCR_LEADING_TO_GENERATION_OF_SECOND_MESSENGERS	1.2169	0.552043		REACTOME_REGULATION_OF_EXPRESSION_OF_SLITS_AND_ROBOS	1.47709	0.118991		REACTOME_MOLECULES_ASSOCIATED_WITH_ELASTIC_FIBRES	1.13957	0.655816		REACTOME_DISEASES_OF_GLYCOSYLATION	1.19776	0.658678
	REACTOME_REGULATION_OF_SIGNALING_BY_CBL	1.21436	0.555981		REACTOME_SIGNALING_BY_MET	1.47611	0.119125		REACTOME_LATE_ENDOSOMAL_MICROAUTOPHAGY	1.13881	0.654417		REACTOME_GLYCOSPHINGOLIPID_METABOLISM	1.1974	0.655816
	REACTOME_SHC1_EVENTS_IN_ERBB2_SIGNALING	1.2105	0.563774		REACTOME_SRP_DEPENDENT_COTRANSLATIONAL_PROTEIN_TARGETING_TO_MEMBRANE	1.47358	0.120236		REACTOME_CELLULAR_RESPONSE_TO_STARVATION	1.13763	0.653936		REACTOME_SARS_COV_2_ACTIVATES_MODULATES_INNATE_AND_ADAPTIVE_IMMUNE_RESPONSES	1.19729	0.652223
	REACTOME_SIGNALING_BY_VEGF	1.20856	0.566041		REACTOME_ASSOCIATION_OF_TRIC_CCT_WITH_TARGET_PROTEINS_DURING_BIOSYNTHESIS	1.47264	0.120124		REACTOME_NR1H2_AND_NR1H3_MEDIATED_SIGNALING	1.1374	0.650914		REACTOME_PROTEIN_FOLDING	1.1874	0.680709
	REACTOME_SIGNALING_BY_CSF1_M_CSF_IN_MYELOID_CELLS	1.20433	0.574519		REACTOME_INFECTION_WITH_MYCOBACTERIUM_TUBERCULOSIS	1.46815	0.12281		REACTOME_INTERLEUKIN_1_FAMILY_SIGNALING	1.13641	0.649839		REACTOME_CHONDROITIN_SULFATE_DERMATAN_SULFATE_METABOLISM	1.18661	0.679353
	REACTOME_PYRUVATE_METABOLISM	1.2017	0.578532		REACTOME_MAP2K_AND_MAPK_ACTIVATION	1.46744	0.122669		REACTOME_SEMA4D_INDUCED_CELL_MIGRATION_AND_GROWTH_CONE_COLLAPSE	1.13554	0.648605		REACTOME_VLDLR_INTERNALISATION_AND_DEGRADATION	1.1861	0.676951
	REACTOME_NERVOUS_SYSTEM_DEVELOPMENT	1.20065	0.57817		REACTOME_RHOG_GTPASE_CYCLE	1.45972	0.127911		REACTOME_A_TETRASACCHARIDE_LINKER_SEQUENCE_IS_REQUIRED_FOR_GAG_SYNTHESIS	1.1343	0.648514		REACTOME_G_ALPHA_12_13_SIGNALLING_EVENTS	1.1847	0.677449
	REACTOME_TP53_REGULATES_TRANSCRIPTION_OF_ADDITIONAL_CELL_CYCLE_GENES_WHOSE_EXACT_ROLE_IN_THE_P53_PATHWAY_REMAIN_UNCERTAIN	1.19825	0.581851		REACTOME_RHO_GTPASES_ACTIVATE_FORMINS	1.45917	0.127596		REACTOME_NOTCH2_ACTIVATION_AND_TRANSMISSION_OF_SIGNAL_TO_THE_NUCLEUS	1.1304	0.656149		REACTOME_CDC42_GTPASE_CYCLE	1.18439	0.674579
	REACTOME_LATE_SARS_COV_2_INFECTION_EVENTS	1.19229	0.596238		REACTOME_ABORTIVE_ELONGATION_OF_HIV_1_TRANSCRIPT_IN_THE_ABSENCE_OF_TAT	1.45098	0.133517		REACTOME_RECYCLING_PATHWAY_OF_L1	1.12993	0.653928		REACTOME_GPER1_SIGNALING	1.18018	0.684365
	REACTOME_DOWNSTREAM_SIGNALING_OF_ACTIVATED_FGFR1	1.18873	0.603375		REACTOME_INTEGRIN_SIGNALING	1.4508	0.132902		REACTOME_NICOTINAMIDE_SALVAGING	1.12991	0.650274		REACTOME_RHOBTB1_GTPASE_CYCLE	1.17476	0.698473
	REACTOME_HSF1_DEPENDENT_TRANSACTIVATION	1.1884	0.601028		REACTOME_AUTOPHAGY	1.44772	0.134597		REACTOME_TRANSLESION_SYNTHESIS_BY_POLK	1.12936	0.648089		REACTOME_DEATH_RECEPTOR_SIGNALING	1.17455	0.695204
	REACTOME_TRANSPORT_OF_BILE_SALTS_AND_ORGANIC_ACIDS_METAL_IONS_AND_AMINE_COMPOUNDS	1.1859	0.604959		REACTOME_LAMININ_INTERACTIONS	1.44514	0.136126		REACTOME_TOLL_LIKE_RECEPTOR_9_TLR9_CASCADE	1.12556	0.655908		REACTOME_APOPTOSIS	1.17359	0.694111
	REACTOME_TRIGLYCERIDE_CATABOLISM	1.18585	0.601685		REACTOME_SARS_COV_INFECTIONS	1.44006	0.139873		REACTOME_TOLL_LIKE_RECEPTOR_CASCADES	1.12292	0.660156		REACTOME_RNA_POLYMERASE_III_TRANSCRIPTION_INITIATION_FROM_TYPE_1_PROMOTER	1.17244	0.694059
	REACTOME_EXPORT_OF_VIRAL_RIBONUCLEOPROTEINS_FROM_NUCLEUS	1.18531	0.599939		REACTOME_HIV_LIFE_CYCLE	1.43734	0.141702		REACTOME_RNA_POLYMERASE_III_TRANSCRIPTION_INITIATION_FROM_TYPE_3_PROMOTER	1.12123	0.661761		REACTOME_PLATELET_HOMEOSTASIS	1.17023	0.697081
	REACTOME_ADORA2B_MEDIATED_ANTI_INFLAMMATORY_CYTOKINES_PRODUCTION	1.18342	0.601994		REACTOME_NERVOUS_SYSTEM_DEVELOPMENT	1.43616	0.141968		REACTOME_FORMATION_OF_THE_EARLY_ELONGATION_COMPLEX	1.11982	0.662576		REACTOME_FACTORS_INVOLVED_IN_MEGAKARYOCYTE_DEVELOPMENT_AND_PLATELET_PRODUCTION	1.16956	0.695561
	REACTOME_SLC_MEDIATED_TRANSMEMBRANE_TRANSPORT	1.18309	0.599729		REACTOME_PROGRAMMED_CELL_DEATH	1.43425	0.143078		REACTOME_RESOLUTION_OF_AP_SITES_VIA_THE_MULTIPLE_NUCLEOTIDE_PATCH_REPLACEMENT_PATHWAY	1.11537	0.672399		REACTOME_REGULATION_OF_BETA_CELL_DEVELOPMENT	1.16593	0.703687
	REACTOME_METABOLISM_OF_VITAMINS_AND_COFACTORS	1.18087	0.602926		REACTOME_HEMOSTASIS	1.4326	0.143629		REACTOME_ARACHIDONIC_ACID_METABOLISM	1.10767	0.692106		REACTOME_ACTIVATION_OF_NMDA_RECEPTORS_AND_POSTSYNAPTIC_EVENTS	1.16351	0.708022
	REACTOME_DAG_AND_IP3_SIGNALING	1.17626	0.61319		REACTOME_KEAP1_NFE2L2_PATHWAY	1.4319	0.143373		REACTOME_INFLAMMASOMES	1.1064	0.69216		REACTOME_ERCC6_CSB_AND_EHMT2_G9A_POSITIVELY_REGULATE_RRNA_EXPRESSION	1.16102	0.712317
	REACTOME_INTERFERON_SIGNALING	1.17003	0.628664		REACTOME_TRNA_AMINOACYLATION	1.42644	0.147551		REACTOME_SOMITOGENESIS	1.10566	0.690816		REACTOME_GASTRULATION	1.16089	0.708889
	REACTOME_NCAM1_INTERACTIONS	1.16224	0.648093		REACTOME_TRANSCRIPTIONAL_REGULATION_BY_RUNX2	1.42627	0.146892		REACTOME_TRNA_MODIFICATION_IN_THE_NUCLEUS_AND_CYTOSOL	1.10399	0.69177		REACTOME_METABOLISM_OF_NUCLEOTIDES	1.15963	0.709179
	REACTOME_PLASMA_LIPOPROTEIN_CLEARANCE	1.15691	0.660686		REACTOME_TRANSFERRIN_ENDOCYTOSIS_AND_RECYCLING	1.42491	0.147128		REACTOME_REGULATION_OF_RUNX2_EXPRESSION_AND_ACTIVITY	1.10366	0.689176		REACTOME_SIGNALING_BY_FGFR2_IN_DISEASE	1.15602	0.717637
	REACTOME_RHO_GTPASES_ACTIVATE_IQGAPS	1.15194	0.672299		REACTOME_CD28_CO_STIMULATION	1.4212	0.149482		REACTOME_PCNA_DEPENDENT_LONG_PATCH_BASE_EXCISION_REPAIR	1.10317	0.687123		REACTOME_RHOBTB2_GTPASE_CYCLE	1.15558	0.715319
	REACTOME_MET_PROMOTES_CELL_MOTILITY	1.14946	0.676354		REACTOME_AUF1_HNRNP_D0_BINDS_AND_DESTABILIZES_MRNA	1.42065	0.149182		REACTOME_KERATAN_SULFATE_KERATIN_METABOLISM	1.10233	0.685844		REACTOME_INTERLEUKIN_4_AND_INTERLEUKIN_13_SIGNALING	1.15499	0.71357
	REACTOME_RHOJ_GTPASE_CYCLE	1.14913	0.673817		REACTOME_DUAL_INCISION_IN_GG_NER	1.42046	0.148578		REACTOME_STABILIZATION_OF_P53	1.09806	0.695488		REACTOME_RAB_REGULATION_OF_TRAFFICKING	1.15271	0.71705
	REACTOME_NEGATIVE_REGULATION_OF_FGFR2_SIGNALING	1.14746	0.675315		REACTOME_CARGO_TRAFFICKING_TO_THE_PERICILIARY_MEMBRANE	1.42026	0.147962		REACTOME_DEFECTIVE_CFTR_CAUSES_CYSTIC_FIBROSIS	1.09659	0.696359		REACTOME_GLYCOSPHINGOLIPID_CATABOLISM	1.15224	0.714713
	REACTOME_AQUAPORIN_MEDIATED_TRANSPORT	1.14437	0.68133		REACTOME_NCAM1_INTERACTIONS	1.42003	0.147368		REACTOME_PHASE_II_CONJUGATION_OF_COMPOUNDS	1.09358	0.701812		REACTOME_KINESINS	1.14997	0.718931
	REACTOME_PHOSPHOLIPID_METABOLISM	1.13148	0.717506		REACTOME_METABOLISM_OF_RNA	1.41829	0.148139		REACTOME_RESOLUTION_OF_ABASIC_SITES_AP_SITES	1.09063	0.707434		REACTOME_TRANSLATION_OF_SARS_COV_2_STRUCTURAL_PROTEINS	1.14691	0.726139
	REACTOME_NUCLEAR_EVENTS_STIMULATED_BY_ALK_SIGNALING_IN_CANCER	1.13086	0.715772		REACTOME_SELECTIVE_AUTOPHAGY	1.41677	0.148885		REACTOME_RUNX2_REGULATES_OSTEOBLAST_DIFFERENTIATION	1.09054	0.703969		REACTOME_CTLA4_INHIBITORY_SIGNALING	1.14533	0.727674
	REACTOME_ESTROGEN_DEPENDENT_NUCLEAR_EVENTS_DOWNSTREAM_OF_ESR_MEMBRANE_SIGNALING	1.12971	0.716007		REACTOME_INTERLEUKIN_4_AND_INTERLEUKIN_13_SIGNALING	1.41563	0.149165		REACTOME_SARS_COV_2_HOST_INTERACTIONS	1.08859	0.706422		REACTOME_ARACHIDONIC_ACID_METABOLISM	1.14491	0.725388
	REACTOME_CELL_DEATH_SIGNALLING_VIA_NRAGE_NRIF_AND_NADE	1.12767	0.71849		REACTOME_CYTOSOLIC_TRNA_AMINOACYLATION	1.41068	0.152945		REACTOME_TRANSCRIPTION_COUPLED_NUCLEOTIDE_EXCISION_REPAIR_TC_NER	1.08799	0.704566		REACTOME_BIOSYNTHESIS_OF_THE_N_GLYCAN_PRECURSOR_DOLICHOL_LIPID_LINKED_OLIGOSACCHARIDE_LLO_AND_TRANSFER_TO_A_NASCENT_PROTEIN	1.144	0.724643
	REACTOME_SIGNALING_BY_ERYTHROPOIETIN	1.12762	0.715036		REACTOME_SARS_COV_1_ACTIVATES_MODULATES_INNATE_IMMUNE_RESPONSES	1.40521	0.156948		REACTOME_INTEGRIN_SIGNALING	1.08673	0.704799		REACTOME_RHOB_GTPASE_CYCLE	1.14345	0.722714
	REACTOME_RECYCLING_PATHWAY_OF_L1	1.12403	0.722572		REACTOME_FORMATION_OF_THE_EARLY_ELONGATION_COMPLEX	1.40459	0.156787		REACTOME_ASPARAGINE_N_LINKED_GLYCOSYLATION	1.08478	0.707307		REACTOME_SIGNALING_BY_TYPE_1_INSULIN_LIKE_GROWTH_FACTOR_1_RECEPTOR_IGF1R	1.14009	0.730368
	REACTOME_DAP12_INTERACTIONS	1.12386	0.719486		REACTOME_HCMV_INFECTION	1.40219	0.158224		REACTOME_INTRA_GOLGI_AND_RETROGRADE_GOLGI_TO_ER_TRAFFIC	1.08414	0.7058		REACTOME_SEMA4D_INDUCED_CELL_MIGRATION_AND_GROWTH_CONE_COLLAPSE	1.13846	0.732165
	REACTOME_REGULATION_OF_HSF1_MEDIATED_HEAT_SHOCK_RESPONSE	1.12226	0.72114		REACTOME_RESPONSE_OF_MTB_TO_PHAGOCYTOSIS	1.4012	0.158332		REACTOME_TNFR2_NON_CANONICAL_NF_KB_PATHWAY	1.08293	0.705707		REACTOME_RHO_GTPASES_ACTIVATE_ROCKS	1.13589	0.737265
	REACTOME_INSERTION_OF_TAIL_ANCHORED_PROTEINS_INTO_THE_ENDOPLASMIC_RETICULUM_MEMBRANE	1.12151	0.719685		REACTOME_EXTENSION_OF_TELOMERES	1.39533	0.162762		REACTOME_SYNTHESIS_OF_IP3_AND_IP4_IN_THE_CYTOSOL	1.08221	0.704487		REACTOME_BETA_CATENIN_INDEPENDENT_WNT_SIGNALING	1.13543	0.734912
	REACTOME_NUCLEOTIDE_SALVAGE	1.1203	0.719668		REACTOME_REGULATION_OF_PLK1_ACTIVITY_AT_G2_M_TRANSITION	1.38894	0.168121		REACTOME_MITOTIC_G2_G2_M_PHASES	1.08122	0.704157		REACTOME_SMOOTH_MUSCLE_CONTRACTION	1.13239	0.741
	REACTOME_SYNTHESIS_OF_PA	1.11693	0.726641		REACTOME_COOPERATION_OF_PDCL_PHLP1_AND_TRIC_CCT_IN_G_PROTEIN_BETA_FOLDING	1.38752	0.168627		REACTOME_ER_QUALITY_CONTROL_COMPARTMENT_ERQC	1.07594	0.716502		REACTOME_AQUAPORIN_MEDIATED_TRANSPORT	1.13059	0.743218
	REACTOME_ASSEMBLY_OF_COLLAGEN_FIBRILS_AND_OTHER_MULTIMERIC_STRUCTURES	1.11371	0.733056		REACTOME_REGULATION_OF_RUNX2_EXPRESSION_AND_ACTIVITY	1.38446	0.170909		REACTOME_IKK_COMPLEX_RECRUITMENT_MEDIATED_BY_RIP1	1.07469	0.716854		REACTOME_SIGNALING_BY_FGFR2	1.12687	0.751943
	REACTOME_INTERACTION_BETWEEN_L1_AND_ANKYRINS	1.11139	0.736891		REACTOME_CELL_CYCLE_CHECKPOINTS	1.3818	0.172726		REACTOME_M_PHASE	1.07244	0.720161		REACTOME_SYNTHESIS_OF_SUBSTRATES_IN_N_GLYCAN_BIOSYTHESIS	1.12504	0.754464
	REACTOME_GOLGI_ASSOCIATED_VESICLE_BIOGENESIS	1.10876	0.741691		REACTOME_TOLL_LIKE_RECEPTOR_TLR1_TLR2_CASCADE	1.38012	0.17376		REACTOME_C_TYPE_LECTIN_RECEPTORS_CLRS	1.07242	0.716689		REACTOME_SOMITOGENESIS	1.12403	0.754188
	REACTOME_RAF_INDEPENDENT_MAPK1_3_ACTIVATION	1.10381	0.75391		REACTOME_SIGNALING_BY_FLT3_FUSION_PROTEINS	1.37926	0.173887		REACTOME_SIGNALING_BY_MET	1.07218	0.714039		REACTOME_CELL_DEATH_SIGNALLING_VIA_NRAGE_NRIF_AND_NADE	1.12382	0.751213
	REACTOME_NUCLEAR_ENVELOPE_BREAKDOWN	1.10036	0.760943		REACTOME_TRANS_GOLGI_NETWORK_VESICLE_BUDDING	1.37785	0.17454		REACTOME_SIGNALING_BY_ROBO_RECEPTORS	1.06904	0.720727		REACTOME_SIGNALING_BY_NOTCH4	1.12091	0.757196
	REACTOME_TRAFFICKING_OF_AMPA_RECEPTORS	1.09688	0.768299		REACTOME_RHO_GTPASES_ACTIVATE_ROCKS	1.3723	0.179103		REACTOME_MITOCHONDRIAL_TRNA_AMINOACYLATION	1.06713	0.72323		REACTOME_SIGNALING_BY_BRAF_AND_RAF1_FUSIONS	1.1206	0.754597
	REACTOME_MISCELLANEOUS_TRANSPORT_AND_BINDING_EVENTS	1.09685	0.764678		REACTOME_NUCLEAR_EVENTS_STIMULATED_BY_ALK_SIGNALING_IN_CANCER	1.37086	0.179756		REACTOME_TP53_REGULATES_METABOLIC_GENES	1.06634	0.721928		REACTOME_SEMA4D_IN_SEMAPHORIN_SIGNALING	1.11623	0.764935
	REACTOME_ACTIVATION_OF_AMPK_DOWNSTREAM_OF_NMDARS	1.09348	0.771888		REACTOME_DUAL_INCISION_IN_TC_NER	1.36815	0.181843		REACTOME_INTERFERON_SIGNALING	1.06493	0.72268		REACTOME_P75_NTR_RECEPTOR_MEDIATED_SIGNALLING	1.11462	0.766569
	REACTOME_SIGNALING_BY_FGFR1	1.09204	0.772529		REACTOME_RNA_POLYMERASE_II_TRANSCRIPTION_TERMINATION	1.3666	0.182517		REACTOME_CELL_SURFACE_INTERACTIONS_AT_THE_VASCULAR_WALL	1.06491	0.719284		REACTOME_CARDIOGENESIS	1.11135	0.773341
	REACTOME_GLYCEROPHOSPHOLIPID_BIOSYNTHESIS	1.08941	0.776815		REACTOME_ONCOGENIC_MAPK_SIGNALING	1.36478	0.18362		REACTOME_DISEASES_ASSOCIATED_WITH_GLYCOSAMINOGLYCAN_METABOLISM	1.06406	0.718463		REACTOME_SIGNALING_BY_NOTCH	1.10853	0.779751
	REACTOME_INWARDLY_RECTIFYING_K_CHANNELS	1.08827	0.776797		REACTOME_SARS_COV_2_INFECTION	1.36288	0.184676		REACTOME_HCMV_INFECTION	1.05979	0.728944		REACTOME_EPH_EPHRIN_SIGNALING	1.10392	0.792196
	REACTOME_SYNTHESIS_OF_PIPS_AT_THE_PLASMA_MEMBRANE	1.08793	0.774322		REACTOME_SIGNALING_BY_BRAF_AND_RAF1_FUSIONS	1.36157	0.185177		REACTOME_BIOLOGICAL_OXIDATIONS	1.05966	0.726032		REACTOME_INTRAFLAGELLAR_TRANSPORT	1.10317	0.790987
	REACTOME_INTERLEUKIN_12_SIGNALING	1.08031	0.794161		REACTOME_DNA_REPAIR	1.35284	0.193716		REACTOME_BRANCHED_CHAIN_AMINO_ACID_CATABOLISM	1.05909	0.724305		REACTOME_CYTOPROTECTION_BY_HMOX1	1.10297	0.787833
	REACTOME_SYNTHESIS_OF_SUBSTRATES_IN_N_GLYCAN_BIOSYTHESIS	1.07715	0.800404		REACTOME_RNA_POLYMERASE_III_TRANSCRIPTION_INITIATION_FROM_TYPE_1_PROMOTER	1.35137	0.194341		REACTOME_MAPK6_MAPK4_SIGNALING	1.05893	0.721483		REACTOME_INTERCONVERSION_OF_NUCLEOTIDE_DI_AND_TRIPHOSPHATES	1.101	0.790566
	REACTOME_CARDIAC_CONDUCTION	1.0721	0.812611		REACTOME_CARGO_CONCENTRATION_IN_THE_ER	1.34788	0.197147		REACTOME_SUMOYLATION_OF_TRANSCRIPTION_FACTORS	1.05842	0.719523		REACTOME_HEME_SIGNALING	1.10042	0.788797
	REACTOME_INTERLEUKIN_12_FAMILY_SIGNALING	1.07059	0.813689		REACTOME_RRNA_MODIFICATION_IN_THE_NUCLEUS_AND_CYTOSOL	1.34685	0.197376		REACTOME_RESPIRATORY_ELECTRON_TRANSPORT_ATP_SYNTHESIS_BY_CHEMIOSMOTIC_COUPLING_AND_HEAT_PRODUCTION_BY_UNCOUPLING_PROTEINS	1.05308	0.732426		REACTOME_SIGNALING_BY_FGFR2_IIIA_TM	1.09705	0.796886
	REACTOME_CLATHRIN_MEDIATED_ENDOCYTOSIS	1.06678	0.822093		REACTOME_RRNA_PROCESSING	1.34284	0.201076		REACTOME_RHO_GTPASES_ACTIVATE_PAKS	1.05221	0.732039		REACTOME_ERK_MAPK_TARGETS	1.09507	0.799762
	REACTOME_DAP12_SIGNALING	1.06628	0.819915		REACTOME_POSTMITOTIC_NUCLEAR_PORE_COMPLEX_NPC_REFORMATION	1.34127	0.201895		REACTOME_MITOCHONDRIAL_CALCIUM_ION_TRANSPORT	1.05112	0.73211		REACTOME_DEACTIVATION_OF_THE_BETA_CATENIN_TRANSACTIVATING_COMPLEX	1.09335	0.801962
	REACTOME_HDMS_DEMETHYLATE_HISTONES	1.06439	0.822193		REACTOME_MAPK6_MAPK4_SIGNALING	1.33665	0.206159		REACTOME_DNA_REPLICATION_PRE_INITIATION	1.04704	0.741172		REACTOME_COMPLEX_I_BIOGENESIS	1.09236	0.801556
	REACTOME_GENE_AND_PROTEIN_EXPRESSION_BY_JAK_STAT_SIGNALING_AFTER_INTERLEUKIN_12_STIMULATION	1.06047	0.830639		REACTOME_DISORDERS_OF_TRANSMEMBRANE_TRANSPORTERS	1.33451	0.207601		REACTOME_CLEC7A_DECTIN_1_SIGNALING	1.04681	0.738607		REACTOME_SIGNALING_BY_WNT	1.09182	0.79963
	REACTOME_FGFR2_MUTANT_RECEPTOR_ACTIVATION	1.05777	0.835363		REACTOME_SARS_COV_1_HOST_INTERACTIONS	1.3315	0.210018		REACTOME_SARS_COV_1_TARGETS_HOST_INTRACELLULAR_SIGNALLING_AND_REGULATORY_PATHWAYS	1.04599	0.737831		REACTOME_FCERI_MEDIATED_NF_KB_ACTIVATION	1.09157	0.796929
	REACTOME_PI_METABOLISM	1.05605	0.837257		REACTOME_RHO_GTPASES_ACTIVATE_WASPS_AND_WAVES	1.3309	0.209741		REACTOME_GLUCONEOGENESIS	1.04596	0.734736		REACTOME_SEMAPHORIN_INTERACTIONS	1.09117	0.794822
	REACTOME_INACTIVATION_OF_CSF3_G_CSF_SIGNALING	1.05455	0.838448		REACTOME_INTERFERON_SIGNALING	1.32991	0.209884		REACTOME_SIGNALING_BY_BMP	1.04482	0.734859		REACTOME_NEGATIVE_REGULATION_OF_MET_ACTIVITY	1.08952	0.796656
	REACTOME_MEIOTIC_RECOMBINATION	1.05427	0.835634		REACTOME_HIV_TRANSCRIPTION_ELONGATION	1.32654	0.213043		REACTOME_MICRORNA_MIRNA_BIOGENESIS	1.04465	0.73224		REACTOME_RHO_GTPASES_ACTIVATE_PKNS	1.08868	0.796114
	REACTOME_MHC_CLASS_II_ANTIGEN_PRESENTATION	1.05127	0.840989		REACTOME_RESOLUTION_OF_SISTER_CHROMATID_COHESION	1.32459	0.214335		REACTOME_CD28_DEPENDENT_PI3K_AKT_SIGNALING	1.04401	0.731174		REACTOME_IKK_COMPLEX_RECRUITMENT_MEDIATED_BY_RIP1	1.08808	0.794512
	REACTOME_MAPK_TARGETS_NUCLEAR_EVENTS_MEDIATED_BY_MAP_KINASES	1.04561	0.854903		REACTOME_TRAFFICKING_OF_AMPA_RECEPTORS	1.32274	0.215421		REACTOME_POTENTIAL_THERAPEUTICS_FOR_SARS	1.04335	0.729926		REACTOME_PROCESSING_OF_INTRONLESS_PRE_MRNAS	1.08655	0.795684
	REACTOME_DISEASES_OF_SIGNAL_TRANSDUCTION_BY_GROWTH_FACTOR_RECEPTORS_AND_SECOND_MESSENGERS	1.04455	0.854481		REACTOME_SIGNALING_BY_ALK_IN_CANCER	1.31759	0.220659		REACTOME_METABOLISM_OF_AMINO_ACIDS_AND_DERIVATIVES	1.03933	0.738973		REACTOME_NOTCH1_INTRACELLULAR_DOMAIN_REGULATES_TRANSCRIPTION	1.08621	0.793227
	REACTOME_PLATELET_HOMEOSTASIS	1.04162	0.860178		REACTOME_FCGR3A_MEDIATED_IL10_SYNTHESIS	1.31468	0.223423		REACTOME_BILE_ACID_AND_BILE_SALT_METABOLISM	1.03911	0.736275		REACTOME_RHOD_GTPASE_CYCLE	1.08565	0.791635
	REACTOME_LYSOSOME_VESICLE_BIOGENESIS	1.04068	0.859572		REACTOME_SIGNALING_BY_MODERATE_KINASE_ACTIVITY_BRAF_MUTANTS	1.31364	0.223804		REACTOME_ELASTIC_FIBRE_FORMATION	1.03534	0.745005		REACTOME_THE_CITRIC_ACID_TCA_CYCLE_AND_RESPIRATORY_ELECTRON_TRANSPORT	1.08375	0.79445
	REACTOME_TRANSCRIPTIONAL_REGULATION_BY_RUNX3	1.04041	0.856698		REACTOME_CELL_SURFACE_INTERACTIONS_AT_THE_VASCULAR_WALL	1.31255	0.224089		REACTOME_SIGNALING_BY_FGFR2_IN_DISEASE	1.0353	0.741911		REACTOME_SIGNALING_BY_NOTCH3	1.07898	0.806824
	REACTOME_TP53_REGULATES_TRANSCRIPTION_OF_CELL_CYCLE_GENES	1.03929	0.856458		REACTOME_ADORA2B_MEDIATED_ANTI_INFLAMMATORY_CYTOKINES_PRODUCTION	1.30944	0.226834		REACTOME_HCMV_LATE_EVENTS	1.03106	0.752297		REACTOME_RAF_INDEPENDENT_MAPK1_3_ACTIVATION	1.07877	0.804054
	REACTOME_PHASE_II_CONJUGATION_OF_COMPOUNDS	1.03825	0.856073		REACTOME_SIGNALING_BY_FGFR_IN_DISEASE	1.30294	0.23398		REACTOME_SIGNALING_BY_FGFR2_IIIA_TM	1.02353	0.772815		REACTOME_TRANSCRIPTIONAL_REGULATION_BY_RUNX2	1.07837	0.801856
	REACTOME_DOWNSTREAM_SIGNALING_OF_ACTIVATED_FGFR2	1.03608	0.859104		REACTOME_LATE_ENDOSOMAL_MICROAUTOPHAGY	1.2982	0.238955		REACTOME_SIGNALING_BY_INTERLEUKINS	1.02292	0.771657		REACTOME_NRAGE_SIGNALS_DEATH_THROUGH_JNK	1.07821	0.79898
	REACTOME_SIGNALING_BY_NUCLEAR_RECEPTORS	1.03457	0.860161		REACTOME_SIGNALING_BY_FGFR2	1.29236	0.245262		REACTOME_COPI_DEPENDENT_GOLGI_TO_ER_RETROGRADE_TRAFFIC	1.02179	0.771604		REACTOME_TRANSCRIPTIONAL_REGULATION_BY_VENTX	1.07756	0.79779
	REACTOME_VASOPRESSIN_REGULATES_RENAL_WATER_HOMEOSTASIS_VIA_AQUAPORINS	1.03252	0.862728		REACTOME_COPII_MEDIATED_VESICLE_TRANSPORT	1.28618	0.252214		REACTOME_TRANSLATION_OF_SARS_COV_2_STRUCTURAL_PROTEINS	1.02121	0.770172		REACTOME_RHOBTB_GTPASE_CYCLE	1.07425	0.804943
	REACTOME_SIGNAL_TRANSDUCTION_BY_L1	1.03161	0.861922		REACTOME_CHROMOSOME_MAINTENANCE	1.28566	0.251888		REACTOME_TRNA_PROCESSING	1.01597	0.783015		REACTOME_DISEASES_OF_SIGNAL_TRANSDUCTION_BY_GROWTH_FACTOR_RECEPTORS_AND_SECOND_MESSENGERS	1.07148	0.810466
	REACTOME_DISEASES_OF_IMMUNE_SYSTEM	1.02761	0.870936		REACTOME_ACTIVATION_OF_THE_MRNA_UPON_BINDING_OF_THE_CAP_BINDING_COMPLEX_AND_EIFS_AND_SUBSEQUENT_BINDING_TO_43S	1.28541	0.251174		REACTOME_REGULATION_OF_MRNA_STABILITY_BY_PROTEINS_THAT_BIND_AU_RICH_ELEMENTS	1.0159	0.779955		REACTOME_UCH_PROTEINASES	1.07079	0.809183
	REACTOME_BIOLOGICAL_OXIDATIONS	1.02662	0.870451		REACTOME_INTERCONVERSION_OF_NUCLEOTIDE_DI_AND_TRIPHOSPHATES	1.28522	0.250368		REACTOME_RUNX1_REGULATES_TRANSCRIPTION_OF_GENES_INVOLVED_IN_DIFFERENTIATION_OF_HSCS	1.0156	0.777767		REACTOME_SARS_COV_2_INFECTION	1.06972	0.809241
	REACTOME_SIGNALING_BY_TYPE_1_INSULIN_LIKE_GROWTH_FACTOR_1_RECEPTOR_IGF1R	1.02601	0.868811		REACTOME_RHO_GTPASES_ACTIVATE_PAKS	1.28386	0.251214		REACTOME_POLYMERASE_SWITCHING_ON_THE_C_STRAND_OF_THE_TELOMERE	1.01374	0.780451		REACTOME_PHOSPHOLIPID_METABOLISM	1.06933	0.807168
	REACTOME_RHO_GTPASES_ACTIVATE_PAKS	1.0257	0.866213		REACTOME_PEPTIDE_HORMONE_METABOLISM	1.27725	0.258871		REACTOME_SIGNALING_BY_PDGFR_IN_DISEASE	1.0087	0.793322		REACTOME_NOTCH_HLH_TRANSCRIPTION_PATHWAY	1.06472	0.819202
	REACTOME_COLLAGEN_DEGRADATION	1.02294	0.871097		REACTOME_RUNX2_REGULATES_OSTEOBLAST_DIFFERENTIATION	1.27129	0.265807		REACTOME_CYTOSOLIC_TRNA_AMINOACYLATION	1.00583	0.799453		REACTOME_SIALIC_ACID_METABOLISM	1.06317	0.821115
	REACTOME_PHASE_I_FUNCTIONALIZATION_OF_COMPOUNDS	1.02106	0.873188		REACTOME_TOLL_LIKE_RECEPTOR_9_TLR9_CASCADE	1.26793	0.269032		REACTOME_RESPIRATORY_ELECTRON_TRANSPORT	1.00339	0.803716		REACTOME_HOST_INTERACTIONS_OF_HIV_FACTORS	1.0615	0.823197
	REACTOME_UNFOLDED_PROTEIN_RESPONSE_UPR	1.01954	0.874278		REACTOME_SIGNALING_BY_ROBO_RECEPTORS	1.26782	0.268101		REACTOME_DOWNSTREAM_SIGNAL_TRANSDUCTION	1.0025	0.8034		REACTOME_VITAMIN_B5_PANTOTHENATE_METABOLISM	1.06089	0.821887
	REACTOME_SIGNALING_BY_ALK_IN_CANCER	1.01874	0.873198		REACTOME_NEGATIVE_REGULATORS_OF_DDX58_IFIH1_SIGNALING	1.26395	0.272547		REACTOME_MTORC1_MEDIATED_SIGNALLING	0.997706	0.81507		REACTOME_EPH_EPHRIN_MEDIATED_REPULSION_OF_CELLS	1.05501	0.838118
	REACTOME_NCAM_SIGNALING_FOR_NEURITE_OUT_GROWTH	1.0167	0.875549		REACTOME_GAMMA_CARBOXYLATION_HYPUSINYLATION_HYDROXYLATION_AND_ARYLSULFATASE_ACTIVATION	1.259	0.278257		REACTOME_SIGNALING_BY_NOTCH2	0.997046	0.81411		REACTOME_PTEN_REGULATION	1.05467	0.835781
	REACTOME_NEGATIVE_REGULATION_OF_FGFR4_SIGNALING	1.01496	0.877188		REACTOME_HEPARAN_SULFATE_HEPARIN_HS_GAG_METABOLISM	1.25886	0.277265		REACTOME_CYTOSOLIC_SENSORS_OF_PATHOGEN_ASSOCIATED_DNA	0.993125	0.823597		REACTOME_SIGNAL_AMPLIFICATION	1.05188	0.841508
	REACTOME_IRS_MEDIATED_SIGNALLING	1.01357	0.877994		REACTOME_FC_EPSILON_RECEPTOR_FCERI_SIGNALING	1.25371	0.283731		REACTOME_FCGAMMA_RECEPTOR_FCGR_DEPENDENT_PHAGOCYTOSIS	0.991916	0.82426		REACTOME_CLEC7A_DECTIN_1_SIGNALING	1.04978	0.845125
	REACTOME_SARS_COV_2_ACTIVATES_MODULATES_INNATE_AND_ADAPTIVE_IMMUNE_RESPONSES	1.01169	0.879894		REACTOME_G_ALPHA_I_SIGNALLING_EVENTS	1.25363	0.282712		REACTOME_PTEN_REGULATION	0.990982	0.823962		REACTOME_EARLY_SARS_COV_2_INFECTION_EVENTS	1.04917	0.843734
	REACTOME_REGULATION_OF_LIPID_METABOLISM_BY_PPARALPHA	1.01137	0.877387		REACTOME_BASE_EXCISION_REPAIR	1.2502	0.286402		REACTOME_AUTOPHAGY	0.989805	0.824527		REACTOME_FORMATION_OF_ATP_BY_CHEMIOSMOTIC_COUPLING	1.04851	0.842553
	REACTOME_INTERLEUKIN_3_INTERLEUKIN_5_AND_GM_CSF_SIGNALING	1.01063	0.876157		REACTOME_MRNA_SPLICING	1.24889	0.287069		REACTOME_AUF1_HNRNP_D0_BINDS_AND_DESTABILIZES_MRNA	0.989449	0.822367		REACTOME_TRANSMISSION_ACROSS_CHEMICAL_SYNAPSES	1.04718	0.843494
	REACTOME_METABOLISM_OF_CARBOHYDRATES	1.01033	0.873596		REACTOME_MYD88_INDEPENDENT_TLR4_CASCADE	1.24865	0.286244		REACTOME_PARASITE_INFECTION	0.988337	0.822742		REACTOME_SIGNALLING_TO_ERKS	1.04442	0.849439
	REACTOME_PKR_MEDIATED_SIGNALING	1.00996	0.871212		REACTOME_RECOGNITION_OF_DNA_DAMAGE_BY_PCNA_CONTAINING_REPLICATION_COMPLEX	1.24608	0.289046		REACTOME_FORMATION_OF_ATP_BY_CHEMIOSMOTIC_COUPLING	0.986258	0.826657		REACTOME_TRANSFERRIN_ENDOCYTOSIS_AND_RECYCLING	1.04219	0.853515
	REACTOME_METABOLISM_OF_STEROIDS	1.00902	0.870578		REACTOME_NUCLEOTIDE_EXCISION_REPAIR	1.24459	0.289898		REACTOME_LAMININ_INTERACTIONS	0.982503	0.834969		REACTOME_POST_TRANSLATIONAL_MODIFICATION_SYNTHESIS_OF_GPI_ANCHORED_PROTEINS	1.04063	0.85506
	REACTOME_CYCLIN_D_ASSOCIATED_EVENTS_IN_G1	1.00817	0.869624		REACTOME_TRNA_PROCESSING	1.24151	0.293026		REACTOME_PLATELET_ACTIVATION_SIGNALING_AND_AGGREGATION	0.979913	0.839953		REACTOME_PCP_CE_PATHWAY	1.03904	0.85671
	REACTOME_MATURATION_OF_SARS_COV_2_SPIKE_PROTEIN	1.00811	0.866423		REACTOME_ASSEMBLY_AND_CELL_SURFACE_PRESENTATION_OF_NMDA_RECEPTORS	1.24083	0.29279		REACTOME_CONSTITUTIVE_SIGNALING_BY_LIGAND_RESPONSIVE_EGFR_CANCER_VARIANTS	0.9796	0.83759		REACTOME_DISEASES_OF_METABOLISM	1.03616	0.862814
	REACTOME_SARS_COV_1_ACTIVATES_MODULATES_INNATE_IMMUNE_RESPONSES	1.00766	0.864377		REACTOME_SELENOAMINO_ACID_METABOLISM	1.23979	0.293318		REACTOME_RNA_POLYMERASE_III_TRANSCRIPTION_INITIATION_FROM_TYPE_1_PROMOTER	0.979297	0.83525		REACTOME_CROSS_PRESENTATION_OF_SOLUBLE_EXOGENOUS_ANTIGENS_ENDOSOMES	1.03435	0.865571
	REACTOME_SEMA4D_INDUCED_CELL_MIGRATION_AND_GROWTH_CONE_COLLAPSE	1.00722	0.862264		REACTOME_INTERLEUKIN_2_FAMILY_SIGNALING	1.23875	0.293581		REACTOME_SIGNALING_BY_FGFR2	0.975394	0.844053		REACTOME_NOD1_2_SIGNALING_PATHWAY	1.03228	0.868752
	REACTOME_INSULIN_RECEPTOR_SIGNALLING_CASCADE	1.00578	0.86322		REACTOME_LEISHMANIA_INFECTION	1.23828	0.293113		REACTOME_MITOCHONDRIAL_BIOGENESIS	0.975188	0.841438		REACTOME_RHOC_GTPASE_CYCLE	1.03037	0.871582
	REACTOME_TRANSCRIPTIONAL_REGULATION_OF_WHITE_ADIPOCYTE_DIFFERENTIATION	1.0018	0.871873		REACTOME_GLOBAL_GENOME_NUCLEOTIDE_EXCISION_REPAIR_GG_NER	1.23782	0.292641		REACTOME_MITOTIC_PROMETAPHASE	0.973606	0.843021		REACTOME_RNA_POLYMERASE_III_TRANSCRIPTION	1.02818	0.875358
	REACTOME_RESOLUTION_OF_SISTER_CHROMATID_COHESION	0.999542	0.875045		REACTOME_HIV_ELONGATION_ARREST_AND_RECOVERY	1.23727	0.292339		REACTOME_REGULATION_OF_PTEN_STABILITY_AND_ACTIVITY	0.973578	0.839953		REACTOME_CARGO_RECOGNITION_FOR_CLATHRIN_MEDIATED_ENDOCYTOSIS	1.02805	0.872417
	REACTOME_G_PROTEIN_BETA_GAMMA_SIGNALLING	0.998483	0.874768		REACTOME_DEUBIQUITINATION	1.23462	0.294959		REACTOME_HIV_ELONGATION_ARREST_AND_RECOVERY	0.967369	0.856432		REACTOME_RECRUITMENT_OF_NUMA_TO_MITOTIC_CENTROSOMES	1.02469	0.88012
	REACTOME_CARBOXYTERMINAL_POST_TRANSLATIONAL_MODIFICATIONS_OF_TUBULIN	0.998079	0.872589		REACTOME_REGULATION_OF_HOMOTYPIC_CELL_CELL_ADHESION	1.23253	0.296686		REACTOME_SIGNALING_BY_ERBB2_ECD_MUTANTS	0.965851	0.858041		REACTOME_DOWNSTREAM_SIGNAL_TRANSDUCTION	1.02353	0.880735
	REACTOME_ION_TRANSPORT_BY_P_TYPE_ATPASES	0.993589	0.882498		REACTOME_AMINO_ACIDS_REGULATE_MTORC1	1.2325	0.295623		REACTOME_PEROXISOMAL_PROTEIN_IMPORT	0.964123	0.860181		REACTOME_MITOCHONDRIAL_TRANSLATION	1.02333	0.878119
	REACTOME_SIGNALING_BY_ERBB2_IN_CANCER	0.993059	0.880586		REACTOME_BUDDING_AND_MATURATION_OF_HIV_VIRION	1.22728	0.302399		REACTOME_DNA_REPLICATION	0.961743	0.864231		REACTOME_MYOGENESIS	1.02231	0.878356
	REACTOME_BACTERIAL_INFECTION_PATHWAYS	0.992593	0.878642		REACTOME_COSTIMULATION_BY_THE_CD28_FAMILY	1.22292	0.307457		REACTOME_SIGNALING_BY_KIT_IN_DISEASE	0.95927	0.869023		REACTOME_NUCLEOTIDE_CATABOLISM	1.01589	0.895819
	REACTOME_HCMV_EARLY_EVENTS	0.990368	0.881605		REACTOME_PLASMA_LIPOPROTEIN_CLEARANCE	1.22281	0.306461		REACTOME_FC_EPSILON_RECEPTOR_FCERI_SIGNALING	0.95893	0.866637		REACTOME_SIGNAL_TRANSDUCTION_BY_L1	1.01466	0.896601
	REACTOME_FORMATION_OF_TUBULIN_FOLDING_INTERMEDIATES_BY_CCT_TRIC	0.98666	0.888905		REACTOME_DEGRADATION_OF_BETA_CATENIN_BY_THE_DESTRUCTION_COMPLEX	1.22174	0.306791		REACTOME_SIGNALING_BY_FGFR3	0.95772	0.867147		REACTOME_PRE_NOTCH_EXPRESSION_AND_PROCESSING	1.01456	0.893682
	REACTOME_COOPERATION_OF_PDCL_PHLP1_AND_TRIC_CCT_IN_G_PROTEIN_BETA_FOLDING	0.986571	0.885846		REACTOME_FGFR2_ALTERNATIVE_SPLICING	1.2182	0.311021		REACTOME_HEDGEHOG_LIGAND_BIOGENESIS	0.956458	0.867506		REACTOME_ADORA2B_MEDIATED_ANTI_INFLAMMATORY_CYTOKINES_PRODUCTION	1.01193	0.898649
	REACTOME_GLUCAGON_SIGNALING_IN_METABOLIC_REGULATION	0.986571	0.882577		REACTOME_NUCLEOTIDE_BINDING_DOMAIN_LEUCINE_RICH_REPEAT_CONTAINING_RECEPTOR_NLR_SIGNALING_PATHWAYS	1.2141	0.316123		REACTOME_NUCLEAR_ENVELOPE_NE_REASSEMBLY	0.954614	0.869964		REACTOME_RORA_ACTIVATES_GENE_EXPRESSION	1.01175	0.895924
	REACTOME_INTERLEUKIN_17_SIGNALING	0.986222	0.880348		REACTOME_TRANSCRIPTION_OF_THE_HIV_GENOME	1.21243	0.3176		REACTOME_ENERGY_DEPENDENT_REGULATION_OF_MTOR_BY_LKB1_AMPK	0.954278	0.867835		REACTOME_COPI_INDEPENDENT_GOLGI_TO_ER_RETROGRADE_TRAFFIC	1.01081	0.895854
	REACTOME_SARS_COV_INFECTIONS	0.984942	0.880801		REACTOME_GPCR_LIGAND_BINDING	1.21196	0.317125		REACTOME_CD209_DC_SIGN_SIGNALING	0.951496	0.873629		REACTOME_TRANSCRIPTIONAL_REGULATION_BY_RUNX3	1.01062	0.893244
	REACTOME_CELLULAR_RESPONSE_TO_HEAT_STRESS	0.982935	0.883215		REACTOME_TRANSLATION_OF_SARS_COV_1_STRUCTURAL_PROTEINS	1.21106	0.317408		REACTOME_SARS_COV_INFECTIONS	0.947911	0.881391		REACTOME_DETOXIFICATION_OF_REACTIVE_OXYGEN_SPECIES	1.01006	0.891762
	REACTOME_AGGREPHAGY	0.982872	0.880177		REACTOME_CELLULAR_RESPONSE_TO_CHEMICAL_STRESS	1.20833	0.320283		REACTOME_SIGNALING_BY_VEGF	0.946608	0.882119		REACTOME_NR1H2_AND_NR1H3_MEDIATED_SIGNALING	1.00908	0.891698
	REACTOME_FLT3_SIGNALING	0.982579	0.877869		REACTOME_PLASMA_LIPOPROTEIN_ASSEMBLY_REMODELING_AND_CLEARANCE	1.20756	0.320386		REACTOME_NUCLEOTIDE_BINDING_DOMAIN_LEUCINE_RICH_REPEAT_CONTAINING_RECEPTOR_NLR_SIGNALING_PATHWAYS	0.943464	0.888732		REACTOME_SIGNALING_BY_FGFR_IN_DISEASE	1.00908	0.888499
	REACTOME_GLYCOSPHINGOLIPID_CATABOLISM	0.98134	0.878142		REACTOME_SIGNALING_BY_RECEPTOR_TYROSINE_KINASES	1.20211	0.327902		REACTOME_TRANSCRIPTIONAL_ACTIVATION_OF_MITOCHONDRIAL_BIOGENESIS	0.940522	0.894533		REACTOME_BRANCHED_CHAIN_AMINO_ACID_CATABOLISM	1.0071	0.891456
	REACTOME_PROCESSING_OF_SMDT1	0.981099	0.875734		REACTOME_MICRORNA_MIRNA_BIOGENESIS	1.19853	0.332135		REACTOME_DNA_REPAIR	0.937071	0.90154		REACTOME_MEMBRANE_TRAFFICKING	1.00615	0.891314
	REACTOME_SIGNALING_BY_FLT3_ITD_AND_TKD_MUTANTS	0.975498	0.888177		REACTOME_TRANSMISSION_ACROSS_CHEMICAL_SYNAPSES	1.1983	0.331294		REACTOME_TP53_REGULATES_TRANSCRIPTION_OF_GENES_INVOLVED_IN_CYTOCHROME_C_RELEASE	0.936271	0.900799		REACTOME_FOXO_MEDIATED_TRANSCRIPTION_OF_CELL_CYCLE_GENES	1.00608	0.888299
	REACTOME_CARGO_RECOGNITION_FOR_CLATHRIN_MEDIATED_ENDOCYTOSIS	0.974842	0.886861		REACTOME_ORGANELLE_BIOGENESIS_AND_MAINTENANCE	1.1949	0.335246		REACTOME_PROGRAMMED_CELL_DEATH	0.935143	0.90089		REACTOME_MITOCHONDRIAL_CALCIUM_ION_TRANSPORT	1.00455	0.890006
	REACTOME_INTRACELLULAR_SIGNALING_BY_SECOND_MESSENGERS	0.973102	0.888606		REACTOME_FORMATION_OF_RNA_POL_II_ELONGATION_COMPLEX	1.1931	0.337059		REACTOME_DNA_STRAND_ELONGATION	0.93463	0.899325		REACTOME_CELL_CELL_COMMUNICATION	1.00129	0.897248
	REACTOME_NUCLEAR_PORE_COMPLEX_NPC_DISASSEMBLY	0.971895	0.888792		REACTOME_TRANSCRIPTION_COUPLED_NUCLEOTIDE_EXCISION_REPAIR_TC_NER	1.19068	0.339692		REACTOME_SEMAPHORIN_INTERACTIONS	0.930099	0.91033		REACTOME_AGGREPHAGY	1.00041	0.896981
	REACTOME_SELECTIVE_AUTOPHAGY	0.970571	0.889273		REACTOME_HCMV_EARLY_EVENTS	1.18634	0.345406		REACTOME_KSRP_KHSRP_BINDS_AND_DESTABILIZES_MRNA	0.926278	0.91865		REACTOME_ENERGY_DEPENDENT_REGULATION_OF_MTOR_BY_LKB1_AMPK	0.999826	0.895737
	REACTOME_SIGNALING_BY_ERBB2	0.969087	0.890132		REACTOME_INSULIN_RECEPTOR_RECYCLING	1.18438	0.347405		REACTOME_CARBOXYTERMINAL_POST_TRANSLATIONAL_MODIFICATIONS_OF_TUBULIN	0.925896	0.916369		REACTOME_SARS_COV_2_HOST_INTERACTIONS	0.995046	0.90788
	REACTOME_TRANSCRIPTIONAL_REGULATION_BY_RUNX1	0.966317	0.894305		REACTOME_SIGNALING_BY_RHO_GTPASES_MIRO_GTPASES_AND_RHOBTB3	1.18423	0.346409		REACTOME_ACYL_CHAIN_REMODELLING_OF_PE	0.920346	0.929362		REACTOME_TCF_DEPENDENT_SIGNALING_IN_RESPONSE_TO_WNT	0.993822	0.908672
	REACTOME_VEGFR2_MEDIATED_VASCULAR_PERMEABILITY	0.963604	0.898639		REACTOME_RNA_POLYMERASE_III_TRANSCRIPTION	1.17786	0.355423		REACTOME_HIV_TRANSCRIPTION_ELONGATION	0.917875	0.933758		REACTOME_GABA_RECEPTOR_ACTIVATION	0.99205	0.911141
	REACTOME_DOWNREGULATION_OF_ERBB2_SIGNALING	0.963505	0.895752		REACTOME_SEMA4D_IN_SEMAPHORIN_SIGNALING	1.17714	0.355369		REACTOME_FGFR2_ALTERNATIVE_SPLICING	0.917277	0.932192		REACTOME_SIGNALING_BY_NOTCH1	0.989846	0.914953
	REACTOME_CTLA4_INHIBITORY_SIGNALING	0.961626	0.897947		REACTOME_EPH_EPHRIN_MEDIATED_REPULSION_OF_CELLS	1.17029	0.365462		REACTOME_STRIATED_MUSCLE_CONTRACTION	0.910622	0.948448		REACTOME_RHOU_GTPASE_CYCLE	0.989653	0.912374
	REACTOME_EXTRA_NUCLEAR_ESTROGEN_SIGNALING	0.961387	0.895483		REACTOME_RAC3_GTPASE_CYCLE	1.16703	0.369866		REACTOME_MRNA_CAPPING	0.907377	0.954731		REACTOME_REGULATION_OF_RUNX3_EXPRESSION_AND_ACTIVITY	0.989227	0.910697
	REACTOME_RHO_GTPASES_ACTIVATE_ROCKS	0.960532	0.894743		REACTOME_PARASITE_INFECTION	1.16597	0.370307		REACTOME_HEDGEHOG_OFF_STATE	0.904531	0.959598		REACTOME_GROWTH_HORMONE_RECEPTOR_SIGNALING	0.989093	0.907936
	REACTOME_TRANSPORT_OF_THE_SLBP_DEPENDANT_MATURE_MRNA	0.960434	0.891877		REACTOME_RNA_POLYMERASE_II_TRANSCRIBES_SNRNA_GENES	1.16512	0.370518		REACTOME_NEDDYLATION	0.901177	0.966188		REACTOME_FGFR2_MUTANT_RECEPTOR_ACTIVATION	0.988039	0.90782
	REACTOME_PHASE_0_RAPID_DEPOLARISATION	0.955544	0.901863		REACTOME_INTRA_GOLGI_TRAFFIC	1.16477	0.369767		REACTOME_RHOBTB1_GTPASE_CYCLE	0.900954	0.963468		REACTOME_INTRACELLULAR_SIGNALING_BY_SECOND_MESSENGERS	0.983246	0.919818
	REACTOME_SIGNALING_BY_FGFR	0.951935	0.908469		REACTOME_CLASS_I_MHC_MEDIATED_ANTIGEN_PROCESSING_PRESENTATION	1.16422	0.369402		REACTOME_PROCESSING_OF_SMDT1	0.900648	0.960948		REACTOME_CALNEXIN_CALRETICULIN_CYCLE	0.982364	0.919317
	REACTOME_REGULATION_OF_RUNX1_EXPRESSION_AND_ACTIVITY	0.951399	0.906818		REACTOME_UB_SPECIFIC_PROCESSING_PROTEASES	1.16239	0.371207		REACTOME_MITOCHONDRIAL_FATTY_ACID_BETA_OXIDATION	0.900042	0.959351		REACTOME_HIV_INFECTION	0.974182	0.941805
	REACTOME_RESOLUTION_OF_D_LOOP_STRUCTURES_THROUGH_SYNTHESIS_DEPENDENT_STRAND_ANNEALING_SDSA	0.951048	0.904613		REACTOME_PROTEIN_UBIQUITINATION	1.16008	0.373743		REACTOME_ACTIVATION_OF_THE_PRE_REPLICATIVE_COMPLEX	0.900001	0.956222		REACTOME_TRIGLYCERIDE_METABOLISM	0.973753	0.940019
	REACTOME_FATTY_ACID_METABOLISM	0.950739	0.902429		REACTOME_INTERACTIONS_OF_REV_WITH_HOST_CELLULAR_PROTEINS	1.15782	0.3762		REACTOME_CELLULAR_RESPONSE_TO_HYPOXIA	0.897595	0.95969		REACTOME_CLATHRIN_MEDIATED_ENDOCYTOSIS	0.973141	0.938752
	REACTOME_NEGATIVE_REGULATION_OF_FGFR1_SIGNALING	0.943633	0.918037		REACTOME_SNRNP_ASSEMBLY	1.155	0.379872		REACTOME_RNA_POLYMERASE_III_TRANSCRIPTION_TERMINATION	0.896795	0.959088		REACTOME_RHOF_GTPASE_CYCLE	0.971976	0.938901
	REACTOME_EGR2_AND_SOX10_MEDIATED_INITIATION_OF_SCHWANN_CELL_MYELINATION	0.939819	0.924882		REACTOME_RNA_POLYMERASE_II_PRE_TRANSCRIPTION_EVENTS	1.14604	0.394066		REACTOME_SIGNALING_BY_FGFR_IN_DISEASE	0.895194	0.960498		REACTOME_VISUAL_PHOTOTRANSDUCTION	0.968443	0.947082
	REACTOME_RHOG_GTPASE_CYCLE	0.935818	0.931998		REACTOME_SIGNALING_BY_CSF1_M_CSF_IN_MYELOID_CELLS	1.14203	0.399678		REACTOME_HIV_LIFE_CYCLE	0.892953	0.963238		REACTOME_METABOLISM_OF_PORPHYRINS	0.965892	0.951992
	REACTOME_ACTIVATION_OF_KAINATE_RECEPTORS_UPON_GLUTAMATE_BINDING	0.935631	0.929386		REACTOME_ANTIVIRAL_MECHANISM_BY_IFN_STIMULATED_GENES	1.14174	0.398853		REACTOME_FORMATION_OF_INCISION_COMPLEX_IN_GG_NER	0.891481	0.964374		REACTOME_ABORTIVE_ELONGATION_OF_HIV_1_TRANSCRIPT_IN_THE_ABSENCE_OF_TAT	0.962282	0.95991
	REACTOME_SARS_COV_2_INFECTION	0.931391	0.937195		REACTOME_TERMINATION_OF_TRANSLESION_DNA_SYNTHESIS	1.14122	0.398548		REACTOME_AGGREPHAGY	0.888539	0.968701		REACTOME_TRANSCRIPTIONAL_REGULATION_BY_TP53	0.961824	0.958115
	REACTOME_NEGATIVE_REGULATION_OF_MET_ACTIVITY	0.93103	0.935082		REACTOME_GLYCOSAMINOGLYCAN_METABOLISM	1.13757	0.403815		REACTOME_AMINO_ACIDS_REGULATE_MTORC1	0.888162	0.966548		REACTOME_BACTERIAL_INFECTION_PATHWAYS	0.956373	0.971956
	REACTOME_RND3_GTPASE_CYCLE	0.930924	0.932249		REACTOME_UNFOLDED_PROTEIN_RESPONSE_UPR	1.13601	0.405379		REACTOME_INTERLEUKIN_12_FAMILY_SIGNALING	0.886139	0.969066		REACTOME_LISTERIA_MONOCYTOGENES_ENTRY_INTO_HOST_CELLS	0.955628	0.971128
	REACTOME_SIGNALING_BY_CSF3_G_CSF	0.930528	0.930307		REACTOME_DISEASES_OF_PROGRAMMED_CELL_DEATH	1.13421	0.407257		REACTOME_SEPARATION_OF_SISTER_CHROMATIDS	0.88589	0.966574		REACTOME_GLUCAGON_LIKE_PEPTIDE_1_GLP1_REGULATES_INSULIN_SECRETION	0.955162	0.96937
	REACTOME_AMINO_ACID_TRANSPORT_ACROSS_THE_PLASMA_MEMBRANE	0.929127	0.930969		REACTOME_MRNA_CAPPING	1.13365	0.407064		REACTOME_DEFECTIVE_INTRINSIC_PATHWAY_FOR_APOPTOSIS	0.885843	0.963583		REACTOME_MTORC1_MEDIATED_SIGNALLING	0.954583	0.967985
	REACTOME_RHO_GTPASES_ACTIVATE_WASPS_AND_WAVES	0.928196	0.930396		REACTOME_SYNTHESIS_OF_PA	1.13184	0.409002		REACTOME_MATURATION_OF_SARS_COV_2_SPIKE_PROTEIN	0.881698	0.97142		REACTOME_FORMATION_OF_TC_NER_PRE_INCISION_COMPLEX	0.953195	0.969094
	REACTOME_TRANS_GOLGI_NETWORK_VESICLE_BUDDING	0.921351	0.944901		REACTOME_DISEASES_ASSOCIATED_WITH_GLYCOSAMINOGLYCAN_METABOLISM	1.13158	0.408112		REACTOME_MRNA_SPLICING	0.878196	0.977869		REACTOME_SIGNALING_BY_PDGFR_IN_DISEASE	0.952775	0.96715
	REACTOME_INTERLEUKIN_2_FAMILY_SIGNALING	0.918674	0.948579		REACTOME_MTORC1_MEDIATED_SIGNALLING	1.12991	0.409886		REACTOME_NOTCH_HLH_TRANSCRIPTION_PATHWAY	0.878025	0.97522		REACTOME_RAS_PROCESSING	0.947079	0.981622
	REACTOME_SUMOYLATION_OF_UBIQUITINYLATION_PROTEINS	0.916691	0.950292		REACTOME_TELOMERE_MAINTENANCE	1.12916	0.409916		REACTOME_SIGNALLING_TO_ERKS	0.87781	0.972621		REACTOME_PEROXISOMAL_LIPID_METABOLISM	0.946693	0.979643
	REACTOME_MAPK_FAMILY_SIGNALING_CASCADES	0.916432	0.948003		REACTOME_POTENTIAL_THERAPEUTICS_FOR_SARS	1.12708	0.412489		REACTOME_RHOBTB_GTPASE_CYCLE	0.877803	0.969505		REACTOME_NEGATIVE_REGULATION_OF_THE_PI3K_AKT_NETWORK	0.945086	0.981525
	REACTOME_HOMOLOGOUS_DNA_PAIRING_AND_STRAND_EXCHANGE	0.915808	0.946525		REACTOME_RUNX2_REGULATES_BONE_DEVELOPMENT	1.12271	0.418904		REACTOME_REGULATION_OF_TP53_ACTIVITY_THROUGH_ACETYLATION	0.877689	0.966763		REACTOME_LATE_SARS_COV_2_INFECTION_EVENTS	0.941659	0.988834
	REACTOME_CREB1_PHOSPHORYLATION_THROUGH_NMDA_RECEPTOR_MEDIATED_ACTIVATION_OF_RAS_SIGNALING	0.915736	0.943658		REACTOME_RAF_ACTIVATION	1.11738	0.427575		REACTOME_NICOTINATE_METABOLISM	0.877522	0.964038		REACTOME_REGULATION_OF_NF_KAPPA_B_SIGNALING	0.941057	0.987464
	REACTOME_SIGNALING_BY_FGFR1_IN_DISEASE	0.913269	0.94678		REACTOME_CHAPERONE_MEDIATED_AUTOPHAGY	1.11675	0.427292		REACTOME_SARS_COV_2_INFECTION	0.875463	0.965859		REACTOME_PKR_MEDIATED_SIGNALING	0.940841	0.984947
	REACTOME_REGULATION_OF_GLUCOKINASE_BY_GLUCOKINASE_REGULATORY_PROTEIN	0.908545	0.955654		REACTOME_G_ALPHA_Q_SIGNALLING_EVENTS	1.11436	0.430071		REACTOME_G1_S_DNA_DAMAGE_CHECKPOINTS	0.872725	0.969633		REACTOME_METABOLISM_OF_VITAMINS_AND_COFACTORS	0.939721	0.985094
	REACTOME_FATTY_ACYL_COA_BIOSYNTHESIS	0.904262	0.963151		REACTOME_NICOTINATE_METABOLISM	1.11065	0.435666		REACTOME_OTHER_SEMAPHORIN_INTERACTIONS	0.871684	0.969143		REACTOME_IRS_MEDIATED_SIGNALLING	0.939489	0.982576
	REACTOME_P75_NTR_RECEPTOR_MEDIATED_SIGNALLING	0.904104	0.960512		REACTOME_NR1H3_NR1H2_REGULATE_GENE_EXPRESSION_LINKED_TO_CHOLESTEROL_TRANSPORT_AND_EFFLUX	1.10931	0.436772		REACTOME_RIPK1_MEDIATED_REGULATED_NECROSIS	0.869644	0.971464		REACTOME_POSITIVE_EPIGENETIC_REGULATION_OF_RRNA_EXPRESSION	0.939042	0.980801
	REACTOME_HSF1_ACTIVATION	0.903664	0.958565		REACTOME_CD209_DC_SIGN_SIGNALING	1.10783	0.438175		REACTOME_RUNX2_REGULATES_BONE_DEVELOPMENT	0.867692	0.973383		REACTOME_SIGNALING_BY_HEDGEHOG	0.938885	0.978211
	REACTOME_PROTEIN_FOLDING	0.899006	0.966606		REACTOME_EUKARYOTIC_TRANSLATION_INITIATION	1.10329	0.445285		REACTOME_METABOLISM_OF_POLYAMINES	0.866683	0.972913		REACTOME_INTRA_GOLGI_AND_RETROGRADE_GOLGI_TO_ER_TRAFFIC	0.937854	0.978104
	REACTOME_FOXO_MEDIATED_TRANSCRIPTION_OF_CELL_DEATH_GENES	0.897273	0.967784		REACTOME_ACTIVATION_OF_NMDA_RECEPTORS_AND_POSTSYNAPTIC_EVENTS	1.10224	0.445941		REACTOME_LEISHMANIA_INFECTION	0.865911	0.971909		REACTOME_SIGNALING_BY_FGFR	0.935533	0.981916
	REACTOME_DEADENYLATION_OF_MRNA	0.894193	0.972141		REACTOME_RAB_GERANYLGERANYLATION	1.1019	0.445225		REACTOME_RHOU_GTPASE_CYCLE	0.864485	0.972153		REACTOME_AUTOPHAGY	0.932678	0.987633
	REACTOME_SIGNALING_BY_MET	0.893363	0.9711		REACTOME_SIGNALING_BY_FGFR	1.09531	0.45667		REACTOME_NUCLEOTIDE_CATABOLISM	0.864312	0.969616		REACTOME_LATE_ENDOSOMAL_MICROAUTOPHAGY	0.931892	0.987024
	REACTOME_SIGNALING_BY_INSULIN_RECEPTOR	0.893001	0.968984		REACTOME_RAB_GEFS_EXCHANGE_GTP_FOR_GDP_ON_RABS	1.09237	0.460851		REACTOME_GLYCOSPHINGOLIPID_CATABOLISM	0.862663	0.971045		REACTOME_REGULATION_OF_HOMOTYPIC_CELL_CELL_ADHESION	0.925556	1
	REACTOME_NEPHRIN_FAMILY_INTERACTIONS	0.892182	0.968045		REACTOME_PROCESSING_OF_CAPPED_INTRON_CONTAINING_PRE_MRNA	1.09236	0.459452		REACTOME_PRE_NOTCH_PROCESSING_IN_GOLGI	0.858428	0.978802		REACTOME_NR1H3_NR1H2_REGULATE_GENE_EXPRESSION_LINKED_TO_CHOLESTEROL_TRANSPORT_AND_EFFLUX	0.924093	1
	REACTOME_POTENTIAL_THERAPEUTICS_FOR_SARS	0.887936	0.97517		REACTOME_METABOLISM_OF_NUCLEOTIDES	1.08941	0.463894		REACTOME_CHROMOSOME_MAINTENANCE	0.858318	0.97604		REACTOME_ASPARAGINE_N_LINKED_GLYCOSYLATION	0.924019	1
	REACTOME_ANTIVIRAL_MECHANISM_BY_IFN_STIMULATED_GENES	0.887914	0.972214		REACTOME_INTERFERON_ALPHA_BETA_SIGNALING	1.08909	0.463014		REACTOME_SUMOYLATION_OF_CHROMATIN_ORGANIZATION_PROTEINS	0.857533	0.974754		REACTOME_MATURATION_OF_SARS_COV_2_SPIKE_PROTEIN	0.920193	1
	REACTOME_REPRODUCTION	0.884114	0.978334		REACTOME_SIGNALING_BY_WNT	1.0886	0.462586		REACTOME_MITOTIC_METAPHASE_AND_ANAPHASE	0.852049	0.985036		REACTOME_CITRIC_ACID_CYCLE_TCA_CYCLE	0.919414	1
	REACTOME_TRANSPORT_OF_INORGANIC_CATIONS_ANIONS_AND_AMINO_ACIDS_OLIGOPEPTIDES	0.88142	0.981839		REACTOME_METABOLISM_OF_WATER_SOLUBLE_VITAMINS_AND_COFACTORS	1.08682	0.464683		REACTOME_APOPTOSIS	0.850323	0.986125		REACTOME_SIGNALING_BY_NUCLEAR_RECEPTORS	0.918519	1
	REACTOME_RHOU_GTPASE_CYCLE	0.880633	0.980686		REACTOME_FCGAMMA_RECEPTOR_FCGR_DEPENDENT_PHAGOCYTOSIS	1.08671	0.463459		REACTOME_TRANSLOCATION_OF_SLC2A4_GLUT4_TO_THE_PLASMA_MEMBRANE	0.850255	0.983283		REACTOME_SMAD2_SMAD3_SMAD4_HETEROTRIMER_REGULATES_TRANSCRIPTION	0.918306	1
	REACTOME_ANTIGEN_PRESENTATION_FOLDING_ASSEMBLY_AND_PEPTIDE_LOADING_OF_CLASS_I_MHC	0.880379	0.978314		REACTOME_PKR_MEDIATED_SIGNALING	1.08504	0.465392		REACTOME_INOSITOL_PHOSPHATE_METABOLISM	0.847165	0.987164		REACTOME_SIGNALING_BY_CYTOSOLIC_FGFR1_FUSION_MUTANTS	0.918127	1
	REACTOME_BIOSYNTHESIS_OF_THE_N_GLYCAN_PRECURSOR_DOLICHOL_LIPID_LINKED_OLIGOSACCHARIDE_LLO_AND_TRANSFER_TO_A_NASCENT_PROTEIN	0.878656	0.979503		REACTOME_SARS_COV_2_HOST_INTERACTIONS	1.08342	0.467165		REACTOME_ISG15_ANTIVIRAL_MECHANISM	0.845079	0.989151		REACTOME_SIGNALING_BY_FGFR3	0.91705	1
	REACTOME_NICOTINAMIDE_SALVAGING	0.872902	0.99022		REACTOME_CARGO_RECOGNITION_FOR_CLATHRIN_MEDIATED_ENDOCYTOSIS	1.08226	0.468011		REACTOME_GOLGI_TO_ER_RETROGRADE_TRANSPORT	0.84323	0.990378		REACTOME_GLUCAGON_SIGNALING_IN_METABOLIC_REGULATION	0.916749	1
	REACTOME_DISEASES_OF_DNA_REPAIR	0.860554	1		REACTOME_IRON_UPTAKE_AND_TRANSPORT	1.08114	0.468868		REACTOME_DEFECTS_IN_VITAMIN_AND_COFACTOR_METABOLISM	0.837581	1		REACTOME_ENDOSOMAL_SORTING_COMPLEX_REQUIRED_FOR_TRANSPORT_ESCRT	0.914428	1
	REACTOME_INTERCONVERSION_OF_NUCLEOTIDE_DI_AND_TRIPHOSPHATES	0.855004	1		REACTOME_SARS_COV_2_MODULATES_HOST_TRANSLATION_MACHINERY	1.08032	0.469136		REACTOME_RORA_ACTIVATES_GENE_EXPRESSION	0.835378	1		REACTOME_VASOPRESSIN_REGULATES_RENAL_WATER_HOMEOSTASIS_VIA_AQUAPORINS	0.913512	1
	REACTOME_CASPASE_ACTIVATION_VIA_EXTRINSIC_APOPTOTIC_SIGNALLING_PATHWAY	0.853374	1		REACTOME_DISEASES_OF_GLYCOSYLATION	1.07971	0.468942		REACTOME_DISORDERS_OF_TRANSMEMBRANE_TRANSPORTERS	0.829145	1		REACTOME_TP53_REGULATES_TRANSCRIPTION_OF_CELL_DEATH_GENES	0.912748	1
	REACTOME_TRANSPORT_OF_VITAMINS_NUCLEOSIDES_AND_RELATED_MOLECULES	0.850925	1		REACTOME_DISEASES_OF_METABOLISM	1.07414	0.478167		REACTOME_CELL_CYCLE_MITOTIC	0.82834	1		REACTOME_RNA_POLYMERASE_I_TRANSCRIPTION_INITIATION	0.912193	1
	REACTOME_GOLGI_TO_ER_RETROGRADE_TRANSPORT	0.850738	1		REACTOME_CHONDROITIN_SULFATE_DERMATAN_SULFATE_METABOLISM	1.07254	0.479929		REACTOME_ANTIGEN_ACTIVATES_B_CELL_RECEPTOR_BCR_LEADING_TO_GENERATION_OF_SECOND_MESSENGERS	0.825988	1		REACTOME_RNA_POLYMERASE_II_TRANSCRIBES_SNRNA_GENES	0.91054	1
	REACTOME_BASIGIN_INTERACTIONS	0.847666	1		REACTOME_E3_UBIQUITIN_LIGASES_UBIQUITINATE_TARGET_PROTEINS	1.06506	0.493093		REACTOME_FCGR3A_MEDIATED_IL10_SYNTHESIS	0.82234	1		REACTOME_NEPHRIN_FAMILY_INTERACTIONS	0.909843	1
	REACTOME_ONCOGENE_INDUCED_SENESCENCE	0.846193	1		REACTOME_HCMV_LATE_EVENTS	1.06271	0.496332		REACTOME_ACTIVATED_NOTCH1_TRANSMITS_SIGNAL_TO_THE_NUCLEUS	0.821808	1		REACTOME_TRANSCRIPTIONAL_ACTIVITY_OF_SMAD2_SMAD3_SMAD4_HETEROTRIMER	0.908596	1
	REACTOME_SIGNALING_BY_FLT3_FUSION_PROTEINS	0.845732	1		REACTOME_SEMA4D_INDUCED_CELL_MIGRATION_AND_GROWTH_CONE_COLLAPSE	1.05911	0.502404		REACTOME_FATTY_ACID_METABOLISM	0.819525	1		REACTOME_CHAPERONE_MEDIATED_AUTOPHAGY	0.907669	1
	REACTOME_CLASS_B_2_SECRETIN_FAMILY_RECEPTORS	0.845398	1		REACTOME_DISEASES_OF_SIGNAL_TRANSDUCTION_BY_GROWTH_FACTOR_RECEPTORS_AND_SECOND_MESSENGERS	1.05868	0.501788		REACTOME_SIGNALING_BY_CYTOSOLIC_FGFR1_FUSION_MUTANTS	0.819444	1		REACTOME_ER_TO_GOLGI_ANTEROGRADE_TRANSPORT	0.907263	1
	REACTOME_RND1_GTPASE_CYCLE	0.842803	1		REACTOME_EARLY_SARS_COV_2_INFECTION_EVENTS	1.03867	0.541773		REACTOME_TRISTETRAPROLIN_TTP_ZFP36_BINDS_AND_DESTABILIZES_MRNA	0.815585	1		REACTOME_SIGNALING_BY_FLT3_FUSION_PROTEINS	0.906978	1
	REACTOME_FOXO_MEDIATED_TRANSCRIPTION	0.84145	1		REACTOME_SIGNAL_TRANSDUCTION_BY_L1	1.03256	0.553284		REACTOME_APC_CDC20_MEDIATED_DEGRADATION_OF_NEK2A	0.81548	1		REACTOME_SIGNALING_BY_FLT3_ITD_AND_TKD_MUTANTS	0.906399	0.999455
	REACTOME_TCR_SIGNALING	0.840789	1		REACTOME_OVARIAN_TUMOR_DOMAIN_PROTEASES	1.02492	0.568651		REACTOME_CLASS_I_MHC_MEDIATED_ANTIGEN_PROCESSING_PRESENTATION	0.81393	1		REACTOME_GLYCOSAMINOGLYCAN_METABOLISM	0.905978	0.997699
	REACTOME_COOPERATION_OF_PREFOLDIN_AND_TRIC_CCT_IN_ACTIN_AND_TUBULIN_FOLDING	0.839009	1		REACTOME_RHOA_GTPASE_CYCLE	1.02197	0.573263		REACTOME_METABOLISM_OF_STEROIDS	0.813485	1		REACTOME_SIGNALING_BY_EGFR	0.905096	0.997168
	REACTOME_POSTMITOTIC_NUCLEAR_PORE_COMPLEX_NPC_REFORMATION	0.836488	1		REACTOME_RHO_GTPASES_ACTIVATE_PKNS	1.01793	0.580165		REACTOME_PHASE_I_FUNCTIONALIZATION_OF_COMPOUNDS	0.803382	1		REACTOME_TNFR2_NON_CANONICAL_NF_KB_PATHWAY	0.903891	0.997644
	REACTOME_GLYCOSPHINGOLIPID_METABOLISM	0.83407	1		REACTOME_DNA_DOUBLE_STRAND_BREAK_REPAIR	1.008	0.600964		REACTOME_PROTEIN_FOLDING	0.802827	1		REACTOME_DEGRADATION_OF_BETA_CATENIN_BY_THE_DESTRUCTION_COMPLEX	0.90093	1
	REACTOME_CHAPERONE_MEDIATED_AUTOPHAGY	0.8326	1		REACTOME_NR1H2_AND_NR1H3_MEDIATED_SIGNALING	0.993974	0.631651		REACTOME_FGFR2_MUTANT_RECEPTOR_ACTIVATION	0.801115	1		REACTOME_COPI_MEDIATED_ANTEROGRADE_TRANSPORT	0.900687	1
	REACTOME_TRANSPORT_OF_MATURE_MRNAS_DERIVED_FROM_INTRONLESS_TRANSCRIPTS	0.830353	1		REACTOME_DOWNSTREAM_SIGNAL_TRANSDUCTION	0.992264	0.633666		REACTOME_RNA_POLYMERASE_II_TRANSCRIBES_SNRNA_GENES	0.798127	1		REACTOME_SIGNALING_BY_NOTCH2	0.898729	1
	REACTOME_SYNTHESIS_OF_BILE_ACIDS_AND_BILE_SALTS	0.830142	1		REACTOME_CELLULAR_RESPONSES_TO_STIMULI	0.990278	0.636536		REACTOME_INTERLEUKIN_7_SIGNALING	0.797685	1		REACTOME_CILIUM_ASSEMBLY	0.897316	1
	REACTOME_SUMOYLATION_OF_RNA_BINDING_PROTEINS	0.828362	1		REACTOME_NEDDYLATION	0.989985	0.635492		REACTOME_SUMOYLATION_OF_DNA_REPLICATION_PROTEINS	0.797294	1		REACTOME_MITOCHONDRIAL_FATTY_ACID_BETA_OXIDATION	0.896493	1
	REACTOME_ADAPTIVE_IMMUNE_SYSTEM	0.822225	1		REACTOME_GLUCAGON_LIKE_PEPTIDE_1_GLP1_REGULATES_INSULIN_SECRETION	0.984658	0.645867		REACTOME_RHO_GTPASES_ACTIVATE_PKNS	0.79545	1		REACTOME_SIGNALING_BY_FGFR4	0.896406	1
	REACTOME_PYROPTOSIS	0.822215	1		REACTOME_MITOCHONDRIAL_TRANSLATION	0.983747	0.646209		REACTOME_POSITIVE_EPIGENETIC_REGULATION_OF_RRNA_EXPRESSION	0.787738	1		REACTOME_NUCLEOTIDE_BINDING_DOMAIN_LEUCINE_RICH_REPEAT_CONTAINING_RECEPTOR_NLR_SIGNALING_PATHWAYS	0.895986	0.999561
	REACTOME_TOLL_LIKE_RECEPTOR_CASCADES	0.822177	1		REACTOME_SMAD2_SMAD3_SMAD4_HETEROTRIMER_REGULATES_TRANSCRIPTION	0.98273	0.646551		REACTOME_TRANSCRIPTIONAL_REGULATION_BY_E2F6	0.787327	1		REACTOME_METABOLISM_OF_WATER_SOLUBLE_VITAMINS_AND_COFACTORS	0.894	1
	REACTOME_APOPTOTIC_CLEAVAGE_OF_CELLULAR_PROTEINS	0.821352	1		REACTOME_MAPK_FAMILY_SIGNALING_CASCADES	0.98088	0.648731		REACTOME_RMTS_METHYLATE_HISTONE_ARGININES	0.785957	1		REACTOME_REGULATION_OF_MECP2_EXPRESSION_AND_ACTIVITY	0.893904	0.999632
	REACTOME_NUCLEOTIDE_BINDING_DOMAIN_LEUCINE_RICH_REPEAT_CONTAINING_RECEPTOR_NLR_SIGNALING_PATHWAYS	0.820213	1		REACTOME_INACTIVATION_OF_CSF3_G_CSF_SIGNALING	0.980842	0.646989		REACTOME_NOTCH4_INTRACELLULAR_DOMAIN_REGULATES_TRANSCRIPTION	0.785648	1		REACTOME_RNA_POLYMERASE_I_TRANSCRIPTION	0.89281	0.999852
	REACTOME_METABOLISM_OF_WATER_SOLUBLE_VITAMINS_AND_COFACTORS	0.816542	1		REACTOME_TRIGLYCERIDE_METABOLISM	0.976702	0.654879		REACTOME_APOPTOTIC_FACTOR_MEDIATED_RESPONSE	0.78475	1		REACTOME_CYCLIN_A_CDK2_ASSOCIATED_EVENTS_AT_S_PHASE_ENTRY	0.889671	1
	REACTOME_SIGNALING_BY_EGFR	0.816139	1		REACTOME_DEADENYLATION_OF_MRNA	0.976549	0.653471		REACTOME_INTERLEUKIN_12_SIGNALING	0.783593	1		REACTOME_ESR_MEDIATED_SIGNALING	0.887607	1
	REACTOME_BILE_ACID_AND_BILE_SALT_METABOLISM	0.815292	1		REACTOME_RHOBTB_GTPASE_CYCLE	0.975903	0.653152		REACTOME_RNA_POLYMERASE_III_CHAIN_ELONGATION	0.782745	1		REACTOME_NEGATIVE_REGULATION_OF_MAPK_PATHWAY	0.887399	1
	REACTOME_RET_SIGNALING	0.815252	1		REACTOME_M_DECAY_DEGRADATION_OF_MATERNAL_MRNAS_BY_MATERNALLY_STORED_FACTORS	0.973383	0.657135		REACTOME_ERCC6_CSB_AND_EHMT2_G9A_POSITIVELY_REGULATE_RRNA_EXPRESSION	0.782095	1		REACTOME_DISEASES_OF_MITOTIC_CELL_CYCLE	0.887162	1
	REACTOME_CONSTITUTIVE_SIGNALING_BY_AKT1_E17K_IN_CANCER	0.811999	1		REACTOME_HDR_THROUGH_SINGLE_STRAND_ANNEALING_SSA	0.967703	0.668823		REACTOME_TRANSCRIPTIONAL_REGULATION_BY_VENTX	0.779662	1		REACTOME_ER_QUALITY_CONTROL_COMPARTMENT_ERQC	0.88104	1
	REACTOME_NEGATIVE_REGULATION_OF_MAPK_PATHWAY	0.810479	1		REACTOME_TRANSCRIPTIONAL_REGULATION_BY_VENTX	0.966125	0.670444		REACTOME_PIWI_INTERACTING_RNA_PIRNA_BIOGENESIS	0.779192	1		REACTOME_GLUCONEOGENESIS	0.879903	1
	REACTOME_SIGNALING_BY_FGFR_IN_DISEASE	0.8102	1		REACTOME_SIGNALING_BY_INSULIN_RECEPTOR	0.964852	0.671575		REACTOME_PROTEIN_UBIQUITINATION	0.779009	1		REACTOME_SARS_COV_1_INFECTION	0.879267	1
	REACTOME_MUSCLE_CONTRACTION	0.80909	1		REACTOME_SARS_COV_1_MODULATES_HOST_TRANSLATION_MACHINERY	0.957953	0.686456		REACTOME_KERATAN_SULFATE_BIOSYNTHESIS	0.775457	1		REACTOME_METABOLISM_OF_COFACTORS	0.878882	1
	REACTOME_G2_M_DNA_DAMAGE_CHECKPOINT	0.796146	1		REACTOME_CLATHRIN_MEDIATED_ENDOCYTOSIS	0.954616	0.692318		REACTOME_THE_CITRIC_ACID_TCA_CYCLE_AND_RESPIRATORY_ELECTRON_TRANSPORT	0.771522	1		REACTOME_DOWNSTREAM_SIGNALING_EVENTS_OF_B_CELL_RECEPTOR_BCR	0.877863	1
	REACTOME_PRE_NOTCH_EXPRESSION_AND_PROCESSING	0.795562	1		REACTOME_METABOLISM_OF_VITAMINS_AND_COFACTORS	0.951844	0.697052		REACTOME_HOMOLOGY_DIRECTED_REPAIR	0.771386	1		REACTOME_GOLGI_TO_ER_RETROGRADE_TRANSPORT	0.876927	1
	REACTOME_INTERACTIONS_OF_VPR_WITH_HOST_CELLULAR_PROTEINS	0.794274	1		REACTOME_SIGNALING_BY_CYTOSOLIC_FGFR1_FUSION_MUTANTS	0.950991	0.697223		REACTOME_CYCLIN_A_CDK2_ASSOCIATED_EVENTS_AT_S_PHASE_ENTRY	0.767406	1		REACTOME_ACTIVATION_OF_BH3_ONLY_PROTEINS	0.87683	1
	REACTOME_NUCLEAR_IMPORT_OF_REV_PROTEIN	0.794012	1		REACTOME_SIGNALING_BY_FGFR4	0.950201	0.697281		REACTOME_REGULATION_OF_PTEN_GENE_TRANSCRIPTION	0.766034	1		REACTOME_PROCESSING_OF_SMDT1	0.876501	1
	REACTOME_ANTIGEN_PROCESSING_CROSS_PRESENTATION	0.793104	1		REACTOME_SIGNALING_BY_CSF3_G_CSF	0.949083	0.697883		REACTOME_NOD1_2_SIGNALING_PATHWAY	0.765829	1		REACTOME_CELLULAR_RESPONSE_TO_CHEMICAL_STRESS	0.876233	1
	REACTOME_MITOCHONDRIAL_CALCIUM_ION_TRANSPORT	0.79157	1		REACTOME_CELLULAR_RESPONSE_TO_STARVATION	0.948739	0.696859		REACTOME_METABOLISM_OF_WATER_SOLUBLE_VITAMINS_AND_COFACTORS	0.764066	1		REACTOME_ESTROGEN_DEPENDENT_GENE_EXPRESSION	0.875638	1
	REACTOME_REGULATION_OF_CHOLESTEROL_BIOSYNTHESIS_BY_SREBP_SREBF	0.790814	1		REACTOME_SIGNALING_BY_FGFR1_IN_DISEASE	0.948599	0.695304		REACTOME_FANCONI_ANEMIA_PATHWAY	0.761343	1		REACTOME_MATERNAL_TO_ZYGOTIC_TRANSITION_MZT	0.872376	1
	REACTOME_OXIDATIVE_STRESS_INDUCED_SENESCENCE	0.787461	1		REACTOME_ACTIVATED_TAK1_MEDIATES_P38_MAPK_ACTIVATION	0.948013	0.694941		REACTOME_ACTIVATION_OF_ATR_IN_RESPONSE_TO_REPLICATION_STRESS	0.761204	1		REACTOME_RETROGRADE_TRANSPORT_AT_THE_TRANS_GOLGI_NETWORK	0.871793	1
	REACTOME_SEMA4D_IN_SEMAPHORIN_SIGNALING	0.783933	1		REACTOME_REGULATION_OF_PTEN_GENE_TRANSCRIPTION	0.94278	0.705225		REACTOME_DEPOSITION_OF_NEW_CENPA_CONTAINING_NUCLEOSOMES_AT_THE_CENTROMERE	0.758706	1		REACTOME_TNFR1_INDUCED_PROAPOPTOTIC_SIGNALING	0.86926	1
	REACTOME_SUMOYLATION_OF_SUMOYLATION_PROTEINS	0.783026	1		REACTOME_RMTS_METHYLATE_HISTONE_ARGININES	0.942667	0.703634		REACTOME_LDL_CLEARANCE	0.75796	1		REACTOME_TRIGLYCERIDE_CATABOLISM	0.868196	1
	REACTOME_NEGATIVE_REGULATION_OF_FGFR3_SIGNALING	0.779265	1		REACTOME_NONSENSE_MEDIATED_DECAY_NMD	0.940094	0.707708		REACTOME_S_PHASE	0.757724	1		REACTOME_FOXO_MEDIATED_TRANSCRIPTION	0.867403	1
	REACTOME_KERATAN_SULFATE_KERATIN_METABOLISM	0.779037	1		REACTOME_PHASE_II_CONJUGATION_OF_COMPOUNDS	0.940004	0.706013		REACTOME_MAP2K_AND_MAPK_ACTIVATION	0.754924	1		REACTOME_CELL_CYCLE	0.866568	1
	REACTOME_SENESCENCE_ASSOCIATED_SECRETORY_PHENOTYPE_SASP	0.779019	1		REACTOME_NUCLEAR_IMPORT_OF_REV_PROTEIN	0.93994	0.704283		REACTOME_METABOLIC_DISORDERS_OF_BIOLOGICAL_OXIDATION_ENZYMES	0.754705	1		REACTOME_SWITCHING_OF_ORIGINS_TO_A_POST_REPLICATIVE_STATE	0.863167	1
	REACTOME_PEROXISOMAL_LIPID_METABOLISM	0.776662	1		REACTOME_SIGNALING_BY_EGFR	0.939735	0.702874		REACTOME_SIGNALING_BY_HEDGEHOG	0.753892	1		REACTOME_RNA_POLYMERASE_III_TRANSCRIPTION_TERMINATION	0.861857	1
	REACTOME_SIGNALING_BY_CYTOSOLIC_FGFR1_FUSION_MUTANTS	0.775827	1		REACTOME_G2_M_DNA_DAMAGE_CHECKPOINT	0.937769	0.705526		REACTOME_TRANSCRIPTIONAL_REGULATION_BY_RUNX2	0.746259	1		REACTOME_CLASS_B_2_SECRETIN_FAMILY_RECEPTORS	0.861761	1
	REACTOME_INSULIN_RECEPTOR_RECYCLING	0.775432	1		REACTOME_FORMATION_OF_INCISION_COMPLEX_IN_GG_NER	0.92893	0.724273		REACTOME_CELL_CYCLE	0.744394	1		REACTOME_RNA_POLYMERASE_III_TRANSCRIPTION_INITIATION_FROM_TYPE_3_PROMOTER	0.860077	1
	REACTOME_TRANSLATION_OF_SARS_COV_2_STRUCTURAL_PROTEINS	0.772883	1		REACTOME_RND2_GTPASE_CYCLE	0.926586	0.727856		REACTOME_G2_M_CHECKPOINTS	0.742644	1		REACTOME_HEDGEHOG_OFF_STATE	0.857599	1
	REACTOME_INTERACTIONS_OF_REV_WITH_HOST_CELLULAR_PROTEINS	0.770201	1		REACTOME_BACTERIAL_INFECTION_PATHWAYS	0.923862	0.732306		REACTOME_G_PROTEIN_BETA_GAMMA_SIGNALLING	0.740713	1		REACTOME_TRAFFICKING_OF_AMPA_RECEPTORS	0.857567	1
	REACTOME_EGFR_DOWNREGULATION	0.765396	1		REACTOME_SENSORY_PROCESSING_OF_SOUND_BY_OUTER_HAIR_CELLS_OF_THE_COCHLEA	0.922531	0.733388		REACTOME_SARS_COV_2_ACTIVATES_MODULATES_INNATE_AND_ADAPTIVE_IMMUNE_RESPONSES	0.74002	1		REACTOME_NUCLEAR_ENVELOPE_NE_REASSEMBLY	0.857352	1
	REACTOME_THE_ROLE_OF_NEF_IN_HIV_1_REPLICATION_AND_DISEASE_PATHOGENESIS	0.763279	1		REACTOME_GOLGI_ASSOCIATED_VESICLE_BIOGENESIS	0.922081	0.732579		REACTOME_SIGNALING_BY_WNT	0.739436	1		REACTOME_NERVOUS_SYSTEM_DEVELOPMENT	0.855869	1
	REACTOME_SEALING_OF_THE_NUCLEAR_ENVELOPE_NE_BY_ESCRT_III	0.762209	1		REACTOME_NEGATIVE_REGULATION_OF_MET_ACTIVITY	0.919608	0.736447		REACTOME_PROCESSING_OF_CAPPED_INTRONLESS_PRE_MRNA	0.738303	1		REACTOME_CARGO_CONCENTRATION_IN_THE_ER	0.853088	1
	REACTOME_NR1H2_AND_NR1H3_MEDIATED_SIGNALING	0.761279	1		REACTOME_VEGFR2_MEDIATED_VASCULAR_PERMEABILITY	0.917989	0.737937		REACTOME_RHOG_GTPASE_CYCLE	0.736059	1		REACTOME_RHO_GTPASES_ACTIVATE_FORMINS	0.851221	1
	REACTOME_INTRAFLAGELLAR_TRANSPORT	0.759391	1		REACTOME_HDR_THROUGH_HOMOLOGOUS_RECOMBINATION_HRR	0.914565	0.743739		REACTOME_INTRA_GOLGI_TRAFFIC	0.731576	1		REACTOME_HEDGEHOG_LIGAND_BIOGENESIS	0.850865	1
	REACTOME_AMYLOID_FIBER_FORMATION	0.753767	1		REACTOME_TRANSCRIPTIONAL_REGULATION_BY_RUNX1	0.914265	0.742435		REACTOME_SIGNALING_BY_NOTCH3	0.730115	1		REACTOME_ANTIVIRAL_MECHANISM_BY_IFN_STIMULATED_GENES	0.850572	1
	REACTOME_TRANSPORT_OF_MATURE_TRANSCRIPT_TO_CYTOPLASM	0.752336	1		REACTOME_DNA_DAMAGE_RECOGNITION_IN_GG_NER	0.912333	0.745047		REACTOME_RRNA_MODIFICATION_IN_THE_NUCLEUS_AND_CYTOSOL	0.728748	1		REACTOME_E3_UBIQUITIN_LIGASES_UBIQUITINATE_TARGET_PROTEINS	0.849627	1
	REACTOME_MEIOSIS	0.74982	1		REACTOME_SIGNALING_BY_VEGF	0.911128	0.745745		REACTOME_SYNTHESIS_OF_ACTIVE_UBIQUITIN_ROLES_OF_E1_AND_E2_ENZYMES	0.726192	1		REACTOME_NEGATIVE_REGULATION_OF_FGFR1_SIGNALING	0.847866	1
	REACTOME_FLT3_SIGNALING_IN_DISEASE	0.748288	1		REACTOME_HOMOLOGY_DIRECTED_REPAIR	0.910074	0.746187		REACTOME_SIGNALING_BY_SCF_KIT	0.722326	1		REACTOME_REGULATION_OF_PTEN_STABILITY_AND_ACTIVITY	0.846832	1
	REACTOME_KINESINS	0.740373	1		REACTOME_RHOBTB2_GTPASE_CYCLE	0.908291	0.748042		REACTOME_E3_UBIQUITIN_LIGASES_UBIQUITINATE_TARGET_PROTEINS	0.721977	1		REACTOME_DNA_DAMAGE_RECOGNITION_IN_GG_NER	0.84277	1
	REACTOME_ESTROGEN_DEPENDENT_GENE_EXPRESSION	0.72916	1		REACTOME_G_ALPHA_Z_SIGNALLING_EVENTS	0.907392	0.748121		REACTOME_SIGNALING_BY_NOTCH	0.721729	1		REACTOME_RNA_POLYMERASE_III_CHAIN_ELONGATION	0.842758	1
	REACTOME_TRANSPORT_TO_THE_GOLGI_AND_SUBSEQUENT_MODIFICATION	0.729132	1		REACTOME_TRNA_PROCESSING_IN_THE_NUCLEUS	0.907381	0.746232		REACTOME_OTHER_INTERLEUKIN_SIGNALING	0.721198	1		REACTOME_DOWNREGULATION_OF_SMAD2_3_SMAD4_TRANSCRIPTIONAL_ACTIVITY	0.842352	1
	REACTOME_MITOTIC_PROMETAPHASE	0.728669	1		REACTOME_RNA_POLYMERASE_I_TRANSCRIPTION_INITIATION	0.904321	0.751349		REACTOME_APC_C_CDC20_MEDIATED_DEGRADATION_OF_CYCLIN_B	0.71935	1		REACTOME_S_PHASE	0.841601	1
	REACTOME_DISEASES_OF_PROGRAMMED_CELL_DEATH	0.724078	1		REACTOME_TCF_DEPENDENT_SIGNALING_IN_RESPONSE_TO_WNT	0.903518	0.751415		REACTOME_TELOMERE_C_STRAND_LAGGING_STRAND_SYNTHESIS	0.716768	1		REACTOME_APOPTOTIC_EXECUTION_PHASE	0.839304	1
	REACTOME_PKA_MEDIATED_PHOSPHORYLATION_OF_CREB	0.724067	1		REACTOME_SIGNALING_BY_FGFR3	0.900698	0.755907		REACTOME_ANTI_INFLAMMATORY_RESPONSE_FAVOURING_LEISHMANIA_PARASITE_INFECTION	0.705575	1		REACTOME_G_ALPHA_S_SIGNALLING_EVENTS	0.836859	1
	REACTOME_MATERNAL_TO_ZYGOTIC_TRANSITION_MZT	0.717793	1		REACTOME_FORMATION_OF_TC_NER_PRE_INCISION_COMPLEX	0.894939	0.766287		REACTOME_RHO_GTPASE_EFFECTORS	0.700165	1		REACTOME_RUNX1_REGULATES_TRANSCRIPTION_OF_GENES_INVOLVED_IN_DIFFERENTIATION_OF_HSCS	0.836127	1
	REACTOME_VESICLE_MEDIATED_TRANSPORT	0.716158	1		REACTOME_CA2_PATHWAY	0.888686	0.778696		REACTOME_DOWNREGULATION_OF_TGF_BETA_RECEPTOR_SIGNALING	0.699913	1		REACTOME_APOPTOTIC_CLEAVAGE_OF_CELLULAR_PROTEINS	0.834816	1
	REACTOME_MAP3K8_TPL2_DEPENDENT_MAPK1_3_ACTIVATION	0.715456	1		REACTOME_FACTORS_INVOLVED_IN_MEGAKARYOCYTE_DEVELOPMENT_AND_PLATELET_PRODUCTION	0.878989	0.797673		REACTOME_COPI_INDEPENDENT_GOLGI_TO_ER_RETROGRADE_TRAFFIC	0.697471	1		REACTOME_MTOR_SIGNALLING	0.833601	1
	REACTOME_VIRAL_MESSENGER_RNA_SYNTHESIS	0.711887	1		REACTOME_RUNX1_INTERACTS_WITH_CO_FACTORS_WHOSE_PRECISE_EFFECT_ON_RUNX1_TARGETS_IS_NOT_KNOWN	0.878015	0.797675		REACTOME_ER_TO_GOLGI_ANTEROGRADE_TRANSPORT	0.697194	1		REACTOME_METABOLISM_OF_LIPIDS	0.827556	1
	REACTOME_NUCLEAR_ENVELOPE_NE_REASSEMBLY	0.710186	1		REACTOME_INFLUENZA_INFECTION	0.877236	0.797405		REACTOME_PROCESSING_OF_INTRONLESS_PRE_MRNAS	0.696293	1		REACTOME_CELL_CYCLE_MITOTIC	0.826777	1
	REACTOME_SUMOYLATION_OF_INTRACELLULAR_RECEPTORS	0.709195	1		REACTOME_HDMS_DEMETHYLATE_HISTONES	0.870909	0.809085		REACTOME_RHO_GTPASES_ACTIVATE_WASPS_AND_WAVES	0.695998	1		REACTOME_SIGNALING_BY_TGFB_FAMILY_MEMBERS	0.82643	1
	REACTOME_TNFR2_NON_CANONICAL_NF_KB_PATHWAY	0.708123	1		REACTOME_ISG15_ANTIVIRAL_MECHANISM	0.867532	0.814346		REACTOME_RHOBTB2_GTPASE_CYCLE	0.692372	1		REACTOME_DOWNREGULATION_OF_TGF_BETA_RECEPTOR_SIGNALING	0.82032	1
	REACTOME_TOLL_LIKE_RECEPTOR_TLR1_TLR2_CASCADE	0.706222	1		REACTOME_RHOD_GTPASE_CYCLE	0.866121	0.815259		REACTOME_SIGNAL_TRANSDUCTION_BY_L1	0.689888	1		REACTOME_ASYMMETRIC_LOCALIZATION_OF_PCP_PROTEINS	0.820103	1
	REACTOME_INTRINSIC_PATHWAY_FOR_APOPTOSIS	0.70618	1		REACTOME_DARPP_32_EVENTS	0.864495	0.816567		REACTOME_PROCESSING_OF_CAPPED_INTRON_CONTAINING_PRE_MRNA	0.686841	1		REACTOME_NUCLEAR_ENVELOPE_BREAKDOWN	0.819989	1
	REACTOME_M_DECAY_DEGRADATION_OF_MATERNAL_MRNAS_BY_MATERNALLY_STORED_FACTORS	0.7059	1		REACTOME_RHO_GTPASE_CYCLE	0.86417	0.815237		REACTOME_NONHOMOLOGOUS_END_JOINING_NHEJ	0.686508	1		REACTOME_APC_C_MEDIATED_DEGRADATION_OF_CELL_CYCLE_PROTEINS	0.817103	1
	REACTOME_SIGNALING_BY_TGFB_FAMILY_MEMBERS	0.703766	1		REACTOME_SPHINGOLIPID_METABOLISM	0.862237	0.817466		REACTOME_MTOR_SIGNALLING	0.683498	1		REACTOME_PROTEIN_LOCALIZATION	0.814987	1
	REACTOME_RECRUITMENT_OF_NUMA_TO_MITOTIC_CENTROSOMES	0.702711	1		REACTOME_ELASTIC_FIBRE_FORMATION	0.861497	0.817008		REACTOME_BASE_EXCISION_REPAIR	0.67862	1		REACTOME_INTERLEUKIN_1_FAMILY_SIGNALING	0.814738	1
	REACTOME_SNRNP_ASSEMBLY	0.702269	1		REACTOME_SIGNALING_BY_NOTCH	0.857228	0.823867		REACTOME_SIALIC_ACID_METABOLISM	0.678095	1		REACTOME_SIGNALING_BY_INSULIN_RECEPTOR	0.814337	1
	REACTOME_DEATH_RECEPTOR_SIGNALING	0.701302	1		REACTOME_RNA_POLYMERASE_I_TRANSCRIPTION	0.852576	0.831272		REACTOME_HDACS_DEACETYLATE_HISTONES	0.673426	1		REACTOME_MITOTIC_PROMETAPHASE	0.813707	1
	REACTOME_HDR_THROUGH_SINGLE_STRAND_ANNEALING_SSA	0.700632	1		REACTOME_INTRINSIC_PATHWAY_FOR_APOPTOSIS	0.85173	0.830933		REACTOME_PRE_NOTCH_EXPRESSION_AND_PROCESSING	0.66221	1		REACTOME_DEPOSITION_OF_NEW_CENPA_CONTAINING_NUCLEOSOMES_AT_THE_CENTROMERE	0.811385	1
	REACTOME_PLATELET_CALCIUM_HOMEOSTASIS	0.699802	1		REACTOME_RAB_REGULATION_OF_TRAFFICKING	0.84989	0.832696		REACTOME_FORMATION_OF_WDR5_CONTAINING_HISTONE_MODIFYING_COMPLEXES	0.661485	1		REACTOME_ABC_FAMILY_PROTEINS_MEDIATED_TRANSPORT	0.809779	1
	REACTOME_SIGNALING_BY_FGFR2_IN_DISEASE	0.699342	1		REACTOME_FLT3_SIGNALING_IN_DISEASE	0.849491	0.831586		REACTOME_FCERI_MEDIATED_CA_2_MOBILIZATION	0.660223	1		REACTOME_SIGNALING_BY_TGF_BETA_RECEPTOR_COMPLEX	0.807113	1
	REACTOME_ROS_AND_RNS_PRODUCTION_IN_PHAGOCYTES	0.693855	1		REACTOME_HIV_TRANSCRIPTION_INITIATION	0.846753	0.835103		REACTOME_METALLOPROTEASE_DUBS	0.65781	1		REACTOME_RESPONSE_OF_MTB_TO_PHAGOCYTOSIS	0.803993	1
	REACTOME_CHROMATIN_MODIFICATIONS_DURING_THE_MATERNAL_TO_ZYGOTIC_TRANSITION_MZT	0.687914	1		REACTOME_APOPTOTIC_EXECUTION_PHASE	0.842779	0.841006		REACTOME_VIRAL_MESSENGER_RNA_SYNTHESIS	0.657545	1		REACTOME_N_GLYCAN_TRIMMING_IN_THE_ER_AND_CALNEXIN_CALRETICULIN_CYCLE	0.803434	1
	REACTOME_ACTIVATION_OF_BH3_ONLY_PROTEINS	0.685296	1		REACTOME_HSP90_CHAPERONE_CYCLE_FOR_STEROID_HORMONE_RECEPTORS_SHR_IN_THE_PRESENCE_OF_LIGAND	0.841358	0.841642		REACTOME_CONDENSATION_OF_PROPHASE_CHROMOSOMES	0.649015	1		REACTOME_MRNA_CAPPING	0.802086	1
	REACTOME_ESR_MEDIATED_SIGNALING	0.682828	1		REACTOME_ERCC6_CSB_AND_EHMT2_G9A_POSITIVELY_REGULATE_RRNA_EXPRESSION	0.841031	0.840253		REACTOME_RNA_POLYMERASE_I_TRANSCRIPTION_INITIATION	0.648054	1		REACTOME_SPHINGOLIPID_METABOLISM	0.801337	1
	REACTOME_MITOTIC_SPINDLE_CHECKPOINT	0.681251	1		REACTOME_CELL_EXTRACELLULAR_MATRIX_INTERACTIONS	0.839415	0.841099		REACTOME_TRNA_PROCESSING_IN_THE_NUCLEUS	0.646373	1		REACTOME_METABOLISM_OF_POLYAMINES	0.799493	1
	REACTOME_KEAP1_NFE2L2_PATHWAY	0.675545	1		REACTOME_RHOH_GTPASE_CYCLE	0.828671	0.859261		REACTOME_RAB_GEFS_EXCHANGE_GTP_FOR_GDP_ON_RABS	0.645392	1		REACTOME_GLYOXYLATE_METABOLISM_AND_GLYCINE_DEGRADATION	0.798128	1
	REACTOME_MITOTIC_PROPHASE	0.673618	1		REACTOME_EPIGENETIC_REGULATION_OF_GENE_EXPRESSION	0.828248	0.858022		REACTOME_EPIGENETIC_REGULATION_OF_GENE_EXPRESSION	0.640621	1		REACTOME_CELL_EXTRACELLULAR_MATRIX_INTERACTIONS	0.79793	1
	REACTOME_REGULATED_NECROSIS	0.673494	1		REACTOME_RHOBTB1_GTPASE_CYCLE	0.825854	0.860311		REACTOME_SARS_COV_1_ACTIVATES_MODULATES_INNATE_IMMUNE_RESPONSES	0.638052	1		REACTOME_RESOLUTION_OF_D_LOOP_STRUCTURES	0.797691	1
	REACTOME_FC_EPSILON_RECEPTOR_FCERI_SIGNALING	0.672578	1		REACTOME_MTOR_SIGNALLING	0.822366	0.864872		REACTOME_ACTIVATED_TAK1_MEDIATES_P38_MAPK_ACTIVATION	0.628817	1		REACTOME_INSULIN_RECEPTOR_SIGNALLING_CASCADE	0.796704	1
	REACTOME_TRANSCRIPTIONAL_REGULATION_BY_SMALL_RNAS	0.672206	1		REACTOME_SUMOYLATION_OF_DNA_REPLICATION_PROTEINS	0.811356	0.882483		REACTOME_CRISTAE_FORMATION	0.62582	1		REACTOME_RHOJ_GTPASE_CYCLE	0.796453	1
	REACTOME_CELLULAR_SENESCENCE	0.66974	1		REACTOME_NOD1_2_SIGNALING_PATHWAY	0.808055	0.886168		REACTOME_RUNX1_INTERACTS_WITH_CO_FACTORS_WHOSE_PRECISE_EFFECT_ON_RUNX1_TARGETS_IS_NOT_KNOWN	0.623816	1		REACTOME_TRANSPORT_OF_BILE_SALTS_AND_ORGANIC_ACIDS_METAL_IONS_AND_AMINE_COMPOUNDS	0.79621	1
	REACTOME_SIGNALING_BY_TGF_BETA_RECEPTOR_COMPLEX	0.669049	1		REACTOME_PKMTS_METHYLATE_HISTONE_LYSINES	0.807732	0.884675		REACTOME_BUTYRATE_RESPONSE_FACTOR_1_BRF1_BINDS_AND_DESTABILIZES_MRNA	0.623234	1		REACTOME_CHROMOSOME_MAINTENANCE	0.794321	1
	REACTOME_METABOLISM_OF_PORPHYRINS	0.666021	1		REACTOME_RHOB_GTPASE_CYCLE	0.805435	0.886567		REACTOME_CITRIC_ACID_CYCLE_TCA_CYCLE	0.623204	1		REACTOME_ABC_TRANSPORTER_DISORDERS	0.789783	1
	REACTOME_PRC2_METHYLATES_HISTONES_AND_DNA	0.664152	1		REACTOME_MATERNAL_TO_ZYGOTIC_TRANSITION_MZT	0.804483	0.886083		REACTOME_INHIBITION_OF_DNA_RECOMBINATION_AT_TELOMERE	0.619351	1		REACTOME_PYROPTOSIS	0.788472	1
	REACTOME_VITAMIN_B5_PANTOTHENATE_METABOLISM	0.663342	1		REACTOME_TP53_REGULATES_TRANSCRIPTION_OF_DNA_REPAIR_GENES	0.803423	0.88591		REACTOME_RAC3_GTPASE_CYCLE	0.617312	1		REACTOME_ORGANELLE_BIOGENESIS_AND_MAINTENANCE	0.78789	1
	REACTOME_ION_HOMEOSTASIS	0.656314	1		REACTOME_EUKARYOTIC_TRANSLATION_ELONGATION	0.803066	0.884397		REACTOME_NEGATIVE_REGULATION_OF_MET_ACTIVITY	0.616515	1		REACTOME_PROTEIN_UBIQUITINATION	0.784338	1
	REACTOME_SIGNALING_BY_FGFR2_IIIA_TM	0.651534	1		REACTOME_GENE_SILENCING_BY_RNA	0.800113	0.8872		REACTOME_TNFR1_INDUCED_NF_KAPPA_B_SIGNALING_PATHWAY	0.609026	1		REACTOME_SIGNALING_BY_FGFR1_IN_DISEASE	0.784172	1
	REACTOME_SIGNALING_BY_HIPPO	0.651315	1		REACTOME_TRANSCRIPTIONAL_REGULATION_BY_TP53	0.796955	0.890566		REACTOME_VITAMIN_B5_PANTOTHENATE_METABOLISM	0.598262	1		REACTOME_MITOTIC_G1_PHASE_AND_G1_S_TRANSITION	0.783153	1
	REACTOME_RHO_GTPASES_ACTIVATE_PKNS	0.650848	1		REACTOME_PI_METABOLISM	0.787903	0.903223		REACTOME_SYNTHESIS_OF_PIPS_AT_THE_EARLY_ENDOSOME_MEMBRANE	0.589058	1		REACTOME_FATTY_ACID_METABOLISM	0.781931	1
	REACTOME_SUMOYLATION_OF_DNA_REPLICATION_PROTEINS	0.648744	1		REACTOME_POSITIVE_EPIGENETIC_REGULATION_OF_RRNA_EXPRESSION	0.783058	0.908657		REACTOME_RNA_POLYMERASE_I_TRANSCRIPTION	0.577767	1		REACTOME_TRANSCRIPTIONAL_REGULATION_BY_RUNX1	0.778834	1
	REACTOME_RHOH_GTPASE_CYCLE	0.643964	1		REACTOME_DISEASES_OF_DNA_REPAIR	0.782644	0.907265		REACTOME_TRANSLESION_SYNTHESIS_BY_POLH	0.561209	1		REACTOME_MITOTIC_G2_G2_M_PHASES	0.778004	1
	REACTOME_B_WICH_COMPLEX_POSITIVELY_REGULATES_RRNA_EXPRESSION	0.639299	1		REACTOME_TP53_REGULATES_TRANSCRIPTION_OF_CELL_CYCLE_GENES	0.781891	0.906432		REACTOME_INITIATION_OF_NUCLEAR_ENVELOPE_NE_REFORMATION	0.560201	1		REACTOME_NEGATIVE_REGULATION_OF_FGFR3_SIGNALING	0.776969	1
	REACTOME_IRON_UPTAKE_AND_TRANSPORT	0.634041	1		REACTOME_FLT3_SIGNALING	0.781375	0.905234		REACTOME_INTERLEUKIN_3_INTERLEUKIN_5_AND_GM_CSF_SIGNALING	0.557201	1		REACTOME_FORMATION_OF_THE_EARLY_ELONGATION_COMPLEX	0.775758	1
	REACTOME_SMOOTH_MUSCLE_CONTRACTION	0.632348	1		REACTOME_SENSORY_PROCESSING_OF_SOUND	0.77653	0.910332		REACTOME_SUMOYLATION_OF_TRANSCRIPTION_COFACTORS	0.54817	1		REACTOME_RHO_GTPASES_ACTIVATE_PAKS	0.773886	1
	REACTOME_AURKA_ACTIVATION_BY_TPX2	0.627347	1		REACTOME_ACTIVATION_OF_BH3_ONLY_PROTEINS	0.774975	0.910445		REACTOME_VXPX_CARGO_TARGETING_TO_CILIUM	0.525238	1		REACTOME_HIV_TRANSCRIPTION_INITIATION	0.773794	1
	REACTOME_CD28_CO_STIMULATION	0.626684	1		REACTOME_TRANSPORT_OF_MATURE_TRANSCRIPT_TO_CYTOPLASM	0.763118	0.925402		REACTOME_REGULATION_OF_SIGNALING_BY_CBL	0.523107	1		REACTOME_INOSITOL_PHOSPHATE_METABOLISM	0.768274	1
	REACTOME_SIGNALING_BY_FGFR4	0.62648	1		REACTOME_ENERGY_DEPENDENT_REGULATION_OF_MTOR_BY_LKB1_AMPK	0.744567	0.947096		REACTOME_PROTEIN_HYDROXYLATION	0.516351	1		REACTOME_HEDGEHOG_ON_STATE	0.766786	1
	REACTOME_SIRT1_NEGATIVELY_REGULATES_RRNA_EXPRESSION	0.62638	1		REACTOME_MITOTIC_PROPHASE	0.744247	0.945354		REACTOME_PKMTS_METHYLATE_HISTONE_LYSINES	0.513824	1		REACTOME_CYTOCHROME_P450_ARRANGED_BY_SUBSTRATE_TYPE	0.766045	1
	REACTOME_GAMMA_CARBOXYLATION_HYPUSINYLATION_HYDROXYLATION_AND_ARYLSULFATASE_ACTIVATION	0.620935	1		REACTOME_CYTOSOLIC_SENSORS_OF_PATHOGEN_ASSOCIATED_DNA	0.740305	0.94799		REACTOME_TBC_RABGAPS	0.467245	1		REACTOME_METABOLISM_OF_CARBOHYDRATES	0.765955	1
	REACTOME_RUNX1_INTERACTS_WITH_CO_FACTORS_WHOSE_PRECISE_EFFECT_ON_RUNX1_TARGETS_IS_NOT_KNOWN	0.619671	1		REACTOME_RAC2_GTPASE_CYCLE	0.738133	0.948477		REACTOME_GLYOXYLATE_METABOLISM_AND_GLYCINE_DEGRADATION	0.461506	1		REACTOME_M_PHASE	0.761893	1
	REACTOME_PROCESSING_OF_DNA_DOUBLE_STRAND_BREAK_ENDS	0.619562	1		REACTOME_REGULATION_OF_TP53_ACTIVITY_THROUGH_PHOSPHORYLATION	0.735783	0.949497		REACTOME_REGULATION_OF_RUNX1_EXPRESSION_AND_ACTIVITY	0.451473	0.998763		REACTOME_DNA_DAMAGE_TELOMERE_STRESS_INDUCED_SENESCENCE	0.760084	1
	REACTOME_DISEASES_OF_MITOTIC_CELL_CYCLE	0.614116	1		REACTOME_REGULATION_OF_SIGNALING_BY_CBL	0.724342	0.960064		REACTOME_DOWNREGULATION_OF_SMAD2_3_SMAD4_TRANSCRIPTIONAL_ACTIVITY	-0.348508	0.999919		REACTOME_SENSORY_PROCESSING_OF_SOUND_BY_OUTER_HAIR_CELLS_OF_THE_COCHLEA	0.760084	1
	REACTOME_TGF_BETA_RECEPTOR_SIGNALING_ACTIVATES_SMADS	0.607743	1		REACTOME_JNK_C_JUN_KINASES_PHOSPHORYLATION_AND_ACTIVATION_MEDIATED_BY_ACTIVATED_HUMAN_TAK1	0.720222	0.962392		REACTOME_CHROMATIN_MODIFYING_ENZYMES	-0.389864	1		REACTOME_EFFECTS_OF_PIP2_HYDROLYSIS	0.759662	1
	REACTOME_RND2_GTPASE_CYCLE	0.602934	1		REACTOME_REGULATION_OF_MECP2_EXPRESSION_AND_ACTIVITY	0.717749	0.962653		REACTOME_SUMOYLATION_OF_DNA_DAMAGE_RESPONSE_AND_REPAIR_PROTEINS	-0.397539	1		REACTOME_REGULATION_OF_RUNX2_EXPRESSION_AND_ACTIVITY	0.759441	1
	REACTOME_NR1H3_NR1H2_REGULATE_GENE_EXPRESSION_LINKED_TO_CHOLESTEROL_TRANSPORT_AND_EFFLUX	0.602309	1		REACTOME_FGFR1_MUTANT_RECEPTOR_ACTIVATION	0.717534	0.960758		REACTOME_ABERRANT_REGULATION_OF_MITOTIC_EXIT_IN_CANCER_DUE_TO_RB1_DEFECTS	-0.4046	1		REACTOME_TRANSPORT_TO_THE_GOLGI_AND_SUBSEQUENT_MODIFICATION	0.759365	1
	REACTOME_HCMV_INFECTION	0.601867	1		REACTOME_SIGNALING_BY_SCF_KIT	0.709313	0.966593		REACTOME_REGULATION_OF_MECP2_EXPRESSION_AND_ACTIVITY	-0.437499	1		REACTOME_HCMV_EARLY_EVENTS	0.757355	1
	REACTOME_SIGNALING_BY_PDGFR_IN_DISEASE	0.601401	1		REACTOME_DOWNREGULATION_OF_TGF_BETA_RECEPTOR_SIGNALING	0.708843	0.964937		REACTOME_RESOLUTION_OF_SISTER_CHROMATID_COHESION	-0.453831	1		REACTOME_ORC1_REMOVAL_FROM_CHROMATIN	0.757015	1
	REACTOME_ASPARAGINE_N_LINKED_GLYCOSYLATION	0.60054	1		REACTOME_ANTIGEN_PROCESSING_UBIQUITINATION_PROTEASOME_DEGRADATION	0.705495	0.966158		REACTOME_HATS_ACETYLATE_HISTONES	-0.45507	1		REACTOME_APC_C_CDH1_MEDIATED_DEGRADATION_OF_CDC20_AND_OTHER_APC_C_CDH1_TARGETED_PROTEINS_IN_LATE_MITOSIS_EARLY_G1	0.755761	1
	REACTOME_DARPP_32_EVENTS	0.599152	1		REACTOME_INTERLEUKIN_3_INTERLEUKIN_5_AND_GM_CSF_SIGNALING	0.702251	0.967008		REACTOME_SIGNALING_BY_WNT_IN_CANCER	-0.463657	1		REACTOME_ANCHORING_OF_THE_BASAL_BODY_TO_THE_PLASMA_MEMBRANE	0.754224	1
	REACTOME_DEADENYLATION_DEPENDENT_MRNA_DECAY	0.597433	1		REACTOME_P75_NTR_RECEPTOR_MEDIATED_SIGNALLING	0.696165	0.970283		REACTOME_RNA_POLYMERASE_II_TRANSCRIPTION_TERMINATION	-0.469957	1		REACTOME_DEGRADATION_OF_AXIN	0.753752	1
	REACTOME_MEMBRANE_TRAFFICKING	0.596509	1		REACTOME_NEGATIVE_EPIGENETIC_REGULATION_OF_RRNA_EXPRESSION	0.696078	0.968234		REACTOME_TICAM1_RIP1_MEDIATED_IKK_COMPLEX_RECRUITMENT	-0.470587	1		REACTOME_REGULATION_OF_RAS_BY_GAPS	0.753736	1
	REACTOME_DISORDERS_OF_TRANSMEMBRANE_TRANSPORTERS	0.591496	1		REACTOME_HOMOLOGOUS_DNA_PAIRING_AND_STRAND_EXCHANGE	0.685065	0.975237		REACTOME_INTERACTIONS_OF_REV_WITH_HOST_CELLULAR_PROTEINS	-0.470648	1		REACTOME_SIGNALING_BY_NOTCH1_PEST_DOMAIN_MUTANTS_IN_CANCER	0.750175	1
	REACTOME_TBC_RABGAPS	0.587693	1		REACTOME_PROCESSING_OF_DNA_DOUBLE_STRAND_BREAK_ENDS	0.684075	0.973861		REACTOME_SIGNALING_BY_FGFR1_IN_DISEASE	-0.482524	1		REACTOME_EXTRA_NUCLEAR_ESTROGEN_SIGNALING	0.748558	1
	REACTOME_INTRA_GOLGI_AND_RETROGRADE_GOLGI_TO_ER_TRAFFIC	0.587057	1		REACTOME_SIGNALING_BY_FGFR1	0.679989	0.974975		REACTOME_RAB_REGULATION_OF_TRAFFICKING	-0.4831	1		REACTOME_ISG15_ANTIVIRAL_MECHANISM	0.747191	1
	REACTOME_SUMOYLATION_OF_DNA_DAMAGE_RESPONSE_AND_REPAIR_PROTEINS	0.576783	1		REACTOME_TRANSCRIPTIONAL_REGULATION_OF_GRANULOPOIESIS	0.672392	0.978536		REACTOME_SUMOYLATION	-0.483673	1		REACTOME_FGFR1_MUTANT_RECEPTOR_ACTIVATION	0.746804	1
	REACTOME_SIGNALING_BY_WNT_IN_CANCER	0.574201	1		REACTOME_RHOF_GTPASE_CYCLE	0.668369	0.979211		REACTOME_VEGFR2_MEDIATED_CELL_PROLIFERATION	-0.484766	1		REACTOME_TNF_SIGNALING	0.746772	1
	REACTOME_ACTIVATED_PKN1_STIMULATES_TRANSCRIPTION_OF_AR_ANDROGEN_RECEPTOR_REGULATED_GENES_KLK2_AND_KLK3	0.56919	1		REACTOME_NONHOMOLOGOUS_END_JOINING_NHEJ	0.659401	0.983073		REACTOME_SUMOYLATION_OF_RNA_BINDING_PROTEINS	-0.484982	1		REACTOME_REPRODUCTION	0.746033	1
	REACTOME_GENE_SILENCING_BY_RNA	0.564522	1		REACTOME_NEGATIVE_REGULATION_OF_MAPK_PATHWAY	0.656712	0.982784		REACTOME_TRANSCRIPTION_OF_THE_HIV_GENOME	-0.487556	1		REACTOME_RAB_GERANYLGERANYLATION	0.742948	1
	REACTOME_ACTIVATION_OF_GENE_EXPRESSION_BY_SREBF_SREBP	0.563056	1		REACTOME_TRANSCRIPTIONAL_REGULATION_BY_SMALL_RNAS	0.644874	0.987788		REACTOME_NS1_MEDIATED_EFFECTS_ON_HOST_PATHWAYS	-0.488371	1		REACTOME_SYNTHESIS_OF_IP3_AND_IP4_IN_THE_CYTOSOL	0.741894	1
	REACTOME_ASSOCIATION_OF_TRIC_CCT_WITH_TARGET_PROTEINS_DURING_BIOSYNTHESIS	0.562398	1		REACTOME_TRANSCRIPTIONAL_REGULATION_BY_MECP2	0.639416	0.988666		REACTOME_SUMOYLATION_OF_SUMOYLATION_PROTEINS	-0.489921	1		REACTOME_DEADENYLATION_OF_MRNA	0.741689	1
	REACTOME_TRANSCRIPTIONAL_REGULATION_BY_E2F6	0.561326	1		REACTOME_RNA_POLYMERASE_I_TRANSCRIPTION_TERMINATION	0.633263	0.98969		REACTOME_RNA_POLYMERASE_I_TRANSCRIPTION_TERMINATION	-0.497592	1		REACTOME_PROCESSING_OF_CAPPED_INTRONLESS_PRE_MRNA	0.741073	1
	REACTOME_SMAD2_SMAD3_SMAD4_HETEROTRIMER_REGULATES_TRANSCRIPTION	0.560022	1		REACTOME_TRANSCRIPTIONAL_REGULATION_BY_E2F6	0.631528	0.988426		REACTOME_HCMV_EARLY_EVENTS	-0.49839	1		REACTOME_COPII_MEDIATED_VESICLE_TRANSPORT	0.739174	1
	REACTOME_DISASSEMBLY_OF_THE_DESTRUCTION_COMPLEX_AND_RECRUITMENT_OF_AXIN_TO_THE_MEMBRANE	0.556736	1		REACTOME_RHOJ_GTPASE_CYCLE	0.628663	0.987641		REACTOME_ASSOCIATION_OF_TRIC_CCT_WITH_TARGET_PROTEINS_DURING_BIOSYNTHESIS	-0.510595	1		REACTOME_FLT3_SIGNALING_IN_DISEASE	0.739168	1
	REACTOME_TICAM1_RIP1_MEDIATED_IKK_COMPLEX_RECRUITMENT	0.553069	1		REACTOME_CA_DEPENDENT_EVENTS	0.626194	0.986607		REACTOME_MITOPHAGY	-0.511417	1		REACTOME_SYNTHESIS_OF_DNA	0.73813	1
	REACTOME_SIGNALING_BY_FGFR2	0.55021	1		REACTOME_VIRAL_MESSENGER_RNA_SYNTHESIS	0.620495	0.987071		REACTOME_FOXO_MEDIATED_TRANSCRIPTION_OF_CELL_CYCLE_GENES	-0.513329	1		REACTOME_SIGNALING_BY_BMP	0.736351	1
	REACTOME_CHOLESTEROL_BIOSYNTHESIS	0.549518	1		REACTOME_RHOU_GTPASE_CYCLE	0.614208	0.987665		REACTOME_SIGNALING_BY_ERYTHROPOIETIN	-0.514771	1		REACTOME_SCF_BETA_TRCP_MEDIATED_DEGRADATION_OF_EMI1	0.73607	1
	REACTOME_ANCHORING_OF_THE_BASAL_BODY_TO_THE_PLASMA_MEMBRANE	0.548747	1		REACTOME_METALLOPROTEASE_DUBS	0.610795	0.986995		REACTOME_GENE_SILENCING_BY_RNA	-0.515616	1		REACTOME_DNA_STRAND_ELONGATION	0.736052	1
	REACTOME_SYNTHESIS_OF_IP3_AND_IP4_IN_THE_CYTOSOL	0.54685	1		REACTOME_SYNTHESIS_OF_ACTIVE_UBIQUITIN_ROLES_OF_E1_AND_E2_ENZYMES	0.607921	0.986099		REACTOME_MITOTIC_PROPHASE	-0.517055	1		REACTOME_CARGO_TRAFFICKING_TO_THE_PERICILIARY_MEMBRANE	0.732135	1
	REACTOME_IKK_COMPLEX_RECRUITMENT_MEDIATED_BY_RIP1	0.540368	1		REACTOME_INHIBITION_OF_DNA_RECOMBINATION_AT_TELOMERE	0.584903	0.99204		REACTOME_MEMBRANE_TRAFFICKING	-0.51808	1		REACTOME_HCMV_INFECTION	0.732053	1
	REACTOME_COPI_DEPENDENT_GOLGI_TO_ER_RETROGRADE_TRAFFIC	0.528508	1		REACTOME_SARS_COV_2_ACTIVATES_MODULATES_INNATE_AND_ADAPTIVE_IMMUNE_RESPONSES	0.583207	0.990413		REACTOME_HIV_TRANSCRIPTION_INITIATION	-0.520875	1		REACTOME_INHIBITION_OF_DNA_RECOMBINATION_AT_TELOMERE	0.73083	1
	REACTOME_ISG15_ANTIVIRAL_MECHANISM	0.527809	1		REACTOME_NS1_MEDIATED_EFFECTS_ON_HOST_PATHWAYS	0.522373	1		REACTOME_SIGNALING_BY_NOTCH1_PEST_DOMAIN_MUTANTS_IN_CANCER	-0.521442	1		REACTOME_RESOLUTION_OF_SISTER_CHROMATID_COHESION	0.730205	1
	REACTOME_APOPTOTIC_EXECUTION_PHASE	0.527065	1		REACTOME_CHROMATIN_MODIFYING_ENZYMES	0.468714	1		REACTOME_ANTIGEN_PROCESSING_UBIQUITINATION_PROTEASOME_DEGRADATION	-0.527446	1		REACTOME_RESOLUTION_OF_AP_SITES_VIA_THE_MULTIPLE_NUCLEOTIDE_PATCH_REPLACEMENT_PATHWAY	0.728904	1
	REACTOME_NS1_MEDIATED_EFFECTS_ON_HOST_PATHWAYS	0.515967	1		REACTOME_FORMATION_OF_WDR5_CONTAINING_HISTONE_MODIFYING_COMPLEXES	0.423288	1		REACTOME_B_WICH_COMPLEX_POSITIVELY_REGULATES_RRNA_EXPRESSION	-0.533169	1		REACTOME_ACTIVATED_NOTCH1_TRANSMITS_SIGNAL_TO_THE_NUCLEUS	0.725082	1
	REACTOME_OVARIAN_TUMOR_DOMAIN_PROTEASES	0.512347	1		REACTOME_RND1_GTPASE_CYCLE	0.393476	1		REACTOME_JNK_C_JUN_KINASES_PHOSPHORYLATION_AND_ACTIVATION_MEDIATED_BY_ACTIVATED_HUMAN_TAK1	-0.534757	1		REACTOME_NEGATIVE_REGULATION_OF_FGFR4_SIGNALING	0.722907	1
	REACTOME_RIPK1_MEDIATED_REGULATED_NECROSIS	0.507706	1		REACTOME_SUMOYLATION_OF_DNA_DAMAGE_RESPONSE_AND_REPAIR_PROTEINS	0.376604	0.999829		REACTOME_NEGATIVE_EPIGENETIC_REGULATION_OF_RRNA_EXPRESSION	-0.535581	1		REACTOME_RUNX1_INTERACTS_WITH_CO_FACTORS_WHOSE_PRECISE_EFFECT_ON_RUNX1_TARGETS_IS_NOT_KNOWN	0.720967	1
	REACTOME_SYNTHESIS_OF_PIPS_AT_THE_EARLY_ENDOSOME_MEMBRANE	0.505985	1		REACTOME_TBC_RABGAPS	-0.456976	0.998054		REACTOME_BASE_EXCISION_REPAIR_AP_SITE_FORMATION	-0.53579	1		REACTOME_OPIOID_SIGNALLING	0.716634	1
	REACTOME_LISTERIA_MONOCYTOGENES_ENTRY_INTO_HOST_CELLS	0.500567	1		REACTOME_SUMOYLATION_OF_SUMOYLATION_PROTEINS	-0.47798	1		REACTOME_TRANSCRIPTIONAL_REGULATION_BY_SMALL_RNAS	-0.538545	1		REACTOME_SCF_SKP2_MEDIATED_DEGRADATION_OF_P27_P21	0.711347	1
	REACTOME_REGULATION_OF_TP53_EXPRESSION_AND_DEGRADATION	0.494115	1		REACTOME_RHOV_GTPASE_CYCLE	-0.491026	1		REACTOME_TRANSPORT_OF_MATURE_MRNAS_DERIVED_FROM_INTRONLESS_TRANSCRIPTS	-0.549039	1		REACTOME_GLYCEROPHOSPHOLIPID_BIOSYNTHESIS	0.705226	1
	REACTOME_ASSEMBLY_OF_THE_ORC_COMPLEX_AT_THE_ORIGIN_OF_REPLICATION	0.48387	1		REACTOME_DNA_DOUBLE_STRAND_BREAK_RESPONSE	-0.493846	1		REACTOME_PINK1_PRKN_MEDIATED_MITOPHAGY	-0.550884	1		REACTOME_RECRUITMENT_OF_MITOTIC_CENTROSOME_PROTEINS_AND_COMPLEXES	0.70513	1
	REACTOME_SUMOYLATION_OF_CHROMATIN_ORGANIZATION_PROTEINS	0.480898	1		REACTOME_HDACS_DEACETYLATE_HISTONES	-0.518246	1		REACTOME_TRANSPORT_OF_MATURE_TRANSCRIPT_TO_CYTOPLASM	-0.552675	1		REACTOME_INTRA_GOLGI_TRAFFIC	0.702903	1
	REACTOME_MEIOTIC_SYNAPSIS	0.454803	1		REACTOME_SUMOYLATION_OF_RNA_BINDING_PROTEINS	-0.530582	1		REACTOME_NEGATIVE_REGULATION_OF_FGFR3_SIGNALING	-0.553102	1		REACTOME_NEGATIVE_REGULATION_OF_NOTCH4_SIGNALING	0.696281	1
	REACTOME_INTERFERON_ALPHA_BETA_SIGNALING	0.453127	1		REACTOME_RHOC_GTPASE_CYCLE	-0.543218	1		REACTOME_GLUCOSE_METABOLISM	-0.553496	1		REACTOME_SEPARATION_OF_SISTER_CHROMATIDS	0.695689	1
	REACTOME_BUTYRATE_RESPONSE_FACTOR_1_BRF1_BINDS_AND_DESTABILIZES_MRNA	0.448148	1		REACTOME_SUMOYLATION_OF_UBIQUITINYLATION_PROTEINS	-0.555961	1		REACTOME_SMOOTH_MUSCLE_CONTRACTION	-0.557925	1		REACTOME_CELLULAR_SENESCENCE	0.692994	1
	REACTOME_REGULATION_OF_PTEN_GENE_TRANSCRIPTION	0.398811	1		REACTOME_B_WICH_COMPLEX_POSITIVELY_REGULATES_RRNA_EXPRESSION	-0.571448	1		REACTOME_RHOV_GTPASE_CYCLE	-0.559998	1		REACTOME_SIGNALING_BY_WNT_IN_CANCER	0.691221	1
	REACTOME_RECOGNITION_AND_ASSOCIATION_OF_DNA_GLYCOSYLASE_WITH_SITE_CONTAINING_AN_AFFECTED_PURINE	0.398139	1		REACTOME_TRANSPORT_OF_MATURE_MRNAS_DERIVED_FROM_INTRONLESS_TRANSCRIPTS	-0.574591	1		REACTOME_SNRNP_ASSEMBLY	-0.562949	1		REACTOME_DEADENYLATION_DEPENDENT_MRNA_DECAY	0.684979	1
	REACTOME_SYNTHESIS_OF_PC	0.380701	0.999708		REACTOME_NUCLEAR_PORE_COMPLEX_NPC_DISASSEMBLY	-0.584242	1		REACTOME_FORMATION_OF_RNA_POL_II_ELONGATION_COMPLEX	-0.564619	1		REACTOME_MRNA_SPLICING_MINOR_PATHWAY	0.682422	1
	REACTOME_COPII_MEDIATED_VESICLE_TRANSPORT	-0.401497	0.999738		REACTOME_HATS_ACETYLATE_HISTONES	-0.589627	1		REACTOME_DEUBIQUITINATION	-0.567594	1		REACTOME_GLYCOGEN_METABOLISM	0.680254	1
	REACTOME_CARGO_CONCENTRATION_IN_THE_ER	-0.515427	0.997588		REACTOME_DISASSEMBLY_OF_THE_DESTRUCTION_COMPLEX_AND_RECRUITMENT_OF_AXIN_TO_THE_MEMBRANE	-0.605358	1		REACTOME_PLATELET_CALCIUM_HOMEOSTASIS	-0.570014	1		REACTOME_MEIOTIC_SYNAPSIS	0.675651	1
	REACTOME_TNFR1_INDUCED_PROAPOPTOTIC_SIGNALING	-0.530284	0.998854		REACTOME_NEGATIVE_REGULATION_OF_FGFR1_SIGNALING	-0.616225	1		REACTOME_VEGFR2_MEDIATED_VASCULAR_PERMEABILITY	-0.574526	1		REACTOME_DEGRADATION_OF_DVL	0.675139	1
	REACTOME_PKMTS_METHYLATE_HISTONE_LYSINES	-0.532822	1		REACTOME_TRANSCRIPTIONAL_ACTIVITY_OF_SMAD2_SMAD3_SMAD4_HETEROTRIMER	-0.620293	1		REACTOME_INACTIVATION_OF_CSF3_G_CSF_SIGNALING	-0.576874	1		REACTOME_DEGRADATION_OF_GLI1_BY_THE_PROTEASOME	0.67445	1
	REACTOME_RNA_POLYMERASE_II_TRANSCRIPTION_TERMINATION	-0.535297	1		REACTOME_RNA_POLYMERASE_I_PROMOTER_ESCAPE	-0.630058	1		REACTOME_DEGRADATION_OF_BETA_CATENIN_BY_THE_DESTRUCTION_COMPLEX	-0.580389	1		REACTOME_EPIGENETIC_REGULATION_OF_GENE_EXPRESSION	0.672798	1
	REACTOME_RHOBTB2_GTPASE_CYCLE	-0.550528	1		REACTOME_RIPK1_MEDIATED_REGULATED_NECROSIS	-0.631926	1		REACTOME_MEIOTIC_SYNAPSIS	-0.580414	1		REACTOME_RNA_POLYMERASE_II_TRANSCRIPTION_TERMINATION	0.670561	1
	REACTOME_HDACS_DEACETYLATE_HISTONES	-0.579157	1		REACTOME_SUMOYLATION_OF_CHROMATIN_ORGANIZATION_PROTEINS	-0.641858	1		REACTOME_RHO_GTPASES_ACTIVATE_FORMINS	-0.581812	1		REACTOME_STABILIZATION_OF_P53	0.666185	1
	REACTOME_TRANSCRIPTIONAL_ACTIVITY_OF_SMAD2_SMAD3_SMAD4_HETEROTRIMER	-0.583176	1		REACTOME_SYNTHESIS_OF_PIPS_AT_THE_PLASMA_MEMBRANE	-0.644875	1		REACTOME_SUMOYLATION_OF_UBIQUITINYLATION_PROTEINS	-0.582469	1		REACTOME_REGULATION_OF_TP53_ACTIVITY	0.665344	1
	REACTOME_TRANSFERRIN_ENDOCYTOSIS_AND_RECYCLING	-0.597154	1		REACTOME_REGULATION_OF_GLUCOKINASE_BY_GLUCOKINASE_REGULATORY_PROTEIN	-0.651881	1		REACTOME_POSTMITOTIC_NUCLEAR_PORE_COMPLEX_NPC_REFORMATION	-0.585484	1		REACTOME_G1_S_DNA_DAMAGE_CHECKPOINTS	0.664265	1
	REACTOME_ACTIVATION_OF_ANTERIOR_HOX_GENES_IN_HINDBRAIN_DEVELOPMENT_DURING_EARLY_EMBRYOGENESIS	-0.606781	1		REACTOME_SIGNALING_BY_TYPE_1_INSULIN_LIKE_GROWTH_FACTOR_1_RECEPTOR_IGF1R	-0.656547	1		REACTOME_TRANSPORT_OF_THE_SLBP_DEPENDANT_MATURE_MRNA	-0.590254	1		REACTOME_SIGNALING_BY_FGFR1	0.658366	1
	REACTOME_GLUTATHIONE_CONJUGATION	-0.617502	1		REACTOME_RAC1_GTPASE_CYCLE	-0.660095	1		REACTOME_CELL_CYCLE_CHECKPOINTS	-0.591254	1		REACTOME_ACTIVATION_OF_THE_PRE_REPLICATIVE_COMPLEX	0.656818	1
	REACTOME_TP53_REGULATES_TRANSCRIPTION_OF_DNA_REPAIR_GENES	-0.619575	1		REACTOME_REGULATION_OF_CHOLESTEROL_BIOSYNTHESIS_BY_SREBP_SREBF	-0.661031	1		REACTOME_NUCLEAR_IMPORT_OF_REV_PROTEIN	-0.598013	1		REACTOME_VXPX_CARGO_TARGETING_TO_CILIUM	0.654292	1
	REACTOME_SUMOYLATION	-0.621083	1		REACTOME_DNA_DAMAGE_TELOMERE_STRESS_INDUCED_SENESCENCE	-0.662785	1		REACTOME_RHOC_GTPASE_CYCLE	-0.599868	1		REACTOME_TRANSCRIPTIONAL_ACTIVATION_OF_MITOCHONDRIAL_BIOGENESIS	0.653276	1
	REACTOME_BASE_EXCISION_REPAIR_AP_SITE_FORMATION	-0.627058	1		REACTOME_CONSTITUTIVE_SIGNALING_BY_LIGAND_RESPONSIVE_EGFR_CANCER_VARIANTS	-0.668931	1		REACTOME_SELECTIVE_AUTOPHAGY	-0.6024	1		REACTOME_SYNTHESIS_OF_PIPS_AT_THE_EARLY_ENDOSOME_MEMBRANE	0.652938	1
	REACTOME_ACTIVATION_OF_ATR_IN_RESPONSE_TO_REPLICATION_STRESS	-0.630669	1		REACTOME_MITOPHAGY	-0.671859	1		REACTOME_TRANSPORT_TO_THE_GOLGI_AND_SUBSEQUENT_MODIFICATION	-0.603821	1		REACTOME_MICRORNA_MIRNA_BIOGENESIS	0.651151	1
	REACTOME_ERCC6_CSB_AND_EHMT2_G9A_POSITIVELY_REGULATE_RRNA_EXPRESSION	-0.635167	1		REACTOME_MITOTIC_SPINDLE_CHECKPOINT	-0.676041	1		REACTOME_MAP3K8_TPL2_DEPENDENT_MAPK1_3_ACTIVATION	-0.605561	1		REACTOME_APC_C_CDC20_MEDIATED_DEGRADATION_OF_CYCLIN_B	0.650472	1
	REACTOME_PROCESSING_OF_CAPPED_INTRONLESS_PRE_MRNA	-0.635441	1		REACTOME_IRS_MEDIATED_SIGNALLING	-0.687768	1		REACTOME_OVARIAN_TUMOR_DOMAIN_PROTEASES	-0.608438	1		REACTOME_DNA_REPAIR	0.648797	1
	REACTOME_NEGATIVE_EPIGENETIC_REGULATION_OF_RRNA_EXPRESSION	-0.638426	1		REACTOME_DAG_AND_IP3_SIGNALING	-0.692963	1		REACTOME_TRIGLYCERIDE_CATABOLISM	-0.611591	1		REACTOME_APC_CDC20_MEDIATED_DEGRADATION_OF_NEK2A	0.648496	1
	REACTOME_DEFECTIVE_INTRINSIC_PATHWAY_FOR_APOPTOSIS	-0.639176	1		REACTOME_TRANSPORT_OF_THE_SLBP_DEPENDANT_MATURE_MRNA	-0.694303	1		REACTOME_MITOTIC_SPINDLE_CHECKPOINT	-0.612847	1		REACTOME_INTERLEUKIN_1_SIGNALING	0.64814	1
	REACTOME_TRNA_MODIFICATION_IN_THE_NUCLEUS_AND_CYTOSOL	-0.640205	1		REACTOME_MEIOSIS	-0.695809	1		REACTOME_PEROXISOMAL_LIPID_METABOLISM	-0.619565	1		REACTOME_NEGATIVE_REGULATION_OF_FGFR2_SIGNALING	0.646894	1
	REACTOME_FGFR2_ALTERNATIVE_SPLICING	-0.645255	1		REACTOME_DISEASES_OF_MITOTIC_CELL_CYCLE	-0.700908	1		REACTOME_KINESINS	-0.621506	1		REACTOME_COOPERATION_OF_PDCL_PHLP1_AND_TRIC_CCT_IN_G_PROTEIN_BETA_FOLDING	0.646039	1
	REACTOME_POSITIVE_EPIGENETIC_REGULATION_OF_RRNA_EXPRESSION	-0.645298	1		REACTOME_MITOCHONDRIAL_CALCIUM_ION_TRANSPORT	-0.702943	1		REACTOME_TRANSCRIPTIONAL_REGULATION_BY_RUNX3	-0.622607	1		REACTOME_IRE1ALPHA_ACTIVATES_CHAPERONES	0.645631	1
	REACTOME_DEPOSITION_OF_NEW_CENPA_CONTAINING_NUCLEOSOMES_AT_THE_CENTROMERE	-0.646629	1		REACTOME_SIGNALING_BY_TGFB_FAMILY_MEMBERS	-0.703432	1		REACTOME_GLYCOLYSIS	-0.625386	1		REACTOME_DNA_REPLICATION_PRE_INITIATION	0.634654	1
	REACTOME_CD209_DC_SIGN_SIGNALING	-0.650479	1		REACTOME_SIGNALING_BY_TGF_BETA_RECEPTOR_COMPLEX	-0.70347	1		REACTOME_TELOMERE_MAINTENANCE	-0.626002	1		REACTOME_TERMINATION_OF_TRANSLESION_DNA_SYNTHESIS	0.629436	1
	REACTOME_VXPX_CARGO_TARGETING_TO_CILIUM	-0.65445	1		REACTOME_PHOSPHOLIPID_METABOLISM	-0.707185	1		REACTOME_HDR_THROUGH_HOMOLOGOUS_RECOMBINATION_HRR	-0.62722	1		REACTOME_HIV_TRANSCRIPTION_ELONGATION	0.62835	1
	REACTOME_CYTOSOLIC_TRNA_AMINOACYLATION	-0.656105	1		REACTOME_INSULIN_RECEPTOR_SIGNALLING_CASCADE	-0.712792	1		REACTOME_RNA_POLYMERASE_II_PRE_TRANSCRIPTION_EVENTS	-0.627935	1		REACTOME_TELOMERE_C_STRAND_LAGGING_STRAND_SYNTHESIS	0.623982	1
	REACTOME_DEFECTS_IN_VITAMIN_AND_COFACTOR_METABOLISM	-0.663975	1		REACTOME_REGULATION_OF_TP53_ACTIVITY_THROUGH_ACETYLATION	-0.720277	1		REACTOME_PROCESSING_OF_DNA_DOUBLE_STRAND_BREAK_ENDS	-0.628655	1		REACTOME_MITOTIC_METAPHASE_AND_ANAPHASE	0.622379	1
	REACTOME_DISEASES_ASSOCIATED_WITH_N_GLYCOSYLATION_OF_PROTEINS	-0.665938	1		REACTOME_TP53_REGULATES_METABOLIC_GENES	-0.721215	1		REACTOME_APOPTOTIC_EXECUTION_PHASE	-0.629196	1		REACTOME_DECTIN_1_MEDIATED_NONCANONICAL_NF_KB_SIGNALING	0.618525	1
	REACTOME_NUCLEAR_EVENTS_MEDIATED_BY_NFE2L2	-0.676332	1		REACTOME_CREB1_PHOSPHORYLATION_THROUGH_NMDA_RECEPTOR_MEDIATED_ACTIVATION_OF_RAS_SIGNALING	-0.723207	1		REACTOME_PI_METABOLISM	-0.630602	1		REACTOME_TRANSCRIPTION_OF_THE_HIV_GENOME	0.618248	1
	REACTOME_ER_TO_GOLGI_ANTEROGRADE_TRANSPORT	-0.677767	1		REACTOME_TGF_BETA_RECEPTOR_SIGNALING_ACTIVATES_SMADS	-0.738272	1		REACTOME_NUCLEAR_PORE_COMPLEX_NPC_DISASSEMBLY	-0.630675	1		REACTOME_TRANSCRIPTIONAL_REGULATION_BY_THE_AP_2_TFAP2_FAMILY_OF_TRANSCRIPTION_FACTORS	0.616533	1
	REACTOME_TRNA_PROCESSING_IN_THE_NUCLEUS	-0.679208	1		REACTOME_NUCLEAR_ENVELOPE_BREAKDOWN	-0.739414	1		REACTOME_REGULATION_OF_NF_KAPPA_B_SIGNALING	-0.6316	1		REACTOME_BUDDING_AND_MATURATION_OF_HIV_VIRION	0.615893	1
	REACTOME_RNA_POLYMERASE_I_TRANSCRIPTION_TERMINATION	-0.680237	1		REACTOME_REPRODUCTION	-0.751927	1		REACTOME_FGFR1_MUTANT_RECEPTOR_ACTIVATION	-0.632226	1		REACTOME_DNA_REPLICATION	0.614865	1
	REACTOME_CELL_CYCLE_CHECKPOINTS	-0.687407	1		REACTOME_APOPTOTIC_CLEAVAGE_OF_CELLULAR_PROTEINS	-0.753421	1		REACTOME_GAMMA_CARBOXYLATION_HYPUSINYLATION_HYDROXYLATION_AND_ARYLSULFATASE_ACTIVATION	-0.633102	1		REACTOME_MITOTIC_PROPHASE	0.613478	1
	REACTOME_SIGNALING_BY_KIT_IN_DISEASE	-0.69445	1		REACTOME_CELL_CELL_COMMUNICATION	-0.7575	1		REACTOME_INSERTION_OF_TAIL_ANCHORED_PROTEINS_INTO_THE_ENDOPLASMIC_RETICULUM_MEMBRANE	-0.633981	1		REACTOME_ONCOGENE_INDUCED_SENESCENCE	0.612792	1
	REACTOME_RNA_POLYMERASE_I_PROMOTER_ESCAPE	-0.694504	1		REACTOME_NOTCH_HLH_TRANSCRIPTION_PATHWAY	-0.757824	1		REACTOME_PROCESSIVE_SYNTHESIS_ON_THE_C_STRAND_OF_THE_TELOMERE	-0.63483	1		REACTOME_METALLOPROTEASE_DUBS	0.609562	1
	REACTOME_JNK_C_JUN_KINASES_PHOSPHORYLATION_AND_ACTIVATION_MEDIATED_BY_ACTIVATED_HUMAN_TAK1	-0.695351	1		REACTOME_SUMOYLATION_OF_TRANSCRIPTION_COFACTORS	-0.763548	1		REACTOME_TP53_REGULATES_TRANSCRIPTION_OF_DNA_REPAIR_GENES	-0.635911	1		REACTOME_DEUBIQUITINATION	0.606902	1
	REACTOME_AMINO_ACIDS_REGULATE_MTORC1	-0.69786	1		REACTOME_RORA_ACTIVATES_GENE_EXPRESSION	-0.771481	1		REACTOME_REGULATION_OF_GLUCOKINASE_BY_GLUCOKINASE_REGULATORY_PROTEIN	-0.636595	1		REACTOME_DEFECTIVE_CFTR_CAUSES_CYSTIC_FIBROSIS	0.599551	1
	REACTOME_HCMV_LATE_EVENTS	-0.709405	1		REACTOME_SUMOYLATION	-0.781445	1		REACTOME_ASSEMBLY_OF_THE_ORC_COMPLEX_AT_THE_ORIGIN_OF_REPLICATION	-0.637251	1		REACTOME_EXTENSION_OF_TELOMERES	0.596538	1
	REACTOME_CA2_PATHWAY	-0.716084	1		REACTOME_METABOLISM_OF_AMINO_ACIDS_AND_DERIVATIVES	-0.782955	1		REACTOME_DNA_DOUBLE_STRAND_BREAK_REPAIR	-0.638153	1		REACTOME_DNA_DAMAGE_BYPASS	0.594227	1
	REACTOME_NOTCH3_INTRACELLULAR_DOMAIN_REGULATES_TRANSCRIPTION	-0.718354	1		REACTOME_INOSITOL_PHOSPHATE_METABOLISM	-0.788458	1		REACTOME_INTERACTIONS_OF_VPR_WITH_HOST_CELLULAR_PROTEINS	-0.640516	1		REACTOME_TGF_BETA_RECEPTOR_SIGNALING_ACTIVATES_SMADS	0.593678	1
	REACTOME_TRNA_PROCESSING	-0.719258	1		REACTOME_PINK1_PRKN_MEDIATED_MITOPHAGY	-0.791977	1		REACTOME_HDR_THROUGH_SINGLE_STRAND_ANNEALING_SSA	-0.640573	1		REACTOME_SIGNALING_BY_ERBB2_ECD_MUTANTS	0.590828	1
	REACTOME_REGULATION_OF_BETA_CELL_DEVELOPMENT	-0.719485	1		REACTOME_MEIOTIC_SYNAPSIS	-0.805732	1		REACTOME_UNFOLDED_PROTEIN_RESPONSE_UPR	-0.642491	1		REACTOME_MEIOSIS	0.59033	1
	REACTOME_NOTCH4_INTRACELLULAR_DOMAIN_REGULATES_TRANSCRIPTION	-0.729167	1		REACTOME_RND3_GTPASE_CYCLE	-0.809415	1		REACTOME_SIGNALING_BY_TGFB_FAMILY_MEMBERS	-0.645112	1		REACTOME_NUCLEOTIDE_EXCISION_REPAIR	0.582947	1
	REACTOME_SUMOYLATION_OF_TRANSCRIPTION_FACTORS	-0.731369	1		REACTOME_CELL_JUNCTION_ORGANIZATION	-0.822839	1		REACTOME_CELL_EXTRACELLULAR_MATRIX_INTERACTIONS	-0.64554	1		REACTOME_BUTYRATE_RESPONSE_FACTOR_1_BRF1_BINDS_AND_DESTABILIZES_MRNA	0.577861	1
	REACTOME_COPI_MEDIATED_ANTEROGRADE_TRANSPORT	-0.732958	1		REACTOME_RHOQ_GTPASE_CYCLE	-0.827047	1		REACTOME_REGULATION_OF_TP53_ACTIVITY_THROUGH_PHOSPHORYLATION	-0.645999	1		REACTOME_TRISTETRAPROLIN_TTP_ZFP36_BINDS_AND_DESTABILIZES_MRNA	0.570973	1
	REACTOME_DETOXIFICATION_OF_REACTIVE_OXYGEN_SPECIES	-0.734917	1		REACTOME_DEATH_RECEPTOR_SIGNALING	-0.827621	1		REACTOME_RAF_ACTIVATION	-0.646042	1		REACTOME_DISEASES_OF_CARBOHYDRATE_METABOLISM	0.570711	1
	REACTOME_TRNA_AMINOACYLATION	-0.746844	1		REACTOME_INTRACELLULAR_SIGNALING_BY_SECOND_MESSENGERS	-0.827981	1		REACTOME_UB_SPECIFIC_PROCESSING_PROTEASES	-0.64795	1		REACTOME_PYRUVATE_METABOLISM_AND_CITRIC_ACID_TCA_CYCLE	0.555765	1
	REACTOME_TP53_REGULATES_TRANSCRIPTION_OF_CELL_DEATH_GENES	-0.748538	1		REACTOME_REGULATION_OF_TP53_ACTIVITY	-0.828862	1		REACTOME_CHROMATIN_MODIFICATIONS_DURING_THE_MATERNAL_TO_ZYGOTIC_TRANSITION_MZT	-0.648301	1		REACTOME_ACTIVATION_OF_ATR_IN_RESPONSE_TO_REPLICATION_STRESS	0.553663	1
	REACTOME_ACTIVATION_OF_THE_PRE_REPLICATIVE_COMPLEX	-0.749247	1		REACTOME_SIGNALING_BY_WNT_IN_CANCER	-0.84114	1		REACTOME_P75_NTR_RECEPTOR_MEDIATED_SIGNALLING	-0.65153	1		REACTOME_TRANSLESION_SYNTHESIS_BY_Y_FAMILY_DNA_POLYMERASES_BYPASSES_LESIONS_ON_DNA_TEMPLATE	0.537718	1
	REACTOME_EPIGENETIC_REGULATION_OF_GENE_EXPRESSION	-0.752673	1		REACTOME_REGULATION_OF_TP53_EXPRESSION_AND_DEGRADATION	-0.843727	1		REACTOME_EXTENSION_OF_TELOMERES	-0.652372	1		REACTOME_MRNA_SPLICING	0.535877	1
	REACTOME_CELLULAR_RESPONSE_TO_CHEMICAL_STRESS	-0.762265	1		REACTOME_DEACTIVATION_OF_THE_BETA_CATENIN_TRANSACTIVATING_COMPLEX	-0.852511	1		REACTOME_CYTOPROTECTION_BY_HMOX1	-0.657879	1		REACTOME_TELOMERE_MAINTENANCE	0.535649	1
	REACTOME_INHIBITION_OF_DNA_RECOMBINATION_AT_TELOMERE	-0.762698	1		REACTOME_TRANSCRIPTIONAL_ACTIVATION_OF_MITOCHONDRIAL_BIOGENESIS	-0.855429	1		REACTOME_NFE2L2_REGULATING_ANTI_OXIDANT_DETOXIFICATION_ENZYMES	-0.658942	1		REACTOME_MITOCHONDRIAL_BIOGENESIS	0.532196	1
	REACTOME_SIGNALING_BY_HEDGEHOG	-0.766865	1		REACTOME_GLYCEROPHOSPHOLIPID_BIOSYNTHESIS	-0.856758	1		REACTOME_NUCLEAR_ENVELOPE_BREAKDOWN	-0.662741	1		REACTOME_SUMOYLATION_OF_CHROMATIN_ORGANIZATION_PROTEINS	0.531748	1
	REACTOME_REGULATION_OF_TP53_ACTIVITY_THROUGH_PHOSPHORYLATION	-0.767658	1		REACTOME_DOWNREGULATION_OF_SMAD2_3_SMAD4_TRANSCRIPTIONAL_ACTIVITY	-0.857372	1		REACTOME_DISEASES_OF_CARBOHYDRATE_METABOLISM	-0.664108	1		REACTOME_RMTS_METHYLATE_HISTONE_ARGININES	0.512524	1
	REACTOME_CELL_CYCLE	-0.770421	1		REACTOME_G_ALPHA_12_13_SIGNALLING_EVENTS	-0.862359	1		REACTOME_TRANSCRIPTIONAL_REGULATION_BY_RUNX1	-0.664592	1		REACTOME_TRANSCRIPTION_COUPLED_NUCLEOTIDE_EXCISION_REPAIR_TC_NER	0.512401	1
	REACTOME_REGULATION_OF_TP53_ACTIVITY	-0.772164	1		REACTOME_FOXO_MEDIATED_TRANSCRIPTION	-0.864084	1		REACTOME_THE_PHOTOTRANSDUCTION_CASCADE	-0.665614	1		REACTOME_HIV_ELONGATION_ARREST_AND_RECOVERY	0.499777	1
	REACTOME_MYD88_INDEPENDENT_TLR4_CASCADE	-0.779024	1		REACTOME_OPIOID_SIGNALLING	-0.866552	1		REACTOME_SIGNALING_BY_MODERATE_KINASE_ACTIVITY_BRAF_MUTANTS	-0.669072	1		REACTOME_HIV_LIFE_CYCLE	0.492521	1
	REACTOME_SARS_COV_2_HOST_INTERACTIONS	-0.779938	1		REACTOME_REGULATED_NECROSIS	-0.872292	1		REACTOME_TCF_DEPENDENT_SIGNALING_IN_RESPONSE_TO_WNT	-0.669848	1		REACTOME_DUAL_INCISION_IN_TC_NER	0.485009	1
	REACTOME_CYTOPROTECTION_BY_HMOX1	-0.78225	1		REACTOME_G_PROTEIN_MEDIATED_EVENTS	-0.877289	1		REACTOME_HDMS_DEMETHYLATE_HISTONES	-0.671476	1		REACTOME_MISCELLANEOUS_TRANSPORT_AND_BINDING_EVENTS	0.465621	1
	REACTOME_GLYCOLYSIS	-0.783495	1		REACTOME_VASOPRESSIN_REGULATES_RENAL_WATER_HOMEOSTASIS_VIA_AQUAPORINS	-0.880163	1		REACTOME_RNA_POLYMERASE_I_PROMOTER_ESCAPE	-0.671918	1		REACTOME_PROCESSING_OF_CAPPED_INTRON_CONTAINING_PRE_MRNA	0.427597	1
	REACTOME_NOTCH_HLH_TRANSCRIPTION_PATHWAY	-0.786906	1		REACTOME_SIGNALING_BY_NOTCH2	-0.887324	1		REACTOME_TNF_SIGNALING	-0.673912	1		REACTOME_RESOLUTION_OF_ABASIC_SITES_AP_SITES	0.420385	1
	REACTOME_INFECTION_WITH_MYCOBACTERIUM_TUBERCULOSIS	-0.787449	1		REACTOME_CELL_DEATH_SIGNALLING_VIA_NRAGE_NRIF_AND_NADE	-0.887518	1		REACTOME_TGF_BETA_RECEPTOR_SIGNALING_ACTIVATES_SMADS	-0.674463	1		REACTOME_GLOBAL_GENOME_NUCLEOTIDE_EXCISION_REPAIR_GG_NER	0.417694	1
	REACTOME_REGULATION_OF_PLK1_ACTIVITY_AT_G2_M_TRANSITION	-0.7891	1		REACTOME_EXTRA_NUCLEAR_ESTROGEN_SIGNALING	-0.89061	1		REACTOME_PRC2_METHYLATES_HISTONES_AND_DNA	-0.675973	1		REACTOME_SYNTHESIS_OF_ACTIVE_UBIQUITIN_ROLES_OF_E1_AND_E2_ENZYMES	0.383711	1
	REACTOME_TRANSCRIPTIONAL_REGULATION_BY_RUNX2	-0.799313	0.994984		REACTOME_ONCOGENE_INDUCED_SENESCENCE	-0.899641	0.989658		REACTOME_SPHINGOLIPID_METABOLISM	-0.676421	1		REACTOME_INSULIN_PROCESSING	0.364349	0.999863
	REACTOME_MICRORNA_MIRNA_BIOGENESIS	-0.803181	0.991473		REACTOME_PROTEIN_LOCALIZATION	-0.900976	0.993738		REACTOME_SIRT1_NEGATIVELY_REGULATES_RRNA_EXPRESSION	-0.681525	1		REACTOME_DUAL_INCISION_IN_GG_NER	-0.437266	0.998974
	REACTOME_SIGNALING_BY_FGFR3	-0.805897	0.989881		REACTOME_TNFR1_INDUCED_NF_KAPPA_B_SIGNALING_PATHWAY	-0.91838	0.950977		REACTOME_CELLULAR_RESPONSE_TO_CHEMICAL_STRESS	-0.68246	1		REACTOME_FORMATION_OF_INCISION_COMPLEX_IN_GG_NER	-0.468904	1
	REACTOME_RHOV_GTPASE_CYCLE	-0.806565	0.992264		REACTOME_SIGNALING_BY_NTRKS	-0.931243	0.921454		REACTOME_TRANSCRIPTIONAL_REGULATION_BY_TP53	-0.683853	1		REACTOME_BASE_EXCISION_REPAIR	-0.493098	1
	REACTOME_PROGRAMMED_CELL_DEATH	-0.808171	0.993042		REACTOME_NOTCH3_ACTIVATION_AND_TRANSMISSION_OF_SIGNAL_TO_THE_NUCLEUS	-0.938203	0.908738		REACTOME_HSP90_CHAPERONE_CYCLE_FOR_STEROID_HORMONE_RECEPTORS_SHR_IN_THE_PRESENCE_OF_LIGAND	-0.686194	1		REACTOME_RECOGNITION_OF_DNA_DAMAGE_BY_PCNA_CONTAINING_REPLICATION_COMPLEX	-0.504528	1
	REACTOME_NUCLEOTIDE_CATABOLISM	-0.81033	0.992441		REACTOME_EGFR_DOWNREGULATION	-0.95029	0.881119		REACTOME_PEPTIDE_HORMONE_METABOLISM	-0.686263	1		REACTOME_LYSOSOME_VESICLE_BIOGENESIS	-0.506559	1
	REACTOME_MITOCHONDRIAL_TRNA_AMINOACYLATION	-0.810607	0.995609		REACTOME_CYCLIN_D_ASSOCIATED_EVENTS_IN_G1	-0.977378	0.81106		REACTOME_SIGNALING_BY_NOTCH1	-0.687549	1		REACTOME_TRNA_PROCESSING_IN_THE_NUCLEUS	-0.533175	1
	REACTOME_DOWNSTREAM_SIGNAL_TRANSDUCTION	-0.815901	0.989036		REACTOME_RESPONSE_OF_EIF2AK4_GCN2_TO_AMINO_ACID_DEFICIENCY	-0.977646	0.81702		REACTOME_REGULATED_NECROSIS	-0.687681	1		REACTOME_FORMATION_OF_WDR5_CONTAINING_HISTONE_MODIFYING_COMPLEXES	-0.540052	1
	REACTOME_MITOTIC_METAPHASE_AND_ANAPHASE	-0.816471	0.991531		REACTOME_ADHERENS_JUNCTIONS_INTERACTIONS	-0.989556	0.789929		REACTOME_SIGNALING_BY_CSF3_G_CSF	-0.690976	1		REACTOME_SUMOYLATION_OF_DNA_DAMAGE_RESPONSE_AND_REPAIR_PROTEINS	-0.543841	1
	REACTOME_SIGNALING_BY_BMP	-0.817231	0.993798		REACTOME_O_LINKED_GLYCOSYLATION_OF_MUCINS	-0.993696	0.784905		REACTOME_METABOLISM_OF_VITAMINS_AND_COFACTORS	-0.699033	1		REACTOME_MAPK6_MAPK4_SIGNALING	-0.546902	1
	REACTOME_SUMOYLATION_OF_TRANSCRIPTION_COFACTORS	-0.820157	0.9917		REACTOME_BRANCHED_CHAIN_AMINO_ACID_CATABOLISM	-0.99522	0.786988		REACTOME_EPHB_MEDIATED_FORWARD_SIGNALING	-0.701069	1		REACTOME_VIRAL_MESSENGER_RNA_SYNTHESIS	-0.560104	1
	REACTOME_DNA_DAMAGE_TELOMERE_STRESS_INDUCED_SENESCENCE	-0.820378	0.994928		REACTOME_REGULATION_OF_HSF1_MEDIATED_HEAT_SHOCK_RESPONSE	-0.997352	0.787409		REACTOME_NOTCH1_INTRACELLULAR_DOMAIN_REGULATES_TRANSCRIPTION	-0.701838	1		REACTOME_RNA_POLYMERASE_II_PRE_TRANSCRIPTION_EVENTS	-0.570342	1
	REACTOME_TNFR1_INDUCED_NF_KAPPA_B_SIGNALING_PATHWAY	-0.828797	0.981186		REACTOME_SIGNALING_BY_NOTCH1_PEST_DOMAIN_MUTANTS_IN_CANCER	-1.00161	0.781555		REACTOME_NEPHRIN_FAMILY_INTERACTIONS	-0.702447	1		REACTOME_INSULIN_RECEPTOR_RECYCLING	-0.571713	1
	REACTOME_RAB_REGULATION_OF_TRAFFICKING	-0.834777	0.972486		REACTOME_ACTIVATION_OF_GENE_EXPRESSION_BY_SREBF_SREBP	-1.00435	0.78067		REACTOME_DEACTIVATION_OF_THE_BETA_CATENIN_TRANSACTIVATING_COMPLEX	-0.702804	1		REACTOME_PKMTS_METHYLATE_HISTONE_LYSINES	-0.574295	1
	REACTOME_METABOLISM_OF_COFACTORS	-0.838131	0.968539		REACTOME_CELLULAR_RESPONSE_TO_HEAT_STRESS	-1.00542	0.784288		REACTOME_CELL_DEATH_SIGNALLING_VIA_NRAGE_NRIF_AND_NADE	-0.703766	1		REACTOME_TRANSCRIPTIONAL_REGULATION_BY_E2F6	-0.575344	1
	REACTOME_SIGNALING_BY_THE_B_CELL_RECEPTOR_BCR	-0.838302	0.971835		REACTOME_CELL_CELL_JUNCTION_ORGANIZATION	-1.00827	0.782645		REACTOME_ANTIVIRAL_MECHANISM_BY_IFN_STIMULATED_GENES	-0.71374	1		REACTOME_CONDENSATION_OF_PROPHASE_CHROMOSOMES	-0.592156	1
	REACTOME_CELL_CYCLE_MITOTIC	-0.84044	0.97105		REACTOME_INTERACTIONS_OF_VPR_WITH_HOST_CELLULAR_PROTEINS	-1.0116	0.779581		REACTOME_CARGO_TRAFFICKING_TO_THE_PERICILIARY_MEMBRANE	-0.717358	1		REACTOME_SUMOYLATION_OF_UBIQUITINYLATION_PROTEINS	-0.594128	1
	REACTOME_CYTOSOLIC_SENSORS_OF_PATHOGEN_ASSOCIATED_DNA	-0.841157	0.973217		REACTOME_SIGNALING_BY_GPCR	-1.01655	0.772395		REACTOME_RHOB_GTPASE_CYCLE	-0.717679	1		REACTOME_SUMOYLATION_OF_TRANSCRIPTION_COFACTORS	-0.601378	1
	REACTOME_RECRUITMENT_OF_MITOTIC_CENTROSOME_PROTEINS_AND_COMPLEXES	-0.84157	0.976058		REACTOME_FOXO_MEDIATED_TRANSCRIPTION_OF_OXIDATIVE_STRESS_METABOLIC_AND_NEURONAL_GENES	-1.02004	0.769237		REACTOME_LISTERIA_MONOCYTOGENES_ENTRY_INTO_HOST_CELLS	-0.718126	1		REACTOME_PKA_MEDIATED_PHOSPHORYLATION_OF_CREB	-0.608635	1
	REACTOME_HOMOLOGY_DIRECTED_REPAIR	-0.842626	0.977576		REACTOME_PEROXISOMAL_PROTEIN_IMPORT	-1.02231	0.769652		REACTOME_ONCOGENE_INDUCED_SENESCENCE	-0.719075	1		REACTOME_SUMOYLATION_OF_RNA_BINDING_PROTEINS	-0.61031	1
	REACTOME_TRANSLOCATION_OF_SLC2A4_GLUT4_TO_THE_PLASMA_MEMBRANE	-0.84277	0.981151		REACTOME_ACTIVATION_OF_ANTERIOR_HOX_GENES_IN_HINDBRAIN_DEVELOPMENT_DURING_EARLY_EMBRYOGENESIS	-1.02531	0.767844		REACTOME_RHOA_GTPASE_CYCLE	-0.719269	1		REACTOME_PEROXISOMAL_PROTEIN_IMPORT	-0.614047	1
	REACTOME_CONDENSATION_OF_PROPHASE_CHROMOSOMES	-0.843375	0.983779		REACTOME_SENSORY_PERCEPTION	-1.03235	0.754148		REACTOME_FLT3_SIGNALING	-0.720269	1		REACTOME_GOLGI_ASSOCIATED_VESICLE_BIOGENESIS	-0.618814	1
	REACTOME_RNA_POLYMERASE_I_TRANSCRIPTION	-0.844824	0.984589		REACTOME_TRANSCRIPTIONAL_REGULATION_OF_WHITE_ADIPOCYTE_DIFFERENTIATION	-1.03315	0.758756		REACTOME_DEATH_RECEPTOR_SIGNALING	-0.720611	1		REACTOME_CHROMATIN_MODIFYING_ENZYMES	-0.620238	1
	REACTOME_CILIUM_ASSEMBLY	-0.845902	0.985889		REACTOME_BMAL1_CLOCK_NPAS2_ACTIVATES_CIRCADIAN_GENE_EXPRESSION	-1.03487	0.760641		REACTOME_REGULATION_OF_HOMOTYPIC_CELL_CELL_ADHESION	-0.721411	1		REACTOME_TBC_RABGAPS	-0.622151	1
	REACTOME_SIGNALING_BY_WNT	-0.855318	0.967416		REACTOME_TRANSCRIPTIONAL_REGULATION_BY_THE_AP_2_TFAP2_FAMILY_OF_TRANSCRIPTION_FACTORS	-1.04055	0.751144		REACTOME_EARLY_SARS_COV_2_INFECTION_EVENTS	-0.725603	1		REACTOME_UB_SPECIFIC_PROCESSING_PROTEASES	-0.627395	1
	REACTOME_ACTIVATED_NOTCH1_TRANSMITS_SIGNAL_TO_THE_NUCLEUS	-0.856313	0.968779		REACTOME_EXPORT_OF_VIRAL_RIBONUCLEOPROTEINS_FROM_NUCLEUS	-1.0459	0.742615		REACTOME_RND2_GTPASE_CYCLE	-0.726371	1		REACTOME_SUMOYLATION_OF_DNA_REPLICATION_PROTEINS	-0.630618	1
	REACTOME_NOD1_2_SIGNALING_PATHWAY	-0.858904	0.966474		REACTOME_NRAGE_SIGNALS_DEATH_THROUGH_JNK	-1.0493	0.740182		REACTOME_MITOTIC_G1_PHASE_AND_G1_S_TRANSITION	-0.727449	1		REACTOME_CRISTAE_FORMATION	-0.631272	1
	REACTOME_ERK_MAPK_TARGETS	-0.859324	0.969295		REACTOME_NETRIN_1_SIGNALING	-1.04951	0.746857		REACTOME_TRANSCRIPTIONAL_ACTIVITY_OF_SMAD2_SMAD3_SMAD4_HETEROTRIMER	-0.727854	1		REACTOME_SUMOYLATION	-0.632453	1
	REACTOME_DOWNREGULATION_OF_TGF_BETA_RECEPTOR_SIGNALING	-0.861327	0.968296		REACTOME_INTERLEUKIN_17_SIGNALING	-1.05063	0.750711		REACTOME_DNA_DOUBLE_STRAND_BREAK_RESPONSE	-0.732492	1		REACTOME_DEFECTS_IN_VITAMIN_AND_COFACTOR_METABOLISM	-0.632712	1
	REACTOME_M_PHASE	-0.861702	0.971279		REACTOME_ESR_MEDIATED_SIGNALING	-1.05797	0.736449		REACTOME_METABOLISM_OF_COFACTORS	-0.732503	1		REACTOME_RAF_ACTIVATION	-0.635543	1
	REACTOME_REGULATION_OF_MECP2_EXPRESSION_AND_ACTIVITY	-0.86272	0.972461		REACTOME_REGULATION_OF_INSULIN_SECRETION	-1.05875	0.741486		REACTOME_CTLA4_INHIBITORY_SIGNALING	-0.734816	1		REACTOME_HATS_ACETYLATE_HISTONES	-0.638327	1
	REACTOME_REGULATION_OF_NF_KAPPA_B_SIGNALING	-0.864126	0.972876		REACTOME_NEPHRIN_FAMILY_INTERACTIONS	-1.06533	0.729396		REACTOME_SYNTHESIS_OF_PIPS_AT_THE_PLASMA_MEMBRANE	-0.735915	1		REACTOME_AURKA_ACTIVATION_BY_TPX2	-0.639253	1
	REACTOME_FORMATION_OF_THE_BETA_CATENIN_TCF_TRANSACTIVATING_COMPLEX	-0.866465	0.971116		REACTOME_VISUAL_PHOTOTRANSDUCTION	-1.06917	0.725515		REACTOME_INSULIN_PROCESSING	-0.736069	1		REACTOME_SARS_COV_1_ACTIVATES_MODULATES_INNATE_IMMUNE_RESPONSES	-0.644907	1
	REACTOME_HDR_THROUGH_HOMOLOGOUS_RECOMBINATION_HRR	-0.866562	0.974905		REACTOME_SIGNALING_BY_BMP	-1.07011	0.730311		REACTOME_CA2_PATHWAY	-0.73632	1		REACTOME_SIGNALING_BY_ALK	-0.648149	1
	REACTOME_HIV_LIFE_CYCLE	-0.869379	0.971881		REACTOME_CDC42_GTPASE_CYCLE	-1.07388	0.726687		REACTOME_ACTIVATION_OF_GENE_EXPRESSION_BY_SREBF_SREBP	-0.736399	1		REACTOME_HCMV_LATE_EVENTS	-0.648233	1
	REACTOME_RNA_POLYMERASE_III_CHAIN_ELONGATION	-0.872705	0.967175		REACTOME_SIGNALING_BY_EGFR_IN_CANCER	-1.08257	0.708379		REACTOME_RHOJ_GTPASE_CYCLE	-0.740779	1		REACTOME_TRANSCRIPTIONAL_REGULATION_BY_SMALL_RNAS	-0.650272	1
	REACTOME_HOST_INTERACTIONS_OF_HIV_FACTORS	-0.875221	0.964612		REACTOME_CELLULAR_SENESCENCE	-1.08962	0.69533		REACTOME_REGULATION_OF_CHOLESTEROL_BIOSYNTHESIS_BY_SREBP_SREBF	-0.74297	1		REACTOME_SARS_COV_1_HOST_INTERACTIONS	-0.652186	1
	REACTOME_RAB_GEFS_EXCHANGE_GTP_FOR_GDP_ON_RABS	-0.875376	0.968262		REACTOME_PRE_NOTCH_EXPRESSION_AND_PROCESSING	-1.09056	0.700098		REACTOME_PKR_MEDIATED_SIGNALING	-0.745355	1		REACTOME_RND2_GTPASE_CYCLE	-0.653258	1
	REACTOME_REGULATION_OF_MRNA_STABILITY_BY_PROTEINS_THAT_BIND_AU_RICH_ELEMENTS	-0.878005	0.96575		REACTOME_UPTAKE_AND_ACTIONS_OF_BACTERIAL_TOXINS	-1.0943	0.69714		REACTOME_BASIGIN_INTERACTIONS	-0.746435	1		REACTOME_NUCLEAR_PORE_COMPLEX_NPC_DISASSEMBLY	-0.655659	1
	REACTOME_INOSITOL_PHOSPHATE_METABOLISM	-0.879281	0.966374		REACTOME_MITOCHONDRIAL_PROTEIN_IMPORT	-1.09933	0.690084		REACTOME_CYTOCHROME_P450_ARRANGED_BY_SUBSTRATE_TYPE	-0.74791	1		REACTOME_IRON_UPTAKE_AND_TRANSPORT	-0.659733	1
	REACTOME_PYRUVATE_METABOLISM_AND_CITRIC_ACID_TCA_CYCLE	-0.883553	0.959629		REACTOME_G_ALPHA_S_SIGNALLING_EVENTS	-1.10042	0.694603		REACTOME_APOPTOTIC_CLEAVAGE_OF_CELLULAR_PROTEINS	-0.751984	1		REACTOME_TRANS_GOLGI_NETWORK_VESICLE_BUDDING	-0.661198	1
	REACTOME_RNA_POLYMERASE_II_PRE_TRANSCRIPTION_EVENTS	-0.891507	0.9421		REACTOME_FCERI_MEDIATED_MAPK_ACTIVATION	-1.11034	0.6733		REACTOME_SIGNALING_BY_HIPPO	-0.757329	1		REACTOME_CELLULAR_RESPONSE_TO_HYPOXIA	-0.664062	1
	REACTOME_MITOTIC_G1_PHASE_AND_G1_S_TRANSITION	-0.891679	0.945547		REACTOME_HSF1_ACTIVATION	-1.113	0.673244		REACTOME_EPH_EPHRIN_MEDIATED_REPULSION_OF_CELLS	-0.758019	1		REACTOME_CONSTITUTIVE_SIGNALING_BY_LIGAND_RESPONSIVE_EGFR_CANCER_VARIANTS	-0.66746	1
	REACTOME_RAF_ACTIVATION	-0.894851	0.941338		REACTOME_SIGNALING_BY_NOTCH3	-1.13211	0.626961		REACTOME_EFFECTS_OF_PIP2_HYDROLYSIS	-0.761	1		REACTOME_M_DECAY_DEGRADATION_OF_MATERNAL_MRNAS_BY_MATERNALLY_STORED_FACTORS	-0.668952	1
	REACTOME_MITOTIC_G2_G2_M_PHASES	-0.90129	0.92777		REACTOME_SPHINGOLIPID_DE_NOVO_BIOSYNTHESIS	-1.13275	0.632575		REACTOME_PHOSPHOLIPID_METABOLISM	-0.764014	1		REACTOME_DISASSEMBLY_OF_THE_DESTRUCTION_COMPLEX_AND_RECRUITMENT_OF_AXIN_TO_THE_MEMBRANE	-0.673314	1
	REACTOME_CALNEXIN_CALRETICULIN_CYCLE	-0.902165	0.929428		REACTOME_POST_TRANSLATIONAL_MODIFICATION_SYNTHESIS_OF_GPI_ANCHORED_PROTEINS	-1.13498	0.633652		REACTOME_EPH_EPHRIN_SIGNALING	-0.765555	1		REACTOME_CYCLIN_D_ASSOCIATED_EVENTS_IN_G1	-0.675162	1
	REACTOME_SEPARATION_OF_SISTER_CHROMATIDS	-0.902849	0.931587		REACTOME_TRANSCRIPTIONAL_REGULATION_BY_NPAS4	-1.13827	0.631772		REACTOME_DISASSEMBLY_OF_THE_DESTRUCTION_COMPLEX_AND_RECRUITMENT_OF_AXIN_TO_THE_MEMBRANE	-0.766335	1		REACTOME_REGULATION_OF_MRNA_STABILITY_BY_PROTEINS_THAT_BIND_AU_RICH_ELEMENTS	-0.676135	1
	REACTOME_TRISTETRAPROLIN_TTP_ZFP36_BINDS_AND_DESTABILIZES_MRNA	-0.903426	0.93398		REACTOME_OXIDATIVE_STRESS_INDUCED_SENESCENCE	-1.14591	0.617987		REACTOME_FOXO_MEDIATED_TRANSCRIPTION_OF_OXIDATIVE_STRESS_METABOLIC_AND_NEURONAL_GENES	-0.767422	1		REACTOME_DISORDERS_OF_TRANSMEMBRANE_TRANSPORTERS	-0.679363	1
	REACTOME_PROCESSING_OF_CAPPED_INTRON_CONTAINING_PRE_MRNA	-0.903817	0.936996		REACTOME_DISEASES_OF_CARBOHYDRATE_METABOLISM	-1.16664	0.569189		REACTOME_REGULATION_OF_TP53_ACTIVITY_THROUGH_METHYLATION	-0.768932	1		REACTOME_REGULATION_OF_TP53_ACTIVITY_THROUGH_PHOSPHORYLATION	-0.685348	1
	REACTOME_DEACTIVATION_OF_THE_BETA_CATENIN_TRANSACTIVATING_COMPLEX	-0.906755	0.932917		REACTOME_SIGNALING_BY_NOTCH1	-1.16892	0.570173		REACTOME_ACTIVATION_OF_ANTERIOR_HOX_GENES_IN_HINDBRAIN_DEVELOPMENT_DURING_EARLY_EMBRYOGENESIS	-0.770014	1		REACTOME_G2_M_CHECKPOINTS	-0.693414	1
	REACTOME_RUNX2_REGULATES_OSTEOBLAST_DIFFERENTIATION	-0.906879	0.93668		REACTOME_PERK_REGULATES_GENE_EXPRESSION	-1.18263	0.541979		REACTOME_IRON_UPTAKE_AND_TRANSPORT	-0.770057	1		REACTOME_INTERACTIONS_OF_REV_WITH_HOST_CELLULAR_PROTEINS	-0.694909	1
	REACTOME_DOWNREGULATION_OF_SMAD2_3_SMAD4_TRANSCRIPTIONAL_ACTIVITY	-0.908615	0.935803		REACTOME_INTEGRATION_OF_ENERGY_METABOLISM	-1.19288	0.522293		REACTOME_PYRUVATE_METABOLISM_AND_CITRIC_ACID_TCA_CYCLE	-0.770871	1		REACTOME_DAG_AND_IP3_SIGNALING	-0.697451	1
	REACTOME_AUTOPHAGY	-0.909164	0.938448		REACTOME_HS_GAG_BIOSYNTHESIS	-1.19291	0.529018		REACTOME_TNFR1_INDUCED_PROAPOPTOTIC_SIGNALING	-0.771956	1		REACTOME_BASE_EXCISION_REPAIR_AP_SITE_FORMATION	-0.69936	1
	REACTOME_METABOLISM_OF_NUCLEOTIDES	-0.91042	0.938937		REACTOME_ESTROGEN_DEPENDENT_GENE_EXPRESSION	-1.19827	0.521778		REACTOME_ION_HOMEOSTASIS	-0.773332	1		REACTOME_FORMATION_OF_RNA_POL_II_ELONGATION_COMPLEX	-0.705656	1
	REACTOME_REGULATION_OF_TP53_ACTIVITY_THROUGH_METHYLATION	-0.912439	0.937178		REACTOME_METABOLISM_OF_FAT_SOLUBLE_VITAMINS	-1.20123	0.52139		REACTOME_DOWNSTREAM_SIGNALING_OF_ACTIVATED_FGFR2	-0.773844	1		REACTOME_NOTCH2_ACTIVATION_AND_TRANSMISSION_OF_SIGNAL_TO_THE_NUCLEUS	-0.713976	1
	REACTOME_SULFUR_AMINO_ACID_METABOLISM	-0.918107	0.924885		REACTOME_NEGATIVE_REGULATION_OF_THE_PI3K_AKT_NETWORK	-1.20451	0.520301		REACTOME_FORMATION_OF_THE_BETA_CATENIN_TCF_TRANSACTIVATING_COMPLEX	-0.778601	1		REACTOME_BMAL1_CLOCK_NPAS2_ACTIVATES_CIRCADIAN_GENE_EXPRESSION	-0.715055	1
	REACTOME_MYOGENESIS	-0.918568	0.927745		REACTOME_AQUAPORIN_MEDIATED_TRANSPORT	-1.20604	0.523552		REACTOME_SIGNALING_BY_TGF_BETA_RECEPTOR_COMPLEX	-0.779212	1		REACTOME_PYRUVATE_METABOLISM	-0.72166	1
	REACTOME_ACTIVATED_TAK1_MEDIATES_P38_MAPK_ACTIVATION	-0.919354	0.929764		REACTOME_SIGNALING_BY_ERBB4	-1.22351	0.486405		REACTOME_EGR2_AND_SOX10_MEDIATED_INITIATION_OF_SCHWANN_CELL_MYELINATION	-0.779899	1		REACTOME_GENE_SILENCING_BY_RNA	-0.73162	1
	REACTOME_BRANCHED_CHAIN_AMINO_ACID_CATABOLISM	-0.919656	0.933063		REACTOME_GLYCOLYSIS	-1.22719	0.484448		REACTOME_CASPASE_ACTIVATION_VIA_EXTRINSIC_APOPTOTIC_SIGNALLING_PATHWAY	-0.782045	1		REACTOME_NUCLEAR_IMPORT_OF_REV_PROTEIN	-0.733411	1
	REACTOME_MRNA_CAPPING	-0.925645	0.919131		REACTOME_PLATELET_HOMEOSTASIS	-1.23729	0.466728		REACTOME_LATE_SARS_COV_2_INFECTION_EVENTS	-0.782453	1		REACTOME_AMINO_ACIDS_REGULATE_MTORC1	-0.734357	1
	REACTOME_LATE_ENDOSOMAL_MICROAUTOPHAGY	-0.926529	0.920905		REACTOME_CONSTITUTIVE_SIGNALING_BY_AKT1_E17K_IN_CANCER	-1.23748	0.473063		REACTOME_RECOGNITION_AND_ASSOCIATION_OF_DNA_GLYCOSYLASE_WITH_SITE_CONTAINING_AN_AFFECTED_PURINE	-0.782537	1		REACTOME_REGULATION_OF_PLK1_ACTIVITY_AT_G2_M_TRANSITION	-0.737025	1
	REACTOME_DNA_DOUBLE_STRAND_BREAK_REPAIR	-0.927008	0.92389		REACTOME_SENESCENCE_ASSOCIATED_SECRETORY_PHENOTYPE_SASP	-1.23911	0.476047		REACTOME_ERK_MAPK_TARGETS	-0.784462	1		REACTOME_TNFR1_INDUCED_NF_KAPPA_B_SIGNALING_PATHWAY	-0.737031	1
	REACTOME_ABORTIVE_ELONGATION_OF_HIV_1_TRANSCRIPT_IN_THE_ABSENCE_OF_TAT	-0.927759	0.926079		REACTOME_TNF_SIGNALING	-1.24436	0.470347		REACTOME_HEMOSTASIS	-0.788871	1		REACTOME_NUCLEAR_EVENTS_KINASE_AND_TRANSCRIPTION_FACTOR_ACTIVATION	-0.73865	1
	REACTOME_TRANSCRIPTION_OF_THE_HIV_GENOME	-0.928595	0.927933		REACTOME_SUMOYLATION_OF_INTRACELLULAR_RECEPTORS	-1.24588	0.473642		REACTOME_ONCOGENIC_MAPK_SIGNALING	-0.78951	1		REACTOME_TRANSPORT_OF_MATURE_TRANSCRIPT_TO_CYTOPLASM	-0.74271	1
	REACTOME_RESOLUTION_OF_D_LOOP_STRUCTURES	-0.929567	0.929257		REACTOME_POTASSIUM_CHANNELS	-1.2502	0.470103		REACTOME_TP53_REGULATES_TRANSCRIPTION_OF_CELL_DEATH_GENES	-0.790413	1		REACTOME_FATTY_ACYL_COA_BIOSYNTHESIS	-0.746425	1
	REACTOME_RHOBTB_GTPASE_CYCLE	-0.930239	0.931712		REACTOME_NOTCH1_INTRACELLULAR_DOMAIN_REGULATES_TRANSCRIPTION	-1.25598	0.463029		REACTOME_THROMBIN_SIGNALLING_THROUGH_PROTEINASE_ACTIVATED_RECEPTORS_PARS	-0.793011	1		REACTOME_ASSEMBLY_OF_THE_ORC_COMPLEX_AT_THE_ORIGIN_OF_REPLICATION	-0.750404	1
	REACTOME_HIV_ELONGATION_ARREST_AND_RECOVERY	-0.930765	0.934487		REACTOME_BIOLOGICAL_OXIDATIONS	-1.27194	0.431857		REACTOME_RAC2_GTPASE_CYCLE	-0.79684	1		REACTOME_SUMOYLATION_OF_SUMOYLATION_PROTEINS	-0.753637	1
	REACTOME_G2_M_CHECKPOINTS	-0.933067	0.93185		REACTOME_TRANSPORT_OF_SMALL_MOLECULES	-1.27259	0.43743		REACTOME_DEADENYLATION_DEPENDENT_MRNA_DECAY	-0.801049	1		REACTOME_ACTIVATION_OF_GENE_EXPRESSION_BY_SREBF_SREBP	-0.756855	1
	REACTOME_TRANSCRIPTIONAL_REGULATION_BY_THE_AP_2_TFAP2_FAMILY_OF_TRANSCRIPTION_FACTORS	-0.935558	0.928744		REACTOME_MITOCHONDRIAL_FATTY_ACID_BETA_OXIDATION	-1.27937	0.428808		REACTOME_RHOH_GTPASE_CYCLE	-0.803638	1		REACTOME_RHOV_GTPASE_CYCLE	-0.757181	1
	REACTOME_CHROMATIN_MODIFYING_ENZYMES	-0.939849	0.920028		REACTOME_NEURONAL_SYSTEM	-1.2816	0.430885		REACTOME_SIGNALING_BY_FGFR	-0.804703	1		REACTOME_NEDDYLATION	-0.757562	1
	REACTOME_RUNX2_REGULATES_BONE_DEVELOPMENT	-0.940427	0.922546		REACTOME_METABOLISM_OF_LIPIDS	-1.28998	0.418117		REACTOME_SUMOYLATION_OF_INTRACELLULAR_RECEPTORS	-0.805185	1		REACTOME_GLUTATHIONE_CONJUGATION	-0.770951	1
	REACTOME_GASTRULATION	-0.941898	0.922403		REACTOME_FATTY_ACID_METABOLISM	-1.29571	0.412403		REACTOME_SYNTHESIS_OF_PA	-0.80544	1		REACTOME_REGULATION_OF_CHOLESTEROL_BIOSYNTHESIS_BY_SREBP_SREBF	-0.773966	1
	REACTOME_GLYOXYLATE_METABOLISM_AND_GLYCINE_DEGRADATION	-0.943444	0.922021		REACTOME_SIGNALING_BY_NUCLEAR_RECEPTORS	-1.31132	0.38508		REACTOME_SIGNALING_BY_BRAF_AND_RAF1_FUSIONS	-0.806309	1		REACTOME_AUF1_HNRNP_D0_BINDS_AND_DESTABILIZES_MRNA	-0.775337	1
	REACTOME_TELOMERE_EXTENSION_BY_TELOMERASE	-0.943877	0.925339		REACTOME_METABOLISM_OF_STEROIDS	-1.31489	0.383947		REACTOME_SIGNALING_BY_FGFR1	-0.808057	1		REACTOME_TP53_REGULATES_TRANSCRIPTION_OF_DNA_REPAIR_GENES	-0.777258	1
	REACTOME_INTERLEUKIN_1_FAMILY_SIGNALING	-0.946992	0.919413		REACTOME_MYOGENESIS	-1.31785	0.384507		REACTOME_ACTIVATED_PKN1_STIMULATES_TRANSCRIPTION_OF_AR_ANDROGEN_RECEPTOR_REGULATED_GENES_KLK2_AND_KLK3	-0.814387	1		REACTOME_DEFECTIVE_INTRINSIC_PATHWAY_FOR_APOPTOSIS	-0.781296	1
	REACTOME_TOLL_LIKE_RECEPTOR_9_TLR9_CASCADE	-0.955752	0.895848		REACTOME_NUCLEAR_SIGNALING_BY_ERBB4	-1.32298	0.380464		REACTOME_NEGATIVE_REGULATION_OF_FGFR2_SIGNALING	-0.814406	1		REACTOME_REGULATION_OF_TP53_EXPRESSION_AND_DEGRADATION	-0.7862	1
	REACTOME_SARS_COV_1_HOST_INTERACTIONS	-0.959606	0.888216		REACTOME_ESTROGEN_DEPENDENT_NUCLEAR_EVENTS_DOWNSTREAM_OF_ESR_MEMBRANE_SIGNALING	-1.33072	0.370282		REACTOME_GLYCEROPHOSPHOLIPID_BIOSYNTHESIS	-0.817425	1		REACTOME_PRC2_METHYLATES_HISTONES_AND_DNA	-0.790971	1
	REACTOME_INTRA_GOLGI_TRAFFIC	-0.964148	0.878269		REACTOME_FORMATION_OF_THE_BETA_CATENIN_TCF_TRANSACTIVATING_COMPLEX	-1.36269	0.31281		REACTOME_NOTCH3_INTRACELLULAR_DOMAIN_REGULATES_TRANSCRIPTION	-0.818547	1		REACTOME_ASSOCIATION_OF_TRIC_CCT_WITH_TARGET_PROTEINS_DURING_BIOSYNTHESIS	-0.79107	1
	REACTOME_MITOPHAGY	-0.964576	0.881377		REACTOME_MITOCHONDRIAL_BIOGENESIS	-1.39849	0.255409		REACTOME_SMAD2_SMAD3_SMAD4_HETEROTRIMER_REGULATES_TRANSCRIPTION	-0.818731	1		REACTOME_DOWNSTREAM_SIGNALING_OF_ACTIVATED_FGFR1	-0.79115	1
	REACTOME_TRANSCRIPTIONAL_REGULATION_BY_TP53	-0.965885	0.881253		REACTOME_STIMULI_SENSING_CHANNELS	-1.40211	0.254858		REACTOME_ACTIVATION_OF_KAINATE_RECEPTORS_UPON_GLUTAMATE_BINDING	-0.821117	1		REACTOME_TP53_REGULATES_TRANSCRIPTION_OF_CELL_CYCLE_GENES	-0.795377	1
	REACTOME_PROCESSING_OF_INTRONLESS_PRE_MRNAS	-0.970182	0.871856		REACTOME_DISEASES_ASSOCIATED_WITH_O_GLYCOSYLATION_OF_PROTEINS	-1.41358	0.242682		REACTOME_DISEASES_OF_DNA_REPAIR	-0.827164	1		REACTOME_NOTCH3_ACTIVATION_AND_TRANSMISSION_OF_SIGNAL_TO_THE_NUCLEUS	-0.804003	1
	REACTOME_THE_ROLE_OF_GTSE1_IN_G2_M_PROGRESSION_AFTER_G2_CHECKPOINT	-0.9769	0.853901		REACTOME_ION_CHANNEL_TRANSPORT	-1.4246	0.230601		REACTOME_COBALAMIN_CBL_VITAMIN_B12_TRANSPORT_AND_METABOLISM	-0.828807	1		REACTOME_ANTIGEN_PROCESSING_UBIQUITINATION_PROTEASOME_DEGRADATION	-0.807413	1
	REACTOME_RRNA_MODIFICATION_IN_THE_NUCLEUS_AND_CYTOSOL	-0.981028	0.844946		REACTOME_SIGNALING_BY_PTK6	-1.43095	0.225816		REACTOME_SIGNALING_BY_FGFR4	-0.832769	1		REACTOME_TRNA_PROCESSING	-0.812094	1
	REACTOME_TELOMERE_MAINTENANCE	-0.981251	0.84865		REACTOME_SMOOTH_MUSCLE_CONTRACTION	-1.43315	0.227578		REACTOME_CHOLESTEROL_BIOSYNTHESIS	-0.838068	1		REACTOME_MAPK_TARGETS_NUCLEAR_EVENTS_MEDIATED_BY_MAP_KINASES	-0.814264	1
	REACTOME_FORMATION_OF_RNA_POL_II_ELONGATION_COMPLEX	-0.983654	0.845462		REACTOME_CYTOPROTECTION_BY_HMOX1	-1.43329	0.232501		REACTOME_INTERCONVERSION_OF_NUCLEOTIDE_DI_AND_TRIPHOSPHATES	-0.839417	1		REACTOME_REGULATION_OF_GLUCOKINASE_BY_GLUCOKINASE_REGULATORY_PROTEIN	-0.814738	1
	REACTOME_CARGO_TRAFFICKING_TO_THE_PERICILIARY_MEMBRANE	-0.985357	0.84443		REACTOME_O_LINKED_GLYCOSYLATION	-1.45	0.213507		REACTOME_RND1_GTPASE_CYCLE	-0.843263	1		REACTOME_POSTMITOTIC_NUCLEAR_PORE_COMPLEX_NPC_REFORMATION	-0.814976	1
	REACTOME_DNA_DOUBLE_STRAND_BREAK_RESPONSE	-0.98789	0.840773		REACTOME_DRUG_ADME	-1.45439	0.21168		REACTOME_NUCLEAR_EVENTS_MEDIATED_BY_NFE2L2	-0.844153	1		REACTOME_TRANSCRIPTIONAL_REGULATION_OF_WHITE_ADIPOCYTE_DIFFERENTIATION	-0.816296	1
	REACTOME_RNA_POLYMERASE_III_TRANSCRIPTION_INITIATION_FROM_TYPE_3_PROMOTER	-0.992722	0.829636		REACTOME_METABOLISM_OF_CARBOHYDRATES	-1.46424	0.20288		REACTOME_CHAPERONE_MEDIATED_AUTOPHAGY	-0.847149	1		REACTOME_CELL_CYCLE_CHECKPOINTS	-0.819505	1
	REACTOME_SIGNALLING_TO_ERKS	-0.993626	0.831138		REACTOME_ION_TRANSPORT_BY_P_TYPE_ATPASES	-1.49224	0.170927		REACTOME_MEIOSIS	-0.848403	1		REACTOME_TRANSCRIPTIONAL_REGULATION_BY_NPAS4	-0.821298	1
	REACTOME_RNA_POLYMERASE_I_TRANSCRIPTION_INITIATION	-0.993947	0.834585		REACTOME_REGULATION_OF_LIPID_METABOLISM_BY_PPARALPHA	-1.49414	0.172714		REACTOME_SULFUR_AMINO_ACID_METABOLISM	-0.853707	1		REACTOME_CELL_CELL_JUNCTION_ORGANIZATION	-0.826934	1
	REACTOME_TNF_SIGNALING	-0.998805	0.823296		REACTOME_CITRIC_ACID_CYCLE_TCA_CYCLE	-1.49823	0.172043		REACTOME_METABOLISM_OF_CARBOHYDRATES	-0.855771	1		REACTOME_NS1_MEDIATED_EFFECTS_ON_HOST_PATHWAYS	-0.82725	1
	REACTOME_HATS_ACETYLATE_HISTONES	-1.00007	0.823226		REACTOME_RET_SIGNALING	-1.50545	0.167398		REACTOME_FCERI_MEDIATED_MAPK_ACTIVATION	-0.861937	1		REACTOME_ION_HOMEOSTASIS	-0.828229	1
	REACTOME_TRANSLATION_OF_SARS_COV_1_STRUCTURAL_PROTEINS	-1.00121	0.824174		REACTOME_CONSTITUTIVE_SIGNALING_BY_ABERRANT_PI3K_IN_CANCER	-1.51013	0.16614		REACTOME_RHO_GTPASE_CYCLE	-0.863258	1		REACTOME_PLASMA_LIPOPROTEIN_CLEARANCE	-0.829295	1
	REACTOME_REGULATION_OF_TP53_ACTIVITY_THROUGH_ACETYLATION	-1.00299	0.822948		REACTOME_SIGNALING_BY_ERBB2_IN_CANCER	-1.51109	0.169504		REACTOME_SLC_TRANSPORTER_DISORDERS	-0.863521	1		REACTOME_DRUG_ADME	-0.829478	1
	REACTOME_NONHOMOLOGOUS_END_JOINING_NHEJ	-1.00412	0.823437		REACTOME_PI3K_AKT_SIGNALING_IN_CANCER	-1.52501	0.158019		REACTOME_NEGATIVE_REGULATION_OF_FGFR1_SIGNALING	-0.865113	1		REACTOME_METABOLISM_OF_FAT_SOLUBLE_VITAMINS	-0.830694	1
	REACTOME_INSULIN_PROCESSING	-1.00418	0.82782		REACTOME_SIGNALING_BY_ERBB2	-1.52639	0.161091		REACTOME_OXIDATIVE_STRESS_INDUCED_SENESCENCE	-0.866489	1		REACTOME_DISEASES_OF_PROGRAMMED_CELL_DEATH	-0.835263	1
	REACTOME_SIGNALING_BY_EGFR_IN_CANCER	-1.00477	0.830669		REACTOME_PHASE_I_FUNCTIONALIZATION_OF_COMPOUNDS	-1.53285	0.158338		REACTOME_REGULATION_OF_TP53_ACTIVITY	-0.869872	1		REACTOME_INSERTION_OF_TAIL_ANCHORED_PROTEINS_INTO_THE_ENDOPLASMIC_RETICULUM_MEMBRANE	-0.835443	1
	REACTOME_APOPTOSIS	-1.00635	0.830416		REACTOME_TRANSPORT_OF_INORGANIC_CATIONS_ANIONS_AND_AMINO_ACIDS_OLIGOPEPTIDES	-1.53719	0.158157		REACTOME_DISEASES_OF_SIGNAL_TRANSDUCTION_BY_GROWTH_FACTOR_RECEPTORS_AND_SECOND_MESSENGERS	-0.870728	1		REACTOME_MAP3K8_TPL2_DEPENDENT_MAPK1_3_ACTIVATION	-0.83621	1
	REACTOME_FORMATION_OF_WDR5_CONTAINING_HISTONE_MODIFYING_COMPLEXES	-1.0064	0.834971		REACTOME_CIRCADIAN_CLOCK	-1.56788	0.129379		REACTOME_G2_M_DNA_DAMAGE_CHECKPOINT	-0.870964	1		REACTOME_PLASMA_LIPOPROTEIN_ASSEMBLY_REMODELING_AND_CLEARANCE	-0.836453	1
	REACTOME_UB_SPECIFIC_PROCESSING_PROTEASES	-1.01016	0.827212		REACTOME_MAPK_TARGETS_NUCLEAR_EVENTS_MEDIATED_BY_MAP_KINASES	-1.56976	0.13175		REACTOME_METABOLISM_OF_PORPHYRINS	-0.871332	1		REACTOME_G_PROTEIN_MEDIATED_EVENTS	-0.843986	1
	REACTOME_AUF1_HNRNP_D0_BINDS_AND_DESTABILIZES_MRNA	-1.0113	0.828143		REACTOME_SLC_TRANSPORTER_DISORDERS	-1.57756	0.12836		REACTOME_PROTEIN_METHYLATION	-0.874047	1		REACTOME_SPHINGOLIPID_DE_NOVO_BIOSYNTHESIS	-0.847699	1
	REACTOME_TCF_DEPENDENT_SIGNALING_IN_RESPONSE_TO_WNT	-1.01811	0.810687		REACTOME_PROTEIN_PROTEIN_INTERACTIONS_AT_SYNAPSES	-1.5831	0.127753		REACTOME_MATERNAL_TO_ZYGOTIC_TRANSITION_MZT	-0.880324	1		REACTOME_DARPP_32_EVENTS	-0.851992	1
	REACTOME_SARS_COV_1_INFECTION	-1.01886	0.812916		REACTOME_NEUREXINS_AND_NEUROLIGINS	-1.58328	0.13234		REACTOME_METABOLISM_OF_NUCLEOTIDES	-0.880443	1		REACTOME_METABOLISM_OF_AMINO_ACIDS_AND_DERIVATIVES	-0.853437	1
	REACTOME_CROSSLINKING_OF_COLLAGEN_FIBRILS	-1.02858	0.78555		REACTOME_ATTENUATION_PHASE	-1.59766	0.122954		REACTOME_MYOGENESIS	-0.884089	1		REACTOME_FANCONI_ANEMIA_PATHWAY	-0.856871	1
	REACTOME_DEUBIQUITINATION	-1.03147	0.780727		REACTOME_HSF1_DEPENDENT_TRANSACTIVATION	-1.60017	0.125527		REACTOME_DISEASES_OF_METABOLISM	-0.885166	1		REACTOME_GAMMA_CARBOXYLATION_HYPUSINYLATION_HYDROXYLATION_AND_ARYLSULFATASE_ACTIVATION	-0.859013	1
	REACTOME_CITRIC_ACID_CYCLE_TCA_CYCLE	-1.03387	0.777976		REACTOME_DOWNREGULATION_OF_ERBB2_SIGNALING	-1.60266	0.128099		REACTOME_TELOMERE_EXTENSION_BY_TELOMERASE	-0.890677	1		REACTOME_EGR2_AND_SOX10_MEDIATED_INITIATION_OF_SCHWANN_CELL_MYELINATION	-0.864983	1
	REACTOME_HEDGEHOG_OFF_STATE	-1.0344	0.780978		REACTOME_NUCLEAR_EVENTS_KINASE_AND_TRANSCRIPTION_FACTOR_ACTIVATION	-1.60526	0.1309		REACTOME_REGULATION_OF_HSF1_MEDIATED_HEAT_SHOCK_RESPONSE	-0.891044	1		REACTOME_CYTOSOLIC_SENSORS_OF_PATHOGEN_ASSOCIATED_DNA	-0.867883	1
	REACTOME_HEME_SIGNALING	-1.03465	0.784806		REACTOME_GLUCOSE_METABOLISM	-1.61259	0.128972		REACTOME_INTRINSIC_PATHWAY_FOR_APOPTOSIS	-0.893917	1		REACTOME_SYNTHESIS_OF_BILE_ACIDS_AND_BILE_SALTS	-0.868219	1
	REACTOME_SIGNALING_BY_NOTCH	-1.03845	0.77691		REACTOME_SHC1_EVENTS_IN_ERBB2_SIGNALING	-1.61484	0.133221		REACTOME_CHONDROITIN_SULFATE_DERMATAN_SULFATE_METABOLISM	-0.897072	1		REACTOME_RNA_POLYMERASE_I_TRANSCRIPTION_TERMINATION	-0.868304	1
	REACTOME_FORMATION_OF_THE_EARLY_ELONGATION_COMPLEX	-1.04032	0.775053		REACTOME_GLYCOGEN_METABOLISM	-1.64069	0.111356		REACTOME_ESTROGEN_DEPENDENT_GENE_EXPRESSION	-0.898761	1		REACTOME_RND1_GTPASE_CYCLE	-0.870769	1
	REACTOME_ER_QUALITY_CONTROL_COMPARTMENT_ERQC	-1.04599	0.761274		REACTOME_STRIATED_MUSCLE_CONTRACTION	-1.67316	0.0865298		REACTOME_PYROPTOSIS	-0.899539	1		REACTOME_SIGNALING_BY_ALK_IN_CANCER	-0.872255	1
	REACTOME_HIV_INFECTION	-1.0483	0.758402		REACTOME_HEME_SIGNALING	-1.67629	0.0889229		REACTOME_EXPORT_OF_VIRAL_RIBONUCLEOPROTEINS_FROM_NUCLEUS	-0.900407	1		REACTOME_ADHERENS_JUNCTIONS_INTERACTIONS	-0.874518	1
	REACTOME_DISEASES_OF_CARBOHYDRATE_METABOLISM	-1.04889	0.761091		REACTOME_TRANSPORT_OF_BILE_SALTS_AND_ORGANIC_ACIDS_METAL_IONS_AND_AMINE_COMPOUNDS	-1.68636	0.0857753		REACTOME_DISEASES_OF_PROGRAMMED_CELL_DEATH	-0.906867	1		REACTOME_NUCLEOTIDE_SALVAGE	-0.875594	1
	REACTOME_RHOBTB1_GTPASE_CYCLE	-1.05029	0.761203		REACTOME_RUNX1_REGULATES_GENES_INVOLVED_IN_MEGAKARYOCYTE_DIFFERENTIATION_AND_PLATELET_FUNCTION	-1.68942	0.0883174		REACTOME_SPHINGOLIPID_DE_NOVO_BIOSYNTHESIS	-0.908058	1		REACTOME_BASIGIN_INTERACTIONS	-0.880279	1
	REACTOME_IRE1ALPHA_ACTIVATES_CHAPERONES	-1.05168	0.761552		REACTOME_GLUCONEOGENESIS	-1.74638	0.0543823		REACTOME_RHOF_GTPASE_CYCLE	-0.915777	1		REACTOME_RUNX1_REGULATES_GENES_INVOLVED_IN_MEGAKARYOCYTE_DIFFERENTIATION_AND_PLATELET_FUNCTION	-0.8811	1
	REACTOME_NICOTINATE_METABOLISM	-1.05448	0.757865		REACTOME_ION_HOMEOSTASIS	-1.7632	0.0490334		REACTOME_SYNTHESIS_OF_PC	-0.919323	1		REACTOME_SELECTIVE_AUTOPHAGY	-0.882144	1
	REACTOME_CYCLIN_A_CDK2_ASSOCIATED_EVENTS_AT_S_PHASE_ENTRY	-1.06167	0.739433		REACTOME_FORMATION_OF_ATP_BY_CHEMIOSMOTIC_COUPLING	-1.76734	0.0500337		REACTOME_CELLULAR_RESPONSE_TO_HEAT_STRESS	-0.919562	1		REACTOME_EGFR_DOWNREGULATION	-0.882373	1
	REACTOME_CELLULAR_RESPONSE_TO_HYPOXIA	-1.06192	0.743252		REACTOME_CRISTAE_FORMATION	-1.79044	0.0433095		REACTOME_HSF1_ACTIVATION	-0.921349	1		REACTOME_CA_DEPENDENT_EVENTS	-0.882728	1
	REACTOME_PROTEIN_HYDROXYLATION	-1.06373	0.741901		REACTOME_NGF_STIMULATED_TRANSCRIPTION	-1.8654	0.0190126		REACTOME_SIGNALING_BY_ALK_IN_CANCER	-0.921798	1		REACTOME_SYNTHESIS_OF_PC	-0.882765	1
	REACTOME_CLASS_I_MHC_MEDIATED_ANTIGEN_PROCESSING_PRESENTATION	-1.06549	0.741244		REACTOME_CARDIAC_CONDUCTION	-1.89484	0.0143394		REACTOME_AMINO_ACID_TRANSPORT_ACROSS_THE_PLASMA_MEMBRANE	-0.921941	1		REACTOME_BILE_ACID_AND_BILE_SALT_METABOLISM	-0.884989	1
	REACTOME_RNA_POLYMERASE_II_TRANSCRIBES_SNRNA_GENES	-1.06752	0.739169		REACTOME_COMPLEX_I_BIOGENESIS	-1.90662	0.0135698		REACTOME_GLYCOGEN_METABOLISM	-0.924562	1		REACTOME_NONHOMOLOGOUS_END_JOINING_NHEJ	-0.887297	1
	REACTOME_CLEC7A_DECTIN_1_SIGNALING	-1.06951	0.7377		REACTOME_PYRUVATE_METABOLISM	-1.91895	0.0124181		REACTOME_PLASMA_LIPOPROTEIN_REMODELING	-0.924749	1		REACTOME_TRANSPORT_OF_THE_SLBP_DEPENDANT_MATURE_MRNA	-0.889842	1
	REACTOME_EXTENSION_OF_TELOMERES	-1.08259	0.702506		REACTOME_SLC_MEDIATED_TRANSMEMBRANE_TRANSPORT	-1.94846	0.00942715		REACTOME_GLYCOSAMINOGLYCAN_METABOLISM	-0.929999	1		REACTOME_MAPK_FAMILY_SIGNALING_CASCADES	-0.890333	1
	REACTOME_RUNX1_REGULATES_TRANSCRIPTION_OF_GENES_INVOLVED_IN_DIFFERENTIATION_OF_HSCS	-1.08367	0.703583		REACTOME_MUSCLE_CONTRACTION	-1.98798	0.0055517		REACTOME_COPII_MEDIATED_VESICLE_TRANSPORT	-0.934723	1		REACTOME_SNRNP_ASSEMBLY	-0.892092	1
	REACTOME_SIGNALING_BY_NOTCH2	-1.08435	0.706205		REACTOME_PYRUVATE_METABOLISM_AND_CITRIC_ACID_TCA_CYCLE	-2.09638	0.000995		REACTOME_BBSOME_MEDIATED_CARGO_TARGETING_TO_CILIUM	-0.935905	1		REACTOME_TRANSLESION_SYNTHESIS_BY_POLH	-0.893835	1
	REACTOME_RORA_ACTIVATES_GENE_EXPRESSION	-1.09181	0.687356		REACTOME_NUCLEAR_RECEPTOR_TRANSCRIPTION_PATHWAY	-2.16434	0.000145		REACTOME_ROS_AND_RNS_PRODUCTION_IN_PHAGOCYTES	-0.936184	1		REACTOME_SENESCENCE_ASSOCIATED_SECRETORY_PHENOTYPE_SASP	-0.898701	1
	REACTOME_RESPONSE_OF_MTB_TO_PHAGOCYTOSIS	-1.09627	0.67823		REACTOME_RESPIRATORY_ELECTRON_TRANSPORT	-2.1815	0.000194		REACTOME_ENDOGENOUS_STEROLS	-0.936891	1		REACTOME_SYNTHESIS_OF_PA	-0.899504	1
	REACTOME_METABOLISM_OF_POLYAMINES	-1.0996	0.672484		REACTOME_RESPIRATORY_ELECTRON_TRANSPORT_ATP_SYNTHESIS_BY_CHEMIOSMOTIC_COUPLING_AND_HEAT_PRODUCTION_BY_UNCOUPLING_PROTEINS	-2.3546	0		REACTOME_BMAL1_CLOCK_NPAS2_ACTIVATES_CIRCADIAN_GENE_EXPRESSION	-0.938987	1		REACTOME_MITOTIC_SPINDLE_CHECKPOINT	-0.900294	1
	REACTOME_PINK1_PRKN_MEDIATED_MITOPHAGY	-1.10096	0.673297		REACTOME_THE_CITRIC_ACID_TCA_CYCLE_AND_RESPIRATORY_ELECTRON_TRANSPORT	-2.51401	0		REACTOME_DISEASES_OF_MITOTIC_CELL_CYCLE	-0.943169	1		REACTOME_TRAF6_MEDIATED_NF_KB_ACTIVATION	-0.902041	1
	REACTOME_NOTCH2_ACTIVATION_AND_TRANSMISSION_OF_SIGNAL_TO_THE_NUCLEUS	-1.10152	0.676311						REACTOME_NERVOUS_SYSTEM_DEVELOPMENT	-0.943836	1		REACTOME_DISEASES_ASSOCIATED_WITH_O_GLYCOSYLATION_OF_PROTEINS	-0.906328	1
	REACTOME_HIV_TRANSCRIPTION_ELONGATION	-1.10591	0.667304						REACTOME_REPRODUCTION	-0.948631	1		REACTOME_RND3_GTPASE_CYCLE	-0.9101	1
	REACTOME_E3_UBIQUITIN_LIGASES_UBIQUITINATE_TARGET_PROTEINS	-1.11236	0.652689						REACTOME_KEAP1_NFE2L2_PATHWAY	-0.948906	1		REACTOME_SUMOYLATION_OF_INTRACELLULAR_RECEPTORS	-0.911194	1
	REACTOME_PEPTIDE_HORMONE_METABOLISM	-1.11303	0.655048						REACTOME_ACYL_CHAIN_REMODELLING_OF_PC	-0.949667	1		REACTOME_RHOQ_GTPASE_CYCLE	-0.913564	1
	REACTOME_C_TYPE_LECTIN_RECEPTORS_CLRS	-1.11349	0.658331						REACTOME_DRUG_ADME	-0.951775	1		REACTOME_NEGATIVE_EPIGENETIC_REGULATION_OF_RRNA_EXPRESSION	-0.914125	1
	REACTOME_TRANSLESION_SYNTHESIS_BY_POLK	-1.1187	0.647994						REACTOME_REGULATION_OF_BETA_CELL_DEVELOPMENT	-0.952859	1		REACTOME_MYD88_INDEPENDENT_TLR4_CASCADE	-0.934181	1
	REACTOME_ORGANELLE_BIOGENESIS_AND_MAINTENANCE	-1.12296	0.639197						REACTOME_CARDIOGENESIS	-0.9537	1		REACTOME_REGULATION_OF_HSF1_MEDIATED_HEAT_SHOCK_RESPONSE	-0.934297	1
	REACTOME_ENERGY_DEPENDENT_REGULATION_OF_MTOR_BY_LKB1_AMPK	-1.13155	0.618642						REACTOME_EPHRIN_SIGNALING	-0.960041	1		REACTOME_CELL_JUNCTION_ORGANIZATION	-0.935637	1
	REACTOME_CHROMOSOME_MAINTENANCE	-1.13543	0.61212						REACTOME_SYNTHESIS_OF_VERY_LONG_CHAIN_FATTY_ACYL_COAS	-0.963873	1		REACTOME_GAP_FILLING_DNA_REPAIR_SYNTHESIS_AND_LIGATION_IN_GG_NER	-0.938362	1
	REACTOME_RMTS_METHYLATE_HISTONE_ARGININES	-1.13884	0.606589						REACTOME_GLUCAGON_LIKE_PEPTIDE_1_GLP1_REGULATES_INSULIN_SECRETION	-0.97194	1		REACTOME_SIGNALING_BY_EGFR_IN_CANCER	-0.941602	1
	REACTOME_TELOMERE_C_STRAND_LAGGING_STRAND_SYNTHESIS	-1.13975	0.608651						REACTOME_RND3_GTPASE_CYCLE	-0.975632	1		REACTOME_TRANSLATION	-0.941942	1
	REACTOME_VLDLR_INTERNALISATION_AND_DEGRADATION	-1.14935	0.586053						REACTOME_NEGATIVE_REGULATION_OF_MAPK_PATHWAY	-0.976135	1		REACTOME_TRANSPORT_OF_SMALL_MOLECULES	-0.944378	1
	REACTOME_FORMATION_OF_PARAXIAL_MESODERM	-1.14956	0.589853						REACTOME_FACTORS_INVOLVED_IN_MEGAKARYOCYTE_DEVELOPMENT_AND_PLATELET_PRODUCTION	-0.977692	1		REACTOME_TOLL_LIKE_RECEPTOR_9_TLR9_CASCADE	-0.948245	1
	REACTOME_BETA_CATENIN_INDEPENDENT_WNT_SIGNALING	-1.14968	0.593836						REACTOME_GPER1_SIGNALING	-0.979395	1		REACTOME_NUCLEAR_EVENTS_MEDIATED_BY_NFE2L2	-0.948822	1
	REACTOME_HIV_TRANSCRIPTION_INITIATION	-1.15558	0.581666						REACTOME_RAC1_GTPASE_CYCLE	-0.981375	1		REACTOME_CARDIAC_CONDUCTION	-0.949348	1
	REACTOME_N_GLYCAN_TRIMMING_IN_THE_ER_AND_CALNEXIN_CALRETICULIN_CYCLE	-1.16489	0.560103						REACTOME_TRANSFERRIN_ENDOCYTOSIS_AND_RECYCLING	-0.986279	1		REACTOME_SLC_TRANSPORTER_DISORDERS	-0.952342	1
	REACTOME_NEGATIVE_REGULATORS_OF_DDX58_IFIH1_SIGNALING	-1.16816	0.556111						REACTOME_TP53_REGULATES_TRANSCRIPTION_OF_CELL_CYCLE_GENES	-0.986428	1		REACTOME_INTERACTIONS_OF_VPR_WITH_HOST_CELLULAR_PROTEINS	-0.956137	1
	REACTOME_MTOR_SIGNALLING	-1.16845	0.559795						REACTOME_DNA_DAMAGE_TELOMERE_STRESS_INDUCED_SENESCENCE	-0.986912	1		REACTOME_METABOLISM_OF_STEROIDS	-0.956997	1
	REACTOME_GLUCOSE_METABOLISM	-1.16948	0.561114						REACTOME_CELLULAR_SENESCENCE	-0.991597	1		REACTOME_B_WICH_COMPLEX_POSITIVELY_REGULATES_RRNA_EXPRESSION	-0.961189	1
	REACTOME_TRANSLESION_SYNTHESIS_BY_POLH	-1.16957	0.565261						REACTOME_INSULIN_RECEPTOR_RECYCLING	-0.992483	1		REACTOME_GLUCOSE_METABOLISM	-0.96475	1
	REACTOME_SIGNALING_BY_NOTCH3	-1.17582	0.553127						REACTOME_HOMOLOGOUS_DNA_PAIRING_AND_STRAND_EXCHANGE	-0.9961	1		REACTOME_OXIDATIVE_STRESS_INDUCED_SENESCENCE	-0.965099	1
	REACTOME_MTORC1_MEDIATED_SIGNALLING	-1.18268	0.53992						REACTOME_GROWTH_HORMONE_RECEPTOR_SIGNALING	-0.999121	1		REACTOME_ACTIVATION_OF_ANTERIOR_HOX_GENES_IN_HINDBRAIN_DEVELOPMENT_DURING_EARLY_EMBRYOGENESIS	-0.966506	1
	REACTOME_PTEN_REGULATION	-1.18268	0.544262						REACTOME_NRAGE_SIGNALS_DEATH_THROUGH_JNK	-1.00683	1		REACTOME_FOXO_MEDIATED_TRANSCRIPTION_OF_OXIDATIVE_STRESS_METABOLIC_AND_NEURONAL_GENES	-0.96657	1
	REACTOME_SOMITOGENESIS	-1.18966	0.530985						REACTOME_GLUCAGON_SIGNALING_IN_METABOLIC_REGULATION	-1.00705	1		REACTOME_TRANSPORT_OF_MATURE_MRNAS_DERIVED_FROM_INTRONLESS_TRANSCRIPTS	-0.971589	1
	REACTOME_RAS_PROCESSING	-1.19266	0.527331						REACTOME_DEGRADATION_OF_THE_EXTRACELLULAR_MATRIX	-1.01239	1		REACTOME_HDR_THROUGH_SINGLE_STRAND_ANNEALING_SSA	-0.971901	1
	REACTOME_INTERLEUKIN_1_SIGNALING	-1.19307	0.530497						REACTOME_RET_SIGNALING	-1.01295	1		REACTOME_INTERLEUKIN_17_SIGNALING	-0.978175	1
	REACTOME_MRNA_SPLICING_MINOR_PATHWAY	-1.21	0.491761						REACTOME_MAPK_FAMILY_SIGNALING_CASCADES	-1.01495	1		REACTOME_HDR_THROUGH_HOMOLOGOUS_RECOMBINATION_HRR	-0.978829	1
	REACTOME_TRANSCRIPTIONAL_REGULATION_BY_VENTX	-1.21015	0.495473						REACTOME_INTRACELLULAR_SIGNALING_BY_SECOND_MESSENGERS	-1.01598	1		REACTOME_TRANSPORT_OF_INORGANIC_CATIONS_ANIONS_AND_AMINO_ACIDS_OLIGOPEPTIDES	-0.984565	1
	REACTOME_FORMATION_OF_INCISION_COMPLEX_IN_GG_NER	-1.21071	0.498461						REACTOME_DEADENYLATION_OF_MRNA	-1.02125	1		REACTOME_O_GLYCOSYLATION_OF_TSR_DOMAIN_CONTAINING_PROTEINS	-0.989215	1
	REACTOME_TRAF6_MEDIATED_NF_KB_ACTIVATION	-1.21184	0.50009						REACTOME_G1_S_SPECIFIC_TRANSCRIPTION	-1.02352	1		REACTOME_NUCLEAR_EVENTS_STIMULATED_BY_ALK_SIGNALING_IN_CANCER	-0.990006	1
	REACTOME_MITOCHONDRIAL_FATTY_ACID_BETA_OXIDATION	-1.21405	0.498377						REACTOME_SIGNALING_BY_RECEPTOR_TYROSINE_KINASES	-1.0276	1		REACTOME_NUCLEAR_SIGNALING_BY_ERBB4	-0.996879	1
	REACTOME_MRNA_SPLICING	-1.21462	0.501073						REACTOME_VISUAL_PHOTOTRANSDUCTION	-1.02771	1		REACTOME_TRANSCRIPTIONAL_REGULATION_BY_MECP2	-1.00089	1
	REACTOME_FANCONI_ANEMIA_PATHWAY	-1.22347	0.482762						REACTOME_ACTIVATION_OF_BH3_ONLY_PROTEINS	-1.02882	1		REACTOME_OVARIAN_TUMOR_DOMAIN_PROTEASES	-1.00552	1
	REACTOME_HEDGEHOG_LIGAND_BIOGENESIS	-1.22566	0.481547						REACTOME_TRANS_GOLGI_NETWORK_VESICLE_BUDDING	-1.02937	1		REACTOME_REGULATION_OF_INSULIN_SECRETION	-1.00561	1
	REACTOME_PCP_CE_PATHWAY	-1.22834	0.479384						REACTOME_PKA_MEDIATED_PHOSPHORYLATION_OF_CREB	-1.0316	1		REACTOME_ION_TRANSPORT_BY_P_TYPE_ATPASES	-1.00944	1
	REACTOME_COLLAGEN_CHAIN_TRIMERIZATION	-1.2291	0.481708						REACTOME_N_GLYCAN_ANTENNAE_ELONGATION_IN_THE_MEDIAL_TRANS_GOLGI	-1.03408	1		REACTOME_SIGNALING_BY_RETINOIC_ACID	-1.0107	1
	REACTOME_NOTCH1_INTRACELLULAR_DOMAIN_REGULATES_TRANSCRIPTION	-1.23419	0.473959						REACTOME_DARPP_32_EVENTS	-1.03422	1		REACTOME_LDL_CLEARANCE	-1.01267	1
	REACTOME_BMAL1_CLOCK_NPAS2_ACTIVATES_CIRCADIAN_GENE_EXPRESSION	-1.24898	0.444857						REACTOME_RUNX1_REGULATES_GENES_INVOLVED_IN_MEGAKARYOCYTE_DIFFERENTIATION_AND_PLATELET_FUNCTION	-1.03527	1		REACTOME_ACTIVATED_TAK1_MEDIATES_P38_MAPK_ACTIVATION	-1.01326	1
	REACTOME_DEFECTIVE_CFTR_CAUSES_CYSTIC_FIBROSIS	-1.2523	0.441513						REACTOME_G_ALPHA_I_SIGNALLING_EVENTS	-1.03722	1		REACTOME_TRNA_MODIFICATION_IN_THE_NUCLEUS_AND_CYTOSOL	-1.01469	1
	REACTOME_DNA_REPAIR	-1.25283	0.444582						REACTOME_CIRCADIAN_CLOCK	-1.03995	1		REACTOME_SENSORY_PERCEPTION	-1.02364	1
	REACTOME_ABC_TRANSPORTER_DISORDERS	-1.25482	0.443934						REACTOME_G0_AND_EARLY_G1	-1.04426	1		REACTOME_TRNA_AMINOACYLATION	-1.02435	1
	REACTOME_TRANSCRIPTIONAL_ACTIVATION_OF_MITOCHONDRIAL_BIOGENESIS	-1.25563	0.446523						REACTOME_DISEASES_OF_GLYCOSYLATION	-1.04601	1		REACTOME_TICAM1_RIP1_MEDIATED_IKK_COMPLEX_RECRUITMENT	-1.02522	1
	REACTOME_RNA_POLYMERASE_III_TRANSCRIPTION_TERMINATION	-1.2591	0.442607						REACTOME_SEMA3A_PAK_DEPENDENT_AXON_REPULSION	-1.04609	1		REACTOME_RNA_POLYMERASE_I_PROMOTER_ESCAPE	-1.02763	1
	REACTOME_ABC_FAMILY_PROTEINS_MEDIATED_TRANSPORT	-1.26139	0.441552						REACTOME_FOXO_MEDIATED_TRANSCRIPTION	-1.04857	1		REACTOME_TAK1_DEPENDENT_IKK_AND_NF_KAPPA_B_ACTIVATION	-1.03052	1
	REACTOME_G1_S_DNA_DAMAGE_CHECKPOINTS	-1.27279	0.419737						REACTOME_TRANSPORT_OF_BILE_SALTS_AND_ORGANIC_ACIDS_METAL_IONS_AND_AMINE_COMPOUNDS	-1.05459	1		REACTOME_O_LINKED_GLYCOSYLATION_OF_MUCINS	-1.03269	1
	REACTOME_METABOLISM_OF_AMINO_ACIDS_AND_DERIVATIVES	-1.27851	0.411506						REACTOME_GOLGI_ASSOCIATED_VESICLE_BIOGENESIS	-1.0608	1		REACTOME_HSP90_CHAPERONE_CYCLE_FOR_STEROID_HORMONE_RECEPTORS_SHR_IN_THE_PRESENCE_OF_LIGAND	-1.03389	1
	REACTOME_SYNTHESIS_OF_ACTIVE_UBIQUITIN_ROLES_OF_E1_AND_E2_ENZYMES	-1.27983	0.412976						REACTOME_RAS_ACTIVATION_UPON_CA2_INFLUX_THROUGH_NMDA_RECEPTOR	-1.06095	1		REACTOME_REGULATION_OF_LIPID_METABOLISM_BY_PPARALPHA	-1.03504	1
	REACTOME_SIGNALING_BY_NOTCH1	-1.28021	0.416299						REACTOME_COOPERATION_OF_PDCL_PHLP1_AND_TRIC_CCT_IN_G_PROTEIN_BETA_FOLDING	-1.06155	1		REACTOME_CIRCADIAN_CLOCK	-1.03563	1
	REACTOME_SCF_SKP2_MEDIATED_DEGRADATION_OF_P27_P21	-1.28625	0.406214						REACTOME_ADORA2B_MEDIATED_ANTI_INFLAMMATORY_CYTOKINES_PRODUCTION	-1.06694	1		REACTOME_GLYCOLYSIS	-1.04153	1
	REACTOME_BASE_EXCISION_REPAIR	-1.29501	0.391261						REACTOME_NITRIC_OXIDE_STIMULATES_GUANYLATE_CYCLASE	-1.0744	1		REACTOME_DISEASES_OF_DNA_REPAIR	-1.05221	1
	REACTOME_SIGNALING_BY_NOTCH1_PEST_DOMAIN_MUTANTS_IN_CANCER	-1.29588	0.393528						REACTOME_PYRUVATE_METABOLISM	-1.07697	1		REACTOME_PHASE_II_CONJUGATION_OF_COMPOUNDS	-1.05628	1
	REACTOME_DOWNSTREAM_SIGNALING_EVENTS_OF_B_CELL_RECEPTOR_BCR	-1.29801	0.392915						REACTOME_INTERLEUKIN_17_SIGNALING	-1.07739	1		REACTOME_INTEGRATION_OF_ENERGY_METABOLISM	-1.07195	1
	REACTOME_FCERI_MEDIATED_NF_KB_ACTIVATION	-1.30139	0.389512						REACTOME_MUSCLE_CONTRACTION	-1.07781	1		REACTOME_TP53_REGULATES_TRANSCRIPTION_OF_ADDITIONAL_CELL_CYCLE_GENES_WHOSE_EXACT_ROLE_IN_THE_P53_PATHWAY_REMAIN_UNCERTAIN	-1.07351	1
	REACTOME_NOTCH3_ACTIVATION_AND_TRANSMISSION_OF_SIGNAL_TO_THE_NUCLEUS	-1.30289	0.390592						REACTOME_G_PROTEIN_MEDIATED_EVENTS	-1.08162	1		REACTOME_INTERACTION_BETWEEN_L1_AND_ANKYRINS	-1.07503	1
	REACTOME_CONSTITUTIVE_SIGNALING_BY_LIGAND_RESPONSIVE_EGFR_CANCER_VARIANTS	-1.31102	0.376808						REACTOME_RESOLUTION_OF_D_LOOP_STRUCTURES	-1.08479	1		REACTOME_SIGNALING_BY_NTRKS	-1.07615	1
	REACTOME_STRIATED_MUSCLE_CONTRACTION	-1.31653	0.369329						REACTOME_RHOD_GTPASE_CYCLE	-1.0897	1		REACTOME_EXPORT_OF_VIRAL_RIBONUCLEOPROTEINS_FROM_NUCLEUS	-1.08299	1
	REACTOME_LAMININ_INTERACTIONS	-1.32148	0.36342						REACTOME_DOWNSTREAM_SIGNALING_OF_ACTIVATED_FGFR4	-1.09059	1		REACTOME_MEIOTIC_RECOMBINATION	-1.08486	1
	REACTOME_PROTEIN_UBIQUITINATION	-1.33443	0.342332						REACTOME_ION_TRANSPORT_BY_P_TYPE_ATPASES	-1.09429	1		REACTOME_NETRIN_1_SIGNALING	-1.08642	1
	REACTOME_RETROGRADE_TRANSPORT_AT_THE_TRANS_GOLGI_NETWORK	-1.33582	0.343472						REACTOME_M_DECAY_DEGRADATION_OF_MATERNAL_MRNAS_BY_MATERNALLY_STORED_FACTORS	-1.09543	1		REACTOME_HOMOLOGOUS_DNA_PAIRING_AND_STRAND_EXCHANGE	-1.09095	1
	REACTOME_FOXO_MEDIATED_TRANSCRIPTION_OF_CELL_CYCLE_GENES	-1.33649	0.346288						REACTOME_ASSEMBLY_AND_CELL_SURFACE_PRESENTATION_OF_NMDA_RECEPTORS	-1.09714	1		REACTOME_CHOLESTEROL_BIOSYNTHESIS	-1.10444	1
	REACTOME_SIGNALING_BY_ROBO_RECEPTORS	-1.33875	0.345285						REACTOME_CREB1_PHOSPHORYLATION_THROUGH_NMDA_RECEPTOR_MEDIATED_ACTIVATION_OF_RAS_SIGNALING	-1.10248	1		REACTOME_CONSTITUTIVE_SIGNALING_BY_AKT1_E17K_IN_CANCER	-1.10698	1
	REACTOME_REGULATION_OF_RUNX2_EXPRESSION_AND_ACTIVITY	-1.34327	0.341604						REACTOME_ESR_MEDIATED_SIGNALING	-1.10336	1		REACTOME_CREB1_PHOSPHORYLATION_THROUGH_NMDA_RECEPTOR_MEDIATED_ACTIVATION_OF_RAS_SIGNALING	-1.11361	1
	REACTOME_RNA_POLYMERASE_III_TRANSCRIPTION_INITIATION_FROM_TYPE_1_PROMOTER	-1.34563	0.341224						REACTOME_TRANSPORT_OF_VITAMINS_NUCLEOSIDES_AND_RELATED_MOLECULES	-1.10464	1		REACTOME_CONSTITUTIVE_SIGNALING_BY_ABERRANT_PI3K_IN_CANCER	-1.12231	1
	REACTOME_HEDGEHOG_ON_STATE	-1.34938	0.338186						REACTOME_SIGNALING_BY_FLT3_FUSION_PROTEINS	-1.10516	1		REACTOME_EPHA_MEDIATED_GROWTH_CONE_COLLAPSE	-1.12417	1
	REACTOME_RECOGNITION_OF_DNA_DAMAGE_BY_PCNA_CONTAINING_REPLICATION_COMPLEX	-1.35291	0.335						REACTOME_TRANSCRIPTIONAL_REGULATION_BY_THE_AP_2_TFAP2_FAMILY_OF_TRANSCRIPTION_FACTORS	-1.10545	1		REACTOME_MITOPHAGY	-1.12523	1
	REACTOME_DDX58_IFIH1_MEDIATED_INDUCTION_OF_INTERFERON_ALPHA_BETA	-1.36579	0.31395						REACTOME_PLATELET_HOMEOSTASIS	-1.11158	1		REACTOME_SIGNALING_BY_PTK6	-1.1254	1
	REACTOME_SIGNALING_BY_NOTCH4	-1.36767	0.314467						REACTOME_G_ALPHA_12_13_SIGNALLING_EVENTS	-1.11194	1		REACTOME_HDMS_DEMETHYLATE_HISTONES	-1.12614	1
	REACTOME_TAK1_DEPENDENT_IKK_AND_NF_KAPPA_B_ACTIVATION	-1.36854	0.316963						REACTOME_SIGNALING_BY_NUCLEAR_RECEPTORS	-1.11479	1		REACTOME_SIGNALING_BY_NTRK2_TRKB	-1.12936	1
	REACTOME_TERMINATION_OF_TRANSLESION_DNA_SYNTHESIS	-1.3745	0.310349						REACTOME_RAF_INDEPENDENT_MAPK1_3_ACTIVATION	-1.11903	1		REACTOME_KEAP1_NFE2L2_PATHWAY	-1.138	1
	REACTOME_METALLOPROTEASE_DUBS	-1.38308	0.298797						REACTOME_SIGNALING_BY_NTRK2_TRKB	-1.12041	1		REACTOME_DNA_DOUBLE_STRAND_BREAK_REPAIR	-1.13983	1
	REACTOME_S_PHASE	-1.38734	0.295772						REACTOME_NEGATIVE_REGULATION_OF_FGFR4_SIGNALING	-1.12893	0.976247		REACTOME_PINK1_PRKN_MEDIATED_MITOPHAGY	-1.14373	1
	REACTOME_DNA_STRAND_ELONGATION	-1.38837	0.298195						REACTOME_NUCLEAR_SIGNALING_BY_ERBB4	-1.1315	0.972522		REACTOME_SIGNALING_BY_ERBB2	-1.14443	1
	REACTOME_MITOCHONDRIAL_BIOGENESIS	-1.39395	0.292653						REACTOME_TRIGLYCERIDE_METABOLISM	-1.13364	0.970869		REACTOME_PROCESSING_OF_DNA_DOUBLE_STRAND_BREAK_ENDS	-1.14588	1
	REACTOME_CIRCADIAN_CLOCK	-1.39907	0.287405						REACTOME_INTERLEUKIN_4_AND_INTERLEUKIN_13_SIGNALING	-1.14067	0.947791		REACTOME_PI3K_AKT_SIGNALING_IN_CANCER	-1.16692	0.974202
	REACTOME_DNA_DAMAGE_BYPASS	-1.39911	0.291354						REACTOME_NUCLEAR_EVENTS_STIMULATED_BY_ALK_SIGNALING_IN_CANCER	-1.14168	0.951137		REACTOME_CELLULAR_RESPONSE_TO_HEAT_STRESS	-1.17575	0.950039
	REACTOME_DEGRADATION_OF_BETA_CATENIN_BY_THE_DESTRUCTION_COMPLEX	-1.3998	0.29416						REACTOME_METABOLISM_OF_FAT_SOLUBLE_VITAMINS	-1.14419	0.947853		REACTOME_UNFOLDED_PROTEIN_RESPONSE_UPR	-1.18036	0.947078
	REACTOME_RESOLUTION_OF_AP_SITES_VIA_THE_MULTIPLE_NUCLEOTIDE_PATCH_REPLACEMENT_PATHWAY	-1.40168	0.295184						REACTOME_AQUAPORIN_MEDIATED_TRANSPORT	-1.14785	0.939584		REACTOME_TRANSPORT_OF_VITAMINS_NUCLEOSIDES_AND_RELATED_MOLECULES	-1.20122	0.872014
	REACTOME_DECTIN_1_MEDIATED_NONCANONICAL_NF_KB_SIGNALING	-1.41902	0.268977						REACTOME_PKA_ACTIVATION_IN_GLUCAGON_SIGNALLING	-1.15316	0.924383		REACTOME_ION_CHANNEL_TRANSPORT	-1.20296	0.880277
	REACTOME_FOXO_MEDIATED_TRANSCRIPTION_OF_OXIDATIVE_STRESS_METABOLIC_AND_NEURONAL_GENES	-1.42587	0.262168						REACTOME_RHOQ_GTPASE_CYCLE	-1.15581	0.920676		REACTOME_HOMOLOGY_DIRECTED_REPAIR	-1.20914	0.87033
	REACTOME_POLYMERASE_SWITCHING_ON_THE_C_STRAND_OF_THE_TELOMERE	-1.43599	0.250845						REACTOME_VASOPRESSIN_REGULATES_RENAL_WATER_HOMEOSTASIS_VIA_AQUAPORINS	-1.15665	0.924855		REACTOME_ESTROGEN_DEPENDENT_NUCLEAR_EVENTS_DOWNSTREAM_OF_ESR_MEMBRANE_SIGNALING	-1.21584	0.858702
	REACTOME_GLYCOGEN_METABOLISM	-1.44297	0.243611						REACTOME_POST_TRANSLATIONAL_MODIFICATION_SYNTHESIS_OF_GPI_ANCHORED_PROTEINS	-1.1573	0.929945		REACTOME_SENSORY_PROCESSING_OF_SOUND	-1.23218	0.805345
	REACTOME_REGULATION_OF_PTEN_STABILITY_AND_ACTIVITY	-1.44433	0.245073						REACTOME_FATTY_ACYL_COA_BIOSYNTHESIS	-1.16254	0.915015		REACTOME_O_LINKED_GLYCOSYLATION	-1.23649	0.80396
	REACTOME_REGULATION_OF_RUNX3_EXPRESSION_AND_ACTIVITY	-1.44824	0.243519						REACTOME_MISCELLANEOUS_TRANSPORT_AND_BINDING_EVENTS	-1.1631	0.920433		REACTOME_JNK_C_JUN_KINASES_PHOSPHORYLATION_AND_ACTIVATION_MEDIATED_BY_ACTIVATED_HUMAN_TAK1	-1.24192	0.797278
	REACTOME_FORMATION_OF_ATP_BY_CHEMIOSMOTIC_COUPLING	-1.46037	0.228638						REACTOME_MEIOTIC_RECOMBINATION	-1.16829	0.906096		REACTOME_DNA_DOUBLE_STRAND_BREAK_RESPONSE	-1.24281	0.810994
	REACTOME_TRANSLESION_SYNTHESIS_BY_Y_FAMILY_DNA_POLYMERASES_BYPASSES_LESIONS_ON_DNA_TEMPLATE	-1.46306	0.22832						REACTOME_FLT3_SIGNALING_IN_DISEASE	-1.17052	0.904545		REACTOME_BIOLOGICAL_OXIDATIONS	-1.24347	0.825812
	REACTOME_GAP_FILLING_DNA_REPAIR_SYNTHESIS_AND_LIGATION_IN_GG_NER	-1.46435	0.230277						REACTOME_G_ALPHA_Z_SIGNALLING_EVENTS	-1.17254	0.903442		REACTOME_RET_SIGNALING	-1.24874	0.821972
	REACTOME_DNA_REPLICATION_PRE_INITIATION	-1.46887	0.227493						REACTOME_DOWNSTREAM_SIGNALING_OF_ACTIVATED_FGFR1	-1.17313	0.908783		REACTOME_CYTOSOLIC_TRNA_AMINOACYLATION	-1.25007	0.835148
	REACTOME_STABILIZATION_OF_P53	-1.47344	0.224552						REACTOME_HEPARAN_SULFATE_HEPARIN_HS_GAG_METABOLISM	-1.1732	0.916638		REACTOME_SLC_MEDIATED_TRANSMEMBRANE_TRANSPORT	-1.25308	0.840822
	REACTOME_CROSS_PRESENTATION_OF_SOLUBLE_EXOGENOUS_ANTIGENS_ENDOSOMES	-1.48794	0.208315						REACTOME_TRANSPORT_OF_SMALL_MOLECULES	-1.17595	0.912481		REACTOME_AMINO_ACID_TRANSPORT_ACROSS_THE_PLASMA_MEMBRANE	-1.25353	0.859038
	REACTOME_DUAL_INCISION_IN_TC_NER	-1.49765	0.198229						REACTOME_ATTENUATION_PHASE	-1.18068	0.899914		REACTOME_NGF_STIMULATED_TRANSCRIPTION	-1.25573	0.869543
	REACTOME_FORMATION_OF_TC_NER_PRE_INCISION_COMPLEX	-1.50199	0.195895						REACTOME_REGULATION_OF_LIPID_METABOLISM_BY_PPARALPHA	-1.18176	0.903505		REACTOME_G2_M_DNA_DAMAGE_CHECKPOINT	-1.26245	0.859113
	REACTOME_SARS_COV_2_MODULATES_HOST_TRANSLATION_MACHINERY	-1.50352	0.197571						REACTOME_TRAFFICKING_OF_GLUR2_CONTAINING_AMPA_RECEPTORS	-1.18441	0.899986		REACTOME_ATF4_ACTIVATES_GENES_IN_RESPONSE_TO_ENDOPLASMIC_RETICULUM_STRESS	-1.28033	0.800313
	REACTOME_CELLULAR_RESPONSE_TO_STARVATION	-1.50571	0.198953						REACTOME_SENESCENCE_ASSOCIATED_SECRETORY_PHENOTYPE_SASP	-1.18644	0.899431		REACTOME_NEURONAL_SYSTEM	-1.29273	0.767652
	REACTOME_REGULATION_OF_RAS_BY_GAPS	-1.51236	0.193516						REACTOME_TRANSCRIPTIONAL_REGULATION_OF_WHITE_ADIPOCYTE_DIFFERENTIATION	-1.1949	0.870431		REACTOME_DOWNREGULATION_OF_ERBB2_SIGNALING	-1.30034	0.756062
	REACTOME_DUAL_INCISION_IN_GG_NER	-1.51739	0.190462						REACTOME_EPHA_MEDIATED_GROWTH_CONE_COLLAPSE	-1.19499	0.8784		REACTOME_REGULATION_OF_EXPRESSION_OF_SLITS_AND_ROBOS	-1.30227	0.768916
	REACTOME_PEROXISOMAL_PROTEIN_IMPORT	-1.51833	0.192911						REACTOME_SIGNALING_BY_EGFR	-1.19586	0.883005		REACTOME_SIGNALING_BY_ROBO_RECEPTORS	-1.31092	0.753652
	REACTOME_INFLUENZA_INFECTION	-1.52155	0.192358						REACTOME_SIGNALING_BY_INSULIN_RECEPTOR	-1.19607	0.890677		REACTOME_ASSEMBLY_AND_CELL_SURFACE_PRESENTATION_OF_NMDA_RECEPTORS	-1.3141	0.761281
	REACTOME_APC_C_CDC20_MEDIATED_DEGRADATION_OF_CYCLIN_B	-1.53668	0.175015						REACTOME_IRS_MEDIATED_SIGNALLING	-1.19782	0.891255		REACTOME_UPTAKE_AND_ACTIONS_OF_BACTERIAL_TOXINS	-1.34472	0.65641
	REACTOME_ANTIGEN_PROCESSING_UBIQUITINATION_PROTEASOME_DEGRADATION	-1.5464	0.166082						REACTOME_SIGNALING_BY_ERBB2	-1.20313	0.876206		REACTOME_PHASE_I_FUNCTIONALIZATION_OF_COMPOUNDS	-1.34859	0.661392
	REACTOME_SIGNALING_BY_ERBB2_ECD_MUTANTS	-1.54791	0.16768						REACTOME_NUCLEOTIDE_SALVAGE	-1.21112	0.849193		REACTOME_SIGNALING_BY_ERBB2_IN_CANCER	-1.35201	0.670067
	REACTOME_TRANSCRIPTION_COUPLED_NUCLEOTIDE_EXCISION_REPAIR_TC_NER	-1.54975	0.16904						REACTOME_TRANSPORT_OF_INORGANIC_CATIONS_ANIONS_AND_AMINO_ACIDS_OLIGOPEPTIDES	-1.21216	0.853473		REACTOME_HEPARAN_SULFATE_HEPARIN_HS_GAG_METABOLISM	-1.36331	0.647261
	REACTOME_NUCLEOTIDE_EXCISION_REPAIR	-1.54987	0.172728						REACTOME_CONSTITUTIVE_SIGNALING_BY_AKT1_E17K_IN_CANCER	-1.21269	0.859935		REACTOME_REGULATION_OF_TP53_ACTIVITY_THROUGH_METHYLATION	-1.36934	0.646318
	REACTOME_TP53_REGULATES_METABOLIC_GENES	-1.55315	0.172412						REACTOME_CDC42_GTPASE_CYCLE	-1.21931	0.839776		REACTOME_SRP_DEPENDENT_COTRANSLATIONAL_PROTEIN_TARGETING_TO_MEMBRANE	-1.37911	0.631034
	REACTOME_RNA_POLYMERASE_III_TRANSCRIPTION	-1.55962	0.168257						REACTOME_SIGNALING_BY_RETINOIC_ACID	-1.21937	0.848376		REACTOME_SHC1_EVENTS_IN_ERBB2_SIGNALING	-1.37988	0.651481
	REACTOME_THE_CITRIC_ACID_TCA_CYCLE_AND_RESPIRATORY_ELECTRON_TRANSPORT	-1.56117	0.170767						REACTOME_SIGNALING_BY_TYPE_1_INSULIN_LIKE_GROWTH_FACTOR_1_RECEPTOR_IGF1R	-1.22098	0.850121		REACTOME_PROTEIN_HYDROXYLATION	-1.43364	0.485919
	REACTOME_APC_CDC20_MEDIATED_DEGRADATION_OF_NEK2A	-1.57196	0.162795						REACTOME_ADP_SIGNALLING_THROUGH_P2Y_PURINOCEPTOR_1	-1.22422	0.844894		REACTOME_STIMULI_SENSING_CHANNELS	-1.44667	0.465006
	REACTOME_GLOBAL_GENOME_NUCLEOTIDE_EXCISION_REPAIR_GG_NER	-1.58035	0.156983						REACTOME_TRANSCRIPTIONAL_REGULATION_OF_GRANULOPOIESIS	-1.22666	0.842713		REACTOME_CELLULAR_RESPONSE_TO_STARVATION	-1.4549	0.459716
	REACTOME_BUDDING_AND_MATURATION_OF_HIV_VIRION	-1.58035	0.161008						REACTOME_CELL_CELL_COMMUNICATION	-1.22805	0.845696		REACTOME_SIGNALING_BY_ERBB4	-1.46742	0.440348
	REACTOME_DNA_REPLICATION	-1.58529	0.15976						REACTOME_G_ALPHA_Q_SIGNALLING_EVENTS	-1.23258	0.833948		REACTOME_SEMA3A_PAK_DEPENDENT_AXON_REPULSION	-1.46804	0.458384
	REACTOME_NEGATIVE_REGULATION_OF_NOTCH4_SIGNALING	-1.59353	0.155678						REACTOME_INSULIN_RECEPTOR_SIGNALLING_CASCADE	-1.24015	0.80917		REACTOME_PERK_REGULATES_GENE_EXPRESSION	-1.47154	0.46805
	REACTOME_ACTIVATION_OF_THE_MRNA_UPON_BINDING_OF_THE_CAP_BINDING_COMPLEX_AND_EIFS_AND_SUBSEQUENT_BINDING_TO_43S	-1.59638	0.156474						REACTOME_REGULATION_OF_PYRUVATE_DEHYDROGENASE_PDH_COMPLEX	-1.24165	0.811154		REACTOME_PHASE_0_RAPID_DEPOLARISATION	-1.47886	0.468624
	REACTOME_ENDOSOMAL_SORTING_COMPLEX_REQUIRED_FOR_TRANSPORT_ESCRT	-1.60681	0.148487						REACTOME_DAG_AND_IP3_SIGNALING	-1.2447	0.806921		REACTOME_INFLUENZA_INFECTION	-1.48819	0.46455
	REACTOME_PROTEIN_LOCALIZATION	-1.61906	0.139246						REACTOME_OPIOID_SIGNALLING	-1.24767	0.803009		REACTOME_ATTENUATION_PHASE	-1.50316	0.441966
	REACTOME_UCH_PROTEINASES	-1.62182	0.140726						REACTOME_HEME_SIGNALING	-1.24913	0.805487		REACTOME_HSF1_ACTIVATION	-1.55154	0.333406
	REACTOME_CRISTAE_FORMATION	-1.62236	0.144565						REACTOME_SIGNALING_BY_ALK	-1.24937	0.813904		REACTOME_RRNA_MODIFICATION_IN_THE_NUCLEUS_AND_CYTOSOL	-1.56843	0.310375
	REACTOME_DNA_DAMAGE_RECOGNITION_IN_GG_NER	-1.6269	0.144259						REACTOME_CLATHRIN_MEDIATED_ENDOCYTOSIS	-1.25129	0.81503		REACTOME_SARS_COV_1_MODULATES_HOST_TRANSLATION_MACHINERY	-1.58331	0.295083
	REACTOME_SCF_BETA_TRCP_MEDIATED_DEGRADATION_OF_EMI1	-1.63021	0.145188						REACTOME_SLC_MEDIATED_TRANSMEMBRANE_TRANSPORT	-1.25357	0.814532		REACTOME_SELENOAMINO_ACID_METABOLISM	-1.59548	0.287735
	REACTOME_DEGRADATION_OF_AXIN	-1.63694	0.142871						REACTOME_TP53_REGULATES_TRANSCRIPTION_OF_ADDITIONAL_CELL_CYCLE_GENES_WHOSE_EXACT_ROLE_IN_THE_P53_PATHWAY_REMAIN_UNCERTAIN	-1.2632	0.78115		REACTOME_SARS_COV_2_MODULATES_HOST_TRANSLATION_MACHINERY	-1.63163	0.231768
	REACTOME_RESOLUTION_OF_ABASIC_SITES_AP_SITES	-1.65214	0.132466						REACTOME_CYCLIN_D_ASSOCIATED_EVENTS_IN_G1	-1.26683	0.774674		REACTOME_HS_GAG_BIOSYNTHESIS	-1.66125	0.198977
	REACTOME_NEDDYLATION	-1.67064	0.118008						REACTOME_RESOLUTION_OF_D_LOOP_STRUCTURES_THROUGH_SYNTHESIS_DEPENDENT_STRAND_ANNEALING_SDSA	-1.26864	0.776587		REACTOME_ACTIVATION_OF_THE_MRNA_UPON_BINDING_OF_THE_CAP_BINDING_COMPLEX_AND_EIFS_AND_SUBSEQUENT_BINDING_TO_43S	-1.69478	0.162917
	REACTOME_DEGRADATION_OF_DVL	-1.68371	0.110156						REACTOME_RAB_GERANYLGERANYLATION	-1.26978	0.781417		REACTOME_HSF1_DEPENDENT_TRANSACTIVATION	-1.71288	0.153969
	REACTOME_RESPONSE_OF_EIF2AK4_GCN2_TO_AMINO_ACID_DEFICIENCY	-1.71587	0.0876409						REACTOME_BACTERIAL_INFECTION_PATHWAYS	-1.27143	0.78418		REACTOME_NEUREXINS_AND_NEUROLIGINS	-1.75763	0.109643
	REACTOME_SARS_COV_1_MODULATES_HOST_TRANSLATION_MACHINERY	-1.7264	0.0841894						REACTOME_TRANSCRIPTIONAL_REGULATION_BY_NPAS4	-1.27463	0.780076		REACTOME_RRNA_PROCESSING	-1.76518	0.114792
	REACTOME_ASYMMETRIC_LOCALIZATION_OF_PCP_PROTEINS	-1.73729	0.0803539						REACTOME_HSF1_DEPENDENT_TRANSACTIVATION	-1.27505	0.788656		REACTOME_NEUROTRANSMITTER_RELEASE_CYCLE	-1.76861	0.127419
	REACTOME_APC_C_CDH1_MEDIATED_DEGRADATION_OF_CDC20_AND_OTHER_APC_C_CDH1_TARGETED_PROTEINS_IN_LATE_MITOSIS_EARLY_G1	-1.73904	0.0825583						REACTOME_SIGNAL_AMPLIFICATION	-1.27605	0.794882		REACTOME_NONSENSE_MEDIATED_DECAY_NMD	-1.81178	0.0934387
	REACTOME_MAPK6_MAPK4_SIGNALING	-1.7406	0.0848372						REACTOME_SIGNALING_BY_NTRKS	-1.28557	0.762254		REACTOME_RESPONSE_OF_EIF2AK4_GCN2_TO_AMINO_ACID_DEFICIENCY	-1.84351	0.077314
	REACTOME_RESPIRATORY_ELECTRON_TRANSPORT	-1.75306	0.0797083						REACTOME_SIGNALING_BY_ERBB2_IN_CANCER	-1.28576	0.771923		REACTOME_EUKARYOTIC_TRANSLATION_INITIATION	-2.00588	0.0134815
	REACTOME_APC_C_MEDIATED_DEGRADATION_OF_CELL_CYCLE_PROTEINS	-1.75577	0.0816117						REACTOME_L1CAM_INTERACTIONS	-1.28611	0.781353		REACTOME_NUCLEAR_RECEPTOR_TRANSCRIPTION_PATHWAY	-2.02094	0.0141547
	REACTOME_DEGRADATION_OF_GLI1_BY_THE_PROTEASOME	-1.76841	0.0769904						REACTOME_ADHERENS_JUNCTIONS_INTERACTIONS	-1.28803	0.783694		REACTOME_EUKARYOTIC_TRANSLATION_ELONGATION	-2.06206	0.0102991
	REACTOME_MITOCHONDRIAL_PROTEIN_IMPORT	-1.77939	0.0738292						REACTOME_NEGATIVE_REGULATION_OF_THE_PI3K_AKT_NETWORK	-1.28888	0.791002		REACTOME_PROTEIN_PROTEIN_INTERACTIONS_AT_SYNAPSES	-2.11556	0.00648441
	REACTOME_COMPLEX_I_BIOGENESIS	-1.79355	0.0684321						REACTOME_LYSOSOME_VESICLE_BIOGENESIS	-1.29528	0.77281
	REACTOME_GLUCONEOGENESIS	-1.79654	0.0712116						REACTOME_CARGO_CONCENTRATION_IN_THE_ER	-1.30088	0.757998
	REACTOME_MITOCHONDRIAL_TRANSLATION	-1.81547	0.0609201						REACTOME_SENSORY_PERCEPTION	-1.30304	0.759262
	REACTOME_CARDIOGENESIS	-1.82459	0.0610958						REACTOME_EXTRA_NUCLEAR_ESTROGEN_SIGNALING	-1.30362	0.768381
	REACTOME_ORC1_REMOVAL_FROM_CHROMATIN	-1.84532	0.0534171						REACTOME_INTERLEUKIN_6_FAMILY_SIGNALING	-1.30643	0.766488
	REACTOME_SYNTHESIS_OF_DNA	-1.88144	0.039702						REACTOME_CA_DEPENDENT_EVENTS	-1.3071	0.775122
	REACTOME_RRNA_PROCESSING	-1.88172	0.0436722						REACTOME_SIGNALING_BY_FLT3_ITD_AND_TKD_MUTANTS	-1.3073	0.786721
	REACTOME_SWITCHING_OF_ORIGINS_TO_A_POST_REPLICATIVE_STATE	-1.88461	0.0468411						REACTOME_SIGNALING_BY_PTK6	-1.31008	0.785754
	REACTOME_RESPIRATORY_ELECTRON_TRANSPORT_ATP_SYNTHESIS_BY_CHEMIOSMOTIC_COUPLING_AND_HEAT_PRODUCTION_BY_UNCOUPLING_PROTEINS	-1.88799	0.0509923						REACTOME_ADRENALINE_NORADRENALINE_INHIBITS_INSULIN_SECRETION	-1.31239	0.787805
	REACTOME_TRANSLATION	-1.96344	0.0250256						REACTOME_TRANSCRIPTIONAL_REGULATION_BY_MECP2	-1.3169	0.77813
	REACTOME_NONSENSE_MEDIATED_DECAY_NMD	-1.99192	0.0212891						REACTOME_SENSORY_PROCESSING_OF_SOUND_BY_OUTER_HAIR_CELLS_OF_THE_COCHLEA	-1.32929	0.731692
	REACTOME_SELENOAMINO_ACID_METABOLISM	-2.02739	0.0146818						REACTOME_MAPK_TARGETS_NUCLEAR_EVENTS_MEDIATED_BY_MAP_KINASES	-1.3346	0.719068
	REACTOME_SRP_DEPENDENT_COTRANSLATIONAL_PROTEIN_TARGETING_TO_MEMBRANE	-2.0381	0.0172619						REACTOME_SHC1_EVENTS_IN_ERBB2_SIGNALING	-1.3375	0.718309
	REACTOME_EUKARYOTIC_TRANSLATION_INITIATION	-2.04156	0.0220333						REACTOME_INWARDLY_RECTIFYING_K_CHANNELS	-1.3397	0.720812
	REACTOME_REGULATION_OF_EXPRESSION_OF_SLITS_AND_ROBOS	-2.19849	0.00306397						REACTOME_CLASS_B_2_SECRETIN_FAMILY_RECEPTORS	-1.34327	0.718047
	REACTOME_EUKARYOTIC_TRANSLATION_ELONGATION	-2.27164	0.00302644						REACTOME_REGULATION_OF_TP53_EXPRESSION_AND_DEGRADATION	-1.34668	0.716147
									REACTOME_O_LINKED_GLYCOSYLATION_OF_MUCINS	-1.34798	0.72358
									REACTOME_REGULATION_OF_INSULIN_SECRETION	-1.34911	0.731935
									REACTOME_DOWNREGULATION_OF_ERBB2_SIGNALING	-1.35348	0.725369
									REACTOME_FOXO_MEDIATED_TRANSCRIPTION_OF_CELL_DEATH_GENES	-1.36344	0.692154
									REACTOME_NETRIN_1_SIGNALING	-1.3644	0.702302
									REACTOME_CARDIAC_CONDUCTION	-1.36956	0.692004
									REACTOME_NUCLEAR_EVENTS_KINASE_AND_TRANSCRIPTION_FACTOR_ACTIVATION	-1.37118	0.699117
									REACTOME_CARGO_RECOGNITION_FOR_CLATHRIN_MEDIATED_ENDOCYTOSIS	-1.37919	0.676313
									REACTOME_SYNTHESIS_OF_PIPS_AT_THE_GOLGI_MEMBRANE	-1.38257	0.675934
									REACTOME_CELL_JUNCTION_ORGANIZATION	-1.38472	0.68124
									REACTOME_SENSORY_PROCESSING_OF_SOUND	-1.38519	0.695222
									REACTOME_ATF4_ACTIVATES_GENES_IN_RESPONSE_TO_ENDOPLASMIC_RETICULUM_STRESS	-1.39819	0.649315
									REACTOME_TRAFFICKING_OF_AMPA_RECEPTORS	-1.41539	0.588411
									REACTOME_SIGNALING_BY_EGFR_IN_CANCER	-1.43055	0.537848
									REACTOME_NGF_STIMULATED_TRANSCRIPTION	-1.44258	0.503538
									REACTOME_CONSTITUTIVE_SIGNALING_BY_ABERRANT_PI3K_IN_CANCER	-1.44742	0.497657
									REACTOME_INTEGRATION_OF_ENERGY_METABOLISM	-1.45039	0.49979
									REACTOME_PI3K_AKT_SIGNALING_IN_CANCER	-1.45125	0.510566
									REACTOME_POTASSIUM_CHANNELS	-1.48088	0.41504
									REACTOME_SIGNALING_BY_ERBB4	-1.48595	0.410273
									REACTOME_PERK_REGULATES_GENE_EXPRESSION	-1.48655	0.420909
									REACTOME_CLASS_A_1_RHODOPSIN_LIKE_RECEPTORS	-1.48858	0.426934
									REACTOME_PHASE_0_RAPID_DEPOLARISATION	-1.48897	0.439702
									REACTOME_SIGNALING_BY_GPCR	-1.49724	0.424999
									REACTOME_CELL_CELL_JUNCTION_ORGANIZATION	-1.49746	0.43909
									REACTOME_ION_CHANNEL_TRANSPORT	-1.54373	0.306368
									REACTOME_DISEASES_ASSOCIATED_WITH_O_GLYCOSYLATION_OF_PROTEINS	-1.55219	0.293999
									REACTOME_HS_GAG_BIOSYNTHESIS	-1.56294	0.27572
									REACTOME_VOLTAGE_GATED_POTASSIUM_CHANNELS	-1.5668	0.276515
									REACTOME_NEUROTRANSMITTER_RECEPTORS_AND_POSTSYNAPTIC_SIGNAL_TRANSMISSION	-1.57238	0.273707
									REACTOME_GABA_B_RECEPTOR_ACTIVATION	-1.59259	0.234169
									REACTOME_INTERACTION_BETWEEN_L1_AND_ANKYRINS	-1.59908	0.230041
									REACTOME_ACTIVATION_OF_NMDA_RECEPTORS_AND_POSTSYNAPTIC_EVENTS	-1.6147	0.207634
									REACTOME_GPCR_LIGAND_BINDING	-1.62305	0.199564
									REACTOME_EGFR_DOWNREGULATION	-1.63105	0.192649
									REACTOME_UPTAKE_AND_ACTIONS_OF_BACTERIAL_TOXINS	-1.64059	0.183915
									REACTOME_O_LINKED_GLYCOSYLATION	-1.65629	0.166583
									REACTOME_NEUROTRANSMITTER_RELEASE_CYCLE	-1.67697	0.141115
									REACTOME_G_ALPHA_S_SIGNALLING_EVENTS	-1.67742	0.150361
									REACTOME_O_GLYCOSYLATION_OF_TSR_DOMAIN_CONTAINING_PROTEINS	-1.69031	0.137012
									REACTOME_STIMULI_SENSING_CHANNELS	-1.69035	0.148429
									REACTOME_NUCLEAR_RECEPTOR_TRANSCRIPTION_PATHWAY	-1.70322	0.138924
									REACTOME_ESTROGEN_DEPENDENT_NUCLEAR_EVENTS_DOWNSTREAM_OF_ESR_MEMBRANE_SIGNALING	-1.7175	0.128331
									REACTOME_TRANSMISSION_ACROSS_CHEMICAL_SYNAPSES	-1.73465	0.113001
									REACTOME_NEUREXINS_AND_NEUROLIGINS	-1.73911	0.119586
									REACTOME_NEURONAL_SYSTEM	-1.7487	0.119249
									REACTOME_NEGATIVE_REGULATION_OF_NMDA_RECEPTOR_MEDIATED_NEURONAL_TRANSMISSION	-1.75074	0.134613
									REACTOME_MECP2_REGULATES_NEURONAL_RECEPTORS_AND_CHANNELS	-1.78684	0.0920235
									REACTOME_GABA_RECEPTOR_ACTIVATION	-1.83026	0.0602268
									REACTOME_UNBLOCKING_OF_NMDA_RECEPTORS_GLUTAMATE_BINDING_AND_ACTIVATION	-1.88507	0.0315693
									REACTOME_PROTEIN_PROTEIN_INTERACTIONS_AT_SYNAPSES	-1.89274	0.041849
									REACTOME_LONG_TERM_POTENTIATION	-1.92595	0.0492366
